# Supplementary material for: Network-based integration of molecular and physiological data elucidates regulatory mechanisms underlying adaptation to high-fat diet
Source: Genes Nutr. 2015 May 28;10(4):22. doi: 10.1007/s12263-015-0470-6 (PMC4446272; doi:10.1007/s12263-015-0470-6)
Supplement: Supplementary file 3 — Supplementary material 3 (XLSX 21195 kb) [file 12263_2015_470_MOESM3_ESM.xlsx]

## Sheet: comp_HFD5d-LFD5d
ProbeName	GeneName	EntrezGeneID	GeneSymbol	orig..row	logFC	Fold Change	AveExpr	t	P.Value	adj.P.Val	B	unique.number	FEATURES	FeatureNum	accessions	chr_coord	ProbeUID	ControlType	SystematicName	Description	PrimaryAccession	RefSeqAccession	GenbankAccession	UniGeneID	EnsemblID	TIGRID	GO	GenomicCoordinates	Cytoband	Benjamini.Hochberg.false.discovery.rate..adjusted.p.values.of.T.test.for.independent.samples.of.the.subset.SB2.of.LogCy5.for.groups..LFD_5days..and..HFD_5days...p.value.	Benjamini.Hochberg.false.discovery.rate..adjusted.p.values.of.T.test.for.independent.samples.of.the.subset.SB2.of.LogCy5.for.groups..LFD_12weeks..and..HFD_12weeks...p.value.	average.LFD.5d	average.HFD.5d	logratio..HFD.5d.LFD.5d.	ratio..HFD.5d.LFD.5d.	fold.change..HFD.5d.LFD.5d.	average.LFD.12w	average.HFD.12w	logratio..HFD.12w.LFD.12w.	ratio..HFD.12w.LFD.12w.	fold.change..HFD.12w.LFD.12w.
A_51_P463440	Elovl6|ELOVL family member 6, elongation of long chain fatty acids (yeast)	170439	Elovl6	1	-2.24768	-4.74918	11.1019	-10.3768	8.51655e-13	2.14191e-08	18.0311	5160	DATA	5271	ref|NM_130450|ens|ENSMUST00000071402|gb|AY053453|gb|AB072039	mm|chr3:129341248-129341307	4636	0	NM_130450	ref|Mus musculus ELOVL family member 6, elongation of long chain fatty acids (yeast) (Elovl6), mRNA [NM_130450]	NM_130450	NM_130450	NM_130450	Mm.314113	ENSMUST00000071402		GO:0005739(mitochondrion)|GO:0005783(endoplasmic reticulum)|GO:0006633(fatty acid biosynthetic process)|GO:0008610(lipid biosynthetic process)|GO:0016020(membrane)|GO:0016021(integral to membrane)|GO:0016747(transferase activity, transferring acyl groups other than amino-acyl groups)|GO:0030176(integral to endoplasmic reticulum membrane)|GO:0030497(fatty acid elongation)	chr3:129341248-129341307	mm|3qG3	8.11e-05	2.66e-07	12.069	9.82129	-2.24768	0.210563	-4.74918	12.9925	9.52481	-3.46767	0.0903912	-11.063
A_55_P2121392	Acaca|acetyl-Coenzyme A carboxylase alpha	107476	Acaca	5	-1.80548	-3.49546	8.92084	-9.98202	2.58839e-12	2.27899e-08	17.0682	12146	DATA	12384	ref|NM_133360|ens|ENSMUST00000100704|ens|ENSMUST00000136463|ens|ENSMUST00000133811	mm|chr11:84009021-84009080	10961	0	NM_133360	ref|Mus musculus acetyl-Coenzyme A carboxylase alpha (Acaca), mRNA [NM_133360]	NM_133360	NM_133360	NM_133360	Mm.31374	ENSMUST00000100704	NP361880	GO:0000166(nucleotide binding)|GO:0001894(tissue homeostasis)|GO:0003824(catalytic activity)|GO:0003989(acetyl-CoA carboxylase activity)|GO:0004075(biotin carboxylase activity)|GO:0005515(protein binding)|GO:0005524(ATP binding)|GO:0005625(soluble fraction)|GO:0005737(cytoplasm)|GO:0005739(mitochondrion)|GO:0006084(acetyl-CoA metabolic process)|GO:0006629(lipid metabolic process)|GO:0006633(fatty…	chr11:84009021-84009080	mm|11qC	8.14e-05	1.14e-06	9.77386	7.96838	-1.80548	0.286085	-3.49546	10.0534	7.88766	-2.16577	0.222863	-4.48705
A_55_P2025954	Acly|ATP citrate lyase	104112	Acly	3	-2.65926	-6.31709	14.7417	-9.96477	2.71848e-12	2.27899e-08	17.0256	18240	DATA	18593	ref|NM_134037|ens|ENSMUST00000007131|ens|ENSMUST00000100457|ens|ENSMUST00000107389	mm|chr11:100337733-100337674	16530	0	NM_134037	ref|Mus musculus ATP citrate lyase (Acly), mRNA [NM_134037]	NM_134037	NM_134037	NM_134037	Mm.282039	ENSMUST00000007131	TC1573874	GO:0000166(nucleotide binding)|GO:0003824(catalytic activity)|GO:0003878(ATP citrate synthase activity)|GO:0004775(succinate-CoA ligase (ADP-forming) activity)|GO:0005488(binding)|GO:0005515(protein binding)|GO:0005524(ATP binding)|GO:0005622(intracellular)|GO:0005625(soluble fraction)|GO:0005737(cytoplasm)|GO:0005739(mitochondrion)|GO:0006084(acetyl-CoA metabolic process)|GO:0006085(acetyl-CoA b…	chr11:100337733-100337674	mm|11qD	8.11e-05	1.44e-06	15.8742	13.2149	-2.65926	0.158301	-6.31709	16.5603	13.3176	-3.24275	0.105642	-9.46596
A_55_P2084706	Gm5182|acetyl-Coenzyme A carboxylase alpha pseudogene	382567	Gm5182	9	-1.67602	-3.19546	14.4215	-9.66714	6.37378e-12	4.00751e-08	16.2824	4671	DATA	4774	ref|XR_033425|gb|BC023946|gb|BC049923	mm|chr12:10166955-10167014	4192	0	XR_033425	ref|PREDICTED: Mus musculus similar to acetyl-Coenzyme A carboxylase (LOC382567), misc RNA [XR_033425]	XR_033425	XR_033425	XR_033425	Mm.31374				chr12:10166955-10167014	mm|12qA1.1	8.91e-05	1.02e-06	15.1797	13.5037	-1.67602	0.312944	-3.19546	15.5799	13.4227	-2.15715	0.224199	-4.46032
A_51_P394515	Tkt|transketolase	21881	Tkt	2	-1.84543	-3.5936	14.8429	-9.55802	8.73592e-12	4.02028e-08	16.0064	23525	DATA	23976	ref|NM_009388|ens|ENSMUST00000022529|gb|AK144146|gb|AK002627	mm|chr14:31386641-31386700	21189	0	NM_009388	ref|Mus musculus transketolase (Tkt), mRNA [NM_009388]	NM_009388	NM_009388	NM_009388	Mm.290692	ENSMUST00000022529	NP1305599	GO:0000287(magnesium ion binding)|GO:0003824(catalytic activity)|GO:0004802(transketolase activity)|GO:0005529(sugar binding)|GO:0005625(soluble fraction)|GO:0005777(peroxisome)|GO:0005789(endoplasmic reticulum membrane)|GO:0005792(microsome)|GO:0006098(pentose-phosphate shunt)|GO:0008152(metabolic process)|GO:0009052(pentose-phosphate shunt, non-oxidative branch)|GO:0016740(transferase activity)…	chr14:31386641-31386700	mm|14qB	8.11e-05	1.96e-05	15.7454	13.8999	-1.84543	0.278272	-3.5936	15.7815	13.9447	-1.83682	0.279938	-3.57222
A_55_P2019058	Acaca|acetyl-Coenzyme A carboxylase alpha	107476	Acaca	6	-1.75791	-3.38208	14.5456	-9.52579	9.59114e-12	4.02028e-08	15.9245	3052	DATA	3122	ref|NM_133360|ens|ENSMUST00000103201|ref|XM_001481024|gb|BC056500	mm|chr11:84215093-84215152	2724	0	NM_133360	ref|Mus musculus acetyl-Coenzyme A carboxylase alpha (Acaca), mRNA [NM_133360]	NM_133360	NM_133360	NM_133360	Mm.31374	ENSMUST00000103201	TC1602014	GO:0000166(nucleotide binding)|GO:0001894(tissue homeostasis)|GO:0003824(catalytic activity)|GO:0003989(acetyl-CoA carboxylase activity)|GO:0004075(biotin carboxylase activity)|GO:0005515(protein binding)|GO:0005524(ATP binding)|GO:0005625(soluble fraction)|GO:0005737(cytoplasm)|GO:0005739(mitochondrion)|GO:0006084(acetyl-CoA metabolic process)|GO:0006629(lipid metabolic process)|GO:0006633(fatty…	chr11:84215093-84215152	mm|11qC	8.14e-05	1.14e-06	15.3348	13.5769	-1.75791	0.295676	-3.38208	15.7744	13.4963	-2.27816	0.20616	-4.8506
A_55_P2139587	Gm11295|predicted gene 11295	665726	Gm11295	7	-2.00477	-4.01326	7.89663	-9.43274	1.2569e-11	4.51587e-08	15.6872	9066	DATA	9257	ref|XR_032538|ref|XR_032761|nap|NAP092820-001	mm|chr13:22375584-22375643	8297	0	XR_032538	ref|PREDICTED: Mus musculus similar to fatty acyl elongase (LOC675480), misc RNA [XR_032538]	XR_032538	XR_032538	XR_032538					chr13:22375584-22375643	mm|13qA3.1	8.14e-05	3.62e-07	8.72156	6.71679	-2.00477	0.249174	-4.01326	9.61135	6.53681	-3.07453	0.118706	-8.42415
A_55_P2082914	Acly|ATP citrate lyase	104112	Acly	4	-1.69711	-3.24252	7.69284	-9.18464	2.59864e-11	8.16948e-08	15.0479	2645	DATA	2700	ref|NM_134037|ens|ENSMUST00000107385|ens|ENSMUST00000107387|ens|ENSMUST00000007131	mm|chr11:100365577-100365518	2272	0	NM_134037	ref|Mus musculus ATP citrate lyase (Acly), mRNA [NM_134037]	NM_134037	NM_134037	NM_134037	Mm.282039	ENSMUST00000107385	TC1602346	GO:0000166(nucleotide binding)|GO:0003824(catalytic activity)|GO:0003878(ATP citrate synthase activity)|GO:0004775(succinate-CoA ligase (ADP-forming) activity)|GO:0005488(binding)|GO:0005515(protein binding)|GO:0005524(ATP binding)|GO:0005622(intracellular)|GO:0005625(soluble fraction)|GO:0005737(cytoplasm)|GO:0005739(mitochondrion)|GO:0006084(acetyl-CoA metabolic process)|GO:0006085(acetyl-CoA b…	chr11:100365577-100365518	mm|11qD	8.11e-05	3.82e-06	8.44514	6.74803	-1.69711	0.308402	-3.24252	8.85651	6.72166	-2.13484	0.227692	-4.3919
A_55_P1988789	Acss2|acyl-CoA synthetase short-chain family member 2	60525	Acss2	15	-2.2852	-4.87431	12.1782	-9.12729	3.077e-11	8.59851e-08	14.8988	41100	DATA	41874	ref|NM_019811|ens|ENSMUST00000103142|ens|ENSMUST00000109657|ens|ENSMUST00000029135	mm|chr2:155388416-155388475	36875	0	NM_019811	ref|Mus musculus acyl-CoA synthetase short-chain family member 2 (Acss2), mRNA [NM_019811]	NM_019811	NM_019811	NM_019811	Mm.255026	ENSMUST00000103142	TC1575108	GO:0000166(nucleotide binding)|GO:0003824(catalytic activity)|GO:0003987(acetate-CoA ligase activity)|GO:0005524(ATP binding)|GO:0005737(cytoplasm)|GO:0006085(acetyl-CoA biosynthetic process)|GO:0008152(metabolic process)|GO:0016208(AMP binding)|GO:0016874(ligase activity)|GO:0019413(acetate biosynthetic process)|GO:0019542(propionate biosynthetic process)	chr2:155388416-155388475	mm|2qH1	0.00082732	3.62e-07	13.2368	10.9516	-2.2852	0.205157	-4.87431	13.7649	10.7597	-3.00527	0.124544	-8.02929
A_52_P100252	Fasn|fatty acid synthase	14104	Fasn	26	-2.09105	-4.26058	12.281	-8.39675	2.7421e-10	6.89638e-07	12.9559	24369	DATA	24834	ref|NM_007988|ens|ENSMUST00000055655|gb|AK080374|gb|AK078721	mm|chr11:120667725-120667666	21962	0	NM_007988	ref|Mus musculus fatty acid synthase (Fasn), mRNA [NM_007988]	NM_007988	NM_007988	NM_007988	Mm.236443	ENSMUST00000055655	TC1603694	GO:0000036(acyl carrier activity)|GO:0003824(catalytic activity)|GO:0004312(fatty acid synthase activity)|GO:0004313([acyl-carrier-protein] S-acetyltransferase activity)|GO:0004314([acyl-carrier-protein] S-malonyltransferase activity)|GO:0004315(3-oxoacyl-[acyl-carrier-protein] synthase activity)|GO:0004316(3-oxoacyl-[acyl-carrier-protein] reductase activity)|GO:0004317(3-hydroxypalmitoyl-[acyl-c…	chr11:120667725-120667666	mm|11qE2	0.00268444	3.62e-07	13.2559	11.1648	-2.09105	0.23471	-4.26058	13.651	11.0524	-2.59866	0.165092	-6.05724
A_51_P342481	Gpd2|glycerol phosphate dehydrogenase 2, mitochondrial	14571	Gpd2	13	-1.03352	-2.04701	9.02157	-8.29465	3.74106e-10	8.55342e-07	12.6782	16979	DATA	17308	ref|NM_010274|ref|NM_001145820|ens|ENSMUST00000028167|ens|ENSMUST00000112618	mm|chr2:57216509-57216674	15314	0	NM_010274	ref|Mus musculus glycerol phosphate dehydrogenase 2, mitochondrial (Gpd2), nuclear gene encoding mitochondrial protein, transcript variant 2, mRNA [NM_010274]	NM_010274	NM_010274	NM_010274	Mm.3711	ENSMUST00000028167	TC1574152	GO:0004367(glycerol-3-phosphate dehydrogenase (NAD+) activity)|GO:0004368(glycerol-3-phosphate dehydrogenase activity)|GO:0005509(calcium ion binding)|GO:0005739(mitochondrion)|GO:0005743(mitochondrial inner membrane)|GO:0006072(glycerol-3-phosphate metabolic process)|GO:0006094(gluconeogenesis)|GO:0006734(NADH metabolic process)|GO:0009331(glycerol-3-phosphate dehydrogenase complex)|GO:0016020(m…	chr2:57216509-57216674	mm|2qC1.1	0.000585105	3.62e-07	9.37993	8.34641	-1.03352	0.488517	-2.04701	9.99468	8.36526	-1.62943	0.323217	-3.0939
A_55_P2009952	Me1|malic enzyme 1, NADP(+)-dependent, cytosolic	17436	Me1	16	-1.93549	-3.82507	14.4926	-8.18719	5.19437e-10	1.08865e-06	12.3843	8800	DATA	8981	ref|NM_008615|ref|XM_001004685|gb|AK163403|gb|AK004980	mm|chr9:86475136-86475077	7957	0	NM_008615	ref|Mus musculus malic enzyme 1, NADP(+)-dependent, cytosolic (Me1), mRNA [NM_008615]	NM_008615	NM_008615	NM_008615	Mm.148155		TC1572265	GO:0003824(catalytic activity)|GO:0004470(malic enzyme activity)|GO:0004471(malate dehydrogenase (decarboxylating) activity)|GO:0004473(malate dehydrogenase (oxaloacetate-decarboxylating) (NADP+) activity)|GO:0005488(binding)|GO:0005625(soluble fraction)|GO:0005737(cytoplasm)|GO:0005739(mitochondrion)|GO:0005829(cytosol)|GO:0006108(malate metabolic process)|GO:0008152(metabolic process)|GO:000972…	chr9:86475136-86475077	mm|9qE3.1	0.00100846	5.55e-06	15.3781	13.4426	-1.93549	0.261433	-3.82507	15.7268	13.4228	-2.30394	0.202509	-4.93804
A_55_P1988795	Acss2|acyl-CoA synthetase short-chain family member 2	60525	Acss2	20	-1.98349	-3.95449	9.13513	-8.14116	5.98063e-10	1.15702e-06	12.258	13759	DATA	14025	ref|NM_019811|ens|ENSMUST00000065973|ens|ENSMUST00000109658|ens|ENSMUST00000133654	mm|chr2:155387492-155387551	12535	0	NM_019811	ref|Mus musculus acyl-CoA synthetase short-chain family member 2 (Acss2), mRNA [NM_019811]	NM_019811	NM_019811	NM_019811	Mm.255026	ENSMUST00000065973	TC1575108	GO:0000166(nucleotide binding)|GO:0003824(catalytic activity)|GO:0003987(acetate-CoA ligase activity)|GO:0005524(ATP binding)|GO:0005737(cytoplasm)|GO:0006085(acetyl-CoA biosynthetic process)|GO:0008152(metabolic process)|GO:0016208(AMP binding)|GO:0016874(ligase activity)|GO:0019413(acetate biosynthetic process)|GO:0019542(propionate biosynthetic process)	chr2:155387492-155387551	mm|2qH1	0.00143574	1.14e-06	10.012	8.02847	-1.98349	0.252877	-3.95449	10.5976	7.90251	-2.69507	0.15442	-6.47584
A_51_P406429	Pdk1|pyruvate dehydrogenase kinase, isoenzyme 1	228026	Pdk1	8	-0.913653	-1.88381	8.58071	-8.01346	8.8533e-10	1.59043e-06	11.906	37729	DATA	38441	ref|NM_172665|ens|ENSMUST00000006669|gb|AK088599|gb|AK046805	mm|chr2:71739688-71739747	33843	0	NM_172665	ref|Mus musculus pyruvate dehydrogenase kinase, isoenzyme 1 (Pdk1), nuclear gene encoding mitochondrial protein, mRNA [NM_172665]	NM_172665	NM_172665	NM_172665	Mm.34411	ENSMUST00000006669	TC1589408	GO:0000155(two-component sensor activity)|GO:0000166(nucleotide binding)|GO:0004673(protein histidine kinase activity)|GO:0004740(pyruvate dehydrogenase (acetyl-transferring) kinase activity)|GO:0005524(ATP binding)|GO:0005739(mitochondrion)|GO:0005886(plasma membrane)|GO:0005975(carbohydrate metabolic process)|GO:0006006(glucose metabolic process)|GO:0006468(protein amino acid phosphorylation)|G…	chr2:71739688-71739747	mm|2qC3	8.14e-05	7.8e-06	8.99898	8.08532	-0.913653	0.530839	-1.88381	9.24476	7.99377	-1.25099	0.42016	-2.38004
A_55_P1954221	Emp1|epithelial membrane protein 1	13730	Emp1	23	1.36273	2.57172	13.8782	7.96614	1.02426e-09	1.71735e-06	11.775	14590	DATA	14874	ref|NM_010128|ens|ENSMUST00000111907|ens|ENSMUST00000032330|gb|AK172607	mm|chr6:135333061-135333120	13290	0	NM_010128	ref|Mus musculus epithelial membrane protein 1 (Emp1), mRNA [NM_010128]	NM_010128	NM_010128	NM_010128	Mm.182785	ENSMUST00000111907	TC1682741	GO:0005886(plasma membrane)|GO:0016020(membrane)|GO:0016021(integral to membrane)|GO:0016049(cell growth)	chr6:135333061-135333120	mm|6qG1	0.002039	1.14e-06	13.4065	14.7692	1.36273	2.57172	2.57172	12.7671	14.57	1.80297	3.48938	3.48938
A_55_P2016842	Me1|malic enzyme 1, NADP(+)-dependent, cytosolic	17436	Me1	17	-1.84782	-3.59956	13.2041	-7.80989	1.66026e-09	2.60972e-06	11.3404	37452	DATA	38161	ref|NM_008615|ens|ENSMUST00000034989|ens|ENSMUST00000060660|ref|XM_001004685	mm|chr9:86480630-86480571	33654	0	NM_008615	ref|Mus musculus malic enzyme 1, NADP(+)-dependent, cytosolic (Me1), mRNA [NM_008615]	NM_008615	NM_008615	NM_008615	Mm.148155	ENSMUST00000034989	NP057785	GO:0003824(catalytic activity)|GO:0004470(malic enzyme activity)|GO:0004471(malate dehydrogenase (decarboxylating) activity)|GO:0004473(malate dehydrogenase (oxaloacetate-decarboxylating) (NADP+) activity)|GO:0005488(binding)|GO:0005625(soluble fraction)|GO:0005737(cytoplasm)|GO:0005739(mitochondrion)|GO:0005829(cytosol)|GO:0006108(malate metabolic process)|GO:0008152(metabolic process)|GO:000972…	chr9:86480630-86480571	mm|9qE3.1	0.00129695	5.94e-06	14.1038	12.2559	-1.84782	0.277812	-3.59956	14.3934	12.0633	-2.33003	0.19888	-5.02817
A_55_P2084703	Acaca|acetyl-Coenzyme A carboxylase alpha	107476	Acaca	22	-1.534	-2.89588	7.81569	-7.67751	2.50451e-09	3.7052e-06	10.9698	26914	DATA	27425	ref|NM_133360|ens|ENSMUST00000020843|ens|ENSMUST00000103201|ref|XR_005038	mm|chr11:84211638-84211697	24250	0	NM_133360	ref|Mus musculus acetyl-Coenzyme A carboxylase alpha (Acaca), mRNA [NM_133360]	NM_133360	NM_133360	NM_133360	Mm.31374	ENSMUST00000020843	TC1602014	GO:0000166(nucleotide binding)|GO:0001894(tissue homeostasis)|GO:0003824(catalytic activity)|GO:0003989(acetyl-CoA carboxylase activity)|GO:0004075(biotin carboxylase activity)|GO:0005515(protein binding)|GO:0005524(ATP binding)|GO:0005625(soluble fraction)|GO:0005737(cytoplasm)|GO:0005739(mitochondrion)|GO:0006084(acetyl-CoA metabolic process)|GO:0006629(lipid metabolic process)|GO:0006633(fatty…	chr11:84211638-84211697	mm|11qC	0.00157684	7.78e-06	8.51665	6.98265	-1.534	0.345318	-2.89588	8.81965	6.9438	-1.87586	0.272465	-3.67019
A_55_P2171413	Me1|malic enzyme 1, NADP(+)-dependent, cytosolic	17436	Me1	27	-1.99108	-3.97533	13.5196	-7.53924	3.85443e-09	5.38549e-06	10.5805	39061	DATA	39800	ref|NM_008615|gb|AK163403|gb|AK004980|gb|AK077968	mm|chr9:86475274-86475215	35031	0	NM_008615	ref|Mus musculus malic enzyme 1, NADP(+)-dependent, cytosolic (Me1), mRNA [NM_008615]	NM_008615	NM_008615	NM_008615	Mm.148155		TC1572265	GO:0003824(catalytic activity)|GO:0004470(malic enzyme activity)|GO:0004471(malate dehydrogenase (decarboxylating) activity)|GO:0004473(malate dehydrogenase (oxaloacetate-decarboxylating) (NADP+) activity)|GO:0005488(binding)|GO:0005625(soluble fraction)|GO:0005737(cytoplasm)|GO:0005739(mitochondrion)|GO:0005829(cytosol)|GO:0006108(malate metabolic process)|GO:0008152(metabolic process)|GO:000972…	chr9:86475274-86475215	mm|9qE3.1	0.00268444	1.11e-05	14.4484	12.4574	-1.99108	0.251551	-3.97533	14.7279	12.4445	-2.28342	0.20541	-4.86831
A_66_P124420	Gm7049|malic enzyme 1, NADP(+)-dependent, cytosolic pseudogene	630951	Gm7049	32	-1.8618	-3.6346	9.96749	-7.37244	6.49862e-09	8.60212e-06	10.1079	19287	DATA	19670	ref|XR_032791|ref|XR_030690	mm|chr13:62915207-62915266	17372	0	XR_032791	ref|PREDICTED: Mus musculus similar to Mod1 protein (LOC630951), misc RNA [XR_032791]	XR_032791	XR_032791	XR_032791					chr13:62915207-62915266	mm|13qB3	0.00285668	7.78e-06	10.8653	9.00354	-1.8618	0.275133	-3.6346	11.1431	8.85798	-2.28512	0.205169	-4.87403
A_55_P2074836	Mapk8ip1|mitogen-activated protein kinase 8 interacting protein 1	19099	Mapk8ip1	14	-0.65842	-1.57835	10.7756	-7.23779	9.92396e-09	1.24794e-05	9.72416	14285	DATA	14563	ref|NM_011162|ens|ENSMUST00000111279|ens|ENSMUST00000050312|gb|AK147033	mm|chr2:92223896-92223837	12888	0	NM_011162	ref|Mus musculus mitogen-activated protein kinase 8 interacting protein 1 (Mapk8ip1), mRNA [NM_011162]	NM_011162	NM_011162	NM_011162	Mm.2720	ENSMUST00000111279	TC1574456	GO:0005078(MAP-kinase scaffold activity)|GO:0005515(protein binding)|GO:0005634(nucleus)|GO:0005737(cytoplasm)|GO:0005829(cytosol)|GO:0006355(regulation of transcription, DNA-dependent)|GO:0006916(anti-apoptosis)|GO:0007165(signal transduction)|GO:0007258(JUN phosphorylation)|GO:0008432(JUN kinase binding)|GO:0016020(membrane)|GO:0016192(vesicle-mediated transport)|GO:0016301(kinase activity)|GO:…	chr2:92223896-92223837	mm|2qE1	0.000585105	0.000932422	11.0725	10.4141	-0.65842	0.633572	-1.57835	11.0723	10.5436	-0.528722	0.693169	-1.44265
A_51_P487298	Vasn|vasorin	246154	Vasn	30	0.720347	1.64758	10.1532	7.14756	1.31899e-08	1.57965e-05	9.46598	33280	DATA	33910	ref|NM_139307|ens|ENSMUST00000038770|gb|AK132325|gb|AK083684	mm|chr16:4650723-4650782	29940	0	NM_139307	ref|Mus musculus vasorin (Vasn), mRNA [NM_139307]	NM_139307	NM_139307	NM_139307	Mm.248337	ENSMUST00000038770	TC1574835	GO:0003674(molecular_function)|GO:0005515(protein binding)|GO:0005575(cellular_component)|GO:0008150(biological_process)|GO:0016020(membrane)|GO:0016021(integral to membrane)	chr16:4650723-4650782	mm|16qA1	0.00285668	0.00304162	9.7548	10.4751	0.720347	1.64758	1.64758	9.97538	10.4074	0.432017	1.34912	1.34912
A_55_P2156016	ENSMUST00000109798|	NA		18	-1.63525	-3.10642	7.20158	-7.05809	1.74991e-08	2.00047e-05	9.20919	6561	DATA	6696	ens|ENSMUST00000109798|ens|ENSMUST00000036852|gb|BC064680|tc|TC1597177	mm|chr15:76534043-76533984	5988	0	ENSMUST00000109798	ens|RecQ protein-like 4 Gene [Source:MGI Symbol;Acc:MGI:1931028] [ENSMUST00000109798]	ENSMUST00000109798		BC064680	Mm.18373	ENSMUST00000109798	TC1597177		chr15:76534043-76533984	mm|15qD3	0.00129695	2.33e-06	7.89545	6.2602	-1.63525	0.321914	-3.10642	8.7133	5.93738	-2.77591	0.146005	-6.84909
A_55_P2086423	Recql4|RecQ protein-like 4	79456	Recql4	12	-1.46457	-2.75981	7.3585	-6.93813	2.55858e-08	2.79775e-05	8.86374	28763	DATA	29311	ref|NM_058214|ens|ENSMUST00000109798|ens|ENSMUST00000036852|gb|AB175741	mm|chr15:76534230-76534171	25908	0	NM_058214	ref|Mus musculus RecQ protein-like 4 (Recql4), mRNA [NM_058214]	NM_058214	NM_058214	NM_058214	Mm.18373	ENSMUST00000109798	TC1607787	GO:0000166(nucleotide binding)|GO:0001501(skeletal system development)|GO:0003676(nucleic acid binding)|GO:0004386(helicase activity)|GO:0005524(ATP binding)|GO:0005634(nucleus)|GO:0005737(cytoplasm)|GO:0006200(ATP catabolic process)|GO:0006310(DNA recombination)|GO:0008026(ATP-dependent helicase activity)|GO:0008270(zinc ion binding)|GO:0008284(positive regulation of cell proliferation)|GO:00167…	chr15:76534230-76534171	mm|15qD3	0.000312947	1.11e-05	7.95483	6.49026	-1.46457	0.362344	-2.75981	8.66197	6.32695	-2.33502	0.198193	-5.04559
A_55_P2068812	Gm6560|predicted gene 6560	625174	Gm6560	31	-0.689262	-1.61246	13.65	-6.72567	5.02527e-08	5.26607e-05	8.24889	18218	DATA	18570	ref|XR_031910|ref|XR_033533|gb|AK203298|nap|NAP111927-1	mm|chr5:22229910-22229851	16492	0	XR_031910	ref|PREDICTED: Mus musculus similar to Pyruvate kinase, muscle (LOC631301), misc RNA [XR_031910]	XR_031910	XR_031910	XR_031910	Mm.326167				chr5:22229910-22229851	mm|5qA3	0.00285668	1.66e-05	13.8433	13.154	-0.689262	0.620171	-1.61246	14.2502	13.3524	-0.897776	0.536713	-1.86319
A_55_P1997821	Nat8l|N-acetyltransferase 8-like	269642	Nat8l	33	-1.06305	-2.08935	9.25118	-6.68814	5.66316e-08	5.69714e-05	8.13992	36279	DATA	36965	ref|NM_001001985|ens|ENSMUST00000056355|gb|AK004167|gb|AK147307	mm|chr5:34348343-34348402	32616	0	NM_001001985	ref|Mus musculus N-acetyltransferase 8-like (Nat8l), mRNA [NM_001001985]	NM_001001985	NM_001001985	NM_001001985	Mm.274610	ENSMUST00000056355	TC1651491	GO:0003674(molecular_function)|GO:0005575(cellular_component)|GO:0008080(N-acetyltransferase activity)|GO:0008150(biological_process)|GO:0008152(metabolic process)|GO:0008415(acyltransferase activity)|GO:0016020(membrane)|GO:0016021(integral to membrane)|GO:0016740(transferase activity)	chr5:34348343-34348402	mm|5qB2	0.00349317	0.00024555	9.72203	8.65898	-1.06305	0.478618	-2.08935	9.83381	8.7899	-1.04391	0.485011	-2.06181
A_52_P581435	Pdha1|pyruvate dehydrogenase E1 alpha 1	18597	Pdha1	51	-0.838394	-1.78806	11.2993	-6.60515	7.37775e-08	7.13656e-05	7.8986	40097	DATA	40855	ref|NM_008810|ens|ENSMUST00000033662|gb|AK148459|gb|AK145718	mm|chrX:156560724-156560665	35991	0	NM_008810	ref|Mus musculus pyruvate dehydrogenase E1 alpha 1 (Pdha1), nuclear gene encoding mitochondrial protein, mRNA [NM_008810]	NM_008810	NM_008810	NM_008810	Mm.34775	ENSMUST00000033662	TC1623657	GO:0004738(pyruvate dehydrogenase activity)|GO:0004739(pyruvate dehydrogenase (acetyl-transferring) activity)|GO:0005739(mitochondrion)|GO:0006086(acetyl-CoA biosynthetic process from pyruvate)|GO:0006096(glycolysis)|GO:0008152(metabolic process)|GO:0016491(oxidoreductase activity)|GO:0016624(oxidoreductase activity, acting on the aldehyde or oxo group of donors, disulfide as acceptor)|GO:0043231…	chrX:156560724-156560665	mm|XqF4	0.00978623	1.14e-05	11.6968	10.8584	-0.838394	0.559266	-1.78806	11.8255	10.8165	-1.00901	0.496887	-2.01253
A_55_P2151609	Sorl1|sortilin-related receptor, LDLR class A repeats-containing	20660	Sorl1	37	-1.18008	-2.26589	9.32315	-6.39183	1.45806e-07	0.000135816	7.27628	8051	DATA	8216	ref|NM_011436|gb|AK147303|gb|AF031816|tc|TC1635481	mm|chr9:41776631-41776572	7342	0	NM_011436	ref|Mus musculus sortilin-related receptor, LDLR class A repeats-containing (Sorl1), mRNA [NM_011436]	NM_011436	NM_011436	NM_011436	Mm.121920	ENSMUST00000060989	TC1635481	GO:0004872(receptor activity)|GO:0005771(multivesicular body)|GO:0006629(lipid metabolic process)|GO:0006810(transport)|GO:0006869(lipid transport)|GO:0006897(endocytosis)|GO:0007165(signal transduction)|GO:0007275(multicellular organismal development)|GO:0008202(steroid metabolic process)|GO:0008203(cholesterol metabolic process)|GO:0016020(membrane)|GO:0016021(integral to membrane)|GO:0016477(c…	chr9:41776631-41776572	mm|9qA5.1	0.00495284	1.44e-06	9.77311	8.59303	-1.18008	0.441328	-2.26589	10.5609	8.36558	-2.19531	0.218346	-4.57988
A_51_P269084	Chchd10|coiled-coil-helix-coiled-coil-helix domain containing 10	103172	Chchd10	11	-1.06423	-2.09105	14.4078	-6.20765	2.62864e-07	0.000236108	6.73707	23809	DATA	24267	ref|NM_175329|ens|ENSMUST00000058906|gb|AY238604|gb|AK131581	mm|chr10:75400362-75400421	21400	0	NM_175329	ref|Mus musculus coiled-coil-helix-coiled-coil-helix domain containing 10 (Chchd10), mRNA [NM_175329]	NM_175329	NM_175329	NM_175329	Mm.333849	ENSMUST00000058906	TC1572461	GO:0003674(molecular_function)|GO:0005739(mitochondrion)|GO:0008150(biological_process)	chr10:75400362-75400421	mm|10qC1	0.000210066	5.04e-06	14.794	13.7298	-1.06423	0.478228	-2.09105	15.6498	13.4578	-2.192	0.218847	-4.5694
A_66_P130241	Slc25a1|solute carrier family 25 (mitochondrial carrier, citrate transporter), member 1	13358	Slc25a1	52	-1.27765	-2.42444	12.5361	-6.18527	2.82398e-07	0.000244907	6.67144	10741	DATA	10965	ref|NM_153150|ens|ENSMUST00000003622|gb|AK159289|gb|AK170191	mm|chr16:17925720-17925661	9829	0	NM_153150	ref|Mus musculus solute carrier family 25 (mitochondrial carrier, citrate transporter), member 1 (Slc25a1), nuclear gene encoding mitochondrial protein, mRNA [NM_153150]	NM_153150	NM_153150	NM_153150	Mm.229291	ENSMUST00000003622	TC1574069	GO:0005739(mitochondrion)|GO:0005743(mitochondrial inner membrane)|GO:0006810(transport)|GO:0016020(membrane)|GO:0016021(integral to membrane)	chr16:17925720-17925661	mm|16qA3	0.00997149	1.77e-05	13.2312	11.9536	-1.27765	0.412466	-2.42444	13.373	11.5866	-1.78645	0.289885	-3.44965
A_55_P2211937	E130101M22|hypothetical protein E130101M22	327984	E130101M22	21	-1.31172	-2.48237	8.89154	-6.17099	2.95609e-07	0.000247819	6.62957	41510	DATA	42291	gb|AK053485|gb|AK046951|riken|E130101M22|riken|B930007I11	mm|chr11:84050229-84050288	37160	0	AK053485	gb|Mus musculus 0 day neonate eyeball cDNA, RIKEN full-length enriched library, clone:E130101M22 product:unclassifiable, full insert sequence. [AK053485]	AK053485		AK053485	Mm.438254		TC1615821		chr11:84050229-84050288	mm|11qC	0.00143574	0.000582914	9.6103	8.29858	-1.31172	0.40284	-2.48237	9.5566	8.1007	-1.4559	0.364528	-2.74327
A_55_P1969776	Pdhb|pyruvate dehydrogenase (lipoamide) beta	68263	Pdhb	39	-1.04449	-2.06264	12.8916	-6.14079	3.25633e-07	0.000262973	6.54099	10372	DATA	10588	ref|NM_024221|ref|XR_030659|gb|AK011810|tc|TC1573259	mm|chr14:8998562-8998505	9449	0	NM_024221	ref|Mus musculus pyruvate dehydrogenase (lipoamide) beta (Pdhb), nuclear gene encoding mitochondrial protein, mRNA [NM_024221]	NM_024221	NM_024221	NM_024221	Mm.301527		TC1573259	GO:0003824(catalytic activity)|GO:0004739(pyruvate dehydrogenase (acetyl-transferring) activity)|GO:0005739(mitochondrion)|GO:0006086(acetyl-CoA biosynthetic process from pyruvate)|GO:0006096(glycolysis)|GO:0008152(metabolic process)|GO:0016491(oxidoreductase activity)|GO:0045254(pyruvate dehydrogenase complex)|GO:0055114(oxidation reduction)	chr14:8998562-8998505	mm|14qA1	0.00611486	3.39e-05	13.3891	12.3446	-1.04449	0.484815	-2.06264	13.6426	12.19	-1.45266	0.365347	-2.73712
A_55_P2099594	Scd3|stearoyl-coenzyme A desaturase 3	30049	Scd3	34	-0.903186	-1.87019	11.0657	-6.13231	3.34597e-07	0.000262973	6.51611	7575	DATA	7730	ref|NM_024450|ref|NM_009127|ens|ENSMUST00000026220|ens|ENSMUST00000041331	mm|chr19:44289995-44290054	6929	0	NM_024450	ref|Mus musculus stearoyl-coenzyme A desaturase 3 (Scd3), mRNA [NM_024450]	NM_024450	NM_024450	NM_024450	Mm.479161	ENSMUST00000026220	TC1584906	GO:0006633(fatty acid biosynthetic process)|GO:0008610(lipid biosynthetic process)|GO:0016021(integral to membrane)|GO:0016491(oxidoreductase activity)|GO:0055114(oxidation reduction)	chr19:44289995-44290054	mm|19qC3	0.00402622	1.28e-05	11.2733	10.3702	-0.903186	0.534705	-1.87019	12.0372	10.5823	-1.45494	0.364769	-2.74146
A_55_P2018666	Thrsp|thyroid hormone responsive SPOT14 homolog (Rattus)	21835	Thrsp	38	-1.30234	-2.46628	15.6621	-5.9063	6.90264e-07	0.000526065	5.8524	19695	DATA	20087	ref|NM_009381|ens|ENSMUST00000043077|gb|AK077300|gb|BC009165	mm|chr7:104561708-104561649	17801	0	NM_009381	ref|Mus musculus thyroid hormone responsive SPOT14 homolog (Rattus) (Thrsp), mRNA [NM_009381]	NM_009381	NM_009381	NM_009381	Mm.28585	ENSMUST00000043077	TC1574449	GO:0005634(nucleus)	chr7:104561708-104561649	mm|7qE1	0.00512631	0.000164652	16.1915	14.8891	-1.30234	0.405468	-2.46628	16.61	14.9577	-1.6523	0.318133	-3.14334
A_55_P1959174	Pmepa1|prostate transmembrane protein, androgen induced 1	65112	Pmepa1	60	0.924007	1.89738	10.1111	5.77568	1.04893e-06	0.000775902	5.46852	39403	DATA	40147	ref|NM_022995|ens|ENSMUST00000109115|ens|ENSMUST00000036248|ref|XM_986662	mm|chr2:173050029-173049970	35342	0	NM_022995	ref|Mus musculus prostate transmembrane protein, androgen induced 1 (Pmepa1), mRNA [NM_022995]	NM_022995	NM_022995	NM_022995	Mm.73682	ENSMUST00000109115	TC1626651	GO:0005515(protein binding)|GO:0005575(cellular_component)|GO:0005886(plasma membrane)|GO:0008150(biological_process)|GO:0016020(membrane)|GO:0016021(integral to membrane)	chr2:173050029-173049970	mm|2qH3	0.0118565	9.63e-05	9.76342	10.6874	0.924007	1.89738	1.89738	9.40735	10.5862	1.17883	2.26393	2.26393
A_52_P97699	D430019H16Rik|RIKEN cDNA D430019H16 gene	268595	D430019H16Rik	46	1.03633	2.051	9.95555	5.72396	1.23788e-06	0.000889505	5.31652	9419	DATA	9615	gb|BC058677|gb|AK081558|gb|BC059046|gb|BC078436	mm|chr12:106731169-106731228	8477	0	BC058677	gb|Mus musculus RIKEN cDNA D430019H16 gene, mRNA (cDNA clone IMAGE:6834465), partial cds. [BC058677]	BC058677		BC058677	Mm.2388		TC1597133	GO:0003674(molecular_function)|GO:0005575(cellular_component)|GO:0008150(biological_process)	chr12:106731169-106731228	mm|12qE	0.00794149	3.57e-05	9.6432	10.6795	1.03633	2.051	2.051	8.95442	10.545	1.59062	3.01179	3.01179
A_52_P682382	Scd1|stearoyl-Coenzyme A desaturase 1	20249	Scd1	19	-1.00362	-2.00503	16.793	-5.71453	1.27583e-06	0.000891309	5.2888	719	DATA	736	ref|NM_009127|ens|ENSMUST00000041331|gb|AK012370|gb|AK078704	mm|chr19:44469446-44469387	615	0	NM_009127	ref|Mus musculus stearoyl-Coenzyme A desaturase 1 (Scd1), mRNA [NM_009127]	NM_009127	NM_009127	NM_009127	Mm.267377	ENSMUST00000041331	TC1765950	GO:0004768(stearoyl-CoA 9-desaturase activity)|GO:0005506(iron ion binding)|GO:0005783(endoplasmic reticulum)|GO:0005792(microsome)|GO:0006629(lipid metabolic process)|GO:0006633(fatty acid biosynthetic process)|GO:0008610(lipid biosynthetic process)|GO:0010873(positive regulation of cholesterol esterification)|GO:0016020(membrane)|GO:0016021(integral to membrane)|GO:0016491(oxidoreductase activi…	chr19:44469446-44469387	mm|19qC3	0.00129719	2.89e-05	17.0306	16.0269	-1.00362	0.498746	-2.00503	17.9515	16.1632	-1.78831	0.28951	-3.45411
A_55_P1983588	Pmepa1|prostate transmembrane protein, androgen induced 1	65112	Pmepa1	29	0.89872	1.86441	10.883	5.69892	1.3412e-06	0.00091165	5.24294	14086	DATA	14360	ref|NM_022995|ens|ENSMUST00000109115|ens|ENSMUST00000036248|gb|BC048865	mm|chr2:173050025-173049966	12826	0	NM_022995	ref|Mus musculus prostate transmembrane protein, androgen induced 1 (Pmepa1), mRNA [NM_022995]	NM_022995	NM_022995	NM_022995	Mm.73682	ENSMUST00000109115	TC1597668	GO:0005515(protein binding)|GO:0005575(cellular_component)|GO:0005886(plasma membrane)|GO:0008150(biological_process)|GO:0016020(membrane)|GO:0016021(integral to membrane)	chr2:173050025-173049966	mm|2qH3	0.00285668	0.00037421	10.5549	11.4537	0.89872	1.86441	1.86441	10.195	11.3284	1.13341	2.19377	2.19377
A_55_P2158990	Jun|Jun oncogene	16476	Jun	28	0.502283	1.41645	11.4305	5.62975	1.67355e-06	0.00110762	5.0397	44084	DATA	44904	ref|NM_010591|ens|ENSMUST00000058555|ens|ENSMUST00000107094|gb|BC094032	mm|chr4:94716987-94716928	39280	0	NM_010591	ref|Mus musculus Jun oncogene (Jun), mRNA [NM_010591]	NM_010591	NM_010591	NM_010591	Mm.275071	ENSMUST00000058555	TC1596413	GO:0000790(nuclear chromatin)|GO:0001525(angiogenesis)|GO:0001836(release of cytochrome c from mitochondria)|GO:0003677(DNA binding)|GO:0003690(double-stranded DNA binding)|GO:0003700(transcription factor activity)|GO:0003702(RNA polymerase II transcription factor activity)|GO:0005515(protein binding)|GO:0005634(nucleus)|GO:0005667(transcription factor complex)|GO:0005829(cytosol)|GO:0006350(tran…	chr4:94716987-94716928	mm|4qC5	0.00285668	7.01e-05	11.1336	11.6359	0.502283	1.41645	1.41645	11.1006	11.8519	0.751344	1.68336	1.68336
A_55_P1961210	Trp53inp2|transformation related protein 53 inducible nuclear protein 2	68728	Trp53inp2	61	1.04653	2.06556	13.7877	5.60147	1.83201e-06	0.00118141	4.95664	20748	DATA	21153	ref|NM_178111|ens|ENSMUST00000109676|ens|ENSMUST00000043237|gb|AK003956	mm|chr2:155215492-155215551	18768	0	NM_178111	ref|Mus musculus transformation related protein 53 inducible nuclear protein 2 (Trp53inp2), mRNA [NM_178111]	NM_178111	NM_178111	NM_178111	Mm.293605	ENSMUST00000109676	TC1698827	GO:0003674(molecular_function)|GO:0005575(cellular_component)|GO:0005634(nucleus)|GO:0008150(biological_process)	chr2:155215492-155215551	mm|2qH1	0.0118565	0.00274074	13.2796	14.3261	1.04653	2.06556	2.06556	13.3044	14.2408	0.936397	1.91374	1.91374
A_51_P114693	Parm1|prostate androgen-regulated mucin-like protein 1	231440	Parm1	53	-0.96233	-1.94845	10.765	-5.53848	2.24079e-06	0.00137985	4.77168	8680	DATA	8860	ref|NM_145562|ens|ENSMUST00000040576|gb|AK167402|gb|BC006604	mm|chr5:92052938-92052997	3288	0	NM_145562	ref|Mus musculus prostate androgen-regulated mucin-like protein 1 (Parm1), mRNA [NM_145562]	NM_145562	NM_145562	NM_145562	Mm.5002	ENSMUST00000040576	TC1577713	GO:0003674(molecular_function)|GO:0005575(cellular_component)|GO:0005768(endosome)|GO:0005794(Golgi apparatus)|GO:0005886(plasma membrane)|GO:0016020(membrane)|GO:0016021(integral to membrane)|GO:0051973(positive regulation of telomerase activity)	chr5:92052938-92052997	mm|5qE2	0.0102747	2.88e-06	11.0913	10.129	-0.96233	0.513227	-1.94845	11.9164	9.92305	-1.99339	0.251149	-3.98171
A_51_P114693	Parm1|prostate androgen-regulated mucin-like protein 1	231440	Parm1	57	-0.974029	-1.96432	11.064	-5.53727	2.24945e-06	0.00137985	4.76813	13202	DATA	13460	ref|NM_145562|ens|ENSMUST00000040576|gb|AK167402|gb|BC006604	mm|chr5:92052938-92052997	3288	0	NM_145562	ref|Mus musculus prostate androgen-regulated mucin-like protein 1 (Parm1), mRNA [NM_145562]	NM_145562	NM_145562	NM_145562	Mm.5002	ENSMUST00000040576	TC1577713	GO:0003674(molecular_function)|GO:0005575(cellular_component)|GO:0005768(endosome)|GO:0005794(Golgi apparatus)|GO:0005886(plasma membrane)|GO:0016020(membrane)|GO:0016021(integral to membrane)|GO:0051973(positive regulation of telomerase activity)	chr5:92052938-92052997	mm|5qE2	0.0114679	2.68e-06	11.3867	10.4127	-0.974029	0.509083	-1.96432	12.2333	10.2232	-2.01009	0.248258	-4.02807
A_55_P2008599	Pcx|pyruvate carboxylase	18563	Pcx	69	-0.913305	-1.88336	15.0696	-5.52122	2.36791e-06	0.00141793	4.721	27112	DATA	27625	ref|NM_001162946|ref|NM_008797|ens|ENSMUST00000068004|ens|ENSMUST00000113825	mm|chr19:4621610-4621669	24448	0	NM_001162946	ref|Mus musculus pyruvate carboxylase (Pcx), nuclear gene encoding mitochondrial protein, transcript variant 1, mRNA [NM_001162946]	NM_001162946	NM_001162946	NM_001162946	Mm.1845	ENSMUST00000068004	TC1572598	GO:0000166(nucleotide binding)|GO:0003824(catalytic activity)|GO:0004736(pyruvate carboxylase activity)|GO:0005524(ATP binding)|GO:0005625(soluble fraction)|GO:0005737(cytoplasm)|GO:0005739(mitochondrion)|GO:0005743(mitochondrial inner membrane)|GO:0006090(pyruvate metabolic process)|GO:0006094(gluconeogenesis)|GO:0006107(oxaloacetate metabolic process)|GO:0008152(metabolic process)|GO:0008610(li…	chr19:4621610-4621669	mm|19qA	0.0131039	7.25e-05	15.5767	14.6634	-0.913305	0.530967	-1.88336	15.6655	14.3727	-1.2928	0.408158	-2.45003
A_55_P1962092	Brp44l|brain protein 44-like	55951	Brp44l	103	-0.953526	-1.9366	14.2235	-5.46632	2.82183e-06	0.00165044	4.55992	14126	DATA	14401	ref|NM_018819|ens|ENSMUST00000130559|ens|ENSMUST00000142594|ens|ENSMUST00000024637	mm|chr17:8490189-8490248	12749	0	NM_018819	ref|Mus musculus brain protein 44-like (Brp44l), mRNA [NM_018819]	NM_018819	NM_018819	NM_018819	Mm.288510	ENSMUST00000130559	TC1573511	GO:0003674(molecular_function)|GO:0005739(mitochondrion)|GO:0005743(mitochondrial inner membrane)|GO:0008150(biological_process)	chr17:8490189-8490248	mm|17qA1	0.0241856	1.96e-05	14.6022	13.6487	-0.953526	0.516369	-1.9366	15.0482	13.595	-1.45316	0.365221	-2.73807
A_55_P1953972	Pdhb|pyruvate dehydrogenase (lipoamide) beta	68263	Pdhb	59	-0.974602	-1.9651	13.6984	-5.45395	2.9355e-06	0.0016779	4.52365	35529	DATA	36200	ref|NM_024221|ens|ENSMUST00000022268|ref|XR_030659|ref|XR_030608	mm|chr14:8998607-8998548	31872	0	NM_024221	ref|Mus musculus pyruvate dehydrogenase (lipoamide) beta (Pdhb), nuclear gene encoding mitochondrial protein, mRNA [NM_024221]	NM_024221	NM_024221	NM_024221	Mm.301527	ENSMUST00000022268	TC1751815	GO:0003824(catalytic activity)|GO:0004739(pyruvate dehydrogenase (acetyl-transferring) activity)|GO:0005739(mitochondrion)|GO:0006086(acetyl-CoA biosynthetic process from pyruvate)|GO:0006096(glycolysis)|GO:0008152(metabolic process)|GO:0016491(oxidoreductase activity)|GO:0045254(pyruvate dehydrogenase complex)|GO:0055114(oxidation reduction)	chr14:8998607-8998548	mm|14qA1	0.0117161	6.37e-05	14.1313	13.1567	-0.974602	0.50888	-1.9651	14.4895	13.0161	-1.47341	0.360129	-2.77678
A_51_P114693	Parm1|prostate androgen-regulated mucin-like protein 1	231440	Parm1	70	-0.985798	-1.98041	11.137	-5.43849	3.08403e-06	0.00169398	4.4783	29493	DATA	30053	ref|NM_145562|ens|ENSMUST00000040576|gb|AK167402|gb|BC006604	mm|chr5:92052938-92052997	3288	0	NM_145562	ref|Mus musculus prostate androgen-regulated mucin-like protein 1 (Parm1), mRNA [NM_145562]	NM_145562	NM_145562	NM_145562	Mm.5002	ENSMUST00000040576	TC1577713	GO:0003674(molecular_function)|GO:0005575(cellular_component)|GO:0005768(endosome)|GO:0005794(Golgi apparatus)|GO:0005886(plasma membrane)|GO:0016020(membrane)|GO:0016021(integral to membrane)|GO:0051973(positive regulation of telomerase activity)	chr5:92052938-92052997	mm|5qE2	0.0131736	2.68e-06	11.479	10.4932	-0.985798	0.504946	-1.98041	12.3129	10.2629	-2.04991	0.241499	-4.14081
A_66_P137462	Nsdhl|NAD(P) dependent steroid dehydrogenase-like	18194	Nsdhl	92	-0.847561	-1.79946	8.92326	-5.43704	3.09833e-06	0.00169398	4.47406	8774	DATA	8954	ref|NM_010941|ens|ENSMUST00000033715|gb|BC052834|gb|AK013945	mm|chrX:70202803-70202862	7910	0	NM_010941	ref|Mus musculus NAD(P) dependent steroid dehydrogenase-like (Nsdhl), mRNA [NM_010941]	NM_010941	NM_010941	NM_010941	Mm.38792	ENSMUST00000033715	TC1575239	GO:0001942(hair follicle development)|GO:0003824(catalytic activity)|GO:0003854(3-beta-hydroxy-delta5-steroid dehydrogenase activity)|GO:0005488(binding)|GO:0006694(steroid biosynthetic process)|GO:0006695(cholesterol biosynthetic process)|GO:0007224(smoothened signaling pathway)|GO:0008152(metabolic process)|GO:0008203(cholesterol metabolic process)|GO:0008610(lipid biosynthetic process)|GO:0016…	chrX:70202803-70202862	mm|XqA7.3	0.0181046	2.12e-05	9.33065	8.48309	-0.847561	0.555723	-1.79946	9.61144	8.26786	-1.34358	0.394041	-2.53781
A_55_P2033250	Fdft1|farnesyl diphosphate farnesyl transferase 1	14137	Fdft1	90	-0.543107	-1.45711	9.81715	-5.40577	3.42348e-06	0.0018172	4.38239	11355	DATA	11587	ref|NM_010191|ens|ENSMUST00000054963|ref|XR_031450|ref|XR_034005	mm|chr14:63769990-63765750	10316	0	NM_010191	ref|Mus musculus farnesyl diphosphate farnesyl transferase 1 (Fdft1), mRNA [NM_010191]	NM_010191	NM_010191	NM_010191	Mm.474432	ENSMUST00000054963	TC1573443	GO:0003824(catalytic activity)|GO:0004310(farnesyl-diphosphate farnesyltransferase activity)|GO:0005783(endoplasmic reticulum)|GO:0005792(microsome)|GO:0006694(steroid biosynthetic process)|GO:0006695(cholesterol biosynthetic process)|GO:0008299(isoprenoid biosynthetic process)|GO:0008610(lipid biosynthetic process)|GO:0009058(biosynthetic process)|GO:0016020(membrane)|GO:0016021(integral to memb…	chr14:63769990-63765750	mm|14qD1	0.0181046	9.94e-05	9.94803	9.40492	-0.543107	0.686292	-1.45711	10.3068	9.60881	-0.69802	0.616418	-1.62228
A_51_P114693	Parm1|prostate androgen-regulated mucin-like protein 1	231440	Parm1	45	-0.933914	-1.91045	10.607	-5.4017	3.46822e-06	0.0018172	4.37046	3682	DATA	3762	ref|NM_145562|ens|ENSMUST00000040576|gb|AK167402|gb|BC006604	mm|chr5:92052938-92052997	3288	0	NM_145562	ref|Mus musculus prostate androgen-regulated mucin-like protein 1 (Parm1), mRNA [NM_145562]	NM_145562	NM_145562	NM_145562	Mm.5002	ENSMUST00000040576	TC1577713	GO:0003674(molecular_function)|GO:0005575(cellular_component)|GO:0005768(endosome)|GO:0005794(Golgi apparatus)|GO:0005886(plasma membrane)|GO:0016020(membrane)|GO:0016021(integral to membrane)|GO:0051973(positive regulation of telomerase activity)	chr5:92052938-92052997	mm|5qE2	0.00794149	4.15e-06	10.9274	9.99348	-0.933914	0.523436	-1.91045	11.7582	9.74893	-2.0093	0.248394	-4.02586
A_52_P243599	Hsd17b12|hydroxysteroid (17-beta) dehydrogenase 12	56348	Hsd17b12	63	-0.880057	-1.84045	10.7509	-5.34002	4.22192e-06	0.00216696	4.1898	12643	DATA	12890	ref|NM_019657|ens|ENSMUST00000028619|gb|AF064635|gb|AK150849	mm|chr2:93873778-93873719	11404	0	NM_019657	ref|Mus musculus hydroxysteroid (17-beta) dehydrogenase 12 (Hsd17b12), mRNA [NM_019657]	NM_019657	NM_019657	NM_019657	Mm.22505	ENSMUST00000028619	TC1763622	GO:0001968(fibronectin binding)|GO:0003824(catalytic activity)|GO:0004303(estradiol 17-beta-dehydrogenase activity)|GO:0005488(binding)|GO:0005518(collagen binding)|GO:0005783(endoplasmic reticulum)|GO:0006694(steroid biosynthetic process)|GO:0008152(metabolic process)|GO:0008201(heparin binding)|GO:0008610(lipid biosynthetic process)|GO:0010811(positive regulation of cell-substrate adhesion)|GO:…	chr2:93873778-93873719	mm|2qE1	0.0118565	0.00245743	11.0959	10.2159	-0.880057	0.543346	-1.84045	11.2785	10.4133	-0.865169	0.548982	-1.82155
A_55_P2005859	Fn3k|fructosamine 3 kinase	63828	Fn3k	24	-0.57241	-1.48701	6.88677	-5.32007	4.49906e-06	0.00226303	4.13139	9025	DATA	9216	ref|NM_022014|ens|ENSMUST00000026175|gb|AK010151|gb|AJ404616	mm|chr11:121301407-121301466	8222	0	NM_022014	ref|Mus musculus fructosamine 3 kinase (Fn3k), transcript variant 1, mRNA [NM_022014]	NM_022014	NM_022014	NM_022014	Mm.266448	ENSMUST00000092302	TC1583108	GO:0005625(soluble fraction)|GO:0005829(cytosol)|GO:0016301(kinase activity)|GO:0016310(phosphorylation)|GO:0016740(transferase activity)|GO:0030387(fructosamine-3-kinase activity)|GO:0030389(fructosamine metabolic process)	chr11:121301407-121301466	mm|11qE2	0.00254728	5.92e-06	7.08138	6.50897	-0.57241	0.672492	-1.48701	7.61713	6.33959	-1.27754	0.412498	-2.42425
A_51_P284946	Rnd3|Rho family GTPase 3	74194	Rnd3	50	0.554172	1.46833	9.28784	5.28903	4.96638e-06	0.00244911	4.0406	28401	DATA	28942	ref|NM_028810|ens|ENSMUST00000017288|gb|AK011442|tc|TC1575622	mm|chr2:50986054-50985995	25562	0	NM_028810	ref|Mus musculus Rho family GTPase 3 (Rnd3), mRNA [NM_028810]	NM_028810	NM_028810	NM_028810	Mm.46497	ENSMUST00000017288	TC1575622	GO:0000166(nucleotide binding)|GO:0005525(GTP binding)|GO:0005622(intracellular)|GO:0005794(Golgi apparatus)|GO:0007264(small GTPase mediated signal transduction)|GO:0016020(membrane)	chr2:50986054-50985995	mm|2qC1.1	0.00905366	0.0547454	9.09234	9.64651	0.554172	1.46833	1.46833	9.04229	9.37022	0.327933	1.25521	1.25521
A_51_P114693	Parm1|prostate androgen-regulated mucin-like protein 1	231440	Parm1	66	-0.98687	-1.98188	11.0643	-5.26793	5.31149e-06	0.00256817	3.97887	34085	DATA	34727	ref|NM_145562|ens|ENSMUST00000040576|gb|AK167402|gb|BC006604	mm|chr5:92052938-92052997	3288	0	NM_145562	ref|Mus musculus prostate androgen-regulated mucin-like protein 1 (Parm1), mRNA [NM_145562]	NM_145562	NM_145562	NM_145562	Mm.5002	ENSMUST00000040576	TC1577713	GO:0003674(molecular_function)|GO:0005575(cellular_component)|GO:0005768(endosome)|GO:0005794(Golgi apparatus)|GO:0005886(plasma membrane)|GO:0016020(membrane)|GO:0016021(integral to membrane)|GO:0051973(positive regulation of telomerase activity)	chr5:92052938-92052997	mm|5qE2	0.0129185	5.94e-06	11.3953	10.4085	-0.98687	0.504571	-1.98188	12.2405	10.2129	-2.02761	0.245261	-4.07729
A_55_P2093014	Gm4929|glyceraldehyde-3-phosphate dehydrogenase pseudogene	238091	Gm4929	139	-0.802051	-1.74358	13.1796	-5.26203	5.41206e-06	0.00256817	3.96164	11504	DATA	11737	ref|XR_031578|ref|XR_034642|ref|XR_034007|ref|XR_034977	mm|chr12:13759356-13759297	10432	0	XR_031578	ref|PREDICTED: Mus musculus similar to Glyceraldehyde-3-phosphate dehydrogenase (LOC238091), misc RNA [XR_031578]	XR_031578	XR_031578	XR_031578					chr12:13759356-13759297	mm|12qA1.1	0.0384358	0.000480246	13.5268	12.7247	-0.802051	0.573533	-1.74358	13.6421	12.8249	-0.817186	0.567548	-1.76197
A_55_P2106424	ENSMUST00000109588|	NA		127	-0.834525	-1.78327	16.1948	-5.25198	5.58788e-06	0.0026025	3.93227	9203	DATA	9396	ens|ENSMUST00000109588|ref|XM_001473650|ref|XM_001476503|ref|XM_001473271	mm|chr4:91518163-91518156	8392	0	ENSMUST00000109588	ens|predicted gene 5138 Pseudogene [Source:MGI Symbol;Acc:MGI:3779464] [ENSMUST00000109588]	ENSMUST00000109588	XM_001473650	XM_001473650	Mm.349822	ENSMUST00000109588			chr4:91518163-91518156	mm|4qC5	0.032849	0.000437848	16.5262	15.6917	-0.834525	0.560768	-1.78327	16.7299	15.8316	-0.898339	0.536504	-1.86392
A_55_P1990196	Gm8219|predicted gene 8219	666659	Gm8219	130	-0.931079	-1.9067	12.2583	-5.23245	5.94599e-06	0.00271894	3.87519	10003	DATA	10213	ref|XR_033111|ref|XR_034280|nap|NAP114348-1	mm|chr12:78920941-78921000	9087	0	XR_033111	ref|PREDICTED: Mus musculus similar to brain protein 44-like (LOC666659), misc RNA [XR_033111]	XR_033111	XR_033111	XR_033111					chr12:78920941-78921000	mm|12qC3	0.03295	2.73e-05	12.6266	11.6955	-0.931079	0.524466	-1.9067	13.0617	11.6496	-1.4121	0.375764	-2.66124
A_51_P114693	Parm1|prostate androgen-regulated mucin-like protein 1	231440	Parm1	67	-0.971865	-1.96137	11.0937	-5.221	6.16641e-06	0.00276938	3.84175	32578	DATA	33188	ref|NM_145562|ens|ENSMUST00000040576|gb|AK167402|gb|BC006604	mm|chr5:92052938-92052997	3288	0	NM_145562	ref|Mus musculus prostate androgen-regulated mucin-like protein 1 (Parm1), mRNA [NM_145562]	NM_145562	NM_145562	NM_145562	Mm.5002	ENSMUST00000040576	TC1577713	GO:0003674(molecular_function)|GO:0005575(cellular_component)|GO:0005768(endosome)|GO:0005794(Golgi apparatus)|GO:0005886(plasma membrane)|GO:0016020(membrane)|GO:0016021(integral to membrane)|GO:0051973(positive regulation of telomerase activity)	chr5:92052938-92052997	mm|5qE2	0.0129353	5.36e-06	11.4257	10.4538	-0.971865	0.509846	-1.96137	12.2799	10.2154	-2.0645	0.23907	-4.18288
A_51_P114693	Parm1|prostate androgen-regulated mucin-like protein 1	231440	Parm1	71	-0.941704	-1.9208	10.9607	-5.19579	6.68094e-06	0.00294782	3.76812	33594	DATA	34231	ref|NM_145562|ens|ENSMUST00000040576|gb|AK167402|gb|BC006604	mm|chr5:92052938-92052997	3288	0	NM_145562	ref|Mus musculus prostate androgen-regulated mucin-like protein 1 (Parm1), mRNA [NM_145562]	NM_145562	NM_145562	NM_145562	Mm.5002	ENSMUST00000040576	TC1577713	GO:0003674(molecular_function)|GO:0005575(cellular_component)|GO:0005768(endosome)|GO:0005794(Golgi apparatus)|GO:0005886(plasma membrane)|GO:0016020(membrane)|GO:0016021(integral to membrane)|GO:0051973(positive regulation of telomerase activity)	chr5:92052938-92052997	mm|5qE2	0.0139235	4.66e-06	11.2658	10.3241	-0.941704	0.520618	-1.9208	12.1388	10.1142	-2.02465	0.245766	-4.06892
A_66_P123824	Sorl1|sortilin-related receptor, LDLR class A repeats-containing	20660	Sorl1	110	-0.954499	-1.93791	7.69038	-5.18933	6.81929e-06	0.00295698	3.74929	36894	DATA	37590	ens|ENSMUST00000060989|ref|XR_033905|gb|AK162665|gb|AK013519	mm|chr9:41773056-41772997	33113	0	ENSMUST00000060989	ens|sortilin-related receptor, LDLR class A repeats-containing Gene [Source:MGI (curated);Acc:MGI:1202296] [ENSMUST00000060989]	ENSMUST00000060989	XR_033905	XR_033905	Mm.121920	ENSMUST00000060989	TC1743924	GO:0004872(receptor activity)|GO:0005771(multivesicular body)|GO:0006629(lipid metabolic process)|GO:0006810(transport)|GO:0006869(lipid transport)|GO:0006897(endocytosis)|GO:0007165(signal transduction)|GO:0007275(multicellular organismal development)|GO:0008202(steroid metabolic process)|GO:0008203(cholesterol metabolic process)|GO:0016020(membrane)|GO:0016021(integral to membrane)|GO:0016477(c…	chr9:41773056-41772997	mm|9qA5.1	0.0261831	6.71e-06	7.97887	7.02437	-0.954499	0.516021	-1.93791	8.77755	6.98072	-1.79683	0.287807	-3.47455
A_55_P2001510	Gm2451|glyceraldehyde-3-phosphate dehydrogenase pseudogene	100039840	Gm2451	116	-0.751243	-1.68324	15.9632	-5.17595	7.11544e-06	0.00303311	3.71023	34417	DATA	35063	ref|XM_001473743|ref|XM_001473771|ref|XM_001479920|ref|XM_001479927	mm|chr8:95239703-95113838	30915	0	XM_001473743	ref|PREDICTED: Mus musculus similar to Glyceraldehyde-3-phosphate dehydrogenase (GAPDH), transcript variant 1 (LOC100039840), mRNA [XM_001473743]	XM_001473743	XM_001473743	XM_001473743	Mm.463072				chr8:95239703-95113838	mm|8qC5	0.0280642	0.00161154	16.3026	15.5514	-0.751243	0.594092	-1.68324	16.3616	15.6372	-0.724331	0.605278	-1.65213
A_55_P2157307	Gm2124|predicted gene 2124	100039264	Gm2124	95	-0.744276	-1.67513	9.98275	-5.12535	8.35501e-06	0.00350214	3.56268	10682	DATA	10905	ref|XR_030770|ref|XR_033354|nap|NAP113386-1	mm|chr3:43568319-43568260	9719	0	XR_030770	ref|PREDICTED: Mus musculus similar to M2-type pyruvate kinase (LOC100039264), misc RNA [XR_030770]	XR_030770	XR_030770	XR_030770					chr3:43568319-43568260	mm|3qB	0.018698	0.000639003	10.2272	9.48296	-0.744275	0.596968	-1.67513	10.5471	9.6737	-0.87342	0.545851	-1.832
A_55_P2097548	Gm10293|glyceraldehyde-3-phosphate dehydrogenase pseudogene	100039762	Gm10293	142	-0.790169	-1.72928	16.3105	-5.11918	8.51995e-06	0.00351273	3.54472	15706	DATA	16007	ref|XM_001473172|ref|XM_001477559|ref|XM_001477574|ref|XM_001477584	mm|chr3:142626707-142626766	14214	0	XM_001473172	ref|PREDICTED: Mus musculus similar to Glyceraldehyde-3-phosphate dehydrogenase (GAPDH) (LOC100039762), mRNA [XM_001473172]	XM_001473172	XM_001473172	XM_001473172	Mm.461234				chr3:142626707-142626766	mm|3qH1	0.0392345	0.000402419	16.6279	15.8378	-0.790169	0.578277	-1.72928	16.8266	15.9497	-0.876885	0.544542	-1.83641
A_51_P273684	Gbe1|glucan (1,4-alpha-), branching enzyme 1	74185	Gbe1	78	-0.962726	-1.94899	12.1091	-5.10555	8.89621e-06	0.00360871	3.50501	16097	DATA	16401	ref|NM_028803|ens|ENSMUST00000023393|gb|AK050365|gb|AK009815	mm|chr16:70569840-70569899	14611	0	NM_028803	ref|Mus musculus glucan (1,4-alpha-), branching enzyme 1 (Gbe1), mRNA [NM_028803]	NM_028803	NM_028803	NM_028803	Mm.396102	ENSMUST00000023393	NP1301425	GO:0003824(catalytic activity)|GO:0003844(1,4-alpha-glucan branching enzyme activity)|GO:0004553(hydrolase activity, hydrolyzing O-glycosyl compounds)|GO:0005529(sugar binding)|GO:0005625(soluble fraction)|GO:0005975(carbohydrate metabolic process)|GO:0005978(glycogen biosynthetic process)|GO:0016740(transferase activity)|GO:0016757(transferase activity, transferring glycosyl groups)|GO:0043169(c…	chr16:70569840-70569899	mm|16qC2	0.0165264	0.000225768	12.5206	11.5579	-0.962726	0.513087	-1.94899	12.8491	11.509	-1.34017	0.394975	-2.53181
A_66_P127411	Acat2|acetyl-Coenzyme A acetyltransferase 2	110460	Acat2	42	-0.645178	-1.56393	9.53434	-5.08697	9.43571e-06	0.00373949	3.45092	30512	DATA	31089	ref|NM_009338|ens|ENSMUST00000007005|gb|AK013275|gb|AK166813	mm|chr17:13136541-13136482	27389	0	NM_009338	ref|Mus musculus acetyl-Coenzyme A acetyltransferase 2 (Acat2), mRNA [NM_009338]	NM_009338	NM_009338	NM_009338	Mm.439711	ENSMUST00000007005	TC1588187	GO:0003824(catalytic activity)|GO:0003985(acetyl-CoA C-acetyltransferase activity)|GO:0005737(cytoplasm)|GO:0005739(mitochondrion)|GO:0008152(metabolic process)|GO:0008415(acyltransferase activity)|GO:0016740(transferase activity)|GO:0016747(transferase activity, transferring acyl groups other than amino-acyl groups)	chr17:13136541-13136482	mm|17qA1	0.00683724	8.08e-05	9.77106	9.12589	-0.645178	0.639414	-1.56393	10.1661	9.07428	-1.09185	0.46916	-2.13147
A_55_P2060107	Pkm2|pyruvate kinase, muscle	18746	Pkm2	86	-0.733613	-1.6628	11.9401	-5.0843	9.516e-06	0.00373949	3.44314	38103	DATA	38824	ref|NM_011099|ens|ENSMUST00000034834|gb|AK154695|gb|AK171033	mm|chr9:59526867-59526926	34214	0	NM_011099	ref|Mus musculus pyruvate kinase, muscle (Pkm2), mRNA [NM_011099]	NM_011099	NM_011099	NM_011099	Mm.326167	ENSMUST00000034834	TC1770268	GO:0000166(nucleotide binding)|GO:0000287(magnesium ion binding)|GO:0001889(liver development)|GO:0003824(catalytic activity)|GO:0004743(pyruvate kinase activity)|GO:0005515(protein binding)|GO:0005524(ATP binding)|GO:0005625(soluble fraction)|GO:0005634(nucleus)|GO:0005737(cytoplasm)|GO:0005739(mitochondrion)|GO:0006006(glucose metabolic process)|GO:0006096(glycolysis)|GO:0006754(ATP biosyntheti…	chr9:59526867-59526926	mm|9qB	0.0174459	0.000734712	12.1551	11.4214	-0.733613	0.601396	-1.6628	12.5266	11.6571	-0.86944	0.547359	-1.82695
A_55_P2148288	Tmem79|transmembrane protein 79	71913	Tmem79	118	-0.983063	-1.97666	8.14952	-5.07025	9.94893e-06	0.00384947	3.40226	38686	DATA	39420	ref|NM_024246|ens|ENSMUST00000107552|ens|ENSMUST00000107553|ens|ENSMUST00000001456	mm|chr3:88133028-88132969	34669	0	NM_024246	ref|Mus musculus transmembrane protein 79 (Tmem79), mRNA [NM_024246]	NM_024246	NM_024246	NM_024246	Mm.34256	ENSMUST00000107552	TC1580386	GO:0003674(molecular_function)|GO:0005575(cellular_component)|GO:0008150(biological_process)|GO:0016020(membrane)|GO:0016021(integral to membrane)	chr3:88133028-88132969	mm|3qF1	0.0287025	1.3e-06	8.63602	7.65295	-0.983063	0.505904	-1.97666	9.29945	7.00966	-2.28979	0.204506	-4.88984
A_55_P2079425	Spred1|sprouty protein with EVH-1 domain 1, related sequence	114715	Spred1	93	0.316829	1.24559	7.72374	5.04459	1.07909e-05	0.00411199	3.32763	35961	DATA	36640	ref|NM_033524|gb|BC079606|gb|AK053024|gb|AK155065	mm|chr2:117004952-117005011	32192	0	NM_033524	ref|Mus musculus sprouty protein with EVH-1 domain 1, related sequence (Spred1), mRNA [NM_033524]	NM_033524	NM_033524	NM_033524	Mm.245890	ENSMUST00000028829	TC1580263	GO:0000188(inactivation of MAPK activity)|GO:0005173(stem cell factor receptor binding)|GO:0005515(protein binding)|GO:0005634(nucleus)|GO:0005886(plasma membrane)|GO:0007275(multicellular organismal development)|GO:0009966(regulation of signal transduction)|GO:0016020(membrane)	chr2:117004952-117005011	mm|2qE5	0.0182025	0.00998844	7.58898	7.90581	0.316829	1.24559	1.24559	7.58825	7.81194	0.223699	1.16772	1.16772
A_55_P2186027	Gapdh|glyceraldehyde-3-phosphate dehydrogenase	14433	Gapdh	158	-0.772668	-1.70843	16.0476	-4.98464	1.30428e-05	0.00489592	3.15351	11493	DATA	11726	ref|NM_008084|ref|NR_003623|ref|NR_002890|ref|XM_001472531	mm|chr6:125111928-125111869	10413	0	NM_008084	ref|Mus musculus glyceraldehyde-3-phosphate dehydrogenase (Gapdh), mRNA [NM_008084]	NM_008084	NM_008084	NM_008084	Mm.343110			GO:0004365(glyceraldehyde-3-phosphate dehydrogenase (phosphorylating) activity)|GO:0005737(cytoplasm)|GO:0005739(mitochondrion)|GO:0007275(multicellular organismal development)	chr6:125111928-125111869	mm|6qF3	0.0442259	0.000443393	16.3688	15.5962	-0.772668	0.585334	-1.70843	16.5503	15.6752	-0.875095	0.545218	-1.83413
A_55_P1980601	Oscp1|organic solute carrier partner 1	230751	Oscp1	10	-0.756438	-1.68931	9.87797	-4.95851	1.41645e-05	0.00523348	3.07773	7438	DATA	7589	ref|NM_172701|ens|ENSMUST00000106156|ref|XM_001472102|gb|AK007366	mm|chr4:125765844-125765903	6681	0	NM_172701	ref|Mus musculus organic solute carrier partner 1 (Oscp1), mRNA [NM_172701]	NM_172701	NM_172701	NM_172701	Mm.38907	ENSMUST00000106156	TC1580661	GO:0005886(plasma membrane)|GO:0006810(transport)|GO:0016020(membrane)	chr4:125765844-125765903	mm|4qD2.2	0.000206953	0.00556306	10.0821	9.32564	-0.756438	0.591956	-1.68931	10.4898	9.61433	-0.875494	0.545067	-1.83464
A_51_P114693	Parm1|prostate androgen-regulated mucin-like protein 1	231440	Parm1	56	-0.897636	-1.86301	11.0542	-4.95191	1.44627e-05	0.00523348	3.05859	22167	DATA	22600	ref|NM_145562|ens|ENSMUST00000040576|gb|AK167402|gb|BC006604	mm|chr5:92052938-92052997	3288	0	NM_145562	ref|Mus musculus prostate androgen-regulated mucin-like protein 1 (Parm1), mRNA [NM_145562]	NM_145562	NM_145562	NM_145562	Mm.5002	ENSMUST00000040576	TC1577713	GO:0003674(molecular_function)|GO:0005575(cellular_component)|GO:0005768(endosome)|GO:0005794(Golgi apparatus)|GO:0005886(plasma membrane)|GO:0016020(membrane)|GO:0016021(integral to membrane)|GO:0051973(positive regulation of telomerase activity)	chr5:92052938-92052997	mm|5qE2	0.0114469	6.42e-06	11.3386	10.4409	-0.897636	0.536766	-1.86301	12.2462	10.191	-2.05523	0.24061	-4.1561
A_55_P2048221	Gm11960|glyceraldehyde-3-phosphate dehydrogenase pseudogene	100041006	Gm11960	161	-0.788884	-1.72774	13.6881	-4.94738	1.46705e-05	0.00523348	3.04548	26660	DATA	27167	ref|XR_032345|nap|NAP057964-1	mm|chr11:4464498-4464557	23952	0	XR_032345	ref|PREDICTED: Mus musculus similar to Glyceraldehyde-3-phosphate dehydrogenase (GAPDH) (LOC100041006), misc RNA [XR_032345]	XR_032345	XR_032345	XR_032345					chr11:4464498-4464557	mm|11qA1	0.0444964	0.00129783	14.0245	13.2357	-0.788884	0.578792	-1.72774	14.141	13.3511	-0.78992	0.578376	-1.72898
A_55_P2158966	ENSMUST00000098784|	NA		88	-0.522677	-1.43662	6.2173	-4.94515	1.47744e-05	0.00523348	3.039	14605	DATA	14889	ens|ENSMUST00000098784|ens|ENSMUST00000118707|ens|ENSMUST00000117093|gb|AK016205	mm|chr9:50518843-50518784	13167	0	ENSMUST00000098784	ens|DIX domain containing 1 Gene [Source:MGI (curated);Acc:MGI:2679721] [ENSMUST00000098784]	ENSMUST00000098784		AK016205	Mm.82598	ENSMUST00000098784	TC1594768		chr9:50518843-50518784	mm|9qA5.3	0.0177441	0.000126431	6.49521	5.97254	-0.522677	0.696079	-1.43662	6.59453	5.8069	-0.787635	0.579293	-1.72624
A_55_P2066533	Gm5085|predicted gene 5085	328277	Gm5085	182	-0.787078	-1.72558	14.1632	-4.92792	1.55992e-05	0.00538868	2.98911	25986	DATA	26480	ref|XR_031185|ref|XR_033849	mm|chr13:67762515-67762574	23344	0	XR_031185	ref|PREDICTED: Mus musculus hypothetical protein LOC328277 (LOC328277), misc RNA [XR_031185]	XR_031185	XR_031185	XR_031185				GO:0003674(molecular_function)|GO:0005575(cellular_component)|GO:0008150(biological_process)	chr13:67762515-67762574	mm|13qB3	0.0519206	0.000711115	14.502	13.7149	-0.787078	0.579517	-1.72558	14.6307	13.8053	-0.825458	0.564303	-1.7721
A_51_P265106	Dlat|dihydrolipoamide S-acetyltransferase (E2 component of pyruvate dehydrogenase complex)	235339	Dlat	72	-0.492899	-1.40727	9.32087	-4.92707	1.56411e-05	0.00538868	2.98664	10241	DATA	10456	ref|NM_145614|ens|ENSMUST00000034567|gb|AK043771|gb|AK032124	mm|chr9:50443012-50442953	9219	0	NM_145614	ref|Mus musculus dihydrolipoamide S-acetyltransferase (E2 component of pyruvate dehydrogenase complex) (Dlat), nuclear gene encoding mitochondrial protein, mRNA [NM_145614]	NM_145614	NM_145614	NM_145614	Mm.285076	ENSMUST00000034567	TC1572889	GO:0004742(dihydrolipoyllysine-residue acetyltransferase activity)|GO:0005515(protein binding)|GO:0005739(mitochondrion)|GO:0005967(mitochondrial pyruvate dehydrogenase complex)|GO:0006086(acetyl-CoA biosynthetic process from pyruvate)|GO:0006090(pyruvate metabolic process)|GO:0006096(glycolysis)|GO:0008152(metabolic process)|GO:0008415(acyltransferase activity)|GO:0016740(transferase activity)|G…	chr9:50443012-50442953	mm|9qA5.3	0.0152754	2.63e-05	9.51447	9.02157	-0.492899	0.710596	-1.40727	9.82893	8.9185	-0.910429	0.532027	-1.8796
A_55_P2005719	Gm13668|glyceraldehyde-3-phosphate dehydrogenase pseudogene	667729	Gm13668	136	-0.843469	-1.79436	11.9301	-4.91997	1.59951e-05	0.00543618	2.96609	27498	DATA	28018	ref|XR_032757|ref|XR_031598|tc|TC1700577|nap|NAP070997-1	mm|chr2:73798243-73798184	24693	0	XR_032757	ref|PREDICTED: Mus musculus similar to Glyceraldehyde-3-phosphate dehydrogenase (LOC622659), misc RNA [XR_032757]	XR_032757	XR_032757	XR_032757			TC1700577		chr2:73798243-73798184	mm|2qC3	0.0371934	0.0036324	12.3197	11.4762	-0.843469	0.557302	-1.79436	12.3545	11.5698	-0.784649	0.580493	-1.72267
A_51_P327874	Pth1r|parathyroid hormone 1 receptor	19228	Pth1r	126	-0.705498	-1.63071	9.37183	-4.90615	1.67071e-05	0.00560245	2.92609	16087	DATA	16391	ref|NM_011199|ref|NM_001083936|ref|NM_001083935|ens|ENSMUST00000006005	mm|chr9:110624905-110624846	14594	0	NM_011199	ref|Mus musculus parathyroid hormone 1 receptor (Pth1r), transcript variant 1, mRNA [NM_011199]	NM_011199	NM_011199	NM_011199	Mm.3542	ENSMUST00000006005	TC1620752	GO:0001501(skeletal system development)|GO:0001503(ossification)|GO:0002062(chondrocyte differentiation)|GO:0002076(osteoblast development)|GO:0004871(signal transducer activity)|GO:0004872(receptor activity)|GO:0004888(transmembrane receptor activity)|GO:0004930(G-protein coupled receptor activity)|GO:0004991(parathyroid hormone receptor activity)|GO:0005622(intracellular)|GO:0005634(nucleus)|GO…	chr9:110624905-110624846	mm|9qF2	0.0327119	6.82e-05	9.89685	9.19135	-0.705498	0.613231	-1.63071	9.74958	8.64954	-1.10004	0.466504	-2.1436
A_55_P2037662	Atp1a3|ATPase, Na+/K+ transporting, alpha 3 polypeptide	232975	Atp1a3	41	-0.830451	-1.77824	8.64696	-4.88404	1.79116e-05	0.00592732	2.86215	3874	DATA	3962	ref|NM_144921|ens|ENSMUST00000080882|ens|ENSMUST00000102858|gb|BC027000	mm|chr7:25763251-25763192	3490	0	NM_144921	ref|Mus musculus ATPase, Na+/K+ transporting, alpha 3 polypeptide (Atp1a3), mRNA [NM_144921]	NM_144921	NM_144921	NM_144921	Mm.44101	ENSMUST00000080882	TC1596218	GO:0000166(nucleotide binding)|GO:0003824(catalytic activity)|GO:0005391(sodium:potassium-exchanging ATPase activity)|GO:0005524(ATP binding)|GO:0005634(nucleus)|GO:0005737(cytoplasm)|GO:0005886(plasma membrane)|GO:0005890(sodium:potassium-exchanging ATPase complex)|GO:0006200(ATP catabolic process)|GO:0006754(ATP biosynthetic process)|GO:0006810(transport)|GO:0006811(ion transport)|GO:0006812(ca…	chr7:25763251-25763192	mm|7qA3	0.00613687	0.000858056	8.83124	8.00079	-0.830451	0.562353	-1.77824	9.447	8.3088	-1.1382	0.454327	-2.20106
A_55_P2167269	Pcsk4|proprotein convertase subtilisin/kexin type 4	18551	Pcsk4	311	-0.855961	-1.80996	8.31951	-4.86122	1.92452e-05	0.00628594	2.7962	13137	DATA	13393	ref|NM_008793|ens|ENSMUST00000020340|gb|D01093|gb|AK161504	mm|chr10:79784153-79784094	11853	0	NM_008793	ref|Mus musculus proprotein convertase subtilisin/kexin type 4 (Pcsk4), mRNA [NM_008793]	NM_008793	NM_008793	NM_008793	Mm.299916	ENSMUST00000020340	NP359860	GO:0002080(acrosomal membrane)|GO:0004252(serine-type endopeptidase activity)|GO:0006508(proteolysis)|GO:0007339(binding of sperm to zona pellucida)|GO:0007340(acrosome reaction)|GO:0008233(peptidase activity)|GO:0008236(serine-type peptidase activity)|GO:0009566(fertilization)|GO:0016787(hydrolase activity)|GO:0048240(sperm capacitation)	chr10:79784153-79784094	mm|10qC1	0.0747129	0.00216197	8.89134	8.03538	-0.855961	0.552497	-1.80996	8.51408	7.83721	-0.676872	0.62552	-1.59867
A_55_P1958097	Eno1|enolase 1, alpha non-neuron	13806	Eno1	212	-0.56052	-1.4748	14.0679	-4.84035	2.05504e-05	0.00659052	2.73595	9110	DATA	9301	ref|NM_023119|ref|XM_001477270|ref|XM_001479056|ref|XR_032154	mm|chr4:149622928-149622987	8223	0	NM_023119	ref|Mus musculus enolase 1, alpha non-neuron (Eno1), mRNA [NM_023119]	NM_023119	NM_023119	NM_023119	Mm.70666			GO:0001701(in utero embryonic development)|GO:0004634(phosphopyruvate hydratase activity)|GO:0005515(protein binding)|GO:0005625(soluble fraction)|GO:0005626(insoluble fraction)|GO:0019717(synaptosome)|GO:0042803(protein homodimerization activity)|GO:0046982(protein heterodimerization activity)	chr4:149622928-149622987	mm|4qE2	0.0592281	0.00015048	14.2989	13.7384	-0.56052	0.678058	-1.4748	14.46	13.7744	-0.685607	0.621744	-1.60838
A_55_P2152547	Myl3|myosin, light polypeptide 3	17897	Myl3	35	-0.487374	-1.40189	6.3514	-4.83802	2.07018e-05	0.00659052	2.72921	17914	DATA	18260	ref|NM_010859|ens|ENSMUST00000079784|gb|AK002312|gb|AK011518	mm|chr9:110672238-110672297	16240	0	NM_010859	ref|Mus musculus myosin, light polypeptide 3 (Myl3), mRNA [NM_010859]	NM_010859	NM_010859	NM_010859	Mm.7353	ENSMUST00000079784	TC1647134	GO:0003774(motor activity)|GO:0005509(calcium ion binding)|GO:0016459(myosin complex)|GO:0060048(cardiac muscle contraction)	chr9:110672238-110672297	mm|9qF3	0.00475111	0.00483392	6.63114	6.14377	-0.487374	0.713322	-1.40189	6.57923	6.05145	-0.527775	0.693624	-1.4417
A_55_P1966843	Gm12070|glyceraldehyde-3-phosphate dehydrogenase pseudogene	654472	Gm12070	156	-0.769379	-1.70454	15.9432	-4.83393	2.09694e-05	0.00659224	2.71741	11477	DATA	11710	ref|NR_002890|ref|XR_033853|gb|BC098095	mm|chr11:26687772-26687831	10386	0	NR_002890	ref|Mus musculus predicted gene 12070 (Gm12070), non-coding RNA [NR_002890]	NR_002890	NR_002890	NR_002890	Mm.347777				chr11:26687772-26687831	mm|11qA3.3	0.0425535	0.000778413	16.2447	15.4753	-0.769379	0.58667	-1.70454	16.4644	15.5886	-0.875782	0.544959	-1.835
A_55_P2091245	Gm2308|glyceraldehyde-3-phosphate dehydrogenase pseudogene	100039556	Gm2308	176	-0.688811	-1.61195	15.3455	-4.82295	2.17054e-05	0.00673938	2.68574	16866	DATA	17192	ref|XR_030800|ref|XR_031376|nap|NAP111410-1	mm|chr7:49380459-49380400	15255	0	XR_030800	ref|PREDICTED: Mus musculus similar to Glyceraldehyde-3-phosphate dehydrogenase (GAPDH) (LOC100039556), misc RNA [XR_030800]	XR_030800	XR_030800	XR_030800					chr7:49380459-49380400	mm|7qB3	0.0493607	0.00167988	15.6972	15.0084	-0.688811	0.620365	-1.61195	15.6809	14.9956	-0.685346	0.621857	-1.60809
A_51_P114693	Parm1|prostate androgen-regulated mucin-like protein 1	231440	Parm1	87	-0.872076	-1.8303	11.0574	-4.80029	2.33052e-05	0.00709923	2.62044	19999	DATA	20396	ref|NM_145562|ens|ENSMUST00000040576|gb|AK167402|gb|BC006604	mm|chr5:92052938-92052997	3288	0	NM_145562	ref|Mus musculus prostate androgen-regulated mucin-like protein 1 (Parm1), mRNA [NM_145562]	NM_145562	NM_145562	NM_145562	Mm.5002	ENSMUST00000040576	TC1577713	GO:0003674(molecular_function)|GO:0005575(cellular_component)|GO:0005768(endosome)|GO:0005794(Golgi apparatus)|GO:0005886(plasma membrane)|GO:0016020(membrane)|GO:0016021(integral to membrane)|GO:0051973(positive regulation of telomerase activity)	chr5:92052938-92052997	mm|5qE2	0.01768	5.94e-06	11.3189	10.4468	-0.872076	0.54636	-1.8303	12.246	10.218	-2.02797	0.245199	-4.07831
A_55_P2046411	LOC674674|similar to farnesyl diphosphate synthetase	674674	LOC674674	159	-0.958444	-1.94321	11.4074	-4.79618	2.36079e-05	0.00709923	2.60859	16021	DATA	16323	ref|XR_031403|ref|XR_033933	mm|chr13:68996379-68996438	14477	0	XR_031403	ref|PREDICTED: Mus musculus similar to farnesyl pyrophosphate synthase (LOC674674), misc RNA [XR_031403]	XR_031403	XR_031403	XR_031403					chr13:68996379-68996438	mm|13qB3	0.0443504	5.05e-05	11.8113	10.8529	-0.958444	0.514612	-1.94321	12.2647	10.7006	-1.5641	0.338189	-2.95693
A_55_P1992555	Gys2|glycogen synthase 2	232493	Gys2	211	-1.64611	-3.12988	10.1124	-4.79479	2.37111e-05	0.00709923	2.60459	21431	DATA	21849	ref|NM_145572|ens|ENSMUST00000032371|ref|XM_908068|gb|AK149391	mm|chr6:142371216-142371157	19243	0	NM_145572	ref|Mus musculus glycogen synthase 2 (Gys2), mRNA [NM_145572]	NM_145572	NM_145572	NM_145572	Mm.275975	ENSMUST00000032371	TC1584260	GO:0004373(glycogen (starch) synthase activity)|GO:0005536(glucose binding)|GO:0005625(soluble fraction)|GO:0005626(insoluble fraction)|GO:0005737(cytoplasm)|GO:0005829(cytosol)|GO:0005856(cytoskeleton)|GO:0005938(cell cortex)|GO:0005977(glycogen metabolic process)|GO:0005978(glycogen biosynthetic process)|GO:0009749(response to glucose stimulus)|GO:0016740(transferase activity)|GO:0016757(transf…	chr6:142371216-142371157	mm|6qG2	0.0591405	5.96e-05	10.6052	8.95905	-1.64611	0.319501	-3.12988	11.6811	9.20423	-2.4769	0.17963	-5.56701
A_55_P2119257	Serpine1|serine (or cysteine) peptidase inhibitor, clade E, member 1	18787	Serpine1	324	1.08731	2.12477	9.59622	4.78697	2.42998e-05	0.00713533	2.58207	26537	DATA	27043	ref|NM_008871|ens|ENSMUST00000077523|ens|ENSMUST00000041388|gb|M33960	mm|chr5:137537500-137537441	23882	0	NM_008871	ref|Mus musculus serine (or cysteine) peptidase inhibitor, clade E, member 1 (Serpine1), mRNA [NM_008871]	NM_008871	NM_008871	NM_008871	Mm.250422	ENSMUST00000077523	NP822114	GO:0004252(serine-type endopeptidase activity)|GO:0004867(serine-type endopeptidase inhibitor activity)|GO:0005515(protein binding)|GO:0005576(extracellular region)|GO:0005615(extracellular space)|GO:0005625(soluble fraction)|GO:0010466(negative regulation of peptidase activity)|GO:0010951(negative regulation of endopeptidase activity)|GO:0030414(peptidase inhibitor activity)|GO:0042060(wound hea…	chr5:137537500-137537441	mm|5qG2	0.0798666	4.04e-05	9.16339	10.2507	1.08731	2.12477	2.12477	8.75359	10.2172	1.46362	2.75799	2.75799
A_55_P1958137	XM_001479647|	NA		84	-0.544149	-1.45816	9.20253	-4.78567	2.43991e-05	0.00713533	2.57833	37405	DATA	38113	ref|XM_001479647	mm|chr12:41837485-41837544	33572	0	XM_001479647	ref|PREDICTED: Mus musculus hypothetical protein LOC100043157 (LOC100043157), mRNA [XM_001479647]	XM_001479647	XM_001479647	XM_001479647					chr12:41837485-41837544	mm|12qB1	0.0171256	0.00087026	9.32137	8.77722	-0.544149	0.685796	-1.45816	9.70076	9.01078	-0.689988	0.619859	-1.61327
A_55_P2037343	H2-Q10|histocompatibility 2, Q region locus 10	15007	H2-Q10	75	-1.16735	-2.24599	9.33813	-4.77692	2.5078e-05	0.00724956	2.55313	35486	DATA	36155	ref|NM_010391|ens|ENSMUST00000068291|gb|AK131620|riken|1300010D05	mm|chr17:35611449-35611508	31791	0	NM_010391	ref|Mus musculus histocompatibility 2, Q region locus 10 (H2-Q10), mRNA [NM_010391]	NM_010391	NM_010391	NM_010391	Mm.88795	ENSMUST00000068291		GO:0002474(antigen processing and presentation of peptide antigen via MHC class I)|GO:0006955(immune response)|GO:0016020(membrane)|GO:0016021(integral to membrane)|GO:0019882(antigen processing and presentation)|GO:0042612(MHC class I protein complex)	chr17:35611449-35611508	mm|17qB1	0.0163391	1.74e-06	10.1635	8.99613	-1.16735	0.445238	-2.24599	10.6827	7.51017	-3.17256	0.110909	-9.01644
A_51_P124535	Mest|mesoderm specific transcript	17294	Mest	89	1.30816	2.47626	10.8121	4.72503	2.95036e-05	0.00843199	2.40395	32477	DATA	33085	ref|NM_008590|gb|AK032881|gb|AK168714|gb|AK168732	mm|chr6:30698279-30698338	3026	0	NM_008590	ref|Mus musculus mesoderm specific transcript (Mest), mRNA [NM_008590]	NM_008590	NM_008590	NM_008590	Mm.335639		TC1573769	GO:0003824(catalytic activity)|GO:0005783(endoplasmic reticulum)|GO:0010883(regulation of lipid storage)|GO:0016020(membrane)|GO:0016021(integral to membrane)|GO:0016787(hydrolase activity)|GO:0032526(response to retinoic acid)	chr6:30698279-30698338	mm|6qA3.3	0.0181046	0.000780304	10.3115	11.6197	1.30816	2.47626	2.47626	9.7711	11.546	1.77493	3.42222	3.42222
A_55_P2334424	D630024D03Rik|RIKEN cDNA D630024D03 gene	414116	D630024D03Rik	207	-0.409674	-1.32839	6.7605	-4.71878	3.00854e-05	0.00850166	2.38602	40162	DATA	40920	gb|AK158188|riken|F930039G01	mm|chr11:31718073-31718014	35955	0	AK158188	gb|Mus musculus adult inner ear cDNA, RIKEN full-length enriched library, clone:F930039G01 product:unclassifiable, full insert sequence. [AK158188]	AK158188		AK158188	Mm.150222			GO:0003674(molecular_function)|GO:0005575(cellular_component)|GO:0008150(biological_process)	chr11:31718073-31718014	mm|11qA4	0.0575353	0.00965379	7.06169	6.65201	-0.409674	0.752794	-1.32839	6.81195	6.51635	-0.295595	0.814736	-1.22739
A_55_P2175272	Gm6283|predicted gene 6283	622075	Gm6283	175	-0.843053	-1.79384	13.3463	-4.71238	3.06942e-05	0.00857734	2.36764	19512	DATA	19899	ref|XR_031548|ref|XR_034887	mm|chr10:126750993-126751052	17621	0	XR_031548	ref|PREDICTED: Mus musculus similar to Glyceraldehyde-3-phosphate dehydrogenase (LOC622075), misc RNA [XR_031548]	XR_031548	XR_031548	XR_031548					chr10:126750993-126751052	mm|10qD3	0.048673	0.00244257	13.701	12.858	-0.843053	0.557463	-1.79384	13.8415	12.9849	-0.856549	0.552272	-1.8107
A_51_P124535	Mest|mesoderm specific transcript	17294	Mest	62	1.30498	2.47081	10.5559	4.69383	3.25259e-05	0.00898929	2.31444	44112	DATA	44932	ref|NM_008590|gb|AK032881|gb|AK168714|gb|AK168732	mm|chr6:30698279-30698338	3026	0	NM_008590	ref|Mus musculus mesoderm specific transcript (Mest), mRNA [NM_008590]	NM_008590	NM_008590	NM_008590	Mm.335639		TC1573769	GO:0003824(catalytic activity)|GO:0005783(endoplasmic reticulum)|GO:0010883(regulation of lipid storage)|GO:0016020(membrane)|GO:0016021(integral to membrane)|GO:0016787(hydrolase activity)|GO:0032526(response to retinoic acid)	chr6:30698279-30698338	mm|6qA3.3	0.0118565	0.00138683	10.036	11.3409	1.30498	2.47081	2.47081	9.55921	11.2875	1.72829	3.31334	3.31334
A_55_P2076533	Pmvk|phosphomevalonate kinase	68603	Pmvk	183	-0.886152	-1.84824	13.2325	-4.68591	3.33409e-05	0.00911439	2.29173	18225	DATA	18577	ref|NM_026784|ref|NM_027348|ens|ENSMUST00000107408|ens|ENSMUST00000107410	mm|chr3:89272867-89272926	16504	0	NM_026784	ref|Mus musculus phosphomevalonate kinase (Pmvk), transcript variant 1, mRNA [NM_026784]	NM_026784	NM_026784	NM_026784	Mm.34242	ENSMUST00000107408	TC1577252	GO:0000166(nucleotide binding)|GO:0004631(phosphomevalonate kinase activity)|GO:0005524(ATP binding)|GO:0005625(soluble fraction)|GO:0005737(cytoplasm)|GO:0005777(peroxisome)|GO:0006694(steroid biosynthetic process)|GO:0006695(cholesterol biosynthetic process)|GO:0008299(isoprenoid biosynthetic process)|GO:0008610(lipid biosynthetic process)|GO:0016126(sterol biosynthetic process)|GO:0016301(kina…	chr3:89272867-89272926	mm|3qF1	0.0519206	2.93e-05	13.5903	12.7042	-0.886152	0.541055	-1.84824	14.09	12.5456	-1.54436	0.342849	-2.91674
A_51_P270733	Syngr1|synaptogyrin 1	20972	Syngr1	36	-0.592897	-1.50827	7.14194	-4.67274	3.47404e-05	0.00939486	2.254	8457	DATA	8633	ref|NM_009303|ens|ENSMUST00000143928|ens|ENSMUST00000009728|gb|AK010442	mm|chr15:79941040-79941099	7637	0	NM_009303	ref|Mus musculus synaptogyrin 1 (Syngr1), transcript variant 1b, mRNA [NM_009303]	NM_009303	NM_009303	NM_009303	Mm.230301	ENSMUST00000143928	TC1577475	GO:0006605(protein targeting)|GO:0008021(synaptic vesicle)|GO:0016020(membrane)|GO:0016021(integral to membrane)|GO:0030054(cell junction)|GO:0030672(synaptic vesicle membrane)|GO:0045202(synapse)|GO:0048169(regulation of long-term neuronal synaptic plasticity)|GO:0048172(regulation of short-term neuronal synaptic plasticity)	chr15:79941040-79941099	mm|15qE1	0.00475111	0.000200482	7.15512	6.56223	-0.592897	0.66301	-1.50827	7.94056	6.90987	-1.0307	0.489474	-2.04301
A_55_P2124096	Gm12969|glyceraldehyde-3-phosphate dehydrogenase pseudogene	667354	Gm12969	234	-0.800972	-1.74227	12.9909	-4.65709	3.64787e-05	0.00972432	2.2092	7208	DATA	7354	ref|XR_031034|ref|XR_032192	mm|chr4:128545798-128545739	6560	0	XR_031034	ref|PREDICTED: Mus musculus similar to Glyceraldehyde-3-phosphate dehydrogenase (GAPDH) (LOC667354), misc RNA [XR_031034]	XR_031034	XR_031034	XR_031034					chr4:128545798-128545739	mm|4qD2.2	0.0623275	0.0021119	13.3286	12.5276	-0.800972	0.573962	-1.74227	13.4487	12.6588	-0.789963	0.578359	-1.72903
A_55_P1998389	LOC100045932|similar to Glyceraldehyde-3-phosphate dehydrogenase (GAPDH)	100045932	LOC100045932	206	-0.828534	-1.77588	13.287	-4.6474	3.75982e-05	0.00972432	2.18146	4922	DATA	5030	ref|XM_001475199|ref|XM_001480444	mm|chr14:121922888-121922947	4354	0	XM_001475199	ref|PREDICTED: Mus musculus similar to Glyceraldehyde-3-phosphate dehydrogenase (GAPDH) (LOC100045932), mRNA [XM_001475199]	XM_001475199	XM_001475199	XM_001475199	Mm.460320				chr14:121922888-121922947	mm|14qE5	0.0573488	0.00374235	13.6413	12.8128	-0.828534	0.563101	-1.77588	13.7401	12.9537	-0.786368	0.579802	-1.72473
A_66_P129852	Fxn|frataxin	14297	Fxn	47	-0.25537	-1.19364	8.08051	-4.64517	3.78599e-05	0.00972432	2.1751	7185	DATA	7330	ref|NM_008044|ens|ENSMUST00000123684|ens|ENSMUST00000081333|gb|AK160458	mm|chr19:24341860-24341801	6516	0	NM_008044	ref|Mus musculus frataxin (Fxn), nuclear gene encoding mitochondrial protein, mRNA [NM_008044]	NM_008044	NM_008044	NM_008044	Mm.7319	ENSMUST00000123684	NP1218129	GO:0005739(mitochondrion)|GO:0006119(oxidative phosphorylation)|GO:0006879(cellular iron ion homeostasis)|GO:0007005(mitochondrion organization)|GO:0007628(adult walking behavior)|GO:0009060(aerobic respiration)|GO:0009792(embryonic development ending in birth or egg hatching)|GO:0016226(iron-sulfur cluster assembly)|GO:0019230(proprioception)|GO:0019899(enzyme binding)|GO:0040015(negative regula…	chr19:24341860-24341801	mm|19qB	0.00794149	2.33e-06	8.17907	7.9237	-0.25537	0.837772	-1.19364	8.41533	7.80393	-0.611401	0.654561	-1.52774
A_51_P114693	Parm1|prostate androgen-regulated mucin-like protein 1	231440	Parm1	147	-0.937198	-1.91481	10.7518	-4.63748	3.87778e-05	0.00972432	2.15312	43085	DATA	43893	ref|NM_145562|ens|ENSMUST00000040576|gb|AK167402|gb|BC006604	mm|chr5:92052938-92052997	3288	0	NM_145562	ref|Mus musculus prostate androgen-regulated mucin-like protein 1 (Parm1), mRNA [NM_145562]	NM_145562	NM_145562	NM_145562	Mm.5002	ENSMUST00000040576	TC1577713	GO:0003674(molecular_function)|GO:0005575(cellular_component)|GO:0005768(endosome)|GO:0005794(Golgi apparatus)|GO:0005886(plasma membrane)|GO:0016020(membrane)|GO:0016021(integral to membrane)|GO:0051973(positive regulation of telomerase activity)	chr5:92052938-92052997	mm|5qE2	0.0423003	7.8e-06	11.0805	10.1433	-0.937198	0.522246	-1.91481	11.9015	9.88179	-2.01971	0.246608	-4.05502
A_55_P2112459	Cldn22|claudin 22	75677	Cldn22	49	-0.681388	-1.60368	11.3759	-4.63538	3.90324e-05	0.00972432	2.14711	18711	DATA	19080	ref|NM_029383|ens|ENSMUST00000038693|gb|AK008821|gb|AV360254	mm|chr8:48910761-48910820	16933	0	NM_029383	ref|Mus musculus claudin 22 (Cldn22), mRNA [NM_029383]	NM_029383	NM_029383	NM_029383	Mm.390033	ENSMUST00000038693		GO:0003674(molecular_function)|GO:0005198(structural molecule activity)|GO:0005575(cellular_component)|GO:0005886(plasma membrane)|GO:0005923(tight junction)|GO:0008150(biological_process)|GO:0016020(membrane)|GO:0016021(integral to membrane)|GO:0030054(cell junction)	chr8:48910761-48910820	mm|8qB1.1	0.00905366	2.08e-05	11.9268	11.2454	-0.681388	0.623565	-1.60368	11.933	10.3983	-1.53466	0.345162	-2.89719
A_55_P1968108	LOC677301|similar to Glyceraldehyde-3-phosphate dehydrogenase (GAPDH)	677301	LOC677301	222	-0.853708	-1.80714	12.453	-4.63535	3.90369e-05	0.00972432	2.14701	13279	DATA	13541	ref|XR_033212	mm|chr4:41116563-41116622	11968	0	XR_033212	ref|PREDICTED: Mus musculus similar to Glyceraldehyde-3-phosphate dehydrogenase (LOC677301), misc RNA [XR_033212]	XR_033212	XR_033212	XR_033212					chr4:41116563-41116622	mm|4qA5	0.0622015	0.00362911	12.8242	11.9705	-0.853708	0.553361	-1.80714	12.91	12.1075	-0.802527	0.573344	-1.74415
A_55_P2081133	Gapdh|glyceraldehyde-3-phosphate dehydrogenase	14433	Gapdh	134	-0.583358	-1.49833	14.901	-4.63444	3.91472e-05	0.00972432	2.14442	35863	DATA	36540	ref|NM_008084|ref|NR_002890|ens|ENSMUST00000077127|ens|ENSMUST00000118875	mm|chr6:125111937-125111878	32170	0	NM_008084	ref|Mus musculus glyceraldehyde-3-phosphate dehydrogenase (Gapdh), mRNA [NM_008084]	NM_008084	NM_008084	NM_008084	Mm.343110	ENSMUST00000077127	TC1755047	GO:0004365(glyceraldehyde-3-phosphate dehydrogenase (phosphorylating) activity)|GO:0005737(cytoplasm)|GO:0005739(mitochondrion)|GO:0007275(multicellular organismal development)	chr6:125111937-125111878	mm|6qF3	0.0359674	0.00642493	15.1965	14.6131	-0.583358	0.667409	-1.49833	15.1742	14.6203	-0.553838	0.681206	-1.46799
A_55_P2182077	Gm12182|glyceraldehyde-3-phosphate dehydrogenase pseudogene	667163	Gm12182	229	-0.818208	-1.76321	13.9944	-4.62485	4.03339e-05	0.00972432	2.11702	7596	DATA	7751	ref|XR_031616|ref|XR_032280|nap|NAP000003-021|nap|NAP070824-1	mm|chr11:48548199-48548140	6820	0	XR_031616	ref|PREDICTED: Mus musculus similar to glyceraldehyde-3-phosphate dehydrogenase (LOC667163), misc RNA [XR_031616]	XR_031616	XR_031616	XR_031616					chr11:48548199-48548140	mm|11qB1.2	0.0623275	0.00220953	14.3406	13.5224	-0.818208	0.567146	-1.76321	14.4664	13.648	-0.818363	0.567085	-1.7634
A_55_P2099840	ENSMUST00000098589|	NA		190	-0.750531	-1.68241	7.34403	-4.62077	4.08497e-05	0.00972432	2.10537	29004	DATA	29556	ens|ENSMUST00000098589|gb|AK159631|tc|TC1683611|riken|I420026E16	mm|chr9:70505608-70505667	26048	0	ENSMUST00000098589	ens|Putative uncharacterized protein [Source:UniProtKB/TrEMBL;Acc:Q3TWM1] [ENSMUST00000098589]	ENSMUST00000098589		AK159631	Mm.395065	ENSMUST00000098589	TC1683611		chr9:70505608-70505667	mm|9qD	0.0544487	2.33e-06	7.69969	6.94916	-0.750531	0.594385	-1.68241	8.23456	6.4927	-1.74186	0.298984	-3.34466
A_55_P2008422	Brp44l|brain protein 44-like	55951	Brp44l	220	-0.925078	-1.89879	14.8774	-4.62075	4.08522e-05	0.00972432	2.10531	28737	DATA	29285	ref|NM_018819|ens|ENSMUST00000024637|ens|ENSMUST00000155364|ens|ENSMUST00000046754	mm|chr17:8490447-8490506	25862	0	NM_018819	ref|Mus musculus brain protein 44-like (Brp44l), mRNA [NM_018819]	NM_018819	NM_018819	NM_018819	Mm.288510	ENSMUST00000024637	TC1573511	GO:0003674(molecular_function)|GO:0005739(mitochondrion)|GO:0005743(mitochondrial inner membrane)|GO:0008150(biological_process)	chr17:8490447-8490506	mm|17qA1	0.0618489	6.81e-05	15.2379	14.3129	-0.925078	0.526652	-1.89879	15.707	14.2518	-1.45523	0.364696	-2.74201
A_51_P112223	Gsta4|glutathione S-transferase, alpha 4	14860	Gsta4	76	-0.345921	-1.27096	8.57833	-4.61932	4.10356e-05	0.00972432	2.1012	15558	DATA	15858	ref|NM_010357|ens|ENSMUST00000034903|gb|AK008400|gb|AK008189	mm|chr9:78046172-78047344	3050	0	NM_010357	ref|Mus musculus glutathione S-transferase, alpha 4 (Gsta4), mRNA [NM_010357]	NM_010357	NM_010357	NM_010357	Mm.2662	ENSMUST00000034903	TC1574931	GO:0004364(glutathione transferase activity)|GO:0005575(cellular_component)|GO:0005737(cytoplasm)|GO:0008152(metabolic process)|GO:0016740(transferase activity)	chr9:78046172-78047344	mm|9qE1	0.0165264	5.2e-05	8.61894	8.27302	-0.345921	0.786806	-1.27096	9.02189	8.39945	-0.622442	0.64957	-1.53948
A_55_P2139385	Gm12070|glyceraldehyde-3-phosphate dehydrogenase pseudogene	654472	Gm12070	186	-0.758827	-1.69211	14.9268	-4.61481	4.16157e-05	0.00972432	2.08833	17636	DATA	17980	ref|NR_002890|ens|ENSMUST00000077127|ens|ENSMUST00000100754|ens|ENSMUST00000097205	mm|chr11:26687660-26687719	15900	0	NR_002890	ref|Mus musculus predicted gene 12070 (Gm12070), non-coding RNA [NR_002890]	NR_002890	NR_002890	NR_002890	Mm.462973	ENSMUST00000077127			chr11:26687660-26687719	mm|11qA3.3	0.054053	0.0085023	15.3285	14.5697	-0.758827	0.590977	-1.69211	15.2337	14.5755	-0.658217	0.633661	-1.57813
A_55_P1984284	Gapdh|glyceraldehyde-3-phosphate dehydrogenase	14433	Gapdh	228	-0.816686	-1.76135	14.294	-4.61432	4.16786e-05	0.00972432	2.08694	16851	DATA	17177	ref|NM_008084|ref|NR_004447|ref|NR_003623|ref|NR_002890	mm|chr6:125111866-125111848	15226	0	NM_008084	ref|Mus musculus glyceraldehyde-3-phosphate dehydrogenase (Gapdh), mRNA [NM_008084]	NM_008084	NM_008084	NM_008084	Mm.343110	ENSMUST00000109590	TC1762323	GO:0004365(glyceraldehyde-3-phosphate dehydrogenase (phosphorylating) activity)|GO:0005737(cytoplasm)|GO:0005739(mitochondrion)|GO:0007275(multicellular organismal development)	chr6:125111866-125111848	mm|6qF3	0.0623275	0.00175606	14.6412	13.8245	-0.816685	0.567745	-1.76135	14.7784	13.9318	-0.846603	0.556093	-1.79826
A_52_P12806	Gm5069|glyceraldehyde-3-phosphate dehydrogenase pseudogene	277333	Gm5069	253	-0.783241	-1.72099	12.9932	-4.61142	4.2056e-05	0.00972432	2.07867	20288	DATA	20690	ref|NR_003623|ens|ENSMUST00000050581|gb|BC064681|tc|TC1593087	mm|chr1:182257250-182257191	18264	0	NR_003623	ref|Mus musculus predicted pseudogene 5069 (Gm5069), non-coding RNA [NR_003623]	NR_003623	NR_003623	NR_003623	Mm.389223	ENSMUST00000050581	TC1593087		chr1:182257250-182257191	mm|1qH4	0.0656781	0.00191615	13.3571	12.5738	-0.783241	0.58106	-1.72099	13.4128	12.6292	-0.783656	0.580893	-1.72149
A_55_P2107182	Gm6484|predicted gene 6484	624219	Gm6484	44	-0.900795	-1.86709	9.89173	-4.61048	4.21799e-05	0.00972432	2.07597	11449	DATA	11682	ref|NM_001080940|ens|ENSMUST00000058777|gb|BC038127|gb|BC051501	mm|chr9:21641729-21641788	10336	0	NM_001080940	ref|Mus musculus predicted gene 6484 (Gm6484), mRNA [NM_001080940]	NM_001080940	NM_001080940	NM_001080940	Mm.440264	ENSMUST00000058777	TC1601966	GO:0003674(molecular_function)|GO:0005575(cellular_component)|GO:0005576(extracellular region)|GO:0008150(biological_process)	chr9:21641729-21641788	mm|9qA3	0.0075522	0.000260867	10.3371	9.43633	-0.900795	0.535591	-1.86709	10.6706	9.12287	-1.54771	0.342052	-2.92353
A_55_P2066559	Endou|endonuclease, polyU-specific	19011	Endou	231	0.543949	1.45796	7.73048	4.60484	4.29265e-05	0.00972432	2.05988	40284	DATA	41045	ref|NM_001168693|ref|NM_008902|ens|ENSMUST00000023105|ens|ENSMUST00000100249	mm|chr15:97541578-97541519	36176	0	NM_001168693	ref|Mus musculus endonuclease, polyU-specific (Endou), transcript variant 2, mRNA [NM_001168693]	NM_001168693	NM_001168693	NM_001168693	Mm.1001	ENSMUST00000023105	TC1584329	GO:0003723(RNA binding)|GO:0004518(nuclease activity)|GO:0004519(endonuclease activity)|GO:0005044(scavenger receptor activity)|GO:0005576(extracellular region)|GO:0006955(immune response)|GO:0007165(signal transduction)|GO:0008150(biological_process)|GO:0016787(hydrolase activity)|GO:0030247(polysaccharide binding)|GO:0046872(metal ion binding)	chr15:97541578-97541519	mm|15qF1	0.0623275	2.33e-06	7.61744	8.16139	0.543949	1.45796	1.45796	6.98177	8.16131	1.17955	2.26506	2.26506
A_55_P2106956	Gm5523|glyceraldehyde-3-phosphate dehydrogenase pseudogene	433273	Gm5523	143	-0.6674	-1.58821	16.0909	-4.60142	4.33864e-05	0.00972432	2.0501	19076	DATA	19454	ref|NR_004447|gb|AK002273|gb|AV126901|riken|0610007C02	mm|chr1:13775831-13775772	17289	0	NR_004447	ref|Mus musculus predicted pseudogene 5523 (Gm5523), non-coding RNA [NR_004447]	NR_004447	NR_004447	NR_004447	Mm.343110				chr1:13775831-13775772	mm|1qA3	0.0392345	0.00184615	16.3971	15.7297	-0.6674	0.62964	-1.58821	16.4987	15.7382	-0.760487	0.590297	-1.69406
A_51_P161830	Enpep|glutamyl aminopeptidase	13809	Enpep	74	-0.897915	-1.86337	10.0896	-4.59832	4.38062e-05	0.00972432	2.04127	18027	DATA	18374	ref|NM_007934|ens|ENSMUST00000029658|gb|AK128975|gb|M29961	mm|chr3:128972969-128972910	16295	0	NM_007934	ref|Mus musculus glutamyl aminopeptidase (Enpep), mRNA [NM_007934]	NM_007934	NM_007934	NM_007934	Mm.1193	ENSMUST00000029658	TC1577277	GO:0001525(angiogenesis)|GO:0004177(aminopeptidase activity)|GO:0005886(plasma membrane)|GO:0005903(brush border)|GO:0006508(proteolysis)|GO:0008233(peptidase activity)|GO:0008237(metallopeptidase activity)|GO:0008270(zinc ion binding)|GO:0008283(cell proliferation)|GO:0009897(external side of plasma membrane)|GO:0016020(membrane)|GO:0016021(integral to membrane)|GO:0016324(apical plasma membrane…	chr3:128972969-128972910	mm|3qG3	0.0155262	0.00262209	10.6054	9.70746	-0.897914	0.536662	-1.86337	10.5736	9.47193	-1.10163	0.465991	-2.14596
A_55_P2048607	Hp|haptoglobin	15439	Hp	173	0.806737	1.74925	16.3118	4.59596	4.41294e-05	0.00972432	2.03453	9727	DATA	9933	ref|NM_017370|ens|ENSMUST00000074898|ens|ENSMUST00000116424|gb|AK150430	mm|chr8:112099104-112099045	8891	0	NM_017370	ref|Mus musculus haptoglobin (Hp), mRNA [NM_017370]	NM_017370	NM_017370	NM_017370	Mm.26730	ENSMUST00000074898	TC1763075	GO:0001889(liver development)|GO:0003824(catalytic activity)|GO:0004252(serine-type endopeptidase activity)|GO:0005576(extracellular region)|GO:0005615(extracellular space)|GO:0005783(endoplasmic reticulum)|GO:0005794(Golgi apparatus)|GO:0006508(proteolysis)|GO:0030492(hemoglobin binding)|GO:0042803(protein homodimerization activity)	chr8:112099104-112099045	mm|8qD3	0.0485981	0.00827871	16.4563	17.263	0.806737	1.74925	1.74925	15.4007	16.1271	0.72633	1.65442	1.65442
A_51_P124535	Mest|mesoderm specific transcript	17294	Mest	91	1.25891	2.39314	10.9328	4.5959	4.41366e-05	0.00972432	2.03438	29677	DATA	30241	ref|NM_008590|gb|AK032881|gb|AK168714|gb|AK168732	mm|chr6:30698279-30698338	3026	0	NM_008590	ref|Mus musculus mesoderm specific transcript (Mest), mRNA [NM_008590]	NM_008590	NM_008590	NM_008590	Mm.335639		TC1573769	GO:0003824(catalytic activity)|GO:0005783(endoplasmic reticulum)|GO:0010883(regulation of lipid storage)|GO:0016020(membrane)|GO:0016021(integral to membrane)|GO:0016787(hydrolase activity)|GO:0032526(response to retinoic acid)	chr6:30698279-30698338	mm|6qA3.3	0.0181046	0.000951799	10.4682	11.7272	1.25891	2.39314	2.39314	9.89805	11.6376	1.73958	3.33938	3.33938
A_66_P140307	Gm5976|glyceraldehyde-3-phosphate dehydrogenase pseudogene	546736	Gm5976	198	-0.81637	-1.76097	11.7479	-4.59443	4.43398e-05	0.00972432	2.03016	4914	DATA	5022	ref|XR_031113|ref|XR_033741|nap|NAP058906-1	mm|chr1:52560149-52560090	4339	0	XR_031113	ref|PREDICTED: Mus musculus similar to Glyceraldehyde-3-phosphate dehydrogenase (GAPDH) (LOC546736), misc RNA [XR_031113]	XR_031113	XR_031113	XR_031113					chr1:52560149-52560090	mm|1qC1.1	0.0564174	0.00462768	12.0992	11.2828	-0.81637	0.567869	-1.76097	12.1929	11.4166	-0.776289	0.583867	-1.71272
A_55_P2026761	LOC634846|similar to farnesyl diphosphate synthetase	634846	LOC634846	165	-0.884417	-1.84602	10.9878	-4.59211	4.46606e-05	0.00972432	2.02355	37165	DATA	37868	ref|XR_030922|ref|XR_032085|nap|NAP111402-1	mm|chr6:6685483-6685424	33296	0	XR_030922	ref|PREDICTED: Mus musculus similar to Farnesyl diphosphate synthetase (LOC634846), misc RNA [XR_030922]	XR_030922	XR_030922	XR_030922					chr6:6685483-6685424	mm|6qA1	0.0447992	9.8e-05	11.3561	10.4717	-0.884417	0.541707	-1.84602	11.7854	10.3379	-1.44758	0.366636	-2.7275
A_51_P124535	Mest|mesoderm specific transcript	17294	Mest	79	1.27772	2.42455	10.6593	4.59074	4.48517e-05	0.00972432	2.01964	41638	DATA	42421	ref|NM_008590|gb|AK032881|gb|AK168714|gb|AK168732	mm|chr6:30698279-30698338	3026	0	NM_008590	ref|Mus musculus mesoderm specific transcript (Mest), mRNA [NM_008590]	NM_008590	NM_008590	NM_008590	Mm.335639		TC1573769	GO:0003824(catalytic activity)|GO:0005783(endoplasmic reticulum)|GO:0010883(regulation of lipid storage)|GO:0016020(membrane)|GO:0016021(integral to membrane)|GO:0016787(hydrolase activity)|GO:0032526(response to retinoic acid)	chr6:30698279-30698338	mm|6qA3.3	0.0167552	0.000933983	10.16	11.4377	1.27772	2.42455	2.42455	9.62321	11.4162	1.79303	3.46542	3.46542
A_51_P124535	Mest|mesoderm specific transcript	17294	Mest	108	1.24833	2.37567	10.7006	4.57621	4.69228e-05	0.00992868	1.97824	8275	DATA	8447	ref|NM_008590|gb|AK032881|gb|AK168714|gb|AK168732	mm|chr6:30698279-30698338	3026	0	NM_008590	ref|Mus musculus mesoderm specific transcript (Mest), mRNA [NM_008590]	NM_008590	NM_008590	NM_008590	Mm.335639		TC1573769	GO:0003824(catalytic activity)|GO:0005783(endoplasmic reticulum)|GO:0010883(regulation of lipid storage)|GO:0016020(membrane)|GO:0016021(integral to membrane)|GO:0016787(hydrolase activity)|GO:0032526(response to retinoic acid)	chr6:30698279-30698338	mm|6qA3.3	0.0258487	0.000742012	10.2241	11.4725	1.24833	2.37567	2.37567	9.68302	11.4229	1.73985	3.34001	3.34001
A_55_P2008327	Gm5506|predicted gene 5506	433182	Gm5506	315	-0.601265	-1.51705	14.2849	-4.57617	4.69293e-05	0.00992868	1.97811	27207	DATA	27721	ref|NM_001025388|ref|NM_023119|ref|XM_001477270|ref|XM_001479056	mm|chr18:48207982-48208041	24466	0	NM_001025388	ref|Mus musculus predicted gene 5506 (Gm5506), mRNA [NM_001025388]	NM_001025388	NM_001025388	NM_001025388	Mm.372357			GO:0003674(molecular_function)|GO:0005575(cellular_component)|GO:0008150(biological_process)	chr18:48207982-48208041	mm|18qC	0.0759684	0.000603264	14.5373	13.936	-0.601264	0.659176	-1.51705	14.6589	14.0073	-0.651632	0.63656	-1.57094
A_55_P1970399	Gm6322|glyceraldehyde-3-phosphate dehydrogenase pseudogene	622432	Gm6322	214	-0.80492	-1.74705	12.9358	-4.57583	4.69786e-05	0.00992868	1.97714	4497	DATA	4597	ref|XR_031468|ref|XR_032430|nap|NAP030204-1|nap|NAP092588-001	mm|chrX:136210710-136210651	4022	0	XR_031468	ref|PREDICTED: Mus musculus similar to Glyceraldehyde-3-phosphate dehydrogenase (LOC622432), misc RNA [XR_031468]	XR_031468	XR_031468	XR_031468					chrX:136210710-136210651	mm|XqF1	0.0613645	0.00470743	13.2877	12.4828	-0.80492	0.572394	-1.74705	13.3632	12.6094	-0.753874	0.593009	-1.68632
A_52_P16419	Gpd1|glycerol-3-phosphate dehydrogenase 1 (soluble)	14555	Gpd1	319	-0.932259	-1.90826	15.4532	-4.56445	4.86686e-05	0.0102001	1.94473	28323	DATA	28862	ref|NM_010271|ens|ENSMUST00000023760|gb|AK018733|gb|AK004565	mm|chr15:99555334-99555393	25417	0	NM_010271	ref|Mus musculus glycerol-3-phosphate dehydrogenase 1 (soluble) (Gpd1), mRNA [NM_010271]	NM_010271	NM_010271	NM_010271	Mm.252391	ENSMUST00000023760	NP1489974	GO:0003824(catalytic activity)|GO:0004367(glycerol-3-phosphate dehydrogenase (NAD+) activity)|GO:0004368(glycerol-3-phosphate dehydrogenase activity)|GO:0005488(binding)|GO:0005625(soluble fraction)|GO:0005737(cytoplasm)|GO:0005739(mitochondrion)|GO:0005829(cytosol)|GO:0005975(carbohydrate metabolic process)|GO:0006072(glycerol-3-phosphate metabolic process)|GO:0006094(gluconeogenesis)|GO:0006116…	chr15:99555334-99555393	mm|15qF1	0.0772972	0.000248818	15.901	14.9687	-0.932259	0.524037	-1.90826	16.0557	14.8872	-1.16853	0.444876	-2.24782
A_51_P100828	Prdx3|peroxiredoxin 3	11757	Prdx3	145	-0.441701	-1.3582	11.4358	-4.55278	5.04643e-05	0.0104617	1.91151	14683	DATA	14967	ref|NM_007452|ens|ENSMUST00000025961|gb|BD174090|gb|M28723	mm|chr19:60940207-60940148	930	0	NM_007452	ref|Mus musculus peroxiredoxin 3 (Prdx3), nuclear gene encoding mitochondrial protein, mRNA [NM_007452]	NM_007452	NM_007452	NM_007452	Mm.29821	ENSMUST00000025961	TC1574037	GO:0001893(maternal placenta development)|GO:0004601(peroxidase activity)|GO:0005739(mitochondrion)|GO:0006979(response to oxidative stress)|GO:0016209(antioxidant activity)|GO:0016491(oxidoreductase activity)|GO:0030099(myeloid cell differentiation)|GO:0032496(response to lipopolysaccharide)|GO:0042744(hydrogen peroxide catabolic process)|GO:0042802(identical protein binding)|GO:0043524(negative…	chr19:60940207-60940148	mm|19qD3	0.0410876	0.000395265	11.6503	11.2086	-0.4417	0.736266	-1.3582	11.7409	11.1435	-0.597417	0.660936	-1.51301
A_55_P1984283	Gm4217|glyceraldehyde-3-phosphate dehydrogenase pseudogene	100043084	Gm4217	235	-0.75511	-1.68776	13.9642	-4.54827	5.11749e-05	0.0104617	1.89869	13538	DATA	13802	ref|XR_032480|ref|XR_034570|nap|NAP115100-1	mm|chr15:84697738-84697797	12287	0	XR_032480	ref|PREDICTED: Mus musculus similar to Glyceraldehyde-3-phosphate dehydrogenase (GAPDH) (LOC100045725), misc RNA [XR_032480]	XR_032480	XR_032480	XR_032480					chr15:84697738-84697797	mm|15qE2	0.0623275	0.00503601	14.3226	13.5675	-0.755109	0.592501	-1.68776	14.3319	13.6348	-0.697126	0.6168	-1.62127
A_51_P124535	Mest|mesoderm specific transcript	17294	Mest	99	1.23783	2.35843	10.6597	4.54781	5.12476e-05	0.0104617	1.89738	3463	DATA	3538	ref|NM_008590|gb|AK032881|gb|AK168714|gb|AK168732	mm|chr6:30698279-30698338	3026	0	NM_008590	ref|Mus musculus mesoderm specific transcript (Mest), mRNA [NM_008590]	NM_008590	NM_008590	NM_008590	Mm.335639		TC1573769	GO:0003824(catalytic activity)|GO:0005783(endoplasmic reticulum)|GO:0010883(regulation of lipid storage)|GO:0016020(membrane)|GO:0016021(integral to membrane)|GO:0016787(hydrolase activity)|GO:0032526(response to retinoic acid)	chr6:30698279-30698338	mm|6qA3.3	0.022915	0.000791678	10.1973	11.4351	1.23783	2.35843	2.35843	9.62834	11.3779	1.74957	3.36258	3.36258
A_51_P492410	Pmvk|phosphomevalonate kinase	68603	Pmvk	191	-0.877088	-1.83666	12.1228	-4.54473	5.17399e-05	0.0104617	1.88862	28795	DATA	29343	ref|NM_026784|ref|NM_027348|ens|ENSMUST00000107408|ens|ENSMUST00000029564	mm|chr3:89272739-89272798	25819	0	NM_026784	ref|Mus musculus phosphomevalonate kinase (Pmvk), transcript variant 1, mRNA [NM_026784]	NM_026784	NM_026784	NM_026784	Mm.34242	ENSMUST00000107408	TC1728970	GO:0000166(nucleotide binding)|GO:0004631(phosphomevalonate kinase activity)|GO:0005524(ATP binding)|GO:0005625(soluble fraction)|GO:0005737(cytoplasm)|GO:0005777(peroxisome)|GO:0006694(steroid biosynthetic process)|GO:0006695(cholesterol biosynthetic process)|GO:0008299(isoprenoid biosynthetic process)|GO:0008610(lipid biosynthetic process)|GO:0016126(sterol biosynthetic process)|GO:0016301(kina…	chr3:89272739-89272798	mm|3qF1	0.0544777	6.81e-05	12.4874	11.6103	-0.877088	0.544465	-1.83666	12.9353	11.4582	-1.47712	0.359206	-2.78392
A_51_P506787	Nap1l1|nucleosome assembly protein 1-like 1	53605	Nap1l1	43	0.374366	1.29627	9.35213	4.54314	5.19965e-05	0.0104617	1.88408	350	DATA	358	ref|NM_001146707|gb|AK050375|gb|AK011301|gb|BC076591	mm|chr10:110934911-110934970	271	0	NM_001146707	ref|Mus musculus nucleosome assembly protein 1-like 1 (Nap1l1), transcript variant 1, mRNA [NM_001146707]	NM_001146707	NM_001146707	NM_001146707	Mm.290407		TC1573222	GO:0005515(protein binding)|GO:0005634(nucleus)|GO:0006334(nucleosome assembly)	chr10:110934911-110934970	mm|10qD1	0.00683724	0.000201908	9.0478	9.42217	0.374366	1.29627	1.29627	9.15206	9.78649	0.634428	1.55232	1.55232
A_52_P29743	5033411D12Rik|RIKEN cDNA 5033411D12 gene	192136	5033411D12Rik	40	-0.43028	-1.3475	7.22801	-4.53915	5.26437e-05	0.0105078	1.87274	9603	DATA	9802	ref|NM_138654|ens|ENSMUST00000068545|gb|AK160265|gb|BC055852	mm|chr13:16949757-16949698	8662	0	NM_138654	ref|Mus musculus RIKEN cDNA 5033411D12 gene (5033411D12Rik), mRNA [NM_138654]	NM_138654	NM_138654	NM_138654	Mm.364180	ENSMUST00000068545	NP433502	GO:0003674(molecular_function)|GO:0003824(catalytic activity)|GO:0005575(cellular_component)|GO:0005739(mitochondrion)|GO:0008150(biological_process)|GO:0008152(metabolic process)|GO:0016740(transferase activity)	chr13:16949757-16949698	mm|13qA2	0.00613687	0.000187688	7.41561	6.98533	-0.43028	0.742118	-1.3475	7.63351	6.87758	-0.755934	0.592163	-1.68872
A_51_P452779	Pygl|liver glycogen phosphorylase	110095	Pygl	150	-0.768968	-1.70405	13.1715	-4.52718	5.46338e-05	0.0105586	1.83872	17786	DATA	18131	ref|NM_133198|ens|ENSMUST00000071250|gb|AK140321|gb|AK149491	mm|chr12:71291914-71291855	16012	0	NM_133198	ref|Mus musculus liver glycogen phosphorylase (Pygl), mRNA [NM_133198]	NM_133198	NM_133198	NM_133198	Mm.256926	ENSMUST00000071250	TC1577070	GO:0000166(nucleotide binding)|GO:0004645(phosphorylase activity)|GO:0005529(sugar binding)|GO:0005625(soluble fraction)|GO:0005737(cytoplasm)|GO:0005975(carbohydrate metabolic process)|GO:0005977(glycogen metabolic process)|GO:0005980(glycogen catabolic process)|GO:0006015(5-phosphoribose 1-diphosphate biosynthetic process)|GO:0008144(drug binding)|GO:0008184(glycogen phosphorylase activity)|GO:…	chr12:71291914-71291855	mm|12qC2	0.0423003	0.000402203	13.4923	12.7233	-0.768968	0.586837	-1.70405	13.7839	12.6866	-1.09735	0.467375	-2.13961
A_55_P2009329	Gm8709|glyceraldehyde-3-phosphate dehydrogenase pseudogene	667572	Gm8709	305	-0.819675	-1.76501	9.35461	-4.52677	5.47036e-05	0.0105586	1.83755	10382	DATA	10598	ref|NR_033633	mm|chr10:26393983-26393924	9468	0	NR_033633	ref|Mus musculus predicted gene 8709 (Gm8709), non-coding RNA [NR_033633]	NR_033633	NR_033633	NR_033633					chr10:26393983-26393924	mm|10qA4	0.074329	0.00200636	9.70846	8.88879	-0.819675	0.56657	-1.76501	9.81766	9.00353	-0.814129	0.568752	-1.75824
A_55_P2168267	Gm8163|predicted gene 8163	666559	Gm8163	160	-0.753242	-1.68558	10.6054	-4.52607	5.48213e-05	0.0105586	1.83558	29094	DATA	29649	ref|XR_031145|nap|NAP002856-002	mm|chrX:57979602-57979543	26215	0	XR_031145	ref|PREDICTED: Mus musculus similar to farnesyl pyrophosphate synthase (LOC666559), misc RNA [XR_031145]	XR_031145	XR_031145	XR_031145					chrX:57979602-57979543	mm|XqA6	0.0444964	6.82e-05	10.9422	10.189	-0.753242	0.593269	-1.68558	11.3035	9.98691	-1.31663	0.40147	-2.49084
A_51_P291460	Gm6498|glyceraldehyde-3-phosphate dehydrogenase pseudogene	624367	Gm6498	223	-0.762996	-1.69701	13.3035	-4.52596	5.48414e-05	0.0105586	1.83524	39298	DATA	40041	ref|NR_003630|ens|ENSMUST00000081029|gb|AK033118|tc|TC1594176	mm|chr14:48847943-48848002	35158	0	NR_003630	ref|Mus musculus predicted gene 6498 (Gm6498), non-coding RNA [NR_003630]	NR_003630	NR_003630	NR_003630	Mm.445185	ENSMUST00000081029	TC1594176	GO:0003674(molecular_function)|GO:0004365(glyceraldehyde-3-phosphate dehydrogenase (phosphorylating) activity)|GO:0005575(cellular_component)|GO:0006096(glycolysis)|GO:0008150(biological_process)|GO:0016491(oxidoreductase activity)|GO:0055114(oxidation reduction)	chr14:48847943-48848002	mm|14qC1	0.0623275	0.0065014	13.6188	12.8558	-0.762996	0.589271	-1.69701	13.7154	13.0239	-0.691571	0.619179	-1.61504
A_51_P124535	Mest|mesoderm specific transcript	17294	Mest	107	1.2519	2.38154	10.8495	4.52504	5.4997e-05	0.0105586	1.83264	9300	DATA	9495	ref|NM_008590|gb|AK032881|gb|AK168714|gb|AK168732	mm|chr6:30698279-30698338	3026	0	NM_008590	ref|Mus musculus mesoderm specific transcript (Mest), mRNA [NM_008590]	NM_008590	NM_008590	NM_008590	Mm.335639		TC1573769	GO:0003824(catalytic activity)|GO:0005783(endoplasmic reticulum)|GO:0010883(regulation of lipid storage)|GO:0016020(membrane)|GO:0016021(integral to membrane)|GO:0016787(hydrolase activity)|GO:0032526(response to retinoic acid)	chr6:30698279-30698338	mm|6qA3.3	0.0258487	0.000900302	10.3875	11.6394	1.2519	2.38154	2.38154	9.81833	11.5529	1.73453	3.32772	3.32772
A_55_P2026325	Gm3534|glyceraldehyde-3-phosphate dehydrogenase pseudogene	100041831	Gm3534	265	-0.878363	-1.83829	13.6284	-4.51863	5.61009e-05	0.0106376	1.81442	10369	DATA	10585	ref|XM_001477082|ref|XR_032386|ref|XR_034963|ref|XR_034973	mm|chr12:015735842-015735901	9444	0	XM_001477082	ref|PREDICTED: Mus musculus similar to Glyceraldehyde-3-phosphate dehydrogenase (GAPDH) (LOC100041831), mRNA [XM_001477082]	XM_001477082	XM_001477082	XM_001477082	Mm.301184				chr12:015735842-015735901	mm|12qA1.1	0.0669591	0.00338507	14.0042	13.1259	-0.878363	0.543984	-1.83829	14.1191	13.2645	-0.854602	0.553018	-1.80826
A_55_P2157992	Gm5863|glyceraldehyde-3-phosphate dehydrogenase pseudogene	545741	Gm5863	240	-0.816111	-1.76065	14.2247	-4.51774	5.62547e-05	0.0106376	1.81191	762	DATA	781	ref|XM_001487781|ref|XM_974196|ref|XR_034963|ref|XR_034973	mm|chrX:117275016-117275075	542	0	XM_001487781	ref|PREDICTED: Mus musculus predicted gene, EG545741, transcript variant 1 (EG545741), mRNA [XM_001487781]	XM_001487781	XM_001487781	XM_001487781					chrX:117275016-117275075	mm|XqE2	0.0624637	0.00246808	14.5634	13.7473	-0.816111	0.567971	-1.76065	14.7168	13.8712	-0.845539	0.556503	-1.79694
A_51_P367780	Adamtsl2|ADAMTS-like 2	77794	Adamtsl2	114	0.459742	1.3753	6.50202	4.50534	5.8458e-05	0.0109718	1.77669	23697	DATA	24151	ref|NM_029981|ens|ENSMUST00000091233|gb|AB096928|gb|BC129984	mm|chr2:26964005-26964064	21340	0	NM_029981	ref|Mus musculus ADAMTS-like 2 (Adamtsl2), mRNA [NM_029981]	NM_029981	NM_029981	NM_029981	Mm.330088	ENSMUST00000091233	NP1283388	GO:0003674(molecular_function)|GO:0004222(metalloendopeptidase activity)|GO:0005575(cellular_component)|GO:0005576(extracellular region)|GO:0005578(proteinaceous extracellular matrix)|GO:0008150(biological_process)|GO:0008233(peptidase activity)|GO:0008237(metallopeptidase activity)|GO:0008270(zinc ion binding)|GO:0031012(extracellular matrix)	chr2:26964005-26964064	mm|2qA3	0.0279794	0.849679	6.51454	6.97428	0.459742	1.3753	1.3753	6.24091	6.27836	0.037453	1.0263	1.0263
A_51_P124535	Mest|mesoderm specific transcript	17294	Mest	131	1.25952	2.39416	10.5527	4.49816	5.97714e-05	0.0110877	1.75633	41017	DATA	41789	ref|NM_008590|gb|AK032881|gb|AK168714|gb|AK168732	mm|chr6:30698279-30698338	3026	0	NM_008590	ref|Mus musculus mesoderm specific transcript (Mest), mRNA [NM_008590]	NM_008590	NM_008590	NM_008590	Mm.335639		TC1573769	GO:0003824(catalytic activity)|GO:0005783(endoplasmic reticulum)|GO:0010883(regulation of lipid storage)|GO:0016020(membrane)|GO:0016021(integral to membrane)|GO:0016787(hydrolase activity)|GO:0032526(response to retinoic acid)	chr6:30698279-30698338	mm|6qA3.3	0.03295	0.000634235	10.1135	11.373	1.25952	2.39416	2.39416	9.46541	11.2588	1.79337	3.46624	3.46624
A_55_P1995152	Gm5507|glyceraldehyde-3-phosphate dehydrogenase pseudogene	433184	Gm5507	297	-0.801167	-1.74251	14.3168	-4.49716	5.99572e-05	0.0110877	1.75348	6457	DATA	6590	ref|XM_484732|ref|XM_001487781|ref|XM_974196|ref|XR_032886	mm|chr18:54144830-54144889	5795	0	XM_484732	ref|PREDICTED: Mus musculus predicted gene, EG433184 (EG433184), mRNA [XM_484732]	XM_484732	XM_484732	XM_484732					chr18:54144830-54144889	mm|18qD2	0.0719188	0.0021119	14.6586	13.8574	-0.801167	0.573885	-1.74251	14.7813	13.97	-0.811309	0.569864	-1.7548
A_55_P2015337	Gm7286|glyceraldehyde-3-phosphate dehydrogenase pseudogene	640094	Gm7286	312	-0.827726	-1.77489	13.9151	-4.49001	6.12978e-05	0.0111879	1.73321	37493	DATA	38203	ref|XR_034212|ref|XR_034358|nap|NAP063231-1|nap|NAP000003-012	mm|chr9:45644189-45644130	33580	0	XR_034212	ref|PREDICTED: Mus musculus similar to Glyceraldehyde-3-phosphate dehydrogenase (GAPDH) (LOC640094), misc RNA [XR_034212]	XR_034212	XR_034212	XR_034212					chr9:45644189-45644130	mm|9qA5.2	0.0747129	0.00324461	14.2752	13.4475	-0.827726	0.563417	-1.77489	14.3615	13.5761	-0.785407	0.580188	-1.72358
A_55_P2091247	Gm5863|glyceraldehyde-3-phosphate dehydrogenase pseudogene	545741	Gm5863	250	-0.816336	-1.76093	13.0931	-4.48519	6.22189e-05	0.0111879	1.71954	8575	DATA	8753	ref|XM_001487781|ref|XM_974196|ref|XR_030800|ref|XR_031376	mm|chrX:117274980-117275039	7856	0	XM_001487781	ref|PREDICTED: Mus musculus predicted gene, EG545741, transcript variant 1 (EG545741), mRNA [XM_001487781]	XM_001487781	XM_001487781	XM_001487781	Mm.335474		TC1591692		chrX:117274980-117275039	mm|XqE2	0.0656781	0.00256605	13.4274	12.6111	-0.816336	0.567882	-1.76093	13.5897	12.7444	-0.845264	0.556609	-1.79659
A_55_P2071532	Gm7784|glyceraldehyde-3-phosphate dehydrogenase pseudogene	665782	Gm7784	288	-0.809473	-1.75257	14.3446	-4.48506	6.22423e-05	0.0111879	1.7192	23275	DATA	23725	ref|XR_031875|ref|XR_032011|nap|NAP058964-1	mm|chr1:23487221-23487280	20899	0	XR_031875	ref|PREDICTED: Mus musculus similar to Glyceraldehyde-3-phosphate dehydrogenase (GAPDH) (LOC665782), misc RNA [XR_031875]	XR_031875	XR_031875	XR_031875					chr1:23487221-23487280	mm|1qA5	0.069817	0.00309394	14.6863	13.8769	-0.809473	0.57059	-1.75257	14.8042	14.0109	-0.793306	0.57702	-1.73304
A_55_P2136832	Gm6981|glyceraldehyde-3-phosphate dehydrogenase pseudogene	629557	Gm6981	233	-0.699067	-1.62345	13.1311	-4.48488	6.22785e-05	0.0111879	1.71866	10835	DATA	11060	ref|NR_023357|ref|NR_033215|ens|ENSMUST00000089534|ens|ENSMUST00000088537	mm|chr9:051431855-051431914	9846	0	NR_023357	ref|Mus musculus predicted pseudogene 6981 (Gm6981), non-coding RNA [NR_023357]	NR_023357	NR_023357	NR_023357	Mm.335154	ENSMUST00000089534	TC1611878		chr9:051431855-051431914	mm|9qA5.3	0.0623275	0.0055565	13.4621	12.763	-0.699067	0.615971	-1.62345	13.4771	12.8223	-0.654781	0.635172	-1.57438
A_55_P2127782	Gm8756|glyceraldehyde-3-phosphate dehydrogenase pseudogene	667676	Gm8756	226	-0.736409	-1.66602	13.4702	-4.47753	6.37097e-05	0.0113381	1.69784	13043	DATA	13298	ref|XR_030992|ref|XR_033347	mm|chr13:98228107-98228048	11833	0	XR_030992	ref|PREDICTED: Mus musculus similar to uracil DNA glycosylase (LOC667676), misc RNA [XR_030992]	XR_030992	XR_030992	XR_030992					chr13:98228107-98228048	mm|13qD1	0.0623275	0.00610624	13.8193	13.0829	-0.736409	0.600232	-1.66602	13.8331	13.1453	-0.687844	0.620781	-1.61087
A_55_P1967533	Gm5069|glyceraldehyde-3-phosphate dehydrogenase pseudogene	277333	Gm5069	270	-0.796518	-1.7369	11.7813	-4.47597	6.40164e-05	0.0113381	1.69344	2760	DATA	2821	ref|NR_003623|ref|NR_033215|ens|ENSMUST00000050581|ref|XR_034355	mm|chr1:182257894-182257835	2337	0	NR_003623	ref|Mus musculus predicted pseudogene 5069 (Gm5069), non-coding RNA [NR_003623]	NR_003623	NR_003623	NR_003623	Mm.304088	ENSMUST00000050581	TC1630620		chr1:182257894-182257835	mm|1qH4	0.0675447	0.00276753	12.1269	11.3304	-0.796518	0.575737	-1.7369	12.2382	11.4298	-0.808422	0.571006	-1.7513
A_55_P2062733	Gm2383|glyceraldehyde-3-phosphate dehydrogenase pseudogene	100039709	Gm2383	205	-0.792954	-1.73262	13.682	-4.46774	6.56662e-05	0.0114748	1.67012	35199	DATA	35865	ref|XR_031176|ref|XR_032198|ref|XR_031894|ref|XR_032701	mm|chr1:12556257-12556316	31577	0	XR_031176	ref|PREDICTED: Mus musculus similar to Glyceraldehyde-3-phosphate dehydrogenase (GAPDH) (LOC100039709), misc RNA [XR_031176]	XR_031176	XR_031176	XR_031176					chr1:12556257-12556316	mm|1qA3	0.0573488	0.00299073	14.0084	13.2154	-0.792954	0.577161	-1.73262	14.1748	13.3293	-0.845502	0.556517	-1.79689
A_55_P2157627	Gm13812|predicted gene 13812	241572	Gm13812	193	-0.670911	-1.59208	11.155	-4.46757	6.57008e-05	0.0114748	1.66964	29285	DATA	29842	ref|XR_005019|ref|XR_035698|ref|XR_035699|ref|XR_034817	mm|chr2:100467070-100467011	26258	0	XR_005019	ref|PREDICTED: Mus musculus similar to Pyruvate kinase, muscle (LOC241572), misc RNA [XR_005019]	XR_005019	XR_005019	XR_005019					chr2:100467070-100467011	mm|2qE1	0.0550656	0.00123517	11.3432	10.6723	-0.670911	0.62811	-1.59208	11.7034	10.9012	-0.802215	0.573468	-1.74378
A_55_P2093013	Gm4929|glyceraldehyde-3-phosphate dehydrogenase pseudogene	238091	Gm4929	334	-0.860422	-1.81557	12.5691	-4.46261	6.67144e-05	0.0115715	1.65561	21863	DATA	22289	ref|XR_031578|ref|XR_034642|nap|NAP059413-1	mm|chr12:13759555-13759496	19716	0	XR_031578	ref|PREDICTED: Mus musculus similar to Glyceraldehyde-3-phosphate dehydrogenase (LOC238091), misc RNA [XR_031578]	XR_031578	XR_031578	XR_031578					chr12:13759555-13759496	mm|12qA1.1	0.0836642	0.00288333	12.9532	12.0927	-0.860422	0.550792	-1.81557	13.0244	12.2062	-0.818208	0.567146	-1.76321
A_51_P124535	Mest|mesoderm specific transcript	17294	Mest	115	1.23216	2.34918	10.7461	4.459	6.74627e-05	0.0116211	1.64539	6388	DATA	6521	ref|NM_008590|gb|AK032881|gb|AK168714|gb|AK168732	mm|chr6:30698279-30698338	3026	0	NM_008590	ref|Mus musculus mesoderm specific transcript (Mest), mRNA [NM_008590]	NM_008590	NM_008590	NM_008590	Mm.335639		TC1573769	GO:0003824(catalytic activity)|GO:0005783(endoplasmic reticulum)|GO:0010883(regulation of lipid storage)|GO:0016020(membrane)|GO:0016021(integral to membrane)|GO:0016787(hydrolase activity)|GO:0032526(response to retinoic acid)	chr6:30698279-30698338	mm|6qA3.3	0.0279794	0.00093143	10.2964	11.5286	1.23216	2.34918	2.34918	9.71663	11.443	1.72633	3.30884	3.30884
A_55_P2012406	Gm10290|glyceraldehyde-3-phosphate dehydrogenase pseudogene	100039258	Gm10290	227	-0.842819	-1.79355	14.4704	-4.45395	6.85223e-05	0.0117234	1.6311	32525	DATA	33135	ens|ENSMUST00000094104|ref|XM_001472531|ref|XM_001472557|ref|XM_001472580	mm|chr5:28865928-28865986	29179	0	ENSMUST00000094104	ref|PREDICTED: Mus musculus similar to Glyceraldehyde-3-phosphate dehydrogenase (GAPDH), transcript variant 1 (LOC100039258), mRNA [XM_001472531]	ENSMUST00000094104	XM_001472531	XM_001472531	Mm.380045	ENSMUST00000094104			chr5:28865928-28865986	mm|5qB1	0.0623275	0.00392022	14.8212	13.9783	-0.842819	0.557553	-1.79355	14.9681	14.1139	-0.854221	0.553164	-1.80778
A_55_P1967332	Gm11453|glyceraldehyde-3-phosphate dehydrogenase pseudogene	241765	Gm11453	282	-0.766955	-1.70167	13.1211	-4.44418	7.06209e-05	0.0120008	1.60346	8324	DATA	8496	ref|XR_032746|ref|XR_035035|nap|NAP070959-1|nap|NAP060997-1	mm|chr2:162808140-162808081	7544	0	XR_032746	ref|PREDICTED: Mus musculus similar to Glyceraldehyde-3-phosphate dehydrogenase (GAPDH) (LOC241765), misc RNA [XR_032746]	XR_032746	XR_032746	XR_032746					chr2:162808140-162808081	mm|2qH2	0.0696421	0.00217253	13.4388	12.6718	-0.766955	0.587656	-1.70167	13.5897	12.7841	-0.805576	0.572134	-1.74784
A_51_P124535	Mest|mesoderm specific transcript	17294	Mest	111	1.23335	2.35112	10.7862	4.4381	7.19571e-05	0.0120835	1.58629	9522	DATA	9720	ref|NM_008590|gb|AK032881|gb|AK168714|gb|AK168732	mm|chr6:30698279-30698338	3026	0	NM_008590	ref|Mus musculus mesoderm specific transcript (Mest), mRNA [NM_008590]	NM_008590	NM_008590	NM_008590	Mm.335639		TC1573769	GO:0003824(catalytic activity)|GO:0005783(endoplasmic reticulum)|GO:0010883(regulation of lipid storage)|GO:0016020(membrane)|GO:0016021(integral to membrane)|GO:0016787(hydrolase activity)|GO:0032526(response to retinoic acid)	chr6:30698279-30698338	mm|6qA3.3	0.0265692	0.00097312	10.3343	11.5677	1.23335	2.35112	2.35112	9.75117	11.4917	1.7405	3.3415	3.3415
A_55_P2124097	Gm6981|glyceraldehyde-3-phosphate dehydrogenase pseudogene	629557	Gm6981	291	-0.863596	-1.81957	13.7876	-4.43689	7.22269e-05	0.0120835	1.58286	32486	DATA	33094	ref|NR_023357|ref|NR_003623|ens|ENSMUST00000088537|ens|ENSMUST00000050581	mm|chr9:51810624-51810565	29104	0	NR_023357	ref|Mus musculus predicted pseudogene 6981 (Gm6981), non-coding RNA [NR_023357]	NR_023357	NR_023357	NR_023357	Mm.422775	ENSMUST00000088537	TC1593087		chr9:51810624-51810565	mm|9qA5.3	0.069817	0.00503495	14.1518	13.2882	-0.863596	0.549581	-1.81957	14.2615	13.449	-0.812556	0.569372	-1.75632
A_55_P2127265	Gm5732|glyceraldehyde-3-phosphate dehydrogenase pseudogene	435963	Gm5732	259	-0.789337	-1.72828	14.1284	-4.43371	7.29379e-05	0.0120835	1.57388	2782	DATA	2843	ref|XR_005028|ref|XR_034528|nap|NAP115344-1|nap|NAP113304-1	mm|chr7:34188701-34188760	2381	0	XR_005028	ref|PREDICTED: Mus musculus similar to Glyceraldehyde-3-phosphate dehydrogenase (GAPDH) (LOC435963), misc RNA [XR_005028]	XR_005028	XR_005028	XR_005028					chr7:34188701-34188760	mm|7qB1	0.0656781	0.00314708	14.4556	13.6662	-0.789337	0.57861	-1.72828	14.6017	13.7901	-0.811603	0.569749	-1.75516
A_55_P2186446	Gm8513|glyceraldehyde-3-phosphate dehydrogenase pseudogene	667204	Gm8513	274	-0.773201	-1.70906	13.5818	-4.4333	7.30296e-05	0.0120835	1.57273	18094	DATA	18442	ref|XR_031090|ref|XR_031766	mm|chr13:45282055-45281996	16417	0	XR_031090	ref|PREDICTED: Mus musculus similar to Predicted gene, EG277333 (LOC667204), misc RNA [XR_031090]	XR_031090	XR_031090	XR_031090					chr13:45282055-45281996	mm|13qA5	0.068078	0.0021119	13.9015	13.1283	-0.7732	0.585118	-1.70906	14.0618	13.2353	-0.826546	0.563878	-1.77343
A_51_P291749	Pecr|peroxisomal trans-2-enoyl-CoA reductase	111175	Pecr	58	-0.439806	-1.35642	10.5065	-4.4298	7.38229e-05	0.0121349	1.56284	12144	DATA	12382	ref|NM_023523|ens|ENSMUST00000027381|ens|ENSMUST00000129458|ens|ENSMUST00000134840	mm|chr1:72305898-72305839	10958	0	NM_023523	ref|Mus musculus peroxisomal trans-2-enoyl-CoA reductase (Pecr), mRNA [NM_023523]	NM_023523	NM_023523	NM_023523	Mm.281738	ENSMUST00000027381	TC1576943	GO:0003824(catalytic activity)|GO:0005488(binding)|GO:0005739(mitochondrion)|GO:0005777(peroxisome)|GO:0006633(fatty acid biosynthetic process)|GO:0008152(metabolic process)|GO:0008610(lipid biosynthetic process)|GO:0016491(oxidoreductase activity)|GO:0019166(trans-2-enoyl-CoA reductase (NADPH) activity)|GO:0030497(fatty acid elongation)|GO:0055114(oxidation reduction)	chr1:72305898-72305839	mm|1qC3	0.0114679	0.0018273	10.5956	10.1558	-0.439806	0.737234	-1.35642	10.9302	10.3443	-0.585896	0.666235	-1.50097
A_55_P1966804	Fdps|farnesyl diphosphate synthetase	110196	Fdps	213	-0.798478	-1.73926	11.027	-4.41629	7.69602e-05	0.0125685	1.52471	38169	DATA	38895	ref|NM_134469|ens|ENSMUST00000081848|ref|XR_033108|ref|XR_031145	mm|chr3:88897608-88897549	34189	0	NM_134469	ref|Mus musculus farnesyl diphosphate synthetase (Fdps), mRNA [NM_134469]	NM_134469	NM_134469	NM_134469	Mm.39472	ENSMUST00000081848	TC1707307	GO:0004161(dimethylallyltranstransferase activity)|GO:0004311(farnesyltranstransferase activity)|GO:0004337(geranyltranstransferase activity)|GO:0005625(soluble fraction)|GO:0005737(cytoplasm)|GO:0005739(mitochondrion)|GO:0005759(mitochondrial matrix)|GO:0005777(peroxisome)|GO:0006694(steroid biosynthetic process)|GO:0006695(cholesterol biosynthetic process)|GO:0008299(isoprenoid biosynthetic pro…	chr3:88897608-88897549	mm|3qF1	0.060315	0.0001391	11.3844	10.5859	-0.798478	0.574956	-1.73926	11.7048	10.4328	-1.27197	0.414094	-2.41491
A_55_P1967534	Gm8170|predicted gene 8170	666571	Gm8170	286	-0.750196	-1.68202	13.0844	-4.40673	7.92602e-05	0.0128606	1.49773	37756	DATA	38470	ref|XR_034355|tc|TC1684397|nap|NAP043389-1	mm|chr10:81484300-81484359	33893	0	XR_034355	ref|PREDICTED: Mus musculus similar to uracil DNA glycosylase (LOC666571), misc RNA [XR_034355]	XR_034355	XR_034355	XR_034355			TC1684397		chr10:81484300-81484359	mm|10qC1	0.069817	0.00447268	13.4245	12.6743	-0.750196	0.594523	-1.68202	13.4823	12.7566	-0.725716	0.604697	-1.65372
A_55_P2054559	LOC100044477|hypothetical protein LOC100044477	100044477	LOC100044477	208	-0.392814	-1.31295	7.50357	-4.4009	8.06966e-05	0.0130097	1.48128	3857	DATA	3944	ref|XM_001472366|ref|XM_001479750|tc|TC1702798	mm|chr11:29417279-29417338	3457	0	XM_001472366	ref|PREDICTED: Mus musculus hypothetical protein LOC100044477 (LOC100044477), mRNA [XM_001472366]	XM_001472366	XM_001472366	XM_001472366	Mm.393776		TC1702798		chr11:29417279-29417338	mm|11qA3.3	0.058323	0.00470743	7.68929	7.29648	-0.392813	0.761643	-1.31295	7.70157	7.32696	-0.374603	0.771318	-1.29648
A_55_P1997628	LOC436420|similar to Glyceraldehyde-3-phosphate dehydrogenase (GAPDH)	436420	LOC436420	246	-0.836588	-1.78582	13.754	-4.38515	8.47025e-05	0.0134692	1.43691	25008	DATA	25483	ref|XM_001479292|ref|XM_001480249|nap|NAP065427-1	mm|chr16:57768962-57768903	22502	0	XM_001479292	ref|PREDICTED: Mus musculus similar to Glyceraldehyde-3-phosphate dehydrogenase (GAPDH) (LOC436420), mRNA [XM_001479292]	XM_001479292	XM_001479292	XM_001479292					chr16:57768962-57768903	mm|16qC1.1	0.0644957	0.00436527	14.1041	13.2675	-0.836588	0.559966	-1.78582	14.2485	13.3962	-0.852362	0.553877	-1.80545
A_55_P2037425	Gapdh|glyceraldehyde-3-phosphate dehydrogenase	14433	Gapdh	289	-0.826884	-1.77385	14.8048	-4.38498	8.47464e-05	0.0134692	1.43643	27919	DATA	28448	ref|NM_008084|ref|NR_002890|ens|ENSMUST00000109590|ens|ENSMUST00000096506	mm|chr8:094212579-094212520	25141	0	NM_008084	ref|Mus musculus glyceraldehyde-3-phosphate dehydrogenase (Gapdh), mRNA [NM_008084]	NM_008084	NM_008084	NM_008084	Mm.343110	ENSMUST00000109590	TC1685885	GO:0004365(glyceraldehyde-3-phosphate dehydrogenase (phosphorylating) activity)|GO:0005737(cytoplasm)|GO:0005739(mitochondrion)|GO:0007275(multicellular organismal development)	chr8:094212579-094212520	mm|8qC5	0.069817	0.00297547	15.141	14.3141	-0.826884	0.563745	-1.77385	15.3125	14.4518	-0.860736	0.550672	-1.81596
A_55_P2019014	Tmem120b|transmembrane protein 120B	330189	Tmem120b	94	-0.71438	-1.64078	12.5766	-4.38159	8.56353e-05	0.0134692	1.42688	28503	DATA	29045	ref|NM_001039723|ens|ENSMUST00000067505|ens|ENSMUST00000111619|gb|AK132283	mm|chr5:123567274-123567333	25592	0	NM_001039723	ref|Mus musculus transmembrane protein 120B (Tmem120b), mRNA [NM_001039723]	NM_001039723	NM_001039723	NM_001039723	Mm.391872	ENSMUST00000067505	TC1580527	GO:0003674(molecular_function)|GO:0005575(cellular_component)|GO:0008150(biological_process)|GO:0016020(membrane)|GO:0016021(integral to membrane)	chr5:123567274-123567333	mm|5qF	0.018698	0.00450344	12.9395	12.2251	-0.71438	0.609467	-1.64078	12.9971	12.1449	-0.852207	0.553937	-1.80526
A_55_P2067153	Gm7985|glyceraldehyde-3-phosphate dehydrogenase pseudogene	666213	Gm7985	194	-0.770779	-1.70619	12.2211	-4.38022	8.59967e-05	0.0134692	1.42302	5664	DATA	5780	ref|XR_034366|ref|XR_032449|ref|XR_031059|ref|XR_033471	mm|chr12:72947546-72947487	5105	0	XR_034366	ref|PREDICTED: Mus musculus similar to glyceraldehyde-3-phosphate dehydrogenase (LOC666213), misc RNA [XR_034366]	XR_034366	XR_034366	XR_034366					chr12:72947546-72947487	mm|12qC3	0.0553734	0.00457508	12.5452	11.7745	-0.770779	0.586101	-1.70619	12.689	11.8758	-0.813224	0.569109	-1.75713
A_66_P136364	Gm9568|glyceraldehyde-3-phosphate dehydrogenase pseudogene	672572	Gm9568	377	-0.840214	-1.79032	12.6198	-4.37878	8.63772e-05	0.0134692	1.41898	23456	DATA	23906	ref|XR_032493|ref|XR_033200|nap|NAP026415-1|nap|NAP111664-1	mm|chr15:75685590-75685531	21070	0	XR_032493	ref|PREDICTED: Mus musculus similar to glyceraldehyde-3-phosphate dehydrogenase (LOC672572), misc RNA [XR_032493]	XR_032493	XR_032493	XR_032493					chr15:75685590-75685531	mm|15qD3	0.0947606	0.00202125	12.986	12.1458	-0.840214	0.558561	-1.79032	13.0922	12.2551	-0.837149	0.559749	-1.78652
A_55_P2167005	Gm7191|glyceraldehyde-3-phosphate dehydrogenase pseudogene	636859	Gm7191	338	-0.820755	-1.76633	13.1287	-4.37664	8.69473e-05	0.0134692	1.41295	16034	DATA	16336	ref|XR_032786|ref|XR_032470|nap|NAP063054-1	mm|chr8:100089587-100089528	14498	0	XR_032786	ref|PREDICTED: Mus musculus similar to Glyceraldehyde-3-phosphate dehydrogenase (LOC636859), misc RNA [XR_032786]	XR_032786	XR_032786	XR_032786					chr8:100089587-100089528	mm|8qD1	0.0851789	0.00264621	13.4961	12.6753	-0.820755	0.566146	-1.76633	13.5837	12.7597	-0.824007	0.564871	-1.77032
A_55_P1979694	Gm9522|glyceraldehyde-3-phosphate dehydrogenase pseudogene	671215	Gm9522	309	-0.788659	-1.72747	12.8193	-4.37534	8.72954e-05	0.0134692	1.40929	4800	DATA	4907	ref|XR_030565|ref|XR_032756	mm|chr15:39012912-39012971	4282	0	XR_030565	ref|PREDICTED: Mus musculus similar to glyceraldehyde-3-phosphate dehydrogenase (LOC671215), misc RNA [XR_030565]	XR_030565	XR_030565	XR_030565					chr15:39012912-39012971	mm|15qB3.1	0.0747129	0.00384461	13.1565	12.3678	-0.788659	0.578882	-1.72747	13.266	12.4869	-0.77906	0.582746	-1.71601
A_51_P160544	Efemp2|epidermal growth factor-containing fibulin-like extracellular matrix protein 2	58859	Efemp2	303	0.315006	1.24402	10.4893	4.37303	8.79166e-05	0.0134823	1.4028	14248	DATA	14526	ref|NM_021474|ref|NM_001164352|ens|ENSMUST00000070118|gb|AK075585	mm|chr19:5481762-5481821	12971	0	NM_021474	ref|Mus musculus epidermal growth factor-containing fibulin-like extracellular matrix protein 2 (Efemp2), transcript variant 1, mRNA [NM_021474]	NM_021474	NM_021474	NM_021474	Mm.276367	ENSMUST00000070118	TC1577784	GO:0004888(transmembrane receptor activity)|GO:0005509(calcium ion binding)|GO:0005576(extracellular region)|GO:0005578(proteinaceous extracellular matrix)|GO:0007165(signal transduction)|GO:0007596(blood coagulation)|GO:0016020(membrane)	chr19:5481762-5481821	mm|19qA	0.0737652	0.000182289	10.4452	10.7602	0.315006	1.24402	1.24402	10.1802	10.5716	0.391357	1.31163	1.31163
A_51_P379597	Ndufs1|NADH dehydrogenase (ubiquinone) Fe-S protein 1	227197	Ndufs1	267	-0.423728	-1.34139	13.1259	-4.3703	8.86573e-05	0.0135135	1.39512	29914	DATA	30480	ref|NM_145518|ref|NM_001160038|ref|NM_001160040|ref|NM_001160039	mm|chr1:63190419-63190360	26916	0	NM_145518	ref|Mus musculus NADH dehydrogenase (ubiquinone) Fe-S protein 1 (Ndufs1), nuclear gene encoding mitochondrial protein, transcript variant 4, mRNA [NM_145518]	NM_145518	NM_145518	NM_145518	Mm.290791	ENSMUST00000027111	TC1571978	GO:0003674(molecular_function)|GO:0003954(NADH dehydrogenase activity)|GO:0005739(mitochondrion)|GO:0005743(mitochondrial inner membrane)|GO:0006810(transport)|GO:0008137(NADH dehydrogenase (ubiquinone) activity)|GO:0008150(biological_process)|GO:0009055(electron carrier activity)|GO:0016020(membrane)|GO:0016491(oxidoreductase activity)|GO:0016651(oxidoreductase activity, acting on NADH or NADPH)…	chr1:63190419-63190360	mm|1qC2	0.067511	0.000180081	13.2839	12.8602	-0.423728	0.745496	-1.34139	13.4797	12.88	-0.599742	0.659872	-1.51545
A_55_P2106426	Gm10313|glyceraldehyde-3-phosphate dehydrogenase pseudogene	100039875	Gm10313	358	-0.814387	-1.75855	14.5571	-4.36692	8.95825e-05	0.0135723	1.38561	28899	DATA	29449	ref|XM_001473650|ref|XR_035748|nap|NAP062985-1	mm|chr8:47340183-47340124	26010	0	XM_001473650	ref|PREDICTED: Mus musculus similar to LOC654472 protein (LOC100039875), mRNA [XM_001473650]	XM_001473650	XM_001473650	XM_001473650	Mm.349822				chr8:47340183-47340124	mm|8qB1.1	0.0860334	0.0025168	14.9055	14.0912	-0.814387	0.56865	-1.75855	15.0245	14.2074	-0.817144	0.567564	-1.76191
A_55_P2412319	A830052D11Rik|RIKEN cDNA A830052D11 gene	402767	A830052D11Rik	141	-0.488957	-1.40343	7.37052	-4.35896	9.18004e-05	0.0136814	1.36322	546	DATA	557	gb|AK043919|tc|TC1612751|riken|A830052D11|nap|NAP082681-1	mm|chr18:32518779-32518720	463	0	AK043919	gb|Mus musculus 10 days neonate cortex cDNA, RIKEN full-length enriched library, clone:A830052D11 product:unclassifiable, full insert sequence. [AK043919]	AK043919		AK043919	Mm.385109		TC1612751	GO:0003674(molecular_function)|GO:0005575(cellular_component)|GO:0008150(biological_process)	chr18:32518779-32518720	mm|18qB1	0.0392345	6.88e-05	7.45517	6.96621	-0.488957	0.71254	-1.40343	7.98397	7.07673	-0.907232	0.533207	-1.87544
A_51_P129464	Scd2|stearoyl-Coenzyme A desaturase 2	20250	Scd2	251	-1.28206	-2.43186	13.4205	-4.35863	9.18911e-05	0.0136814	1.36231	33047	DATA	33668	ref|NM_009128|ens|ENSMUST00000026221|gb|AK078543|gb|AK159413	mm|chr19:44381024-44381083	29664	0	NM_009128	ref|Mus musculus stearoyl-Coenzyme A desaturase 2 (Scd2), mRNA [NM_009128]	NM_009128	NM_009128	NM_009128	Mm.479161	ENSMUST00000026221	TC1600814	GO:0004768(stearoyl-CoA 9-desaturase activity)|GO:0005506(iron ion binding)|GO:0005783(endoplasmic reticulum)|GO:0006629(lipid metabolic process)|GO:0006633(fatty acid biosynthetic process)|GO:0008610(lipid biosynthetic process)|GO:0016020(membrane)|GO:0016021(integral to membrane)|GO:0016491(oxidoreductase activity)|GO:0016717(oxidoreductase activity, acting on paired donors, with oxidation of a…	chr19:44381024-44381083	mm|19qC3	0.0656781	5.96e-05	13.7721	12.4901	-1.28206	0.411208	-2.43186	14.8585	12.5612	-2.29731	0.203443	-4.91539
A_55_P2108689	Gm4795|glyceraldehyde-3-phosphate dehydrogenase pseudogene	215974	Gm4795	314	-0.805399	-1.74763	13.3897	-4.35848	9.1935e-05	0.0136814	1.36188	19953	DATA	20349	ref|XM_894477|ref|XM_910044|nap|NAP112585-1	mm|chr10:44726635-44726694	17968	0	XM_894477	ref|PREDICTED: Mus musculus predicted gene, EG215974 (EG215974), mRNA [XM_894477]	XM_894477	XM_894477	XM_894477					chr10:44726635-44726694	mm|10qB2	0.0756626	0.00380634	13.7374	12.932	-0.805399	0.572204	-1.74763	13.8456	13.044	-0.801643	0.573696	-1.74308
A_51_P491916	Rassf6|Ras association (RalGDS/AF-6) domain family member 6	73246	Rassf6	437	-0.608037	-1.52418	5.78022	-4.35081	9.41232e-05	0.0137947	1.34034	22768	DATA	23211	ref|NM_028478|ens|ENSMUST00000031317|gb|AK005472|gb|BC075725	mm|chr5:91032444-91032385	20447	0	NM_028478	ref|Mus musculus Ras association (RalGDS/AF-6) domain family member 6 (Rassf6), mRNA [NM_028478]	NM_028478	NM_028478	NM_028478	Mm.30172	ENSMUST00000031317	NP1398751	GO:0003674(molecular_function)|GO:0005515(protein binding)|GO:0005575(cellular_component)|GO:0007165(signal transduction)|GO:0008150(biological_process)	chr5:91032444-91032385	mm|5qE1	0.11297	0.000157324	6.11747	5.50943	-0.608037	0.656089	-1.52418	6.12927	5.3647	-0.76457	0.588629	-1.69886
A_55_P2135049	Gm5327|glyceraldehyde-3-phosphate dehydrogenase pseudogene	384591	Gm5327	285	-0.796118	-1.73642	11.8331	-4.34906	9.46324e-05	0.0137947	1.3354	4236	DATA	4332	ref|XM_357732|ref|XM_910464|ref|XM_890946|nap|NAP028846-1	mm|chr7:33331710-33331769	3855	0	XM_357732	ref|PREDICTED: Mus musculus predicted gene, EG384591 (EG384591), mRNA [XM_357732]	XM_357732	XM_357732	XM_357732					chr7:33331710-33331769	mm|7qB1	0.069817	0.00384871	12.1502	11.354	-0.796118	0.575897	-1.73642	12.3211	11.5072	-0.813934	0.568829	-1.758
A_52_P429774	Cnst|consortin, connexin sorting protein	226744	Cnst	133	-0.404506	-1.32364	9.0331	-4.34891	9.46746e-05	0.0137947	1.33499	24707	DATA	25177	ref|NM_146105|ens|ENSMUST00000040706|gb|AK036332|gb|AK146681	mm|chr1:181557063-181557122	22262	0	NM_146105	ref|Mus musculus consortin, connexin sorting protein (Cnst), mRNA [NM_146105]	NM_146105	NM_146105	NM_146105	Mm.87662	ENSMUST00000040706	TC1575439	GO:0005515(protein binding)|GO:0005575(cellular_component)|GO:0005794(Golgi apparatus)|GO:0005886(plasma membrane)|GO:0008150(biological_process)|GO:0016020(membrane)|GO:0016021(integral to membrane)|GO:0031410(cytoplasmic vesicle)|GO:0071253(connexin binding)	chr1:181557063-181557122	mm|1qH4	0.0359674	0.000539168	9.20728	8.80277	-0.404506	0.755495	-1.32364	9.35104	8.77131	-0.579729	0.66909	-1.49457
A_55_P2019054	Acacb|acetyl-Coenzyme A carboxylase beta	100705	Acacb	104	-0.693735	-1.61747	12.2245	-4.34817	9.48902e-05	0.0137947	1.33291	14573	DATA	14857	ref|NM_133904|ens|ENSMUST00000102582|ref|XR_033562|gb|AK147463	mm|chr5:114700702-114700761	13258	0	NM_133904	ref|Mus musculus acetyl-Coenzyme A carboxylase beta (Acacb), mRNA [NM_133904]	NM_133904	NM_133904	NM_133904	Mm.81793	ENSMUST00000102582	TC1597671	GO:0003989(acetyl-CoA carboxylase activity)|GO:0005524(ATP binding)|GO:0005625(soluble fraction)|GO:0005739(mitochondrion)|GO:0006084(acetyl-CoA metabolic process)|GO:0006633(fatty acid biosynthetic process)|GO:0009374(biotin binding)|GO:0014070(response to organic cyclic substance)	chr5:114700702-114700761	mm|5qF	0.0247677	2.02e-05	12.4604	11.7667	-0.693735	0.618251	-1.61747	13.1384	11.5326	-1.60575	0.328564	-3.04354
A_55_P2052881	Gm5237|predicted gene 5237	383326	Gm5237	245	-0.655845	-1.57554	8.26725	-4.33846	9.77596e-05	0.014087	1.30564	18675	DATA	19043	ref|XR_032953|ref|XR_033450	mm|chr18:48228585-48228526	16867	0	XR_032953	ref|PREDICTED: Mus musculus hypothetical LOC636319 (LOC636319), misc RNA [XR_032953]	XR_032953	XR_032953	XR_032953					chr18:48228585-48228526	mm|18qC	0.0624724	0.00299126	8.60275	7.9469	-0.655845	0.634704	-1.57554	8.61691	7.90246	-0.714452	0.609437	-1.64086
A_55_P2175545	Gys2|glycogen synthase 2	232493	Gys2	344	-1.0836	-2.11932	7.23782	-4.33759	9.8021e-05	0.014087	1.30319	27760	DATA	28289	ref|NM_145572|ens|ENSMUST00000032371|gb|BC158081|gb|AK149391	mm|chr6:142371974-142371915	25014	0	NM_145572	ref|Mus musculus glycogen synthase 2 (Gys2), mRNA [NM_145572]	NM_145572	NM_145572	NM_145572	Mm.275975	ENSMUST00000032371	TC1584260	GO:0004373(glycogen (starch) synthase activity)|GO:0005536(glucose binding)|GO:0005625(soluble fraction)|GO:0005626(insoluble fraction)|GO:0005737(cytoplasm)|GO:0005829(cytosol)|GO:0005856(cytoskeleton)|GO:0005938(cell cortex)|GO:0005977(glycogen metabolic process)|GO:0005978(glycogen biosynthetic process)|GO:0009749(response to glucose stimulus)|GO:0016740(transferase activity)|GO:0016757(transf…	chr6:142371974-142371915	mm|6qG2	0.0856368	2.59e-05	7.5623	6.4787	-1.0836	0.47185	-2.11932	8.44213	6.46815	-1.97398	0.25455	-3.92851
A_55_P2185359	Gm7251|glyceraldehyde-3-phosphate dehydrogenase pseudogene	638833	Gm7251	361	-0.839277	-1.78915	13.2395	-4.32801	0.000100941	0.0143534	1.27632	31829	DATA	32423	ens|ENSMUST00000091621|ref|XM_914987|ref|XM_990888|nap|NAP000003-008	mm|chr13:49900659-49900600	28538	0	ENSMUST00000091621	ref|PREDICTED: Mus musculus predicted gene, EG638833 (EG638833), mRNA [XM_914987]	ENSMUST00000091621	XM_914987	XM_914987	Mm.388298	ENSMUST00000091621			chr13:49900659-49900600	mm|13qA5	0.0880759	0.00316021	13.5927	12.7535	-0.839277	0.558924	-1.78915	13.7223	12.8895	-0.832819	0.561431	-1.78116
A_51_P142046	1810049H13Rik|RIKEN cDNA 1810049H13 gene	66431	1810049H13Rik	83	-0.33332	-1.25991	10.8953	-4.32584	0.000101614	0.0143534	1.27023	12630	DATA	12877	ref|NM_025560|ens|ENSMUST00000044007|gb|AK007842|gb|AK021150	mm|chr11:120318081-120318022	11381	0	NM_025560	ref|Mus musculus RIKEN cDNA 1810049H13 gene (1810049H13Rik), mRNA [NM_025560]	NM_025560	NM_025560	NM_025560	Mm.45063	ENSMUST00000044007	TC1584145	GO:0003674(molecular_function)|GO:0005739(mitochondrion)|GO:0008150(biological_process)	chr11:120318081-120318022	mm|11qE2	0.0170063	0.0104229	11.0497	10.7164	-0.33332	0.793708	-1.25991	11.0745	10.7405	-0.33404	0.793312	-1.26054
A_51_P124748	Tgfb3|transforming growth factor, beta 3	21809	Tgfb3	343	0.396896	1.31667	10.2172	4.32508	0.000101849	0.0143534	1.26812	25015	DATA	25490	ref|NM_009368|ens|ENSMUST00000003687|gb|AK162560|gb|AK132519	mm|chr12:87397863-87397804	6149	0	NM_009368	ref|Mus musculus transforming growth factor, beta 3 (Tgfb3), mRNA [NM_009368]	NM_009368	NM_009368	NM_009368	Mm.3992	ENSMUST00000003687	TC1575978	GO:0000187(activation of MAPK activity)|GO:0001701(in utero embryonic development)|GO:0005160(transforming growth factor beta receptor binding)|GO:0005576(extracellular region)|GO:0005615(extracellular space)|GO:0005634(nucleus)|GO:0005737(cytoplasm)|GO:0006917(induction of apoptosis)|GO:0007184(SMAD protein nuclear translocation)|GO:0008083(growth factor activity)|GO:0008285(negative regulation …	chr12:87397863-87397804	mm|12qD2	0.0856368	0.000553127	10.0444	10.4413	0.396896	1.31667	1.31667	9.96253	10.4204	0.457886	1.37353	1.37353
A_55_P1957393	Gm9061|glyceraldehyde-3-phosphate dehydrogenase pseudogene	668242	Gm9061	278	-0.813564	-1.75755	12.746	-4.3241	0.000102157	0.0143534	1.26536	14066	DATA	14338	ref|XR_034310|ref|XR_034673	mm|chr16:64912045-64912104	12787	0	XR_034310	ref|PREDICTED: Mus musculus similar to Glyceraldehyde-3-phosphate dehydrogenase (GAPDH) (LOC668242), misc RNA [XR_034310]	XR_034310	XR_034310	XR_034310					chr16:64912045-64912104	mm|16qC1.3	0.0691238	0.00324461	13.0871	12.2735	-0.813564	0.568975	-1.75755	13.2454	12.378	-0.867398	0.548135	-1.82437
A_66_P118307	Gm8824|glyceraldehyde-3-phosphate dehydrogenase pseudogene	667802	Gm8824	340	-0.785626	-1.72384	11.5472	-4.32002	0.000103442	0.0144034	1.25391	5186	DATA	5297	ref|XR_002080|ref|XR_034572	mm|chr16:50111805-50111864	4681	0	XR_002080	ref|PREDICTED: Mus musculus predicted gene, EG667802 (EG667802), misc RNA [XR_002080]	XR_002080	XR_002080	XR_002080					chr16:50111805-50111864	mm|16qB5	0.0851789	0.00263726	11.8781	11.0925	-0.785626	0.5801	-1.72384	12.0154	11.2029	-0.812581	0.569363	-1.75635
A_55_P2007768	Gm8709|glyceraldehyde-3-phosphate dehydrogenase pseudogene	667572	Gm8709	258	-0.76598	-1.70052	14.3931	-4.31934	0.000103658	0.0144034	1.252	18174	DATA	18524	ref|NR_033633|ens|ENSMUST00000107041|ref|XM_983502|ref|XM_001481097	mm|chr10:26393550-26393492	16412	0	NR_033633	ref|Mus musculus predicted gene 8709 (Gm8709), non-coding RNA [NR_033633]	NR_033633	NR_033633	NR_033633	Mm.425111	ENSMUST00000107041	TC1611878		chr10:26393550-26393492	mm|10qA4	0.0656781	0.00356448	14.6985	13.9326	-0.76598	0.588054	-1.70052	14.8802	14.0609	-0.819303	0.566715	-1.76455
A_51_P110841	Mrps35|mitochondrial ribosomal protein S35	232536	Mrps35	48	-0.240478	-1.18138	9.34052	-4.30855	0.000107139	0.0147355	1.22178	4458	DATA	4558	ref|NM_145573|ens|ENSMUST00000036111|gb|AK170480|gb|AK077677	mm|chr6:147009999-147019119	1482	0	NM_145573	ref|Mus musculus mitochondrial ribosomal protein S35 (Mrps35), nuclear gene encoding mitochondrial protein, mRNA [NM_145573]	NM_145573	NM_145573	NM_145573	Mm.46656	ENSMUST00000036111	TC1581260	GO:0003674(molecular_function)|GO:0005739(mitochondrion)|GO:0005840(ribosome)|GO:0008150(biological_process)|GO:0030529(ribonucleoprotein complex)	chr6:147009999-147019119	mm|6qG3	0.00894679	0.000184766	9.42378	9.1833	-0.240478	0.846465	-1.18138	9.57422	9.18077	-0.393456	0.761304	-1.31354
A_55_P1955072	Alad|aminolevulinate, delta-, dehydratase	17025	Alad	153	-0.312819	-1.24213	10.7743	-4.3083	0.000107221	0.0147355	1.22108	11116	DATA	11342	ref|NM_008525|ens|ENSMUST00000107444|ens|ENSMUST00000030090|gb|U89407	mm|chr4:62172618-62172559	10039	0	NM_008525	ref|Mus musculus aminolevulinate, delta-, dehydratase (Alad), mRNA [NM_008525]	NM_008525	NM_008525	NM_008525	Mm.6988	ENSMUST00000107444	TC1604351	GO:0003824(catalytic activity)|GO:0004655(porphobilinogen synthase activity)|GO:0005615(extracellular space)|GO:0005829(cytosol)|GO:0006779(porphyrin biosynthetic process)|GO:0006783(heme biosynthetic process)|GO:0007584(response to nutrient)|GO:0008152(metabolic process)|GO:0010033(response to organic substance)|GO:0010038(response to metal ion)|GO:0010043(response to zinc ion)|GO:0016829(lyase …	chr4:62172618-62172559	mm|4qB3	0.042316	0.00104774	10.9055	10.5927	-0.312819	0.805067	-1.24213	10.9921	10.6071	-0.385033	0.765761	-1.30589
A_55_P2027386	Gpr156|G protein-coupled receptor 156	239845	Gpr156	276	0.765702	1.7002	8.15175	4.30334	0.000108861	0.0148566	1.20718	24542	DATA	25009	ref|NM_153394|ens|ENSMUST00000061274|gb|AK141990|gb|BC059227	mm|chr16:38007554-38007613	22121	0	NM_153394	ref|Mus musculus G protein-coupled receptor 156 (Gpr156), mRNA [NM_153394]	NM_153394	NM_153394	NM_153394	Mm.228018	ENSMUST00000061274	TC1586968	GO:0003674(molecular_function)|GO:0004871(signal transducer activity)|GO:0004872(receptor activity)|GO:0004930(G-protein coupled receptor activity)|GO:0004965(GABA-B receptor activity)|GO:0005886(plasma membrane)|GO:0007165(signal transduction)|GO:0007186(G-protein coupled receptor protein signaling pathway)|GO:0008150(biological_process)|GO:0016020(membrane)|GO:0016021(integral to membrane)|GO:0…	chr16:38007554-38007613	mm|16qB3	0.0685381	0.000155741	7.73451	8.50021	0.765702	1.7002	1.7002	7.58168	8.79058	1.20889	2.3116	2.3116
A_66_P111217	Gm14130|glyceraldehyde-3-phosphate dehydrogenase pseudogene	667048	Gm14130	279	-0.735589	-1.66508	13.4321	-4.3015	0.000109476	0.0148566	1.20203	22909	DATA	23352	ref|XR_034976|ref|XR_034987|nap|NAP114407-1	mm|chr2:149569786-149569845	20693	0	XR_034976	ref|PREDICTED: Mus musculus predicted gene, EG667048 (EG667048), misc RNA [XR_034976]	XR_034976	XR_034976	XR_034976					chr2:149569786-149569845	mm|2qG3	0.0691238	0.00588004	13.7464	13.0108	-0.735589	0.600573	-1.66508	13.8484	13.1228	-0.725586	0.604751	-1.65357
A_51_P278550	Tecr|trans-2,3-enoyl-CoA reductase	106529	Tecr	149	-0.750557	-1.68244	11.5042	-4.30031	0.000109874	0.0148566	1.19871	5123	DATA	5233	ref|NM_134118|ref|NM_027179|ens|ENSMUST00000019382|gb|AK172506	mm|chr8:86096454-86096302	4565	0	NM_134118	ref|Mus musculus trans-2,3-enoyl-CoA reductase (Tecr), transcript variant 1, mRNA [NM_134118]	NM_134118	NM_134118	NM_134118	Mm.352239	ENSMUST00000019382	TC1737651	GO:0005737(cytoplasm)|GO:0005783(endoplasmic reticulum)|GO:0006629(lipid metabolic process)|GO:0006694(steroid biosynthetic process)|GO:0008610(lipid biosynthetic process)|GO:0016020(membrane)|GO:0016021(integral to membrane)|GO:0016491(oxidoreductase activity)|GO:0016627(oxidoreductase activity, acting on the CH-CH group of donors)|GO:0055114(oxidation reduction)	chr8:86096454-86096302	mm|8qC2	0.0423003	0.00126771	11.7539	11.0034	-0.750556	0.594374	-1.68244	12.1369	11.1226	-1.01433	0.495057	-2.01997
A_55_P1984069	Gm11953|glyceraldehyde-3-phosphate dehydrogenase pseudogene	100041720	Gm11953	355	-0.799979	-1.74108	11.7311	-4.2985	0.000110486	0.0148595	1.19363	20709	DATA	21114	ref|XR_031516|ref|XR_033351|ref|XR_032345|nap|NAP000003-031	mm|chr11:3852443-3852502	18706	0	XR_031516	ref|PREDICTED: Mus musculus similar to Glyceraldehyde-3-phosphate dehydrogenase (GAPDH) (LOC100044933), misc RNA [XR_031516]	XR_031516	XR_031516	XR_031516					chr11:3852443-3852502	mm|11qA1	0.0858616	0.00391928	12.0901	11.2901	-0.799979	0.574357	-1.74108	12.1659	11.3784	-0.78745	0.579367	-1.72602
A_51_P272123	Ndufa10|NADH dehydrogenase (ubiquinone) 1 alpha subcomplex 10	67273	Ndufa10	163	-0.431475	-1.34861	11.5789	-4.29584	0.000111386	0.0148913	1.1862	15683	DATA	15984	ref|NM_024197|gb|AK217787|gb|AK005339|gb|AK145979	mm|chr1:94363996-94361039	14174	0	NM_024197	ref|Mus musculus NADH dehydrogenase (ubiquinone) 1 alpha subcomplex 10 (Ndufa10), nuclear gene encoding mitochondrial protein, mRNA [NM_024197]	NM_024197	NM_024197	NM_024197	Mm.248778	ENSMUST00000027478	TC1716509	GO:0003674(molecular_function)|GO:0005524(ATP binding)|GO:0005739(mitochondrion)|GO:0006139(nucleobase, nucleoside, nucleotide and nucleic acid metabolic process)|GO:0006810(transport)|GO:0008150(biological_process)|GO:0016773(phosphotransferase activity, alcohol group as acceptor)|GO:0022900(electron transport chain)|GO:0070469(respiratory chain)	chr1:94363996-94361039	mm|1qD	0.044601	0.000170393	11.7289	11.2974	-0.431475	0.741503	-1.34861	11.9993	11.2901	-0.709264	0.611632	-1.63497
A_52_P546660	1700029I15Rik|RIKEN cDNA 1700029I15 gene	75641	1700029I15Rik	122	-0.602709	-1.51856	9.44673	-4.29432	0.000111907	0.0148913	1.18193	1236	DATA	1264	ref|NM_183112|ens|ENSMUST00000054316|gb|AK006499|gb|BC094251	mm|chr2:92223699-92223758	1078	0	NM_183112	ref|Mus musculus RIKEN cDNA 1700029I15 gene (1700029I15Rik), mRNA [NM_183112]	NM_183112	NM_183112	NM_183112	Mm.330409	ENSMUST00000054316	TC1590865	GO:0003674(molecular_function)|GO:0005575(cellular_component)|GO:0005576(extracellular region)|GO:0008150(biological_process)	chr2:92223699-92223758	mm|2qE1	0.0326607	0.00699044	9.74638	9.14368	-0.602708	0.658517	-1.51856	9.77858	9.11828	-0.660298	0.632747	-1.58041
A_55_P1961188	Gm6981|glyceraldehyde-3-phosphate dehydrogenase pseudogene	629557	Gm6981	322	-0.797754	-1.73839	12.9717	-4.28869	0.000113847	0.0149412	1.1662	37572	DATA	38282	ref|NR_023357|ens|ENSMUST00000088537|ref|XR_031097|ref|XR_033667	mm|chr9:51810463-51810404	33716	0	NR_023357	ref|Mus musculus predicted pseudogene 6981 (Gm6981), non-coding RNA [NR_023357]	NR_023357	NR_023357	NR_023357	Mm.422775	ENSMUST00000088537			chr9:51810463-51810404	mm|9qA5.3	0.0779543	0.00755551	13.3232	12.5254	-0.797754	0.575244	-1.73839	13.3888	12.6494	-0.739383	0.598996	-1.66946
A_55_P2112379	Gm2076|glyceraldehyde-3-phosphate dehydrogenase pseudogene	100039163	Gm2076	333	-0.792761	-1.73239	12.8997	-4.28641	0.000114645	0.0149412	1.15982	32075	DATA	32679	ref|XR_030703|ref|XR_032596|nap|NAP111311-1	mm|chr13:94064611-94064670	28827	0	XR_030703	ref|PREDICTED: Mus musculus similar to glyceraldehyde-3-phosphate-dehydrogenase (LOC100039163), misc RNA [XR_030703]	XR_030703	XR_030703	XR_030703					chr13:94064611-94064670	mm|13qC3	0.0831323	0.00611836	13.2429	12.4501	-0.792761	0.577238	-1.73239	13.3268	12.5789	-0.747925	0.595459	-1.67938
A_55_P2186025	Gm7129|glyceraldehyde-3-phosphate dehydrogenase pseudogene	634019	Gm7129	331	-0.810935	-1.75435	13.6887	-4.28547	0.000114975	0.0149412	1.15718	19616	DATA	20005	ref|XR_031903|ref|XR_033207|nap|NAP092544-001	mm|chrX:12903223-12903164	17658	0	XR_031903	ref|PREDICTED: Mus musculus similar to Glyceraldehyde-3-phosphate dehydrogenase (GAPDH) (LOC634019), misc RNA [XR_031903]	XR_031903	XR_031903	XR_031903					chrX:12903223-12903164	mm|XqA1.1	0.0821801	0.00468904	14.0479	13.237	-0.810935	0.570013	-1.75435	14.1343	13.3355	-0.798746	0.574849	-1.73959
A_55_P2103682	Gm8174|glyceraldehyde-3-phosphate dehydrogenase pseudogene	666579	Gm8174	317	-0.78885	-1.7277	13.4518	-4.27828	0.000117528	0.0149412	1.13709	31078	DATA	31662	ref|XR_001896|ref|XR_031307	mm|chr15:10490539-10490480	27941	0	XR_001896	ref|PREDICTED: Mus musculus predicted gene, EG666579 (EG666579), misc RNA [XR_001896]	XR_001896	XR_001896	XR_001896					chr15:10490539-10490480	mm|15qA1	0.0772972	0.0057311	13.7885	12.9997	-0.78885	0.578805	-1.7277	13.8938	13.1253	-0.76856	0.587003	-1.70357
A_52_P229210	Gm5710|glyceraldehyde-3-phosphate dehydrogenase pseudogene	435752	Gm5710	362	-0.803484	-1.74531	11.5165	-4.27813	0.000117582	0.0149412	1.13667	24455	DATA	24921	ref|XR_033066|ref|XR_034436|nap|NAP061773-1|nap|NAP028542-1	mm|chr3:120883497-120883438	21967	0	XR_033066	ref|PREDICTED: Mus musculus similar to Glyceraldehyde-3-phosphate dehydrogenase (LOC435752), misc RNA [XR_033066]	XR_033066	XR_033066	XR_033066					chr3:120883497-120883438	mm|3qG1	0.0884624	0.0033204	11.8773	11.0738	-0.803484	0.572964	-1.74531	11.9635	11.1514	-0.812116	0.569546	-1.75578
A_55_P2108690	Gm8709|glyceraldehyde-3-phosphate dehydrogenase pseudogene	667572	Gm8709	342	-0.768865	-1.70393	10.932	-4.27785	0.000117684	0.0149412	1.13588	4609	DATA	4710	ref|NR_033633|ens|ENSMUST00000076317|ens|ENSMUST00000094104|ref|XM_894477	mm|chr10:044726164-044726223	4076	0	NR_033633	ref|Mus musculus predicted gene 8709 (Gm8709), non-coding RNA [NR_033633]	NR_033633	NR_033633	NR_033633	Mm.461234	ENSMUST00000076317			chr10:044726164-044726223	mm|10qB2	0.0851789	0.00324461	11.2548	10.4859	-0.768865	0.586879	-1.70393	11.3887	10.5986	-0.790051	0.578324	-1.72914
A_55_P1966114	Epn2|epsin 2	13855	Epn2	459	0.361411	1.28468	11.8594	4.27726	0.000117894	0.0149412	1.13424	33679	DATA	34317	ref|NM_010148|ens|ENSMUST00000108712|ens|ENSMUST00000108711|ens|ENSMUST00000001063	mm|chr11:61330856-61330797	30207	0	NM_010148	ref|Mus musculus epsin 2 (Epn2), mRNA [NM_010148]	NM_010148	NM_010148	NM_010148	Mm.139695	ENSMUST00000108712	TC1574119	GO:0005737(cytoplasm)|GO:0006897(endocytosis)|GO:0008289(lipid binding)|GO:0030100(regulation of endocytosis)|GO:0030128(clathrin coat of endocytic vesicle)	chr11:61330856-61330797	mm|11qB2	0.122635	0.253039	11.75	12.1114	0.361411	1.28468	1.28468	11.7355	11.8405	0.105068	1.07555	1.07555
A_55_P1961414	Gm6946|glyceraldehyde-3-phosphate dehydrogenase pseudogene	629081	Gm6946	268	-0.750459	-1.68233	12.4941	-4.27722	0.000117908	0.0149412	1.13414	32270	DATA	32877	ref|XR_033648|ref|XR_035502	mm|chr7:13328734-13328793	29020	0	XR_033648	ref|PREDICTED: Mus musculus similar to LOC654472 protein (LOC629081), misc RNA [XR_033648]	XR_033648	XR_033648	XR_033648					chr7:13328734-13328793	mm|7qA1	0.067511	0.00481148	12.8276	12.0771	-0.750459	0.594415	-1.68233	12.9253	12.1466	-0.778685	0.582898	-1.71557
A_55_P2001068	Gm11214|glyceraldehyde-3-phosphate dehydrogenase pseudogene	667451	Gm11214	290	-0.782696	-1.72034	11.4464	-4.27656	0.000118147	0.0149412	1.13228	7404	DATA	7555	ref|XR_031348	mm|chr4:63323995-63323936	6772	0	XR_031348	ref|PREDICTED: Mus musculus similar to glyceraldehyde-3-phosphate dehydrogenase (LOC667451), misc RNA [XR_031348]	XR_031348	XR_031348	XR_031348					chr4:63323995-63323936	mm|4qC1	0.069817	0.002897	11.7636	10.9809	-0.782696	0.581279	-1.72034	11.9518	11.0894	-0.86238	0.550044	-1.81804
A_55_P2144736	Prelp|proline arginine-rich end leucine-rich repeat	116847	Prelp	184	0.57594	1.49065	7.43609	4.27635	0.000118222	0.0149412	1.1317	27256	DATA	27770	gb|AK037150|riken|A030001H09|nap|NAP004180-001	mm|chr1:135806914-135806855	24549	0	AK037150	gb|Mus musculus 6 days neonate skin cDNA, RIKEN full-length enriched library, clone:A030001H09 product:proline arginine-rich end leucine-rich repeat, full insert sequence. [AK037150]	AK037150		AK037150	Mm.214514			GO:0005515(protein binding)|GO:0005576(extracellular region)|GO:0005578(proteinaceous extracellular matrix)|GO:0007569(cell aging)|GO:0008201(heparin binding)	chr1:135806914-135806855	mm|1qE4	0.0519206	2.89e-05	7.10385	7.67979	0.57594	1.49065	1.49065	6.88795	8.07277	1.18482	2.27335	2.27335
A_55_P2087872	LOC634088|similar to Glyceraldehyde-3-phosphate dehydrogenase (GAPDH)	634088	LOC634088	318	-0.746792	-1.67806	13.6665	-4.27449	0.000118898	0.0149514	1.12649	20658	DATA	21063	ref|XM_908700	unmapped	18615	0	XM_908700	ref|PREDICTED: Mus musculus similar to Glyceraldehyde-3-phosphate dehydrogenase (LOC634088), mRNA [XM_908700]	XM_908700	XM_908700	XM_908700							0.0772972	0.00335714	13.9787	13.2319	-0.746792	0.595927	-1.67806	14.1195	13.3358	-0.78375	0.580855	-1.7216
A_55_P1967330	Gm5069|glyceraldehyde-3-phosphate dehydrogenase pseudogene	277333	Gm5069	369	-0.814859	-1.75913	13.147	-4.27179	0.000119879	0.0149998	1.11897	29645	DATA	30208	ref|NR_003623|ens|ENSMUST00000050581|ens|ENSMUST00000089534|ref|XM_894477	mm|chr1:182257391-182257332	26597	0	NR_003623	ref|Mus musculus predicted pseudogene 5069 (Gm5069), non-coding RNA [NR_003623]	NR_003623	NR_003623	NR_003623	Mm.335154	ENSMUST00000050581	TC1591692		chr1:182257391-182257332	mm|1qH4	0.0905733	0.00523704	13.5019	12.6871	-0.814859	0.568464	-1.75913	13.5843	12.8145	-0.769784	0.586505	-1.70501
A_66_P131205	Gm9034|glyceraldehyde-3-phosphate dehydrogenase pseudogene	668192	Gm9034	341	-0.745841	-1.67695	13.4034	-4.26562	0.000122161	0.0152097	1.10172	26198	DATA	26697	ref|XM_001477881|ref|XM_994853	mm|chr10:43541945-43542004	23574	0	XM_001477881	ref|PREDICTED: Mus musculus predicted gene, EG668192 (EG668192), mRNA [XM_001477881]	XM_001477881	XM_001477881	XM_001477881					chr10:43541945-43542004	mm|10qB2	0.0851789	0.00991671	13.7202	12.9743	-0.745841	0.59632	-1.67695	13.7862	13.1327	-0.65344	0.635763	-1.57291
A_55_P2093649	Gm9081|predicted gene 9081	668275	Gm9081	301	-0.778858	-1.71577	14.6629	-4.26072	0.000123999	0.0153625	1.08806	23239	DATA	23689	ref|XR_030920|ref|XR_034838|ref|XR_034186|ref|XR_034393	mm|chr10:121607327-121607386	20984	0	XR_030920	ref|PREDICTED: Mus musculus similar to glyceraldehyde-3-phosphate dehydrogenase (LOC668275), misc RNA [XR_030920]	XR_030920	XR_030920	XR_030920					chr10:121607327-121607386	mm|10qD2	0.0735132	0.00587962	14.9908	14.2119	-0.778858	0.582828	-1.71577	15.111	14.3377	-0.773294	0.58508	-1.70917
A_66_P102046	Gm8825|glyceraldehyde-3-phosphate dehydrogenase pseudogene	667806	Gm8825	339	-0.794906	-1.73496	9.22692	-4.2549	0.00012622	0.015561	1.07182	27476	DATA	27996	ref|XR_034327|ref|XR_002082	mm|chr19:25870137-25870102	24651	0	XR_034327	ref|PREDICTED: Mus musculus similar to Glyceraldehyde-3-phosphate dehydrogenase (GAPDH) (LOC637327), misc RNA [XR_034327]	XR_034327	XR_034327	XR_034327					chr19:25870137-25870102	mm|19qC1	0.0851789	0.00392863	9.59262	8.79772	-0.794906	0.576381	-1.73496	9.66272	8.85464	-0.808084	0.57114	-1.75088
A_52_P118706	ENSMUST00000084362|	NA		105	-0.743751	-1.67452	10.22	-4.2494	0.000128354	0.0157469	1.05648	10066	DATA	10277	ens|ENSMUST00000084362|gb|AK052880|gb|AK035877|tc|TC1589256	mm|chr4:109329073-109329014	9201	0	ENSMUST00000084362	ens|RIKEN cDNA 9630013D21 gene Gene [Source:MGI Symbol;Acc:MGI:2442649] [ENSMUST00000084362]	ENSMUST00000084362		AK052880	Mm.119546	ENSMUST00000084362	TC1589256		chr4:109329073-109329014	mm|4qC7	0.024793	0.00122999	10.5296	9.78582	-0.743751	0.597185	-1.67452	10.8251	9.73968	-1.08538	0.471269	-2.12193
A_55_P1975837	Gm8659|predicted gene 8659	667483	Gm8659	329	-0.661493	-1.58172	13.1237	-4.24082	0.000131757	0.0160859	1.03255	6202	DATA	6333	ref|XR_002032|ref|XR_032927|nap|NAP023030-001	mm|chrX:154589043-154589102	5643	0	XR_002032	ref|PREDICTED: Mus musculus predicted gene, EG667483 (EG667483), misc RNA [XR_002032]	XR_002032	XR_002032	XR_002032					chrX:154589043-154589102	mm|XqF4	0.0815079	0.000314641	13.3394	12.6779	-0.661493	0.632224	-1.58172	13.7088	12.7687	-0.940083	0.521203	-1.91864
A_55_P1997926	Gm15294|glyceraldehyde-3-phosphate dehydrogenase pseudogene	666488	Gm15294	248	-0.714146	-1.64051	8.72878	-4.23472	0.000134227	0.0163083	1.01556	31455	DATA	32041	ref|XR_004747|ref|XR_035647	mm|chrX:138308011-138307952	28319	0	XR_004747	ref|PREDICTED: Mus musculus similar to Glyceraldehyde-3-phosphate dehydrogenase (LOC675199), misc RNA [XR_004747]	XR_004747	XR_004747	XR_004747	Mm.388686				chrX:138308011-138307952	mm|XqF2	0.0656781	0.00487929	9.04445	8.33031	-0.714146	0.609566	-1.64051	9.15108	8.38929	-0.76179	0.589764	-1.69559
A_51_P110841	Mrps35|mitochondrial ribosomal protein S35	232536	Mrps35	25	-0.254994	-1.19333	9.48776	-4.23213	0.00013529	0.0163584	1.00835	22270	DATA	22704	ref|NM_145573|ens|ENSMUST00000036111|gb|AK170480|gb|AK077677	mm|chr6:147009999-147019119	1482	0	NM_145573	ref|Mus musculus mitochondrial ribosomal protein S35 (Mrps35), nuclear gene encoding mitochondrial protein, mRNA [NM_145573]	NM_145573	NM_145573	NM_145573	Mm.46656	ENSMUST00000036111	TC1581260	GO:0003674(molecular_function)|GO:0005739(mitochondrion)|GO:0005840(ribosome)|GO:0008150(biological_process)|GO:0030529(ribonucleoprotein complex)	chr6:147009999-147019119	mm|6qG3	0.00254728	0.000909297	9.60179	9.34679	-0.254993	0.837991	-1.19333	9.69295	9.30952	-0.383427	0.766615	-1.30444
A_55_P2021908	Gm5760|glyceraldehyde-3-phosphate dehydrogenase pseudogene	436219	Gm5760	337	-0.805857	-1.74818	10.8863	-4.22584	0.000137908	0.0165951	0.990826	18081	DATA	18429	ref|XR_030913|ref|XR_033477	mm|chrX:96277327-96277268	16392	0	XR_030913	ref|PREDICTED: Mus musculus similar to Glyceraldehyde-3-phosphate dehydrogenase (GAPDH) (LOC436219), misc RNA [XR_030913]	XR_030913	XR_030913	XR_030913					chrX:96277327-96277268	mm|XqC3	0.0845829	0.00322401	11.2226	10.4167	-0.805857	0.572022	-1.74818	11.3822	10.5237	-0.85857	0.551499	-1.81324
A_52_P663413	P4ha2|procollagen-proline, 2-oxoglutarate 4-dioxygenase (proline 4-hydroxylase), alpha II polypeptide	18452	P4ha2	106	0.373052	1.29509	10.1045	4.22269	0.000139237	0.0166752	0.982059	23642	DATA	24095	ref|NM_011031|ref|NM_001136076|ens|ENSMUST00000093107|ens|ENSMUST00000019050	mm|chr11:53945032-53945091	21250	0	NM_011031	ref|Mus musculus procollagen-proline, 2-oxoglutarate 4-dioxygenase (proline 4-hydroxylase), alpha II polypeptide (P4ha2), transcript variant 2, mRNA [NM_011031]	NM_011031	NM_011031	NM_011031	Mm.3705	ENSMUST00000093107	TC1593504	GO:0004656(procollagen-proline 4-dioxygenase activity)|GO:0005488(binding)|GO:0005506(iron ion binding)|GO:0005515(protein binding)|GO:0005783(endoplasmic reticulum)|GO:0016491(oxidoreductase activity)|GO:0016702(oxidoreductase activity, acting on single donors with incorporation of molecular oxygen, incorporation of two atoms of oxygen)|GO:0016705(oxidoreductase activity, acting on paired donors…	chr11:53945032-53945091	mm|11qB1.3	0.0252659	0.00588004	9.82476	10.1978	0.373052	1.29509	1.29509	9.98745	10.4081	0.420678	1.33856	1.33856
A_55_P2044788	LOC100044117|similar to pyruvate dehydrogenase complex, component X	100044117	LOC100044117	295	-0.563375	-1.47772	9.4753	-4.22023	0.000140282	0.0166987	0.975222	31073	DATA	31657	ref|XM_001473932|nap|NAP115489-1	mm|chr2:102864377-102864318	27932	0	XM_001473932	ref|PREDICTED: Mus musculus similar to pyruvate dehydrogenase complex, component X (LOC100044117), mRNA [XM_001473932]	XM_001473932	XM_001473932	XM_001473932					chr2:102864377-102864318	mm|2qE2	0.0719188	0.000417741	9.75572	9.19235	-0.563375	0.676717	-1.47772	9.87506	9.07806	-0.796996	0.575546	-1.73748
A_52_P200925	Gm8864|glyceraldehyde-3-phosphate dehydrogenase pseudogene	667891	Gm8864	255	-0.691979	-1.6155	12.388	-4.21837	0.000141078	0.0166987	0.970043	4654	DATA	4755	ref|XR_031141|ref|XR_033570|nap|NAP061138-1|nap|NAP111052-1	mm|chrX:85817485-85817426	4161	0	XR_031141	ref|PREDICTED: Mus musculus similar to glyceraldehyde-3-phosphate-dehydrogenase (LOC667891), misc RNA [XR_031141]	XR_031141	XR_031141	XR_031141					chrX:85817485-85817426	mm|XqC1	0.0656781	0.00690075	12.6789	11.9869	-0.691979	0.619004	-1.6155	12.7948	12.0912	-0.703539	0.614064	-1.62849
A_55_P2144003	LOC637280|similar to Glyceraldehyde-3-phosphate dehydrogenase (GAPDH)	637280	LOC637280	373	-0.762583	-1.69653	12.9044	-4.21756	0.000141424	0.0166987	0.967806	24800	DATA	25271	ref|XR_033802|ref|XR_034394|nap|NAP060554-1	mm|chr18:56132666-56132725	22279	0	XR_033802	ref|PREDICTED: Mus musculus similar to Glyceraldehyde-3-phosphate dehydrogenase (GAPDH) (LOC637280), misc RNA [XR_033802]	XR_033802	XR_033802	XR_033802					chr18:56132666-56132725	mm|18qD3	0.0928599	0.00380634	13.2517	12.4891	-0.762583	0.58944	-1.69653	13.3243	12.5525	-0.771798	0.585687	-1.7074
A_55_P2092046	Gm8357|glyceraldehyde-3-phosphate dehydrogenase pseudogene	666909	Gm8357	348	-0.756031	-1.68884	9.01516	-4.20789	0.000145647	0.017117	0.940903	23651	DATA	24104	ref|XR_033155|ref|XR_030975|nap|NAP058897-1	mm|chr1:48938968-48939027	21264	0	XR_033155	ref|PREDICTED: Mus musculus similar to uracil DNA glycosylase (LOC666909), misc RNA [XR_033155]	XR_033155	XR_033155	XR_033155					chr1:48938968-48939027	mm|1qC1.1	0.0858616	0.00446655	9.36847	8.61244	-0.756031	0.592123	-1.68884	9.42451	8.65519	-0.769318	0.586695	-1.70446
A_55_P2068228	Gm8483|enolase 1, alpha non-neuron pseudogene	667152	Gm8483	387	-0.607481	-1.5236	11.8442	-4.20405	0.000147356	0.0171607	0.930238	19246	DATA	19629	ref|XR_033308	mm|chr14:15280209-15280150	17447	0	XR_033308	ref|PREDICTED: Mus musculus similar to Eno1 protein (LOC667152), misc RNA [XR_033308]	XR_033308	XR_033308	XR_033308					chr14:15280209-15280150	mm|14qA2	0.0965018	0.000909297	12.1027	11.4952	-0.607481	0.656342	-1.5236	12.2519	11.5271	-0.724721	0.605114	-1.65258
A_51_P495780	Plin4|perilipin 4	57435	Plin4	192	0.515832	1.42982	16.086	4.20311	0.000147778	0.0171607	0.927623	32682	DATA	33295	ref|NM_020568|ens|ENSMUST00000002908|gb|AK173286|gb|AK139012	mm|chr17:56240114-56240055	29315	0	NM_020568	ref|Mus musculus perilipin 4 (Plin4), mRNA [NM_020568]	NM_020568	NM_020568	NM_020568	Mm.479637	ENSMUST00000002908	TC1582489	GO:0005737(cytoplasm)|GO:0005811(lipid particle)|GO:0005886(plasma membrane)|GO:0016020(membrane)	chr17:56240114-56240055	mm|17qD	0.0550481	0.000180081	15.8532	16.3691	0.515832	1.42982	1.42982	15.6265	16.4952	0.868705	1.82602	1.82602
A_55_P2054128	Gm7611|predicted gene 7611	665381	Gm7611	244	-0.740488	-1.67074	12.1093	-4.20247	0.000148067	0.0171607	0.925843	19494	DATA	19881	ref|XR_031991|ref|XR_032227|nap|NAP059626-1	mm|chr13:20796519-20796460	17592	0	XR_031991	ref|PREDICTED: Mus musculus similar to Glyceraldehyde-3-phosphate dehydrogenase (GAPDH) (LOC675163), misc RNA [XR_031991]	XR_031991	XR_031991	XR_031991					chr13:20796519-20796460	mm|13qA2	0.0624724	0.00640709	12.4244	11.6839	-0.740488	0.598537	-1.67074	12.5536	11.7755	-0.778162	0.583109	-1.71494
A_52_P654437	Gm6298|predicted gene 6298	622213	Gm6298	367	-0.843157	-1.79397	12.114	-4.1995	0.00014941	0.017237	0.917585	4457	DATA	4557	ref|XR_032508|nap|NAP061234-1|nap|NAP071085-1	mm|chrX:136618998-136618984	3951	0	XR_032508	ref|PREDICTED: Mus musculus similar to Glyceraldehyde-3-phosphate dehydrogenase (GAPDH) (LOC622213), misc RNA [XR_032508]	XR_032508	XR_032508	XR_032508					chrX:136618998-136618984	mm|XqF1	0.0903683	0.00562015	12.4634	11.6202	-0.843157	0.557422	-1.79397	12.5985	11.7741	-0.824424	0.564708	-1.77083
A_55_P2036567	Vav1|vav 1 oncogene	22324	Vav1	379	0.364828	1.28773	9.01413	4.1875	0.000154954	0.0177257	0.884279	19820	DATA	20214	ref|NM_011691|ref|NM_001163815|ref|NM_001163816|ens|ENSMUST00000112870	mm|chr17:57467307-57467366	17879	0	NM_011691	ref|Mus musculus vav 1 oncogene (Vav1), transcript variant 1, mRNA [NM_011691]	NM_011691	NM_011691	NM_011691	Mm.248172	ENSMUST00000112870	TC1575273	GO:0005089(Rho guanyl-nucleotide exchange factor activity)|GO:0005515(protein binding)|GO:0006909(phagocytosis)|GO:0006955(immune response)|GO:0007229(integrin-mediated signaling pathway)|GO:0023034(intracellular signaling pathway)|GO:0030217(T cell differentiation)|GO:0030676(Rac guanyl-nucleotide exchange factor activity)|GO:0042110(T cell activation)|GO:0043087(regulation of GTPase activity)|G…	chr17:57467307-57467366	mm|17qD	0.0962322	6.99e-05	8.91237	9.2772	0.364828	1.28773	1.28773	8.65458	9.21237	0.557785	1.47201	1.47201
A_55_P2018407	Sycp3|synaptonemal complex protein 3	20962	Sycp3	389	-0.520498	-1.43445	6.94911	-4.18628	0.000155527	0.0177257	0.880908	18942	DATA	19316	ref|NM_011517|ens|ENSMUST00000020252|gb|BC132079|gb|BC138509	mm|chr10:87935675-87935734	17053	0	NM_011517	ref|Mus musculus synaptonemal complex protein 3 (Sycp3), mRNA [NM_011517]	NM_011517	NM_011517	NM_011517	Mm.297977	ENSMUST00000020252	TC1583624	GO:0000705(achiasmate meiosis I)|GO:0000793(condensed chromosome)|GO:0000794(condensed nuclear chromosome)|GO:0000795(synaptonemal complex)|GO:0000800(lateral element)|GO:0000802(transverse filament)|GO:0001673(male germ cell nucleus)|GO:0003677(DNA binding)|GO:0005515(protein binding)|GO:0005634(nucleus)|GO:0007049(cell cycle)|GO:0007066(female meiosis sister chromatid cohesion)|GO:0007067(mitos…	chr10:87935675-87935734	mm|10qC1	0.0974335	0.000973921	7.12982	6.60932	-0.520498	0.697131	-1.43445	7.33389	6.72341	-0.610482	0.654978	-1.52677
A_55_P1955747	Gm12070|glyceraldehyde-3-phosphate dehydrogenase pseudogene	654472	Gm12070	230	-0.696231	-1.62027	14.0196	-4.18579	0.00015576	0.0177257	0.879537	35684	DATA	36358	ref|NR_002890|ens|ENSMUST00000077127|ens|ENSMUST00000076317|ens|ENSMUST00000096506	mm|chr11:26687630-26687689	31994	0	NR_002890	ref|Mus musculus predicted gene 12070 (Gm12070), non-coding RNA [NR_002890]	NR_002890	NR_002890	NR_002890	Mm.303807	ENSMUST00000077127	TC1724908		chr11:26687630-26687689	mm|11qA3.3	0.0623275	0.00990035	14.3296	13.6334	-0.696231	0.617182	-1.62027	14.4032	13.7123	-0.690838	0.619494	-1.61422
A_51_P208919	Acbd6|acyl-Coenzyme A binding domain containing 6	72482	Acbd6	277	-0.282765	-1.21652	10.0326	-4.17219	0.000162322	0.0183892	0.841826	21545	DATA	21965	ref|NM_028250|ref|NM_026683|ref|NM_001145781|ens|ENSMUST00000080138	mm|chr1:157405979-157411835	19449	0	NM_028250	ref|Mus musculus acyl-Coenzyme A binding domain containing 6 (Acbd6), transcript variant 1, mRNA [NM_028250]	NM_028250	NM_028250	NM_028250	Mm.288249	ENSMUST00000080138	TC1605548	GO:0000062(acyl-CoA binding)|GO:0003674(molecular_function)|GO:0005488(binding)|GO:0005575(cellular_component)|GO:0005737(cytoplasm)|GO:0008150(biological_process)	chr1:157405979-157411835	mm|1qG3	0.0691238	8.98e-06	10.1076	9.82479	-0.282765	0.822014	-1.21652	10.3791	9.81885	-0.560284	0.678168	-1.47456
A_55_P2093650	Gm9081|predicted gene 9081	668275	Gm9081	405	-0.805031	-1.74718	12.2761	-4.16955	0.000163627	0.0184539	0.834509	41693	DATA	42476	ref|XR_030920|ref|XR_034838|nap|NAP114342-1	mm|chr10:121606825-121606884	37338	0	XR_030920	ref|PREDICTED: Mus musculus similar to glyceraldehyde-3-phosphate dehydrogenase (LOC668275), misc RNA [XR_030920]	XR_030920	XR_030920	XR_030920					chr10:121606825-121606884	mm|10qD2	0.103286	0.0090361	12.6521	11.8471	-0.805031	0.57235	-1.74718	12.6604	11.9448	-0.715597	0.608953	-1.64216
A_51_P296487	Lss|lanosterol synthase	16987	Lss	307	-0.931009	-1.90661	8.04602	-4.15698	0.00016998	0.0190848	0.799704	26804	DATA	27312	ref|NM_146006|gb|AK078023|gb|AK141216|gb|AK154520	mm|chr10:76015992-76016051	24062	0	NM_146006	ref|Mus musculus lanosterol synthase (Lss), mRNA [NM_146006]	NM_146006	NM_146006	NM_146006	Mm.55075	ENSMUST00000048678	TC1575427	GO:0000250(lanosterol synthase activity)|GO:0003824(catalytic activity)|GO:0005783(endoplasmic reticulum)|GO:0005792(microsome)|GO:0006694(steroid biosynthetic process)|GO:0006695(cholesterol biosynthetic process)|GO:0008610(lipid biosynthetic process)|GO:0016020(membrane)|GO:0016125(sterol metabolic process)|GO:0016853(isomerase activity)|GO:0016866(intramolecular transferase activity)	chr10:76015992-76016051	mm|10qC1	0.0745684	0.000105836	8.33231	7.4013	-0.931009	0.524492	-1.90661	9.04564	7.40485	-1.6408	0.32068	-3.11838
A_55_P2006118	Rbp4|retinol binding protein 4, plasma	19662	Rbp4	383	-0.745036	-1.67602	15.3906	-4.14174	0.000178009	0.019832	0.757536	23956	DATA	24416	ref|NM_001159487|ref|NM_011255|ens|ENSMUST00000025951|ens|ENSMUST00000112335	mm|chr19:38191179-38191120	21515	0	NM_001159487	ref|Mus musculus retinol binding protein 4, plasma (Rbp4), transcript variant 1, mRNA [NM_001159487]	NM_001159487	NM_001159487	NM_001159487	Mm.2605	ENSMUST00000025951	TC1575169	GO:0001654(eye development)|GO:0005215(transporter activity)|GO:0005488(binding)|GO:0005501(retinoid binding)|GO:0005576(extracellular region)|GO:0005615(extracellular space)|GO:0006094(gluconeogenesis)|GO:0006810(transport)|GO:0007283(spermatogenesis)|GO:0007284(spermatogonial cell division)|GO:0007507(heart development)|GO:0008584(male gonad development)|GO:0009790(embryonic development)|GO:001…	chr19:38191179-38191120	mm|19qC3	0.0964654	0.00470743	15.4571	14.7121	-0.745036	0.596653	-1.67602	16.0739	15.3194	-0.75457	0.592723	-1.68713
A_51_P337918	Aldh4a1|aldehyde dehydrogenase 4 family, member A1	212647	Aldh4a1	100	-0.542639	-1.45663	10.8648	-4.14136	0.000178212	0.019832	0.756492	14901	DATA	15190	ref|NM_175438|ens|ENSMUST00000039818|gb|BC024133|gb|BC039281	mm|chr4:139205420-139205479	13533	0	NM_175438	ref|Mus musculus aldehyde dehydrogenase 4 family, member A1 (Aldh4a1), nuclear gene encoding mitochondrial protein, mRNA [NM_175438]	NM_175438	NM_175438	NM_175438	Mm.273571	ENSMUST00000039818	TC1574479	GO:0003842(1-pyrroline-5-carboxylate dehydrogenase activity)|GO:0004029(aldehyde dehydrogenase (NAD) activity)|GO:0005739(mitochondrion)|GO:0005759(mitochondrial matrix)|GO:0006560(proline metabolic process)|GO:0006561(proline biosynthetic process)|GO:0008152(metabolic process)|GO:0016491(oxidoreductase activity)|GO:0055114(oxidation reduction)	chr4:139205420-139205479	mm|4qD3	0.022915	0.00063802	11.1729	10.6303	-0.542639	0.686514	-1.45663	11.2725	10.3836	-0.888881	0.540033	-1.85174
A_51_P124748	Tgfb3|transforming growth factor, beta 3	21809	Tgfb3	436	0.360874	1.2842	10.2522	4.13632	0.00018095	0.0200479	0.742569	22582	DATA	23021	ref|NM_009368|ens|ENSMUST00000003687|gb|AK162560|gb|AK132519	mm|chr12:87397863-87397804	6149	0	NM_009368	ref|Mus musculus transforming growth factor, beta 3 (Tgfb3), mRNA [NM_009368]	NM_009368	NM_009368	NM_009368	Mm.3992	ENSMUST00000003687	TC1575978	GO:0000187(activation of MAPK activity)|GO:0001701(in utero embryonic development)|GO:0005160(transforming growth factor beta receptor binding)|GO:0005576(extracellular region)|GO:0005615(extracellular space)|GO:0005634(nucleus)|GO:0005737(cytoplasm)|GO:0006917(induction of apoptosis)|GO:0007184(SMAD protein nuclear translocation)|GO:0008083(growth factor activity)|GO:0008285(negative regulation …	chr12:87397863-87397804	mm|12qD2	0.11297	7.16e-05	10.1108	10.4717	0.360874	1.2842	1.2842	9.94663	10.4797	0.533032	1.44697	1.44697
A_55_P2001072	Gm11214|glyceraldehyde-3-phosphate dehydrogenase pseudogene	667451	Gm11214	252	-0.743047	-1.67371	10.8921	-4.11293	0.000194204	0.0214221	0.678003	33447	DATA	34080	ref|XR_031348|ref|XR_033074|nap|NAP071120-1|nap|NAP060460-1	mm|chr4:63323659-63323600	30088	0	XR_031348	ref|PREDICTED: Mus musculus similar to glyceraldehyde-3-phosphate dehydrogenase (LOC667451), misc RNA [XR_031348]	XR_031348	XR_031348	XR_031348					chr4:63323659-63323600	mm|4qC1	0.0656781	0.00677683	11.2039	10.4609	-0.743047	0.597476	-1.67371	11.3525	10.5511	-0.801472	0.573764	-1.74288
A_51_P514405	Slc2a5|solute carrier family 2 (facilitated glucose transporter), member 5	56485	Slc2a5	65	-1.72598	-3.30804	7.79357	-4.10816	0.000197023	0.0216381	0.664846	20263	DATA	20665	ref|NM_019741|ens|ENSMUST00000030826|gb|BC023500|gb|AF161071	mm|chr4:149517775-149517834	18217	0	NM_019741	ref|Mus musculus solute carrier family 2 (facilitated glucose transporter), member 5 (Slc2a5), mRNA [NM_019741]	NM_019741	NM_019741	NM_019741	Mm.260220	ENSMUST00000030826	TC1774572	GO:0005215(transporter activity)|GO:0005353(fructose transmembrane transporter activity)|GO:0005355(glucose transmembrane transporter activity)|GO:0006810(transport)|GO:0008643(carbohydrate transport)|GO:0015755(fructose transport)|GO:0015758(glucose transport)|GO:0016020(membrane)|GO:0016021(integral to membrane)|GO:0022891(substrate-specific transmembrane transporter activity)|GO:0035428(hexose…	chr4:149517775-149517834	mm|4qE2	0.0118565	0.0178057	8.19526	6.46928	-1.72598	0.302294	-3.30804	9.21125	7.29849	-1.91276	0.265584	-3.76529
A_55_P1984070	Gm10290|glyceraldehyde-3-phosphate dehydrogenase pseudogene	100039258	Gm10290	407	-0.803702	-1.74557	12.4184	-4.10034	0.000201724	0.0220581	0.643313	35880	DATA	36557	ens|ENSMUST00000094104|ens|ENSMUST00000094175|ref|XM_001472531|ref|XM_001472557	mm|chr5:28865762-28865821	32195	0	ENSMUST00000094104	ref|PREDICTED: Mus musculus similar to Glyceraldehyde-3-phosphate dehydrogenase (GAPDH), transcript variant 1 (LOC100039258), mRNA [XM_001472531]	ENSMUST00000094104	XM_001472531	XM_001472531	Mm.380045	ENSMUST00000094104			chr5:28865762-28865821	mm|5qB1	0.104063	0.00683743	12.7481	11.9444	-0.803702	0.572877	-1.74557	12.8783	12.1026	-0.775656	0.584123	-1.71197
A_55_P2092776	Apoo|apolipoprotein O	68316	Apoo	330	-0.393849	-1.31389	9.6121	-4.07852	0.000215437	0.0234555	0.583274	1921	DATA	1962	ref|NM_026673|ref|NR_004438|ens|ENSMUST00000113898|ens|ENSMUST00000113897	mm|chrX:91639559-91639618	1546	0	NM_026673	ref|Mus musculus apolipoprotein O (Apoo), mRNA [NM_026673]	NM_026673	NM_026673	NM_026673	Mm.379156	ENSMUST00000113898	TC1650428	GO:0003674(molecular_function)|GO:0005575(cellular_component)|GO:0008150(biological_process)|GO:0016020(membrane)|GO:0016021(integral to membrane)	chrX:91639559-91639618	mm|XqC3	0.0815079	0.000211314	9.74321	9.34936	-0.393848	0.761097	-1.31389	9.97936	9.37648	-0.602881	0.658438	-1.51875
A_55_P2038126	Tpmt|thiopurine methyltransferase	22017	Tpmt	181	-0.460515	-1.37603	8.23092	-4.07251	0.000219372	0.0237487	0.566749	31310	DATA	31895	ref|NM_016785|ens|ENSMUST00000110118|ens|ENSMUST00000136864|ens|ENSMUST00000151509	mm|chr13:47124311-47124252	28055	0	NM_016785	ref|Mus musculus thiopurine methyltransferase (Tpmt), mRNA [NM_016785]	NM_016785	NM_016785	NM_016785	Mm.10169	ENSMUST00000110118	TC1600751	GO:0005625(soluble fraction)|GO:0005737(cytoplasm)|GO:0008119(thiopurine S-methyltransferase activity)|GO:0008152(metabolic process)|GO:0008168(methyltransferase activity)|GO:0016740(transferase activity)	chr13:47124311-47124252	mm|13qA5	0.0505512	0.00540925	8.35785	7.89733	-0.460515	0.726727	-1.37603	8.60042	8.06809	-0.532326	0.691439	-1.44626
A_55_P1972997	A530016L24Rik|RIKEN cDNA A530016L24 gene	319942	A530016L24Rik	97	-0.657491	-1.57734	10.5322	-4.07153	0.000220017	0.0237487	0.564069	34937	DATA	35596	ref|NM_177039|ens|ENSMUST00000057465|ref|XM_001479089|gb|AK163065	mm|chr12:113738079-113738138	31411	0	NM_177039	ref|Mus musculus RIKEN cDNA A530016L24 gene (A530016L24Rik), mRNA [NM_177039]	NM_177039	NM_177039	NM_177039	Mm.185209	ENSMUST00000057465		GO:0003674(molecular_function)|GO:0005575(cellular_component)|GO:0008150(biological_process)|GO:0016020(membrane)|GO:0016021(integral to membrane)	chr12:113738079-113738138	mm|12qF1	0.0200111	0.000688237	10.7951	10.1376	-0.657491	0.63398	-1.57734	11.1541	10.0422	-1.11196	0.462664	-2.1614
A_52_P763938	LOC100047597|hypothetical protein LOC100047597	100047597	LOC100047597	293	-0.29679	-1.22841	8.08449	-4.06974	0.000221209	0.0237753	0.559139	30264	DATA	30837	ref|XM_001478475|ref|XM_001479710|gb|BQ960954|tc|TC1683047	mm|chr14:76244603-76244428	27252	0	XM_001478475	ref|PREDICTED: Mus musculus hypothetical protein LOC100047597 (LOC100047597), mRNA [XM_001478475]	XM_001478475	XM_001478475	XM_001478475	Mm.458706		TC1683047		chr14:76244603-76244428	mm|14qD3	0.070291	0.013399	8.28547	7.98868	-0.29679	0.814061	-1.22841	8.15843	7.9054	-0.253027	0.839134	-1.1917
A_55_P2090025	Mest|mesoderm specific transcript	17294	Mest	120	1.12732	2.18453	9.82341	4.06422	0.000224911	0.0240702	0.543994	3508	DATA	3583	ref|NM_008590|ens|ENSMUST00000063387|gb|AK031718|gb|AK034949	mm|chr6:30697385-30697444	3110	0	NM_008590	ref|Mus musculus mesoderm specific transcript (Mest), mRNA [NM_008590]	NM_008590	NM_008590	NM_008590	Mm.335639	ENSMUST00000063387	TC1649609	GO:0003824(catalytic activity)|GO:0005783(endoplasmic reticulum)|GO:0010883(regulation of lipid storage)|GO:0016020(membrane)|GO:0016021(integral to membrane)|GO:0016787(hydrolase activity)|GO:0032526(response to retinoic acid)	chr6:30697385-30697444	mm|6qA3.3	0.0295749	0.00140083	9.26629	10.3936	1.12732	2.18453	2.18453	8.95469	10.679	1.72435	3.30431	3.30431
A_55_P1995151	LOC676449|similar to Glyceraldehyde-3-phosphate dehydrogenase (GAPDH)	676449	LOC676449	424	-0.802438	-1.74405	10.1284	-4.05262	0.000232895	0.0247316	0.512162	27319	DATA	27835	ref|XR_032886	unmapped	24515	0	XR_032886	ref|PREDICTED: Mus musculus similar to Glyceraldehyde-3-phosphate dehydrogenase (LOC676449), misc RNA [XR_032886]	XR_032886	XR_032886	XR_032886							0.110483	0.00608072	10.4736	9.67115	-0.802438	0.573379	-1.74405	10.5828	9.78609	-0.796664	0.575679	-1.73708
A_55_P2156504	Gm8529|glyceraldehyde-3-phosphate dehydrogenase pseudogene	667233	Gm8529	363	-0.689125	-1.61231	10.3519	-4.05239	0.000233057	0.0247316	0.511526	28363	DATA	28902	ref|XR_033512|ref|XR_033028	mm|chr18:50380001-50379942	25492	0	XR_033512	ref|PREDICTED: Mus musculus similar to uracil DNA glycosylase (LOC667233), misc RNA [XR_033512]	XR_033512	XR_033512	XR_033512					chr18:50380001-50379942	mm|18qD1	0.0886054	0.00961803	10.6605	9.97133	-0.689125	0.62023	-1.61231	10.7232	10.0527	-0.670539	0.628272	-1.59167
A_55_P1981099	Gm4398|glyceraldehyde-3-phosphate dehydrogenase pseudogene	100043373	Gm4398	372	-0.771252	-1.70675	14.0466	-4.05084	0.00023415	0.0247431	0.507257	36482	DATA	37174	ref|XR_034518|ref|XR_034523|ref|XR_032630|nap|NAP061423-1	mm|chr7:33577221-33577280	32687	0	XR_034518	ref|PREDICTED: Mus musculus similar to Glyceraldehyde-3-phosphate dehydrogenase (GAPDH) (LOC100043373), misc RNA [XR_034518]	XR_034518	XR_034518	XR_034518					chr7:33577221-33577280	mm|7qB1	0.0922101	0.00785974	14.3679	13.5967	-0.771252	0.585909	-1.70675	14.4971	13.7246	-0.772539	0.585386	-1.70827
A_55_P1958537	Mtap6|microtubule-associated protein 6	17760	Mtap6	384	-0.72395	-1.6517	10.6182	-4.04263	0.000239996	0.0252548	0.484756	41482	DATA	42262	ref|NM_001043355|ref|NM_010837|ens|ENSMUST00000107100|ens|ENSMUST00000068973	mm|chr7:106485587-106485646	37106	0	NM_001043355	ref|Mus musculus microtubule-associated protein 6 (Mtap6), transcript variant 3, mRNA [NM_001043355]	NM_001043355	NM_001043355	NM_001043355	Mm.154087	ENSMUST00000107100	TC1577422	GO:0005516(calmodulin binding)|GO:0005737(cytoplasm)|GO:0005794(Golgi apparatus)|GO:0005856(cytoskeleton)|GO:0005874(microtubule)|GO:0008017(microtubule binding)	chr7:106485587-106485646	mm|7qE2	0.0964654	0.0598902	10.6509	9.92695	-0.72395	0.605437	-1.6517	11.1938	10.7013	-0.492422	0.710831	-1.4068
A_51_P346938	Lrg1|leucine-rich alpha-2-glycoprotein 1	76905	Lrg1	409	0.677692	1.59958	13.5218	4.03548	0.000245203	0.0254804	0.465173	38564	DATA	39294	ref|NM_029796|ens|ENSMUST00000041357|gb|AK009555|gb|AK004940	mm|chr17:56259316-56259257	34595	0	NM_029796	ref|Mus musculus leucine-rich alpha-2-glycoprotein 1 (Lrg1), mRNA [NM_029796]	NM_029796	NM_029796	NM_029796	Mm.348025	ENSMUST00000041357	TC1575921	GO:0003674(molecular_function)|GO:0005575(cellular_component)|GO:0050873(brown fat cell differentiation)	chr17:56259316-56259257	mm|17qD	0.105435	0.105706	13.4799	14.1576	0.677692	1.59958	1.59958	13.0306	13.4191	0.388501	1.30903	1.30903
A_51_P245525	ND4|NADH dehydrogenase subunit 4	17719	ND4	403	-0.516077	-1.43006	15.4282	-4.03496	0.000245584	0.0254804	0.463758	41403	DATA	42183	ens|ENSMUST00000082414|gb|AK144853|gb|AK153747|gb|AK157367	mm|chrM:11370-11429	37117	0	ENSMUST00000082414	ens|mitochondrially encoded NADH dehydrogenase 4 Gene [Source:MGI Symbol;Acc:MGI:102498] [ENSMUST00000082414]	ENSMUST00000082414		AK144853	Mm.458030	ENSMUST00000082414	TC1651971	GO:0005739(mitochondrion)|GO:0006120(mitochondrial electron transport, NADH to ubiquinone)|GO:0006810(transport)|GO:0008137(NADH dehydrogenase (ubiquinone) activity)|GO:0016020(membrane)|GO:0016021(integral to membrane)|GO:0016491(oxidoreductase activity)|GO:0016651(oxidoreductase activity, acting on NADH or NADPH)|GO:0022900(electron transport chain)|GO:0042773(ATP synthesis coupled electron tra…	chrM:11370-11429		0.101639	2.44e-05	15.6221	15.106	-0.516077	0.699271	-1.43006	16.0042	14.9805	-1.02368	0.491861	-2.03309
A_55_P1994258	Gapdh|glyceraldehyde-3-phosphate dehydrogenase	14433	Gapdh	441	-0.806797	-1.74932	11.9681	-4.03364	0.000246559	0.0254804	0.460142	23953	DATA	24413	ref|NM_008084|ref|NR_002890|ref|NR_033215|ens|ENSMUST00000109595	mm|chr6:125113371-125113312	21509	0	NM_008084	ref|Mus musculus glyceraldehyde-3-phosphate dehydrogenase (Gapdh), mRNA [NM_008084]	NM_008084	NM_008084	NM_008084	Mm.343110	ENSMUST00000109595	TC1741062	GO:0004365(glyceraldehyde-3-phosphate dehydrogenase (phosphorylating) activity)|GO:0005737(cytoplasm)|GO:0005739(mitochondrion)|GO:0007275(multicellular organismal development)	chr6:125113371-125113312	mm|6qF3	0.115252	0.00744422	12.3123	11.5055	-0.806797	0.571649	-1.74932	12.4149	11.6397	-0.775213	0.584303	-1.71144
A_51_P112734	Slc7a8|solute carrier family 7 (cationic amino acid transporter, y+ system), member 8	50934	Slc7a8	443	0.365451	1.28828	7.82361	4.03344	0.000246711	0.0254804	0.45958	4909	DATA	5017	ref|NM_016972|ens|ENSMUST00000022787|gb|AK136752|gb|Y19022	mm|chr14:55341196-55341137	1826	0	NM_016972	ref|Mus musculus solute carrier family 7 (cationic amino acid transporter, y+ system), member 8 (Slc7a8), mRNA [NM_016972]	NM_016972	NM_016972	NM_016972	Mm.276831	ENSMUST00000022787	TC1575842	GO:0003333(amino acid transmembrane transport)|GO:0005275(amine transmembrane transporter activity)|GO:0005737(cytoplasm)|GO:0005886(plasma membrane)|GO:0006810(transport)|GO:0006865(amino acid transport)|GO:0015171(amino acid transmembrane transporter activity)|GO:0015179(L-amino acid transmembrane transporter activity)|GO:0015807(L-amino acid transport)|GO:0016020(membrane)|GO:0016021(integral …	chr14:55341196-55341137	mm|14qC3	0.115377	6.82e-05	7.68404	8.04949	0.365451	1.28828	1.28828	7.4886	8.07231	0.583708	1.4987	1.4987
A_55_P2185160	Gm8565|glyceraldehyde-3-phosphate dehydrogenase pseudogene	667309	Gm8565	484	-0.776109	-1.71251	11.2813	-4.03277	0.000247205	0.0254804	0.457755	38557	DATA	39287	ref|XR_030907|ref|XR_032570|nap|NAP061301-1	mm|chr3:69370375-69370316	34581	0	XR_030907	ref|PREDICTED: Mus musculus similar to uracil DNA glycosylase (LOC674410), misc RNA [XR_030907]	XR_030907	XR_030907	XR_030907					chr3:69370375-69370316	mm|3qE1	0.129817	0.00416055	11.6276	10.8515	-0.776109	0.583939	-1.71251	11.7121	10.9342	-0.77789	0.583219	-1.71462
A_55_P1993629	Gm3809|glyceraldehyde-3-phosphate dehydrogenase pseudogene	100042375	Gm3809	332	-0.792797	-1.73243	14.5162	-4.02667	0.000251773	0.0258453	0.441053	41641	DATA	42424	ref|XR_032441|ref|XR_033497|ref|XR_033387|ref|XR_033765	mm|chr1:188785308-188785367	37246	0	XR_032441	ref|PREDICTED: Mus musculus similar to glyceraldehyde-3-phosphate dehydrogenase (LOC100046117), misc RNA [XR_032441]	XR_032441	XR_032441	XR_032441					chr1:188785308-188785367	mm|1qH5	0.0828063	0.0276922	14.8413	14.0485	-0.792797	0.577224	-1.73243	14.923	14.2521	-0.67084	0.628141	-1.592
A_55_P1965725	Gapdh|glyceraldehyde-3-phosphate dehydrogenase	14433	Gapdh	393	-0.79946	-1.74045	12.3152	-4.02392	0.000253853	0.0259529	0.433549	755	DATA	774	ref|NM_008084|ref|NR_002890|ref|NR_003630|ens|ENSMUST00000101593	mm|chr6:125113288-125113229	529	0	NM_008084	ref|Mus musculus glyceraldehyde-3-phosphate dehydrogenase (Gapdh), mRNA [NM_008084]	NM_008084	NM_008084	NM_008084	Mm.343110	ENSMUST00000101593	TC1774196	GO:0004365(glyceraldehyde-3-phosphate dehydrogenase (phosphorylating) activity)|GO:0005737(cytoplasm)|GO:0005739(mitochondrion)|GO:0007275(multicellular organismal development)	chr6:125113288-125113229	mm|6qF3	0.100837	0.00920943	12.6372	11.8378	-0.79946	0.574564	-1.74045	12.7818	12.0039	-0.777965	0.583189	-1.71471
A_55_P2046408	Gm7979|predicted gene 7979	666205	Gm7979	281	-0.687759	-1.61078	6.97411	-4.01973	0.000257063	0.0261746	0.422088	22422	DATA	22859	ref|XR_033933	mm|chr13:68995988-68996047	20271	0	XR_033933	ref|PREDICTED: Mus musculus similar to farnesyl pyrophosphate synthase (LOC666205), misc RNA [XR_033933]	XR_033933	XR_033933	XR_033933					chr13:68995988-68996047	mm|13qB3	0.0691238	0.000138026	7.26887	6.58111	-0.687759	0.620817	-1.61078	7.65521	6.39124	-1.26397	0.416397	-2.40155
A_55_P2088912	Gapdh|glyceraldehyde-3-phosphate dehydrogenase	14433	Gapdh	359	-0.710956	-1.63689	13.448	-4.01192	0.000263153	0.0266145	0.400734	27596	DATA	28119	ref|NM_008084|ref|NR_003630|ref|NR_023357|ens|ENSMUST00000082064	mm|chr6:125113038-125112979	24861	0	NM_008084	ref|Mus musculus glyceraldehyde-3-phosphate dehydrogenase (Gapdh), mRNA [NM_008084]	NM_008084	NM_008084	NM_008084	Mm.343110	ENSMUST00000082064	TC1690942	GO:0004365(glyceraldehyde-3-phosphate dehydrogenase (phosphorylating) activity)|GO:0005737(cytoplasm)|GO:0005739(mitochondrion)|GO:0007275(multicellular organismal development)	chr6:125113038-125112979	mm|6qF3	0.0860334	0.00504152	13.7373	13.0263	-0.710956	0.610915	-1.63689	13.9062	13.1221	-0.784052	0.580733	-1.72196
A_55_P2129972	Gm5276|predicted gene 5276	383862	Gm5276	375	-0.636065	-1.55408	11.4352	-4.01148	0.000263499	0.0266145	0.399536	6777	DATA	6916	ref|XR_035510|ref|XR_031586	mm|chr3:57167204-57167263	6082	0	XR_035510	ref|PREDICTED: Mus musculus similar to fructose-1,6-bisphosphate aldolase A (LOC383862), misc RNA [XR_035510]	XR_035510	XR_035510	XR_035510					chr3:57167204-57167263	mm|3qD	0.0947606	0.000646806	11.6504	11.0143	-0.636065	0.643466	-1.55408	11.9866	11.0895	-0.897117	0.536959	-1.86234
A_55_P1960326	Gm6746|mitochondrial ribosomal protein L30 pseudogene	627342	Gm6746	132	-0.314185	-1.24331	8.99881	-4.0087	0.000265704	0.0266624	0.391935	16438	DATA	16753	ref|XM_894970|ref|XM_913818	mm|chr15:90392079-90392138	14783	0	XM_894970	ref|PREDICTED: Mus musculus predicted gene, EG627342 (EG627342), mRNA [XM_894970]	XM_894970	XM_894970	XM_894970					chr15:90392079-90392138	mm|15qE3	0.0359674	0.00221027	9.07568	8.7615	-0.314185	0.804305	-1.24331	9.28757	8.87049	-0.41708	0.748939	-1.33522
A_55_P2096657	Gm13464|glyceraldehyde-3-phosphate dehydrogenase pseudogene	100041245	Gm13464	385	-0.722096	-1.64958	14.3221	-4.00821	0.000266094	0.0266624	0.390599	23338	DATA	23788	ref|XM_001472735|ref|XM_001476037|nap|NAP111362-1	mm|chr8:95239824-95239765	21010	0	XM_001472735	ref|PREDICTED: Mus musculus similar to Glyceraldehyde-3-phosphate dehydrogenase (GAPDH) (LOC100044628), mRNA [XM_001472735]	XM_001472735	XM_001472735	XM_001472735					chr8:95239824-95239765	mm|8qC5	0.0964654	0.00462768	14.6457	13.9236	-0.722096	0.606216	-1.64958	14.7541	13.9648	-0.789321	0.578616	-1.72826
A_55_P2152836	Gm5223|predicted gene 5223	383211	Gm5223	498	-0.61687	-1.53354	10.0196	-4.00585	0.000267978	0.0267036	0.384164	19606	DATA	19995	ref|XR_001688|ref|XR_033394	mm|chr17:16919776-16919835	17639	0	XR_001688	ref|PREDICTED: Mus musculus predicted gene, EG383211 (EG383211), misc RNA [XR_001688]	XR_001688	XR_001688	XR_001688					chr17:16919776-16919835	mm|17qA3.1	0.131301	0.000826373	10.3108	9.69393	-0.616869	0.652084	-1.53354	10.4171	9.65642	-0.76064	0.590234	-1.69424
A_55_P2081137	LOC677637|similar to Glyceraldehyde-3-phosphate dehydrogenase (GAPDH)	677637	LOC677637	419	-0.823231	-1.76936	11.0905	-4.00504	0.000268629	0.0267036	0.381954	5471	DATA	5584	ref|XR_030830|ref|XR_032441|ref|XR_033497|nap|NAP060031-1	mm|chr1:188784519-188784578	4905	0	XR_030830	ref|PREDICTED: Mus musculus similar to uracil DNA glycosylase (LOC677637), misc RNA [XR_030830]	XR_030830	XR_030830	XR_030830					chr1:188784519-188784578	mm|1qH5	0.110483	0.0129167	11.45	10.6268	-0.823231	0.565175	-1.76936	11.518	10.7672	-0.750725	0.594305	-1.68264
A_55_P2133679	Gm5652|glyceraldehyde-3-phosphate dehydrogenase pseudogene	435292	Gm5652	433	-0.789069	-1.72796	10.5584	-3.99328	0.000278256	0.0274765	0.349848	37322	DATA	38030	ref|XR_034553|ref|XR_030953|ref|XR_031548|ref|XR_034887	mm|chr12:5597180-5597121	33428	0	XR_034553	ref|PREDICTED: Mus musculus similar to Glyceraldehyde-3-phosphate dehydrogenase (GAPDH) (LOC435292), misc RNA [XR_034553]	XR_034553	XR_034553	XR_034553					chr12:5597180-5597121	mm|12qA1.1	0.112043	0.00970442	10.9093	10.1202	-0.789068	0.578718	-1.72796	10.9773	10.2268	-0.75046	0.594414	-1.68233
A_55_P1992470	LOC674958|similar to glyceraldehyde-3-phosphate dehydrogenase	674958	LOC674958	560	-0.760848	-1.69449	13.6907	-3.99187	0.000279432	0.0274765	0.346005	1839	DATA	1880	ref|XR_031712|ref|XR_031795|nap|NAP115054-1	mm|chr15:18094184-18094243	1551	0	XR_031712	ref|PREDICTED: Mus musculus similar to uracil DNA glycosylase (LOC674958), misc RNA [XR_031712]	XR_031712	XR_031712	XR_031712					chr15:18094184-18094243	mm|15qA2	0.14541	0.00239231	14.0147	13.2539	-0.760848	0.590149	-1.69449	14.1459	13.3482	-0.797758	0.575242	-1.7384
A_55_P2135023	LOC676813|similar to Glyceraldehyde-3-phosphate dehydrogenase (GAPDH)	676813	LOC676813	308	-0.675614	-1.59728	8.9626	-3.99157	0.000279681	0.0274765	0.34519	41621	DATA	42404	ref|XR_034014|ref|XR_034541	mm|chr6:86235622-86235681	37361	0	XR_034014	ref|PREDICTED: Mus musculus similar to glyceraldehyde-3-phosphate dehydrogenase (LOC676813), misc RNA [XR_034014]	XR_034014	XR_034014	XR_034014					chr6:86235622-86235681	mm|6qD1	0.0745684	0.0135617	9.26861	8.593	-0.675614	0.626066	-1.59728	9.32825	8.66052	-0.667727	0.629498	-1.58857
A_51_P193146	Ms4a6c|membrane-spanning 4-domains, subfamily A, member 6C	73656	Ms4a6c	400	0.33875	1.26466	7.32097	3.9891	0.000281758	0.0275728	0.338447	39436	DATA	40180	ref|NM_028595|ref|NM_001166376|ens|ENSMUST00000025579|gb|AK008652	mm|chr19:11545580-11545639	35403	0	NM_028595	ref|Mus musculus membrane-spanning 4-domains, subfamily A, member 6C (Ms4a6c), transcript variant 1, mRNA [NM_028595]	NM_028595	NM_028595	NM_028595	Mm.440755	ENSMUST00000025579	TC1589943	GO:0004872(receptor activity)|GO:0007165(signal transduction)|GO:0016020(membrane)|GO:0016021(integral to membrane)	chr19:11545580-11545639	mm|19qA	0.101639	0.00182882	7.2758	7.61455	0.33875	1.26466	1.26466	7.00684	7.38671	0.379862	1.30122	1.30122
A_55_P2048279	Tlr13|toll-like receptor 13	279572	Tlr13	217	0.361122	1.28442	8.18991	3.98086	0.000288785	0.028151	0.315989	31377	DATA	31963	ref|NM_205820|ens|ENSMUST00000040065|gb|AY510706|tc|TC1583916	mm|chrX:103355773-103355832	28177	0	NM_205820	ref|Mus musculus toll-like receptor 13 (Tlr13), mRNA [NM_205820]	NM_205820	NM_205820	NM_205820	Mm.336203	ENSMUST00000040065	TC1583916	GO:0003674(molecular_function)|GO:0004872(receptor activity)|GO:0004888(transmembrane receptor activity)|GO:0005515(protein binding)|GO:0005575(cellular_component)|GO:0006954(inflammatory response)|GO:0007165(signal transduction)|GO:0008150(biological_process)|GO:0016020(membrane)|GO:0016021(integral to membrane)|GO:0031224(intrinsic to membrane)|GO:0045087(innate immune response)	chrX:103355773-103355832	mm|XqD	0.0614847	0.00592489	8.05273	8.41386	0.361122	1.28442	1.28442	7.94457	8.3485	0.403927	1.3231	1.3231
A_55_P2125643	Gm9698|predicted gene 9698	676933	Gm9698	559	-0.637231	-1.55534	13.8232	-3.97896	0.000290427	0.0282017	0.310822	25468	DATA	25950	ref|XR_004985|ref|XR_031924	mm|chr3:60573635-60573576	22869	0	XR_004985	ref|PREDICTED: Mus musculus similar to Eno1 protein (LOC676933), misc RNA [XR_004985]	XR_004985	XR_004985	XR_004985					chr3:60573635-60573576	mm|3qD	0.14541	0.00241449	14.1089	13.4717	-0.637231	0.642946	-1.55534	14.1891	13.5233	-0.665762	0.630356	-1.58641
A_55_P2181251	A430105I19Rik|RIKEN cDNA A430105I19 gene	214239	A430105I19Rik	454	0.499867	1.41408	11.0197	3.97662	0.000292463	0.0282902	0.304454	32412	DATA	33020	ref|NM_001001982|ens|ENSMUST00000059997|gb|AK137584|gb|BC075684	mm|chr2:118579954-118579895	29123	0	NM_001001982	ref|Mus musculus RIKEN cDNA A430105I19 gene (A430105I19Rik), mRNA [NM_001001982]	NM_001001982	NM_001001982	NM_001001982	Mm.379342	ENSMUST00000059997	TC1620970	GO:0003674(molecular_function)|GO:0005575(cellular_component)|GO:0008150(biological_process)	chr2:118579954-118579895	mm|2qE5	0.120097	5.41e-05	10.7432	11.2431	0.499867	1.41408	1.41408	10.5992	11.4932	0.894087	1.85843	1.85843
A_51_P326685	Lrtm1|leucine-rich repeats and transmembrane domains 1	319476	Lrtm1	470	-0.551875	-1.46599	6.98743	-3.9724	0.000296172	0.0285392	0.292968	11672	DATA	11905	ref|NM_176920|ens|ENSMUST00000055662|gb|BC145196|gb|BC132594	mm|chr14:29840895-29840954	10571	0	NM_176920	ref|Mus musculus leucine-rich repeats and transmembrane domains 1 (Lrtm1), mRNA [NM_176920]	NM_176920	NM_176920	NM_176920	Mm.95780	ENSMUST00000055662	TC1585216	GO:0003674(molecular_function)|GO:0005515(protein binding)|GO:0005575(cellular_component)|GO:0008150(biological_process)|GO:0016020(membrane)|GO:0016021(integral to membrane)	chr14:29840895-29840954	mm|14qA3	0.12709	3.62e-07	7.52916	6.97729	-0.551875	0.682133	-1.46599	7.57056	5.8727	-1.69786	0.308243	-3.24419
A_55_P2037424	Gm16470|glyceraldehyde-3-phosphate dehydrogenase pseudogene	676923	Gm16470	418	-0.761675	-1.69546	13.6133	-3.96498	0.000302809	0.0289898	0.272769	39314	DATA	40058	ref|XM_001478412|ref|XM_994067|ref|XR_033758|nap|NAP061329-1	mm|chr19:40287622-40287681	35186	0	XM_001478412	ref|PREDICTED: Mus musculus similar to Glyceraldehyde-3-phosphate dehydrogenase (GAPDH) (LOC676923), mRNA [XM_001478412]	XM_001478412	XM_001478412	XM_001478412	Mm.295003				chr19:40287622-40287681	mm|19qC3	0.110306	0.00584532	13.9291	13.1674	-0.761675	0.589811	-1.69546	14.079	13.2775	-0.801486	0.573758	-1.7429
A_51_P150120	Mgst2|microsomal glutathione S-transferase 2	211666	Mgst2	199	-0.628905	-1.54639	11.5987	-3.9646	0.000303154	0.0289898	0.271733	35270	DATA	35937	ref|NM_174995|ens|ENSMUST00000099106|gb|BC132260|gb|BC132234	mm|chr3:51486449-51486508	31706	0	NM_174995	ref|Mus musculus microsomal glutathione S-transferase 2 (Mgst2), mRNA [NM_174995]	NM_174995	NM_174995	NM_174995	Mm.24679	ENSMUST00000099106	TC1667022	GO:0004364(glutathione transferase activity)|GO:0004464(leukotriene-C4 synthase activity)|GO:0004602(glutathione peroxidase activity)|GO:0005737(cytoplasm)|GO:0008150(biological_process)|GO:0016740(transferase activity)	chr3:51486449-51486508	mm|3qC	0.0572053	0.000206244	11.7322	11.1033	-0.628905	0.646667	-1.54639	12.3627	11.1967	-1.16603	0.445645	-2.24394
A_55_P2156093	Gm8055|glyceraldehyde-3-phosphate dehydrogenase pseudogene	666342	Gm8055	357	-0.713937	-1.64027	13.2471	-3.95487	0.000312078	0.0297302	0.245294	29599	DATA	30162	ref|XM_986164|ref|XM_986849|ref|XR_032110|ref|XR_031853	mm|chr10:39732025-39732084	26659	0	XM_986164	ref|PREDICTED: Mus musculus predicted gene, EG666342 (EG666342), mRNA [XM_986164]	XM_986164	XM_986164	XM_986164					chr10:39732025-39732084	mm|10qB1	0.0858616	0.00565039	13.5388	12.8248	-0.713937	0.609654	-1.64027	13.712	12.9128	-0.799179	0.574676	-1.74011
A_51_P112223	Gsta4|glutathione S-transferase, alpha 4	14860	Gsta4	135	-0.329354	-1.25645	8.53598	-3.95353	0.000313329	0.0297367	0.241648	21417	DATA	21835	ref|NM_010357|ens|ENSMUST00000034903|gb|AK008400|gb|AK008189	mm|chr9:78046172-78047344	3050	0	NM_010357	ref|Mus musculus glutathione S-transferase, alpha 4 (Gsta4), mRNA [NM_010357]	NM_010357	NM_010357	NM_010357	Mm.2662	ENSMUST00000034903	TC1574931	GO:0004364(glutathione transferase activity)|GO:0005575(cellular_component)|GO:0005737(cytoplasm)|GO:0008152(metabolic process)|GO:0016740(transferase activity)	chr9:78046172-78047344	mm|9qE1	0.0371905	0.000136104	8.52455	8.1952	-0.329354	0.795893	-1.25645	9.03343	8.39075	-0.642684	0.64052	-1.56123
A_51_P485421	ENSMUST00000103426|	NA		505	0.96706	1.95485	10.1068	3.95025	0.00031641	0.0299162	0.232734	40100	DATA	40858	ens|ENSMUST00000103426|ens|ENSMUST00000103425|gb|AK088666|gb|AF052834	mm|chr12:114659689-114659630	2488	0	ENSMUST00000103426	ens|immunoglobulin heavy chain 6 (heavy chain of IgM) Gene [Source:MGI Symbol;Acc:MGI:96448] [ENSMUST00000103426]	ENSMUST00000103426		AK088666	Mm.342177	ENSMUST00000103426	NP062352		chr12:114659689-114659630	mm|12qF1	0.133259	5.26e-05	9.50027	10.4673	0.96706	1.95485	1.95485	9.34469	11.1147	1.77002	3.41059	3.41059
A_55_P2021455	Gm8767|predicted gene 8767	667696	Gm8767	404	-0.617865	-1.5346	12.1703	-3.93955	0.000326654	0.0307363	0.203706	19669	DATA	20060	ref|XR_032442|ref|XR_032588|nap|NAP112592-1	mm|chr10:29804294-29804235	17759	0	XR_032442	ref|PREDICTED: Mus musculus similar to aldolase 1, A isoform (LOC667696), misc RNA [XR_032442]	XR_032442	XR_032442	XR_032442					chr10:29804294-29804235	mm|10qA4	0.103286	0.000529501	12.3468	11.7289	-0.617865	0.651634	-1.5346	12.7581	11.8474	-0.910724	0.531918	-1.87999
A_55_P2104532	Acacb|acetyl-Coenzyme A carboxylase beta	100705	Acacb	102	-0.662866	-1.58322	7.46981	-3.93746	0.000328698	0.0307363	0.198023	40692	DATA	41458	ref|NM_133904|ens|ENSMUST00000031583|ens|ENSMUST00000102582|ref|XR_033562	mm|chr5:114699684-114699743	36451	0	NM_133904	ref|Mus musculus acetyl-Coenzyme A carboxylase beta (Acacb), mRNA [NM_133904]	NM_133904	NM_133904	NM_133904	Mm.81793	ENSMUST00000031583	TC1597671	GO:0003989(acetyl-CoA carboxylase activity)|GO:0005524(ATP binding)|GO:0005625(soluble fraction)|GO:0005739(mitochondrion)|GO:0006084(acetyl-CoA metabolic process)|GO:0006633(fatty acid biosynthetic process)|GO:0009374(biotin binding)|GO:0014070(response to organic cyclic substance)	chr5:114699684-114699743	mm|5qF	0.0236539	0.000322041	7.71345	7.05058	-0.662866	0.631622	-1.58322	8.2016	6.91363	-1.28797	0.409526	-2.44185
A_51_P110841	Mrps35|mitochondrial ribosomal protein S35	232536	Mrps35	169	-0.262106	-1.19923	9.3552	-3.93741	0.00032875	0.0307363	0.197879	39816	DATA	40569	ref|NM_145573|ens|ENSMUST00000036111|gb|AK170480|gb|AK077677	mm|chr6:147009999-147019119	1482	0	NM_145573	ref|Mus musculus mitochondrial ribosomal protein S35 (Mrps35), nuclear gene encoding mitochondrial protein, mRNA [NM_145573]	NM_145573	NM_145573	NM_145573	Mm.46656	ENSMUST00000036111	TC1581260	GO:0003674(molecular_function)|GO:0005739(mitochondrion)|GO:0005840(ribosome)|GO:0008150(biological_process)|GO:0030529(ribonucleoprotein complex)	chr6:147009999-147019119	mm|6qG3	0.0483336	0.00207264	9.46767	9.20556	-0.262106	0.83387	-1.19923	9.54038	9.20718	-0.333201	0.793773	-1.25981
A_55_P2049061	Gm4948|predicted gene 4948	240160	Gm4948	316	-0.687355	-1.61033	10.0151	-3.936	0.000330125	0.0307505	0.194077	25796	DATA	26286	ref|XR_004743|ref|XR_035036	mm|chr17:74219845-74219786	23156	0	XR_004743	ref|PREDICTED: Mus musculus similar to glycoprotein, synaptic 2 (LOC675178), misc RNA [XR_004743]	XR_004743	XR_004743	XR_004743	Mm.391034				chr17:74219845-74219786	mm|17qE2	0.0771824	0.00141402	10.2611	9.57377	-0.687355	0.620991	-1.61033	10.5916	9.63411	-0.957454	0.514965	-1.94188
A_51_P485421	ENSMUST00000103426|	NA		464	0.966533	1.95414	10.4532	3.93027	0.00033581	0.031083	0.178525	29454	DATA	30013	ens|ENSMUST00000103426|ens|ENSMUST00000103425|gb|AK088666|gb|AF052834	mm|chr12:114659689-114659630	2488	0	ENSMUST00000103426	ens|immunoglobulin heavy chain 6 (heavy chain of IgM) Gene [Source:MGI Symbol;Acc:MGI:96448] [ENSMUST00000103426]	ENSMUST00000103426		AK088666	Mm.342177	ENSMUST00000103426	NP062352		chr12:114659689-114659630	mm|12qF1	0.124828	6.82e-05	9.84148	10.808	0.966533	1.95414	1.95414	9.69145	11.4717	1.78026	3.43488	3.43488
A_51_P112223	Gsta4|glutathione S-transferase, alpha 4	14860	Gsta4	292	-0.323567	-1.25142	8.40285	-3.92991	0.000336166	0.031083	0.177559	33056	DATA	33677	ref|NM_010357|ens|ENSMUST00000034903|gb|AK008400|gb|AK008189	mm|chr9:78046172-78047344	3050	0	NM_010357	ref|Mus musculus glutathione S-transferase, alpha 4 (Gsta4), mRNA [NM_010357]	NM_010357	NM_010357	NM_010357	Mm.2662	ENSMUST00000034903	TC1574931	GO:0004364(glutathione transferase activity)|GO:0005575(cellular_component)|GO:0005737(cytoplasm)|GO:0008152(metabolic process)|GO:0016740(transferase activity)	chr9:78046172-78047344	mm|9qE1	0.069967	0.000111291	8.42302	8.09945	-0.323567	0.799092	-1.25142	8.83596	8.25299	-0.58297	0.667588	-1.49793
A_55_P2090798	Mtus1|mitochondrial tumor suppressor 1	102103	Mtus1	300	-0.413418	-1.33184	10.1064	-3.92416	0.00034197	0.0313023	0.161967	1650	DATA	1686	ref|NM_001005863|ref|NM_001005864|ref|NM_001005865|ens|ENSMUST00000118835	mm|chr8:42076470-42076411	1369	0	NM_001005863	ref|Mus musculus mitochondrial tumor suppressor 1 (Mtus1), nuclear gene encoding mitochondrial protein, transcript variant 1, mRNA [NM_001005863]	NM_001005863	NM_001005863	NM_001005863	Mm.149438	ENSMUST00000118835	TC1594815	GO:0003674(molecular_function)|GO:0005575(cellular_component)|GO:0005634(nucleus)|GO:0005739(mitochondrion)|GO:0005794(Golgi apparatus)|GO:0005886(plasma membrane)|GO:0007049(cell cycle)|GO:0008150(biological_process)|GO:0016020(membrane)	chr8:42076470-42076411	mm|8qA4	0.073414	0.0151962	10.3176	9.9042	-0.413418	0.750842	-1.33184	10.3018	9.9018	-0.400027	0.757844	-1.31953
A_55_P2160204	Gm8529|glyceraldehyde-3-phosphate dehydrogenase pseudogene	667233	Gm8529	451	-0.775827	-1.71217	10.3946	-3.92276	0.000343392	0.0313023	0.158188	34677	DATA	35330	ref|XR_033028|nap|NAP060545-1	mm|chr18:50380477-50380418	31087	0	XR_033028	ref|PREDICTED: Mus musculus similar to uracil DNA glycosylase (LOC674866), misc RNA [XR_033028]	XR_033028	XR_033028	XR_033028					chr18:50380477-50380418	mm|18qD1	0.118354	0.00940245	10.7257	9.94987	-0.775827	0.584054	-1.71217	10.8319	10.0709	-0.760968	0.5901	-1.69463
A_51_P418526	Sfxn1|sideroflexin 1	14057	Sfxn1	55	-0.421921	-1.33971	12.0863	-3.92275	0.000343404	0.0313023	0.158158	11678	DATA	11911	ref|NM_027324|ens|ENSMUST00000021930|gb|AK179717|gb|AK151110	mm|chr13:54187751-54187810	10583	0	NM_027324	ref|Mus musculus sideroflexin 1 (Sfxn1), mRNA [NM_027324]	NM_027324	NM_027324	NM_027324	Mm.134191	ENSMUST00000021930	TC1669475	GO:0003674(molecular_function)|GO:0005739(mitochondrion)|GO:0005743(mitochondrial inner membrane)|GO:0006810(transport)|GO:0006811(ion transport)|GO:0006812(cation transport)|GO:0006826(iron ion transport)|GO:0008324(cation transmembrane transporter activity)|GO:0016020(membrane)|GO:0016021(integral to membrane)|GO:0030218(erythrocyte differentiation)|GO:0034220(ion transmembrane transport)|GO:00…	chr13:54187751-54187810	mm|13qB1	0.0111827	0.00153199	12.3744	11.9524	-0.421921	0.74643	-1.33971	12.3528	11.6656	-0.687173	0.62107	-1.61013
A_51_P337944	Bmp2k|BMP2 inducible kinase	140780	Bmp2k	119	0.267717	1.2039	9.77787	3.92264	0.000343516	0.0313023	0.15786	19340	DATA	19725	ref|NM_080708|ens|ENSMUST00000035635|gb|AK164796|gb|AK169520	mm|chr5:97519810-97519869	17467	0	NM_080708	ref|Mus musculus BMP2 inducible kinase (Bmp2k), mRNA [NM_080708]	NM_080708	NM_080708	NM_080708	Mm.281490	ENSMUST00000035635	TC1653496	GO:0000166(nucleotide binding)|GO:0004672(protein kinase activity)|GO:0004674(protein serine/threonine kinase activity)|GO:0005524(ATP binding)|GO:0005634(nucleus)|GO:0006468(protein amino acid phosphorylation)|GO:0016301(kinase activity)|GO:0016310(phosphorylation)|GO:0016740(transferase activity)|GO:0019208(phosphatase regulator activity)|GO:0030500(regulation of bone mineralization)|GO:0050790…	chr5:97519810-97519869	mm|5qE3	0.0295749	0.0440907	9.6607	9.92842	0.267717	1.2039	1.2039	9.64988	9.87248	0.222599	1.16683	1.16683
A_55_P2162782	Ahnak|AHNAK nucleoprotein (desmoyokin)	66395	Ahnak	241	0.373894	1.29585	8.96328	3.9188	0.000347457	0.0314923	0.147471	27351	DATA	27868	ref|NM_009643|ens|ENSMUST00000088050|ens|ENSMUST00000092956|gb|AK050903	mm|chr19:9090559-9090618	24573	0	NM_009643	ref|Mus musculus AHNAK nucleoprotein (desmoyokin) (Ahnak), transcript variant 1, mRNA [NM_009643]	NM_009643	NM_009643	NM_009643	Mm.203866	ENSMUST00000088050	TC1597172	GO:0005911(cell-cell junction)	chr19:9090559-9090618	mm|19qA	0.0624637	3.39e-05	8.69221	9.0661	0.373894	1.29585	1.29585	8.63812	9.45669	0.818568	1.76365	1.76365
A_51_P103975	Brp44|brain protein 44	70456	Brp44	483	-0.530066	-1.44399	13.1174	-3.91711	0.000349215	0.0314923	0.142877	9351	DATA	9547	ref|NM_027430|ens|ENSMUST00000027853|gb|AK151522|gb|BC018324	mm|chr1:167409699-167411082	1549	0	NM_027430	ref|Mus musculus brain protein 44 (Brp44), mRNA [NM_027430]	NM_027430	NM_027430	NM_027430	Mm.195625	ENSMUST00000027853	TC1572946	GO:0003674(molecular_function)|GO:0005739(mitochondrion)|GO:0008150(biological_process)	chr1:167409699-167411082	mm|1qH2.3	0.129817	0.000143346	13.362	12.832	-0.530066	0.692523	-1.44399	13.5656	12.7101	-0.855517	0.552667	-1.80941
A_66_P101646	COX1|cytochrome c oxidase subunit I	17708	COX1	243	-0.407484	-1.32637	17.0798	-3.91526	0.000351136	0.0314923	0.13788	32387	DATA	32995	ens|ENSMUST00000082402|gb|AK165865|gb|AK166684|gb|AK159262	mm|chrM:6650-6709	29079	0	ENSMUST00000082402	ens|mitochondrially encoded cytochrome c oxidase I Gene [Source:MGI Symbol;Acc:MGI:102504] [ENSMUST00000082402]	ENSMUST00000082402		AK165865	Mm.466800	ENSMUST00000082402	TC1644897	GO:0004129(cytochrome-c oxidase activity)|GO:0005506(iron ion binding)|GO:0005739(mitochondrion)|GO:0005743(mitochondrial inner membrane)|GO:0006810(transport)|GO:0009055(electron carrier activity)|GO:0009060(aerobic respiration)|GO:0015992(proton transport)|GO:0016020(membrane)|GO:0016021(integral to membrane)|GO:0016491(oxidoreductase activity)|GO:0020037(heme binding)|GO:0022900(electron trans…	chrM:6650-6709		0.0624637	1.56e-05	17.2161	16.8086	-0.407484	0.753937	-1.32637	17.6427	16.6518	-0.990926	0.503155	-1.98746
A_52_P517063	Immp2l|IMP2 inner mitochondrial membrane peptidase-like (S. cerevisiae)	93757	Immp2l	210	-0.556976	-1.47118	8.42404	-3.91516	0.000351241	0.0314923	0.137609	42368	DATA	43159	ref|NM_053122|ens|ENSMUST00000080160|ens|ENSMUST00000134965|ens|ENSMUST00000132121	mm|chr12:42729789-42804673	37924	0	NM_053122	ref|Mus musculus IMP2 inner mitochondrial membrane peptidase-like (S. cerevisiae) (Immp2l), nuclear gene encoding mitochondrial protein, mRNA [NM_053122]	NM_053122	NM_053122	NM_053122	Mm.363813	ENSMUST00000080160	TC1585091	GO:0001541(ovarian follicle development)|GO:0005739(mitochondrion)|GO:0005743(mitochondrial inner membrane)|GO:0006508(proteolysis)|GO:0006627(protein processing involved in protein targeting to mitochondrion)|GO:0007283(spermatogenesis)|GO:0008104(protein localization)|GO:0008233(peptidase activity)|GO:0008236(serine-type peptidase activity)|GO:0016020(membrane)|GO:0016021(integral to membrane)|…	chr12:42729789-42804673	mm|12qB1	0.0590686	0.00366956	8.57533	8.01835	-0.556976	0.679725	-1.47118	8.91385	8.18865	-0.725204	0.604912	-1.65313
A_55_P2102095	1810010H24Rik|RIKEN cDNA 1810010H24 gene	69066	1810010H24Rik	54	-0.418825	-1.33684	6.54253	-3.91457	0.000351863	0.0314923	0.135998	19298	DATA	19681	ref|NM_001163473|ens|ENSMUST00000106767|gb|BC124997|gb|BC125006	mm|chr11:106891169-106891228	17390	0	NM_001163473	ref|Mus musculus RIKEN cDNA 1810010H24 gene (1810010H24Rik), mRNA [NM_001163473]	NM_001163473	NM_001163473	NM_001163473	Mm.40679	ENSMUST00000106767	TC1688018	GO:0003674(molecular_function)|GO:0005515(protein binding)|GO:0005575(cellular_component)|GO:0008150(biological_process)	chr11:106891169-106891228	mm|11qE1	0.0108893	0.00885048	6.78226	6.36344	-0.418825	0.748034	-1.33684	6.78017	6.24423	-0.535949	0.689705	-1.4499
A_51_P485421	ENSMUST00000103426|	NA		541	0.973209	1.9632	10.2863	3.91116	0.000355439	0.0316996	0.126789	41139	DATA	41913	ens|ENSMUST00000103426|ens|ENSMUST00000103425|gb|AK088666|gb|AF052834	mm|chr12:114659689-114659630	2488	0	ENSMUST00000103426	ens|immunoglobulin heavy chain 6 (heavy chain of IgM) Gene [Source:MGI Symbol;Acc:MGI:96448] [ENSMUST00000103426]	ENSMUST00000103426		AK088666	Mm.342177	ENSMUST00000103426	NP062352		chr12:114659689-114659630	mm|12qF1	0.1388	4.46e-05	9.64925	10.6225	0.973209	1.9632	1.9632	9.52734	11.3463	1.81893	3.52819	3.52819
A_55_P2106645	Adcy5|adenylate cyclase 5	224129	Adcy5	273	0.576435	1.49116	8.75016	3.90955	0.000357141	0.0317389	0.122439	16882	DATA	17208	ref|NM_001012765|gb|AK160942|riken|4021403P06|nap|NAP002186-001	mm|chr16:35304551-35304610	15284	0	NM_001012765	ref|Mus musculus adenylate cyclase 5 (Adcy5), mRNA [NM_001012765]	NM_001012765	NM_001012765	NM_001012765	Mm.41137	ENSMUST00000114913	TC1574016	GO:0000166(nucleotide binding)|GO:0001973(adenosine receptor signaling pathway)|GO:0004016(adenylate cyclase activity)|GO:0005524(ATP binding)|GO:0005624(membrane fraction)|GO:0005768(endosome)|GO:0005886(plasma membrane)|GO:0006171(cAMP biosynthetic process)|GO:0007189(activation of adenylate cyclase activity by G-protein signaling pathway)|GO:0007191(activation of adenylate cyclase activity by …	chr16:35304551-35304610	mm|16qB3	0.068078	0.00101736	8.6679	9.24434	0.576435	1.49116	1.49116	8.11321	8.97518	0.861973	1.81752	1.81752
A_52_P211197	2410066E13Rik|RIKEN cDNA 2410066E13 gene	68235	2410066E13Rik	225	0.507616	1.4217	8.31141	3.90367	0.000363434	0.0321844	0.106535	6898	DATA	7039	ref|NM_026629|gb|AK043452|tc|TC1581086|riken|A730096J24	mm|chr6:54649797-54649856	6300	0	NM_026629	ref|Mus musculus RIKEN cDNA 2410066E13 gene (2410066E13Rik), mRNA [NM_026629]	NM_026629	NM_026629	NM_026629	Mm.233860		TC1581086	GO:0003674(molecular_function)|GO:0005575(cellular_component)|GO:0008150(biological_process)	chr6:54649797-54649856	mm|6qB3	0.0623275	0.0462049	7.93924	8.44685	0.507616	1.4217	1.4217	8.21673	8.64281	0.426073	1.34357	1.34357
A_52_P434279	ENSMUST00000118707|	NA		73	-0.399484	-1.31904	6.01952	-3.89711	0.000370581	0.032602	0.0888065	2371	DATA	2423	ens|ENSMUST00000118707|ens|ENSMUST00000117093|gb|BC024834|gb|AK016205	mm|chr9:50518835-50518776	2073	0	ENSMUST00000118707	ens|DIX domain containing 1 Gene [Source:MGI (curated);Acc:MGI:2679721] [ENSMUST00000118707]	ENSMUST00000118707		BC024834	Mm.82598	ENSMUST00000118707	TC1594768		chr9:50518835-50518776	mm|9qA5.3	0.0155262	0.00156396	6.24974	5.85026	-0.399484	0.758129	-1.31904	6.30914	5.66894	-0.6402	0.641624	-1.55855
A_55_P2055217	Gm7556|predicted gene 7556	665254	Gm7556	488	-0.65019	-1.56937	11.2363	-3.89696	0.000370743	0.032602	0.0884092	10761	DATA	10985	ref|XR_031611|ref|XR_033306	mm|chr6:39793692-39793633	9710	0	XR_031611	ref|PREDICTED: Mus musculus similar to Aldolase 1, A (LOC665254), misc RNA [XR_031611]	XR_031611	XR_031611	XR_031611					chr6:39793692-39793633	mm|6qB1	0.129817	0.00056902	11.4514	10.8012	-0.65019	0.637196	-1.56937	11.8031	10.8897	-0.913464	0.530909	-1.88356
A_52_P408530	St3gal2|ST3 beta-galactoside alpha-2,3-sialyltransferase 2	20444	St3gal2	294	0.281625	1.21556	10.0136	3.88354	0.000385797	0.0338076	0.0521796	29176	DATA	29732	ref|NM_009179|ens|ENSMUST00000034197|gb|AK034863|gb|AK034554	mm|chr8:113495359-113495418	26212	0	NM_009179	ref|Mus musculus ST3 beta-galactoside alpha-2,3-sialyltransferase 2 (St3gal2), mRNA [NM_009179]	NM_009179	NM_009179	NM_009179	Mm.200388	ENSMUST00000034197	TC1576812	GO:0003836(beta-galactoside alpha-2,3-sialyltransferase activity)|GO:0005576(extracellular region)|GO:0005794(Golgi apparatus)|GO:0006486(protein amino acid glycosylation)|GO:0008373(sialyltransferase activity)|GO:0016020(membrane)|GO:0016021(integral to membrane)|GO:0016740(transferase activity)|GO:0016757(transferase activity, transferring glycosyl groups)|GO:0030173(integral to Golgi membrane)	chr8:113495359-113495418	mm|8qE1	0.0719188	2.39e-05	9.93722	10.2188	0.281625	1.21556	1.21556	9.65068	10.2476	0.59692	1.51248	1.51248
A_51_P103975	Brp44|brain protein 44	70456	Brp44	455	-0.520771	-1.43472	12.881	-3.8818	0.000387788	0.0338642	0.0474928	1838	DATA	1879	ref|NM_027430|ens|ENSMUST00000027853|gb|AK151522|gb|BC018324	mm|chr1:167409699-167411082	1549	0	NM_027430	ref|Mus musculus brain protein 44 (Brp44), mRNA [NM_027430]	NM_027430	NM_027430	NM_027430	Mm.195625	ENSMUST00000027853	TC1572946	GO:0003674(molecular_function)|GO:0005739(mitochondrion)|GO:0008150(biological_process)	chr1:167409699-167411082	mm|1qH2.3	0.120327	0.000257163	13.1222	12.6014	-0.520771	0.696999	-1.43472	13.3104	12.49	-0.820321	0.566316	-1.7658
A_51_P103975	Brp44|brain protein 44	70456	Brp44	487	-0.50831	-1.42238	13.1111	-3.87897	0.000391063	0.0340319	0.0398407	9681	DATA	9885	ref|NM_027430|ens|ENSMUST00000027853|gb|AK151522|gb|BC018324	mm|chr1:167409699-167411082	1549	0	NM_027430	ref|Mus musculus brain protein 44 (Brp44), mRNA [NM_027430]	NM_027430	NM_027430	NM_027430	Mm.195625	ENSMUST00000027853	TC1572946	GO:0003674(molecular_function)|GO:0005739(mitochondrion)|GO:0008150(biological_process)	chr1:167409699-167411082	mm|1qH2.3	0.129817	0.000138026	13.3445	12.8361	-0.50831	0.703045	-1.42238	13.5526	12.7112	-0.841383	0.558108	-1.79177
A_55_P2143517	Fstl1|follistatin-like 1	14314	Fstl1	720	0.525491	1.43942	12.4181	3.8767	0.000393693	0.0341427	0.0337398	40792	DATA	41558	ref|NM_008047|ens|ENSMUST00000114763|ens|ENSMUST00000023511|gb|AK049440	mm|chr16:37836492-37836551	36628	0	NM_008047	ref|Mus musculus follistatin-like 1 (Fstl1), mRNA [NM_008047]	NM_008047	NM_008047	NM_008047	Mm.182434	ENSMUST00000114763	TC1717523	GO:0005509(calcium ion binding)|GO:0005515(protein binding)|GO:0005576(extracellular region)|GO:0008201(heparin binding)	chr16:37836492-37836551	mm|16qB3	0.190413	0.000143346	12.4374	12.9629	0.525491	1.43942	1.43942	11.7802	12.4921	0.711894	1.63795	1.63795
A_51_P124748	Tgfb3|transforming growth factor, beta 3	21809	Tgfb3	462	0.354464	1.27851	9.94523	3.87054	0.000400939	0.0346516	0.0171431	38735	DATA	39470	ref|NM_009368|ens|ENSMUST00000003687|gb|AK162560|gb|AK132519	mm|chr12:87397863-87397804	6149	0	NM_009368	ref|Mus musculus transforming growth factor, beta 3 (Tgfb3), mRNA [NM_009368]	NM_009368	NM_009368	NM_009368	Mm.3992	ENSMUST00000003687	TC1575978	GO:0000187(activation of MAPK activity)|GO:0001701(in utero embryonic development)|GO:0005160(transforming growth factor beta receptor binding)|GO:0005576(extracellular region)|GO:0005615(extracellular space)|GO:0005634(nucleus)|GO:0005737(cytoplasm)|GO:0006917(induction of apoptosis)|GO:0007184(SMAD protein nuclear translocation)|GO:0008083(growth factor activity)|GO:0008285(negative regulation …	chr12:87397863-87397804	mm|12qD2	0.123655	0.000203669	9.81562	10.1701	0.354465	1.27851	1.27851	9.62796	10.1672	0.539275	1.45324	1.45324
A_51_P118132	Skil|SKI-like	20482	Skil	170	0.311797	1.24125	8.23076	3.86921	0.000402526	0.0346696	0.0135492	26207	DATA	26706	ref|NM_011386|ref|NM_001039090|ens|ENSMUST00000029194|ens|ENSMUST00000118470	mm|chr3:31021203-31021262	558	0	NM_011386	ref|Mus musculus SKI-like (Skil), transcript variant 1, mRNA [NM_011386]	NM_011386	NM_011386	NM_011386	Mm.15406	ENSMUST00000029194	TC1704279	GO:0000122(negative regulation of transcription from RNA polymerase II promoter)|GO:0000166(nucleotide binding)|GO:0001669(acrosomal vesicle)|GO:0001825(blastocyst formation)|GO:0002260(lymphocyte homeostasis)|GO:0003682(chromatin binding)|GO:0005488(binding)|GO:0005515(protein binding)|GO:0005634(nucleus)|GO:0007050(cell cycle arrest)|GO:0007179(transforming growth factor beta receptor signaling…	chr3:31021203-31021262	mm|3qA3	0.0483336	0.0734821	8.13912	8.45091	0.311797	1.24125	1.24125	8.05016	8.28285	0.232692	1.17503	1.17503
A_51_P456957	Pex11a|peroxisomal biogenesis factor 11 alpha	18631	Pex11a	123	-0.501966	-1.41614	12.6214	-3.86507	0.000407491	0.0348897	0.00239347	25207	DATA	25686	ref|NM_011068|ens|ENSMUST00000098352|gb|AF093669|gb|BC028786	mm|chr7:86882282-86882223	3163	0	NM_011068	ref|Mus musculus peroxisomal biogenesis factor 11 alpha (Pex11a), mRNA [NM_011068]	NM_011068	NM_011068	NM_011068	Mm.20615	ENSMUST00000032761	TC1605243	GO:0005777(peroxisome)|GO:0005778(peroxisomal membrane)|GO:0007031(peroxisome organization)|GO:0016020(membrane)|GO:0016021(integral to membrane)|GO:0016557(peroxisome membrane biogenesis)|GO:0016559(peroxisome fission)|GO:0050873(brown fat cell differentiation)	chr7:86882282-86882223	mm|7qD3	0.0326607	0.00110616	12.868	12.366	-0.501966	0.706144	-1.41614	13.0387	12.213	-0.825714	0.564203	-1.77241
A_55_P2033530	Gm6981|glyceraldehyde-3-phosphate dehydrogenase pseudogene	629557	Gm6981	503	-0.794968	-1.73504	10.0801	-3.86476	0.000407856	0.0348897	0.00157913	29459	DATA	30018	ref|NR_023357|ens|ENSMUST00000094175|ens|ENSMUST00000088537|ref|XM_001477881	mm|chr9:51811223-51811164	26409	0	NR_023357	ref|Mus musculus predicted pseudogene 6981 (Gm6981), non-coding RNA [NR_023357]	NR_023357	NR_023357	NR_023357	Mm.316488	ENSMUST00000094175			chr9:51811223-51811164	mm|9qA5.3	0.132153	0.00889792	10.4086	9.61368	-0.794968	0.576356	-1.73504	10.5421	9.75615	-0.785968	0.579963	-1.72425
A_66_P101407	Acat3|acetyl-Coenzyme A acetyltransferase 3	224530	Acat3	121	-0.632511	-1.55026	8.66141	-3.8578	0.000416346	0.0354953	-0.0171643	21393	DATA	21811	ref|NM_153151|ens|ENSMUST00000043923|gb|BC049873|gb|AF356876	mm|chr17:13118229-13118170	19323	0	NM_153151	ref|Mus musculus acetyl-Coenzyme A acetyltransferase 3 (Acat3), mRNA [NM_153151]	NM_153151	NM_153151	NM_153151	Mm.229342	ENSMUST00000043923	TC1703155	GO:0005739(mitochondrion)|GO:0016740(transferase activity)	chr17:13118229-13118170	mm|17qA1	0.0315882	0.00054084	8.92843	8.29592	-0.632511	0.645053	-1.55026	9.29235	8.12891	-1.16343	0.446448	-2.2399
A_51_P418560	Lnx2|ligand of numb-protein X 2	140887	Lnx2	615	0.325251	1.25288	8.07562	3.85249	0.000422927	0.0358459	-0.0314314	19496	DATA	19883	ref|NM_080795|ens|ENSMUST00000016664|gb|AK140320|gb|AK170146	mm|chr5:147828891-147828832	17596	0	NM_080795	ref|Mus musculus ligand of numb-protein X 2 (Lnx2), mRNA [NM_080795]	NM_080795	NM_080795	NM_080795	Mm.272203	ENSMUST00000016664	TC1579151	GO:0005515(protein binding)|GO:0005575(cellular_component)|GO:0008270(zinc ion binding)|GO:0030165(PDZ domain binding)|GO:0046872(metal ion binding)|GO:0051260(protein homooligomerization)	chr5:147828891-147828832	mm|5qG3	0.157614	0.187383	7.96634	8.29159	0.325251	1.25288	1.25288	8.08764	7.95692	-0.13072	0.913376	-1.09484
A_52_P272054	Gm11658|glyceraldehyde-3-phosphate dehydrogenase pseudogene	194985	Gm11658	390	-0.663161	-1.58355	8.60961	-3.85205	0.000423478	0.0358459	-0.0326157	5566	DATA	5679	ref|XR_031894|ref|XR_032701|nap|NAP000003-013	mm|chr11:109021233-109021174	5075	0	XR_031894	ref|PREDICTED: Mus musculus similar to LOC654472 protein (LOC194985), misc RNA [XR_031894]	XR_031894	XR_031894	XR_031894					chr11:109021233-109021174	mm|11qE1	0.0980239	0.00641159	8.87713	8.21397	-0.663161	0.631493	-1.58355	9.04686	8.30049	-0.74637	0.596102	-1.67757
A_51_P110841	Mrps35|mitochondrial ribosomal protein S35	232536	Mrps35	64	-0.24492	-1.18503	9.25926	-3.85105	0.000424735	0.0358459	-0.0353111	1797	DATA	1836	ref|NM_145573|ens|ENSMUST00000036111|gb|AK170480|gb|AK077677	mm|chr6:147009999-147019119	1482	0	NM_145573	ref|Mus musculus mitochondrial ribosomal protein S35 (Mrps35), nuclear gene encoding mitochondrial protein, mRNA [NM_145573]	NM_145573	NM_145573	NM_145573	Mm.46656	ENSMUST00000036111	TC1581260	GO:0003674(molecular_function)|GO:0005739(mitochondrion)|GO:0005840(ribosome)|GO:0008150(biological_process)|GO:0030529(ribonucleoprotein complex)	chr6:147009999-147019119	mm|6qG3	0.0118565	0.00104482	9.3598	9.11488	-0.24492	0.843863	-1.18503	9.47623	9.08614	-0.390091	0.763082	-1.31048
A_55_P2112797	Gm9127|glyceraldehyde-3-phosphate dehydrogenase pseudogene	668361	Gm9127	402	-0.706901	-1.63229	8.18723	-3.83945	0.000439543	0.0368715	-0.066482	11121	DATA	11347	ref|XR_002168|ref|XR_034518|ref|XR_034523|ref|XR_034164	mm|chr7:33576616-33576675	10049	0	XR_002168	ref|PREDICTED: Mus musculus predicted gene, EG668361 (EG668361), misc RNA [XR_002168]	XR_002168	XR_002168	XR_002168					chr7:33576616-33576675	mm|7qB1	0.101639	0.00675084	8.48862	7.78172	-0.706901	0.612635	-1.63229	8.63473	7.84384	-0.790894	0.577986	-1.73015
A_51_P110841	Mrps35|mitochondrial ribosomal protein S35	232536	Mrps35	128	-0.227017	-1.17041	9.47443	-3.83913	0.000439958	0.0368715	-0.0673403	33596	DATA	34233	ref|NM_145573|ens|ENSMUST00000036111|gb|AK170480|gb|AK077677	mm|chr6:147009999-147019119	1482	0	NM_145573	ref|Mus musculus mitochondrial ribosomal protein S35 (Mrps35), nuclear gene encoding mitochondrial protein, mRNA [NM_145573]	NM_145573	NM_145573	NM_145573	Mm.46656	ENSMUST00000036111	TC1581260	GO:0003674(molecular_function)|GO:0005739(mitochondrion)|GO:0005840(ribosome)|GO:0008150(biological_process)|GO:0030529(ribonucleoprotein complex)	chr6:147009999-147019119	mm|6qG3	0.032849	0.000229446	9.55945	9.33244	-0.227017	0.854399	-1.17041	9.7014	9.30442	-0.396984	0.759444	-1.31675
A_51_P456957	Pex11a|peroxisomal biogenesis factor 11 alpha	18631	Pex11a	101	-0.514363	-1.42836	12.6797	-3.83811	0.000441285	0.0368715	-0.0700797	29249	DATA	29806	ref|NM_011068|ens|ENSMUST00000098352|gb|AF093669|gb|BC028786	mm|chr7:86882282-86882223	3163	0	NM_011068	ref|Mus musculus peroxisomal biogenesis factor 11 alpha (Pex11a), mRNA [NM_011068]	NM_011068	NM_011068	NM_011068	Mm.20615	ENSMUST00000032761	TC1605243	GO:0005777(peroxisome)|GO:0005778(peroxisomal membrane)|GO:0007031(peroxisome organization)|GO:0016020(membrane)|GO:0016021(integral to membrane)|GO:0016557(peroxisome membrane biogenesis)|GO:0016559(peroxisome fission)|GO:0050873(brown fat cell differentiation)	chr7:86882282-86882223	mm|7qD3	0.0236226	0.00137112	12.9242	12.4098	-0.514363	0.700102	-1.42836	13.1181	12.2666	-0.851504	0.554207	-1.80438
A_55_P2078633	C4b|complement component 4B (Childo blood group)	12268	C4b	805	0.729408	1.65796	13.943	3.83472	0.000445711	0.037118	-0.0791548	19826	DATA	20221	ref|NM_009780|ref|NM_011413|ens|ENSMUST00000069507|ens|ENSMUST00000015595	mm|chr17:34865387-34865328	17889	0	NM_009780	ref|Mus musculus complement component 4B (Childo blood group) (C4b), mRNA [NM_009780]	NM_009780	NM_009780	NM_009780	Mm.439678	ENSMUST00000069507	NP1220374	GO:0005576(extracellular region)|GO:0006956(complement activation)|GO:0016064(immunoglobulin mediated immune response)	chr17:34865387-34865328	mm|17qB1	0.208748	1.52e-06	13.7298	14.4592	0.729408	1.65796	1.65796	12.9763	14.6066	1.63027	3.09572	3.09572
A_51_P333099	Mrps15|mitochondrial ribosomal protein S15	66407	Mrps15	304	-0.433881	-1.35086	10.4435	-3.82548	0.000458033	0.0380183	-0.103953	34473	DATA	35121	ref|NM_025544|ens|ENSMUST00000030675|gb|AK008623|gb|AK010330	mm|chr4:125728625-125730774	30868	0	NM_025544	ref|Mus musculus mitochondrial ribosomal protein S15 (Mrps15), nuclear gene encoding mitochondrial protein, mRNA [NM_025544]	NM_025544	NM_025544	NM_025544	Mm.195628	ENSMUST00000030675	TC1714458	GO:0003674(molecular_function)|GO:0003735(structural constituent of ribosome)|GO:0005622(intracellular)|GO:0005739(mitochondrion)|GO:0005840(ribosome)|GO:0006412(translation)|GO:0008150(biological_process)|GO:0030529(ribonucleoprotein complex)	chr4:125728625-125730774	mm|4qD2.2	0.0740544	0.00684528	10.5965	10.1627	-0.433881	0.740268	-1.35086	10.7587	10.2562	-0.502464	0.7059	-1.41663
A_66_P140076	Gm8927|glyceraldehyde-3-phosphate dehydrogenase pseudogene	668018	Gm8927	514	-0.805923	-1.74826	12.0783	-3.82102	0.000464091	0.0383944	-0.115899	25698	DATA	26187	ref|XR_032307|ref|XR_032793	mm|chr6:22653540-22653599	23131	0	XR_032307	ref|PREDICTED: Mus musculus similar to Glyceraldehyde-3-phosphate dehydrogenase (GAPDH) (LOC668018), misc RNA [XR_032307]	XR_032307	XR_032307	XR_032307					chr6:22653540-22653599	mm|6qA3.1	0.134442	0.0140919	12.4097	11.6037	-0.805923	0.571996	-1.74826	12.5283	11.7717	-0.75658	0.591898	-1.68948
A_51_P106059	Traf4|TNF receptor associated factor 4	22032	Traf4	221	-0.456756	-1.37245	8.69754	-3.8167	0.000470035	0.0387586	-0.127469	43408	DATA	44220	ref|NM_009423|ens|ENSMUST00000017530|gb|AK035056|gb|X92346	mm|chr11:77972972-77972913	944	0	NM_009423	ref|Mus musculus TNF receptor associated factor 4 (Traf4), mRNA [NM_009423]	NM_009423	NM_009423	NM_009423	Mm.390418	ENSMUST00000017530	NP049188	GO:0004872(receptor activity)|GO:0005515(protein binding)|GO:0005634(nucleus)|GO:0005737(cytoplasm)|GO:0006915(apoptosis)|GO:0007165(signal transduction)|GO:0007275(multicellular organismal development)|GO:0007585(respiratory gaseous exchange)|GO:0008270(zinc ion binding)|GO:0030323(respiratory tube development)|GO:0042981(regulation of apoptosis)|GO:0046872(metal ion binding)	chr11:77972972-77972913	mm|11qB5	0.0618489	0.00048558	9.16403	8.70728	-0.456756	0.728623	-1.37245	8.85539	8.06347	-0.791923	0.577574	-1.73138
A_66_P106968	Gm2546|glyceraldehyde-3-phosphate dehydrogenase pseudogene	100040001	Gm2546	496	-0.769631	-1.70483	11.2667	-3.81489	0.000472547	0.0388384	-0.132315	36349	DATA	37039	ref|XR_031094|nap|NAP111412-1	mm|chrY_random:25801739-25801810	32598	0	XR_031094	ref|PREDICTED: Mus musculus similar to glyceraldehyde-3-phosphate dehydrogenase (LOC100040001), misc RNA [XR_031094]	XR_031094	XR_031094	XR_031094					chrY_random:25801739-25801810		0.131061	0.0105528	11.573	10.8034	-0.769631	0.586567	-1.70483	11.7279	10.9625	-0.765337	0.588316	-1.69977
A_52_P221024	Gm5210|glyceraldehyde-3-phosphate dehydrogenase pseudogene	382969	Gm5210	476	-0.7324	-1.6614	10.6001	-3.81005	0.000479326	0.0392673	-0.145263	42994	DATA	43799	ref|XR_031075|ref|XR_031132|nap|NAP000003-007	mm|chr15:8878446-8878387	38401	0	XR_031075	ref|PREDICTED: Mus musculus similar to uracil DNA glycosylase (LOC382969), misc RNA [XR_031075]	XR_031075	XR_031075	XR_031075					chr15:8878446-8878387	mm|15qA1	0.129174	0.00584532	10.9037	10.1713	-0.7324	0.601902	-1.6614	11.0656	10.26	-0.805639	0.572108	-1.74792
A_55_P2087561	Gm5506|predicted gene 5506	433182	Gm5506	558	-0.661901	-1.58217	10.9716	-3.79085	0.000507186	0.0414147	-0.196609	40135	DATA	40893	ref|NM_001025388|ref|NM_023119|ens|ENSMUST00000076155|ens|ENSMUST00000051986	mm|chr18:48207241-48207300	35906	0	NM_001025388	ref|Mus musculus predicted gene 5506 (Gm5506), mRNA [NM_001025388]	NM_001025388	NM_001025388	NM_001025388	Mm.372357	ENSMUST00000076155	TC1737874	GO:0003674(molecular_function)|GO:0005575(cellular_component)|GO:0008150(biological_process)	chr18:48207241-48207300	mm|18qC	0.14541	0.0065938	11.2516	10.5897	-0.661901	0.632045	-1.58217	11.3656	10.6794	-0.686191	0.621492	-1.60903
A_55_P2150908	Atp5c1|ATP synthase, H+ transporting, mitochondrial F1 complex, gamma polypeptide 1	11949	Atp5c1	146	-0.354613	-1.27864	13.6433	-3.78397	0.000517529	0.0421171	-0.21495	21218	DATA	21633	ref|NM_001112738|ref|NM_020615|ens|ENSMUST00000114896|ens|ENSMUST00000114897	mm|chr2:9980644-9977788	19160	0	NM_001112738	ref|Mus musculus ATP synthase, H+ transporting, mitochondrial F1 complex, gamma polypeptide 1 (Atp5c1), nuclear gene encoding mitochondrial protein, transcript variant 2, mRNA [NM_001112738]	NM_001112738	NM_001112738	NM_001112738	Mm.12677	ENSMUST00000114896	TC1573982	GO:0000275(mitochondrial proton-transporting ATP synthase complex, catalytic core F(1))|GO:0005739(mitochondrion)|GO:0005743(mitochondrial inner membrane)|GO:0006172(ADP biosynthetic process)|GO:0006200(ATP catabolic process)|GO:0006754(ATP biosynthetic process)|GO:0006810(transport)|GO:0006811(ion transport)|GO:0015986(ATP synthesis coupled proton transport)|GO:0015992(proton transport)|GO:00160…	chr2:9980644-9977788	mm|2qA1	0.0410876	0.000272224	13.8552	13.5006	-0.354613	0.782079	-1.27864	13.9508	13.2667	-0.684089	0.622399	-1.60669
A_51_P103975	Brp44|brain protein 44	70456	Brp44	710	-0.556478	-1.47067	13.1269	-3.78292	0.000519138	0.0421171	-0.217771	39819	DATA	40572	ref|NM_027430|ens|ENSMUST00000027853|gb|AK151522|gb|BC018324	mm|chr1:167409699-167411082	1549	0	NM_027430	ref|Mus musculus brain protein 44 (Brp44), mRNA [NM_027430]	NM_027430	NM_027430	NM_027430	Mm.195625	ENSMUST00000027853	TC1572946	GO:0003674(molecular_function)|GO:0005739(mitochondrion)|GO:0008150(biological_process)	chr1:167409699-167411082	mm|1qH2.3	0.190007	0.000165303	13.3885	12.832	-0.556478	0.67996	-1.47067	13.5511	12.7362	-0.81484	0.568472	-1.7591
A_51_P256747	Adcy10|adenylate cyclase 10	271639	Adcy10	68	-1.12943	-2.18772	6.71714	-3.77611	0.000529619	0.0428293	-0.23593	34788	DATA	35442	ref|NM_173029|ens|ENSMUST00000027852|ens|ENSMUST00000111439|ens|ENSMUST00000111440	mm|chr1:167505771-167506673	31285	0	NM_173029	ref|Mus musculus adenylate cyclase 10 (Adcy10), mRNA [NM_173029]	NM_173029	NM_173029	NM_173029	Mm.66952	ENSMUST00000027852	TC1590481	GO:0000166(nucleotide binding)|GO:0000287(magnesium ion binding)|GO:0004016(adenylate cyclase activity)|GO:0005524(ATP binding)|GO:0005625(soluble fraction)|GO:0005737(cytoplasm)|GO:0005829(cytosol)|GO:0005856(cytoskeleton)|GO:0005886(plasma membrane)|GO:0006171(cAMP biosynthetic process)|GO:0007283(spermatogenesis)|GO:0009190(cyclic nucleotide biosynthetic process)|GO:0016020(membrane)|GO:001682…	chr1:167505771-167506673	mm|1qH2.3	0.0129353	0.164341	7.121	5.99157	-1.12943	0.457096	-2.18772	7.2835	6.47247	-0.811031	0.569974	-1.75447
A_66_P131398	Ror2|receptor tyrosine kinase-like orphan receptor 2	26564	Ror2	232	0.376349	1.29805	6.56532	3.77261	0.000535085	0.0431327	-0.245257	31187	DATA	31771	ref|NM_013846|ens|ENSMUST00000021918|ens|ENSMUST00000130235|gb|AK031112	mm|chr13:53204854-53204795	27984	0	NM_013846	ref|Mus musculus receptor tyrosine kinase-like orphan receptor 2 (Ror2), mRNA [NM_013846]	NM_013846	NM_013846	NM_013846	Mm.342774	ENSMUST00000021918	TC1580963	GO:0000166(nucleotide binding)|GO:0001501(skeletal system development)|GO:0001502(cartilage condensation)|GO:0001756(somitogenesis)|GO:0004672(protein kinase activity)|GO:0004713(protein tyrosine kinase activity)|GO:0004714(transmembrane receptor protein tyrosine kinase activity)|GO:0004872(receptor activity)|GO:0005515(protein binding)|GO:0005524(ATP binding)|GO:0005887(integral to plasma membra…	chr13:53204854-53204795	mm|13qB1	0.0623275	0.841768	6.46407	6.84042	0.376349	1.29805	1.29805	6.45885	6.49795	0.039098	1.02747	1.02747
A_51_P299287	Impa2|inositol (myo)-1(or 4)-monophosphatase 2	114663	Impa2	380	-0.393049	-1.31317	8.61585	-3.76642	0.000544878	0.0437217	-0.26173	33803	DATA	34443	ref|NM_053261|ens|ENSMUST00000025403|gb|AF353730|gb|AK171626	mm|chr18:67478382-67478441	30276	0	NM_053261	ref|Mus musculus inositol (myo)-1(or 4)-monophosphatase 2 (Impa2), mRNA [NM_053261]	NM_053261	NM_053261	NM_053261	Mm.34079	ENSMUST00000025403	TC1578275	GO:0004437(inositol or phosphatidylinositol phosphatase activity)|GO:0005737(cytoplasm)|GO:0006020(inositol metabolic process)|GO:0008934(inositol-1(or 4)-monophosphatase activity)|GO:0016311(dephosphorylation)|GO:0016787(hydrolase activity)|GO:0042803(protein homodimerization activity)|GO:0046855(inositol phosphate dephosphorylation)|GO:0046872(metal ion binding)	chr18:67478382-67478441	mm|18qE1	0.0962322	5.61e-05	8.82566	8.43262	-0.393049	0.761519	-1.31317	9.01129	8.19382	-0.81747	0.567436	-1.76231
A_51_P103975	Brp44|brain protein 44	70456	Brp44	543	-0.519337	-1.4333	12.9468	-3.76579	0.00054589	0.0437217	-0.263414	2610	DATA	2665	ref|NM_027430|ens|ENSMUST00000027853|gb|AK151522|gb|BC018324	mm|chr1:167409699-167411082	1549	0	NM_027430	ref|Mus musculus brain protein 44 (Brp44), mRNA [NM_027430]	NM_027430	NM_027430	NM_027430	Mm.195625	ENSMUST00000027853	TC1572946	GO:0003674(molecular_function)|GO:0005739(mitochondrion)|GO:0008150(biological_process)	chr1:167409699-167411082	mm|1qH2.3	0.13927	0.000322163	13.1755	12.6562	-0.519337	0.697692	-1.4333	13.3834	12.572	-0.81138	0.569836	-1.75489
A_51_P108226	1100001G20Rik|RIKEN cDNA 1100001G20 gene	66107	1100001G20Rik	600	0.702199	1.62698	12.225	3.76472	0.000547607	0.0437217	-0.266268	22175	DATA	22608	ref|NM_183249|ens|ENSMUST00000070832|gb|AK003352|gb|AK003164	mm|chr11:83566028-83566087	11904	0	NM_183249	ref|Mus musculus RIKEN cDNA 1100001G20 gene (1100001G20Rik), mRNA [NM_183249]	NM_183249	NM_183249	NM_183249	Mm.902	ENSMUST00000070832	TC1578510	GO:0005615(extracellular space)|GO:0010577(metalloenzyme activator activity)|GO:0032496(response to lipopolysaccharide)|GO:0034612(response to tumor necrosis factor)|GO:0050790(regulation of catalytic activity)|GO:0050872(white fat cell differentiation)	chr11:83566028-83566087	mm|11qC	0.154027	2.89e-05	12.607	13.3092	0.702199	1.62698	1.62698	10.7751	12.2088	1.43369	2.70136	2.70136
A_52_P180565	2310061I04Rik|RIKEN cDNA 2310061I04 gene	69662	2310061I04Rik	452	-0.383558	-1.30456	9.84321	-3.76141	0.000552938	0.0439755	-0.275066	19169	DATA	19551	ref|NM_001033630|ens|ENSMUST00000146451|ens|ENSMUST00000059740|ens|ENSMUST00000148721	mm|chr17:36031885-36030017	17311	0	NM_001033630	ref|Mus musculus RIKEN cDNA 2310061I04 gene (2310061I04Rik), mRNA [NM_001033630]	NM_001033630	NM_001033630	NM_001033630	Mm.260159	ENSMUST00000146451	TC1617354	GO:0003674(molecular_function)|GO:0005739(mitochondrion)|GO:0008150(biological_process)	chr17:36031885-36030017	mm|17qB1	0.1184	0.00397164	10.0152	9.6316	-0.383558	0.766545	-1.30456	10.0842	9.64189	-0.442308	0.735956	-1.35878
A_51_P279232	Dennd2d|DENN/MADD domain containing 2D	72121	Dennd2d	313	-0.426111	-1.34361	9.08326	-3.76058	0.000554284	0.0439755	-0.277274	3627	DATA	3706	ref|NM_028110|ref|NM_001093754|ens|ENSMUST00000061206|gb|AK008546	mm|chr3:106303719-106303778	3182	0	NM_028110	ref|Mus musculus DENN/MADD domain containing 2D (Dennd2d), transcript variant 1, mRNA [NM_028110]	NM_028110	NM_028110	NM_028110	Mm.14816	ENSMUST00000061206	TC1581595	GO:0003674(molecular_function)|GO:0005575(cellular_component)|GO:0008150(biological_process)	chr3:106303719-106303778	mm|3qF2.3	0.0749069	0.0136329	9.42864	9.00253	-0.426111	0.744266	-1.34361	9.17856	8.72334	-0.455222	0.729398	-1.37099
A_55_P2108599	Tlcd1|TLC domain containing 1	68385	Tlcd1	580	-0.517873	-1.43184	9.69453	-3.75226	0.000567966	0.0449193	-0.299417	8988	DATA	9175	ref|NM_026708|ens|ENSMUST00000092879|ens|ENSMUST00000108338|ens|ENSMUST00000098545	mm|chr11:77993064-77993123	8153	0	NM_026708	ref|Mus musculus TLC domain containing 1 (Tlcd1), mRNA [NM_026708]	NM_026708	NM_026708	NM_026708	Mm.390375	ENSMUST00000092879	TC1592450	GO:0003674(molecular_function)|GO:0005575(cellular_component)|GO:0008150(biological_process)|GO:0016020(membrane)|GO:0016021(integral to membrane)	chr11:77993064-77993123	mm|11qB5	0.149283	1.84e-05	9.92226	9.40439	-0.517873	0.698401	-1.43184	10.2836	9.16783	-1.11582	0.46143	-2.16718
A_51_P100828	Prdx3|peroxiredoxin 3	11757	Prdx3	254	-0.399865	-1.31938	11.7008	-3.75074	0.000570501	0.0449784	-0.30346	19392	DATA	19777	ref|NM_007452|ens|ENSMUST00000025961|gb|BD174090|gb|M28723	mm|chr19:60940207-60940148	930	0	NM_007452	ref|Mus musculus peroxiredoxin 3 (Prdx3), nuclear gene encoding mitochondrial protein, mRNA [NM_007452]	NM_007452	NM_007452	NM_007452	Mm.29821	ENSMUST00000025961	TC1574037	GO:0001893(maternal placenta development)|GO:0004601(peroxidase activity)|GO:0005739(mitochondrion)|GO:0006979(response to oxidative stress)|GO:0016209(antioxidant activity)|GO:0016491(oxidoreductase activity)|GO:0030099(myeloid cell differentiation)|GO:0032496(response to lipopolysaccharide)|GO:0042744(hydrogen peroxide catabolic process)|GO:0042802(identical protein binding)|GO:0043524(negative…	chr19:60940207-60940148	mm|19qD3	0.0656781	0.00115866	11.8863	11.4864	-0.399865	0.757929	-1.31938	12.0254	11.4052	-0.620226	0.650569	-1.53712
A_51_P108226	1100001G20Rik|RIKEN cDNA 1100001G20 gene	66107	1100001G20Rik	637	0.713263	1.63951	12.0803	3.74851	0.000574225	0.0451222	-0.309367	13164	DATA	13421	ref|NM_183249|ens|ENSMUST00000070832|gb|AK003352|gb|AK003164	mm|chr11:83566028-83566087	11904	0	NM_183249	ref|Mus musculus RIKEN cDNA 1100001G20 gene (1100001G20Rik), mRNA [NM_183249]	NM_183249	NM_183249	NM_183249	Mm.902	ENSMUST00000070832	TC1578510	GO:0005615(extracellular space)|GO:0010577(metalloenzyme activator activity)|GO:0032496(response to lipopolysaccharide)|GO:0034612(response to tumor necrosis factor)|GO:0050790(regulation of catalytic activity)|GO:0050872(white fat cell differentiation)	chr11:83566028-83566087	mm|11qC	0.166043	2.94e-05	12.4362	13.1495	0.713263	1.63951	1.63951	10.6556	12.0801	1.42449	2.68421	2.68421
A_52_P266530	Ide|insulin degrading enzyme	15925	Ide	200	-0.212551	-1.15874	9.05989	-3.74751	0.000575913	0.0451222	-0.312033	24321	DATA	24786	ref|NM_031156|ens|ENSMUST00000131070|ens|ENSMUST00000025747|gb|AK078930	mm|chr19:37343701-37343642	21871	0	NM_031156	ref|Mus musculus insulin degrading enzyme (Ide), mRNA [NM_031156]	NM_031156	NM_031156	NM_031156	Mm.28366	ENSMUST00000131070	TC1685925	GO:0000166(nucleotide binding)|GO:0003824(catalytic activity)|GO:0004222(metalloendopeptidase activity)|GO:0005524(ATP binding)|GO:0005615(extracellular space)|GO:0005634(nucleus)|GO:0005737(cytoplasm)|GO:0005739(mitochondrion)|GO:0005782(peroxisomal matrix)|GO:0005829(cytosol)|GO:0006508(proteolysis)|GO:0008233(peptidase activity)|GO:0008237(metallopeptidase activity)|GO:0008270(zinc ion binding…	chr19:37343701-37343642	mm|19qC2	0.0573223	0.000417165	9.16845	8.9559	-0.212551	0.86301	-1.15874	9.22246	8.89275	-0.329707	0.795698	-1.25676
A_51_P485421	ENSMUST00000103426|	NA		581	0.90714	1.87532	10.122	3.74018	0.000588401	0.0459574	-0.331508	2840	DATA	2904	ens|ENSMUST00000103426|ens|ENSMUST00000103425|gb|AK088666|gb|AF052834	mm|chr12:114659689-114659630	2488	0	ENSMUST00000103426	ens|immunoglobulin heavy chain 6 (heavy chain of IgM) Gene [Source:MGI Symbol;Acc:MGI:96448] [ENSMUST00000103426]	ENSMUST00000103426		AK088666	Mm.342177	ENSMUST00000103426	NP062352		chr12:114659689-114659630	mm|12qF1	0.149283	6.35e-05	9.53766	10.4448	0.90714	1.87532	1.87532	9.36813	11.1375	1.76932	3.40893	3.40893
A_55_P2112701	Gm15593|glyceraldehyde-3-phosphate dehydrogenase pseudogene	386426	Gm15593	562	-0.767681	-1.70253	11.8429	-3.73352	0.00059996	0.0466636	-0.349168	37735	DATA	38447	ref|XR_032736|ref|XR_002080|ref|XR_034572|ref|XR_032032	mm|chr6:18094933-18094992	33853	0	XR_032736	ref|PREDICTED: Mus musculus similar to Glyceraldehyde-3-phosphate dehydrogenase (LOC386426), misc RNA [XR_032736]	XR_032736	XR_032736	XR_032736					chr6:18094933-18094992	mm|6qA2	0.14541	0.0101108	12.1495	11.3818	-0.767681	0.587361	-1.70253	12.3088	11.5315	-0.777306	0.583455	-1.71393
A_51_P110841	Mrps35|mitochondrial ribosomal protein S35	232536	Mrps35	171	-0.254126	-1.19261	9.71628	-3.73284	0.000601153	0.0466636	-0.35097	26570	DATA	27076	ref|NM_145573|ens|ENSMUST00000036111|gb|AK170480|gb|AK077677	mm|chr6:147009999-147019119	1482	0	NM_145573	ref|Mus musculus mitochondrial ribosomal protein S35 (Mrps35), nuclear gene encoding mitochondrial protein, mRNA [NM_145573]	NM_145573	NM_145573	NM_145573	Mm.46656	ENSMUST00000036111	TC1581260	GO:0003674(molecular_function)|GO:0005739(mitochondrion)|GO:0005840(ribosome)|GO:0008150(biological_process)|GO:0030529(ribonucleoprotein complex)	chr6:147009999-147019119	mm|6qG3	0.0484441	0.000707563	9.8352	9.58107	-0.254126	0.838495	-1.19261	9.92848	9.52036	-0.408122	0.753604	-1.32696
A_51_P217498	Slc2a4|solute carrier family 2 (facilitated glucose transporter), member 4	20528	Slc2a4	109	-0.48035	-1.39508	13.3644	-3.73031	0.000605615	0.0468653	-0.357683	20855	DATA	21262	ref|NM_009204|ens|ENSMUST00000018710|gb|AK160882|gb|M23383	mm|chr11:69756132-69756073	10106	0	NM_009204	ref|Mus musculus solute carrier family 2 (facilitated glucose transporter), member 4 (Slc2a4), mRNA [NM_009204]	NM_009204	NM_009204	NM_009204	Mm.10661	ENSMUST00000018710	TC1576122	GO:0000299(integral to membrane of membrane fraction)|GO:0005215(transporter activity)|GO:0005355(glucose transmembrane transporter activity)|GO:0005360(insulin-responsive hydrogen:glucose symporter activity)|GO:0005624(membrane fraction)|GO:0005625(soluble fraction)|GO:0005737(cytoplasm)|GO:0005768(endosome)|GO:0005771(multivesicular body)|GO:0005792(microsome)|GO:0005886(plasma membrane)|GO:000…	chr11:69756132-69756073	mm|11qB3	0.0260697	0.000618234	13.5152	13.0349	-0.48035	0.716804	-1.39508	13.9082	12.9992	-0.908935	0.532578	-1.87766
A_55_P2045682	Rassf5|Ras association (RalGDS/AF-6) domain family member 5	54354	Rassf5	492	0.365368	1.28821	8.74589	3.72893	0.000608064	0.0469105	-0.361345	39020	DATA	39757	ref|NM_018750|ens|ENSMUST00000027688|ens|ENSMUST00000112442|ens|ENSMUST00000068564	mm|chr1:133073101-133073042	34957	0	NM_018750	ref|Mus musculus Ras association (RalGDS/AF-6) domain family member 5 (Rassf5), mRNA [NM_018750]	NM_018750	NM_018750	NM_018750	Mm.248291	ENSMUST00000027688	NP738049	GO:0005515(protein binding)|GO:0005575(cellular_component)|GO:0005737(cytoplasm)|GO:0005874(microtubule)|GO:0006915(apoptosis)|GO:0007165(signal transduction)|GO:0023034(intracellular signaling pathway)|GO:0042802(identical protein binding)|GO:0046872(metal ion binding)	chr1:133073101-133073042	mm|1qE4	0.129817	0.000841694	8.48724	8.85261	0.365368	1.28821	1.28821	8.56763	9.07609	0.50846	1.42253	1.42253
A_51_P493105	Mett5d1|methyltransferase 5 domain containing 1	76894	Mett5d1	195	-0.25469	-1.19308	7.76041	-3.7252	0.000614719	0.0472789	-0.371224	15891	DATA	16192	ref|NM_029790|ens|ENSMUST00000081631|gb|AK002682|gb|BC106186	mm|chr2:108932668-108932609	14396	0	NM_029790	ref|Mus musculus methyltransferase 5 domain containing 1 (Mett5d1), mRNA [NM_029790]	NM_029790	NM_029790	NM_029790	Mm.330451	ENSMUST00000081631	NP1403551	GO:0008168(methyltransferase activity)|GO:0016740(transferase activity)	chr2:108932668-108932609	mm|2qE3	0.0553734	2.57e-05	7.94488	7.69019	-0.25469	0.838167	-1.19308	8.00439	7.40217	-0.602222	0.658738	-1.51805
A_52_P387009	Egln3|EGL nine homolog 3 (C. elegans)	112407	Egln3	284	-0.447358	-1.36354	6.71854	-3.72402	0.00061684	0.0472973	-0.374349	19935	DATA	20331	ref|NM_028133|gb|AK044787|gb|AK165972|gb|AK170732	mm|chr12:55281012-55280953	17934	0	NM_028133	ref|Mus musculus EGL nine homolog 3 (C. elegans) (Egln3), mRNA [NM_028133]	NM_028133	NM_028133	NM_028133	Mm.133037		NP855602	GO:0001666(response to hypoxia)|GO:0005506(iron ion binding)|GO:0005634(nucleus)|GO:0005737(cytoplasm)|GO:0006915(apoptosis)|GO:0016491(oxidoreductase activity)|GO:0016702(oxidoreductase activity, acting on single donors with incorporation of molecular oxygen, incorporation of two atoms of oxygen)|GO:0016705(oxidoreductase activity, acting on paired donors, with incorporation or reduction of mole…	chr12:55281012-55280953	mm|12qC1	0.069817	9.93e-06	6.79256	6.3452	-0.447358	0.733385	-1.36354	7.48319	6.25319	-1.23	0.426317	-2.34567
A_55_P2033312	Lgi4|leucine-rich repeat LGI family, member 4	243914	Lgi4	550	0.284384	1.21789	9.21796	3.71959	0.000624863	0.0477669	-0.386076	36111	DATA	36794	ref|NM_144556|ens|ENSMUST00000039775|ens|ENSMUST00000088438|gb|AK134643	mm|chr7:31855879-31855938	32463	0	NM_144556	ref|Mus musculus leucine-rich repeat LGI family, member 4 (Lgi4), mRNA [NM_144556]	NM_144556	NM_144556	NM_144556	Mm.389870	ENSMUST00000039775	TC1580540	GO:0003674(molecular_function)|GO:0005515(protein binding)|GO:0005576(extracellular region)|GO:0005615(extracellular space)|GO:0008344(adult locomotory behavior)|GO:0022011(myelination in the peripheral nervous system)|GO:0042551(neuron maturation)|GO:0042552(myelination)	chr7:31855879-31855938	mm|7qB1	0.143301	0.00101736	9.141	9.42538	0.284384	1.21789	1.21789	8.97816	9.3273	0.349138	1.2738	1.2738
A_55_P2138796	A530016L24Rik|RIKEN cDNA A530016L24 gene	319942	A530016L24Rik	168	-0.596808	-1.51237	9.60243	-3.71682	0.000629946	0.0480095	-0.393427	13124	DATA	13379	ref|NM_177039|ens|ENSMUST00000057465|gb|AK079947|gb|AK040701	mm|chr12:113736556-113736615	11828	0	NM_177039	ref|Mus musculus RIKEN cDNA A530016L24 gene (A530016L24Rik), mRNA [NM_177039]	NM_177039	NM_177039	NM_177039	Mm.185209	ENSMUST00000057465	TC1586069	GO:0003674(molecular_function)|GO:0005575(cellular_component)|GO:0008150(biological_process)|GO:0016020(membrane)|GO:0016021(integral to membrane)	chr12:113736556-113736615	mm|12qF1	0.0481353	0.00381385	9.79648	9.19967	-0.596808	0.661215	-1.51237	10.1404	9.2732	-0.867175	0.548219	-1.82409
A_51_P112223	Gsta4|glutathione S-transferase, alpha 4	14860	Gsta4	261	-0.333932	-1.26044	8.28921	-3.71449	0.000634235	0.0481224	-0.399584	7997	DATA	8160	ref|NM_010357|ens|ENSMUST00000034903|gb|AK008400|gb|AK008189	mm|chr9:78046172-78047344	3050	0	NM_010357	ref|Mus musculus glutathione S-transferase, alpha 4 (Gsta4), mRNA [NM_010357]	NM_010357	NM_010357	NM_010357	Mm.2662	ENSMUST00000034903	TC1574931	GO:0004364(glutathione transferase activity)|GO:0005575(cellular_component)|GO:0005737(cytoplasm)|GO:0008152(metabolic process)|GO:0016740(transferase activity)	chr9:78046172-78047344	mm|9qE1	0.0656781	0.000480246	8.30867	7.97474	-0.333932	0.793371	-1.26044	8.72479	8.14866	-0.576127	0.670762	-1.49084
A_55_P2035484	1110038D17Rik|RIKEN cDNA 1110038D17 gene	68778	1110038D17Rik	85	-0.455191	-1.37096	10.6729	-3.7137	0.000635706	0.0481224	-0.401685	3722	DATA	3803	ref|NM_175133|ens|ENSMUST00000118936|ens|ENSMUST00000039796|gb|AK170872	mm|chr10:74969662-74969603	3356	0	NM_175133	ref|Mus musculus RIKEN cDNA 1110038D17 gene (1110038D17Rik), mRNA [NM_175133]	NM_175133	NM_175133	NM_175133	Mm.29382	ENSMUST00000118936	TC1613122	GO:0003674(molecular_function)|GO:0005575(cellular_component)|GO:0008150(biological_process)	chr10:74969662-74969603	mm|10qC1	0.0171256	0.000471163	10.9136	10.4584	-0.455191	0.729413	-1.37096	11.1176	10.2021	-0.915474	0.530169	-1.88619
A_55_P2136763	Gm6293|predicted pseudogene 6293	622178	Gm6293	328	-0.334227	-1.2607	12.1597	-3.71291	0.000637167	0.0481224	-0.40377	27448	DATA	27967	ref|XM_886587	mm|chr19:5415607-5415548	24600	0	XM_886587	ref|PREDICTED: Mus musculus predicted gene, EG622178 (EG622178), mRNA [XM_886587]	XM_886587	XM_886587	XM_886587					chr19:5415607-5415548	mm|19qA	0.0815079	0.000405876	12.2214	11.8872	-0.334227	0.793209	-1.2607	12.5484	11.9818	-0.566595	0.675209	-1.48102
A_51_P217498	Slc2a4|solute carrier family 2 (facilitated glucose transporter), member 4	20528	Slc2a4	137	-0.498906	-1.41314	13.6107	-3.71094	0.000640846	0.0482553	-0.408992	20629	DATA	21034	ref|NM_009204|ens|ENSMUST00000018710|gb|AK160882|gb|M23383	mm|chr11:69756132-69756073	10106	0	NM_009204	ref|Mus musculus solute carrier family 2 (facilitated glucose transporter), member 4 (Slc2a4), mRNA [NM_009204]	NM_009204	NM_009204	NM_009204	Mm.10661	ENSMUST00000018710	TC1576122	GO:0000299(integral to membrane of membrane fraction)|GO:0005215(transporter activity)|GO:0005355(glucose transmembrane transporter activity)|GO:0005360(insulin-responsive hydrogen:glucose symporter activity)|GO:0005624(membrane fraction)|GO:0005625(soluble fraction)|GO:0005737(cytoplasm)|GO:0005768(endosome)|GO:0005771(multivesicular body)|GO:0005792(microsome)|GO:0005886(plasma membrane)|GO:000…	chr11:69756132-69756073	mm|11qB3	0.0376064	0.000637938	13.7628	13.2639	-0.498906	0.707643	-1.41314	14.1719	13.2443	-0.927579	0.52574	-1.90208
A_51_P103975	Brp44|brain protein 44	70456	Brp44	675	-0.541094	-1.45508	13.3478	-3.70935	0.000643818	0.0483344	-0.41319	33002	DATA	33621	ref|NM_027430|ens|ENSMUST00000027853|gb|AK151522|gb|BC018324	mm|chr1:167409699-167411082	1549	0	NM_027430	ref|Mus musculus brain protein 44 (Brp44), mRNA [NM_027430]	NM_027430	NM_027430	NM_027430	Mm.195625	ENSMUST00000027853	TC1572946	GO:0003674(molecular_function)|GO:0005739(mitochondrion)|GO:0008150(biological_process)	chr1:167409699-167411082	mm|1qH2.3	0.176676	0.000176479	13.5969	13.0558	-0.541094	0.687249	-1.45508	13.7996	12.9388	-0.860775	0.550657	-1.81601
A_51_P485421	ENSMUST00000103426|	NA		538	0.920677	1.893	10.0175	3.70706	0.000648136	0.0484997	-0.419254	3005	DATA	3073	ens|ENSMUST00000103426|ens|ENSMUST00000103425|gb|AK088666|gb|AF052834	mm|chr12:114659689-114659630	2488	0	ENSMUST00000103426	ens|immunoglobulin heavy chain 6 (heavy chain of IgM) Gene [Source:MGI Symbol;Acc:MGI:96448] [ENSMUST00000103426]	ENSMUST00000103426		AK088666	Mm.342177	ENSMUST00000103426	NP062352		chr12:114659689-114659630	mm|12qF1	0.1388	0.000109198	9.42188	10.3426	0.920677	1.893	1.893	9.2733	11.0321	1.75879	3.38414	3.38414
A_55_P2133680	Gm5652|glyceraldehyde-3-phosphate dehydrogenase pseudogene	435292	Gm5652	408	-0.812396	-1.75613	10.742	-3.70614	0.000649876	0.0484997	-0.421687	15813	DATA	16114	ref|XR_034553|ref|XR_030953|ref|XR_031681|ref|XR_033100	mm|chr12:5597266-5597207	14255	0	XR_034553	ref|PREDICTED: Mus musculus similar to Glyceraldehyde-3-phosphate dehydrogenase (GAPDH) (LOC435292), misc RNA [XR_034553]	XR_034553	XR_034553	XR_034553					chr12:5597266-5597207	mm|12qA1.1	0.104898	0.0319611	11.0706	10.2582	-0.812396	0.569435	-1.75613	11.1941	10.4451	-0.749004	0.595014	-1.68063
A_55_P2111302	Cp|ceruloplasmin	12870	Cp	80	-0.392753	-1.3129	11.7789	-3.69879	0.000663938	0.049243	-0.441105	41563	DATA	42345	ref|NM_007752|ens|ENSMUST00000003714|ens|ENSMUST00000108327|ens|ENSMUST00000091309	mm|chr3:19889071-19889130	37256	0	NM_007752	ref|Mus musculus ceruloplasmin (Cp), transcript variant 2, mRNA [NM_007752]	NM_007752	NM_007752	NM_007752	Mm.13787	ENSMUST00000003714	TC1779189	GO:0004322(ferroxidase activity)|GO:0005507(copper ion binding)|GO:0005576(extracellular region)|GO:0005615(extracellular space)|GO:0006810(transport)|GO:0006811(ion transport)|GO:0006825(copper ion transport)|GO:0016491(oxidoreductase activity)|GO:0046658(anchored to plasma membrane)|GO:0046688(response to copper ion)|GO:0046872(metal ion binding)|GO:0055114(oxidation reduction)	chr3:19889071-19889130	mm|3qA2	0.0170063	0.00141402	12.0403	11.6476	-0.392753	0.761675	-1.3129	12.0544	11.3733	-0.681067	0.623704	-1.60332
A_55_P1972104	Acsm3|acyl-CoA synthetase medium-chain family member 3	20216	Acsm3	298	-0.984488	-1.97861	9.5712	-3.6987	0.000664116	0.049243	-0.441349	32588	DATA	33198	ref|NM_212441|ref|NM_212442|ref|NM_016870|ens|ENSMUST00000106528	mm|chr7:126927796-126927855	29293	0	NM_212441	ref|Mus musculus acyl-CoA synthetase medium-chain family member 3 (Acsm3), transcript variant 2, mRNA [NM_212441]	NM_212441	NM_212441	NM_212441	Mm.334199	ENSMUST00000106528	TC1581394	GO:0000166(nucleotide binding)|GO:0003824(catalytic activity)|GO:0005524(ATP binding)|GO:0005739(mitochondrion)|GO:0005759(mitochondrial matrix)|GO:0006629(lipid metabolic process)|GO:0006631(fatty acid metabolic process)|GO:0006633(fatty acid biosynthetic process)|GO:0008152(metabolic process)|GO:0015645(fatty acid ligase activity)|GO:0016874(ligase activity)|GO:0046872(metal ion binding)|GO:004…	chr7:126927796-126927855	mm|7qF2	0.0719188	0.0101312	9.62717	8.64269	-0.984488	0.505405	-1.97861	10.6021	9.41285	-1.18922	0.438539	-2.2803
A_51_P335900	Cox5a|cytochrome c oxidase, subunit Va	12858	Cox5a	453	-0.375922	-1.29767	14.324	-3.69766	0.000666112	0.049243	-0.44407	13606	DATA	13870	ref|NM_007747|ens|ENSMUST00000000090|gb|X15963|gb|AK018723	mm|chr9:57379593-57380141	12256	0	NM_007747	ref|Mus musculus cytochrome c oxidase, subunit Va (Cox5a), nuclear gene encoding mitochondrial protein, mRNA [NM_007747]	NM_007747	NM_007747	NM_007747	Mm.273403	ENSMUST00000000090	TC1573289	GO:0004129(cytochrome-c oxidase activity)|GO:0005739(mitochondrion)|GO:0005743(mitochondrial inner membrane)|GO:0015992(proton transport)|GO:0016020(membrane)|GO:0034220(ion transmembrane transport)|GO:0046872(metal ion binding)	chr9:57379593-57380141	mm|9qB	0.119267	4.6e-05	14.4604	14.0845	-0.375922	0.770613	-1.29767	14.7685	13.9825	-0.785947	0.579971	-1.72422
A_51_P173906	Mto1|mitochondrial translation optimization 1 homolog (S. cerevisiae)	68291	Mto1	336	-0.265998	-1.20247	7.69151	-3.69686	0.000667669	0.049243	-0.446188	27621	DATA	28145	ref|NM_026658|ens|ENSMUST00000034896|ens|ENSMUST00000148238|gb|AK019088	mm|chr9:78312756-78318443	24760	0	NM_026658	ref|Mus musculus mitochondrial translation optimization 1 homolog (S. cerevisiae) (Mto1), nuclear gene encoding mitochondrial protein, mRNA [NM_026658]	NM_026658	NM_026658	NM_026658	Mm.291779	ENSMUST00000034896	TC1577223	GO:0002098(tRNA wobble uridine modification)|GO:0005739(mitochondrion)|GO:0008033(tRNA processing)|GO:0045333(cellular respiration)|GO:0050660(FAD binding)	chr9:78312756-78318443	mm|9qE1	0.0845829	0.0154147	7.82465	7.55866	-0.265998	0.831623	-1.20247	7.82084	7.56191	-0.258931	0.835707	-1.19659
A_55_P2110185	Echdc1|enoyl Coenzyme A hydratase domain containing 1	52665	Echdc1	730	-0.368624	-1.29112	6.60147	-3.6834	0.000694344	0.0510606	-0.481714	1543	DATA	1572	ref|NM_025855|ref|NM_001110195|ens|ENSMUST00000020034|gb|AK028775	mm|chr10:29066408-29066467	1315	0	NM_025855	ref|Mus musculus enoyl Coenzyme A hydratase domain containing 1 (Echdc1), transcript variant 1, mRNA [NM_025855]	NM_025855	NM_025855	NM_025855	Mm.28930	ENSMUST00000020034	TC1574654	GO:0003674(molecular_function)|GO:0003824(catalytic activity)|GO:0005575(cellular_component)|GO:0008150(biological_process)|GO:0008152(metabolic process)	chr10:29066408-29066467	mm|10qA4	0.192739	4.04e-05	6.8383	6.46967	-0.368624	0.774521	-1.29112	6.87159	6.22631	-0.645282	0.639368	-1.56405
A_51_P112734	Slc7a8|solute carrier family 7 (cationic amino acid transporter, y+ system), member 8	50934	Slc7a8	480	0.326654	1.2541	8.40544	3.67735	0.000706658	0.0518147	-0.497652	21066	DATA	21476	ref|NM_016972|ens|ENSMUST00000022787|gb|AK136752|gb|Y19022	mm|chr14:55341196-55341137	1826	0	NM_016972	ref|Mus musculus solute carrier family 7 (cationic amino acid transporter, y+ system), member 8 (Slc7a8), mRNA [NM_016972]	NM_016972	NM_016972	NM_016972	Mm.276831	ENSMUST00000022787	TC1575842	GO:0003333(amino acid transmembrane transport)|GO:0005275(amine transmembrane transporter activity)|GO:0005737(cytoplasm)|GO:0005886(plasma membrane)|GO:0006810(transport)|GO:0006865(amino acid transport)|GO:0015171(amino acid transmembrane transporter activity)|GO:0015179(L-amino acid transmembrane transporter activity)|GO:0015807(L-amino acid transport)|GO:0016020(membrane)|GO:0016021(integral …	chr14:55341196-55341137	mm|14qC3	0.12942	0.000184507	8.28449	8.61114	0.326654	1.2541	1.2541	8.08518	8.64093	0.555744	1.46993	1.46993
A_51_P379373	Lactb2|lactamase, beta 2	212442	Lactb2	310	-0.633419	-1.55124	9.37777	-3.6758	0.000709847	0.0518972	-0.501735	23079	DATA	23524	ref|NM_145381|gb|AK090091|gb|BC004045|tc|TC1666927	mm|chr1:13616246-13616187	20842	0	NM_145381	ref|Mus musculus lactamase, beta 2 (Lactb2), mRNA [NM_145381]	NM_145381	NM_145381	NM_145381	Mm.89572	ENSMUST00000027071	TC1666927	GO:0003674(molecular_function)|GO:0005739(mitochondrion)|GO:0008150(biological_process)|GO:0016787(hydrolase activity)|GO:0046872(metal ion binding)	chr1:13616246-13616187	mm|1qA3	0.0747129	0.000268902	9.51093	8.87751	-0.633419	0.644647	-1.55124	10.1789	8.94375	-1.23511	0.424811	-2.35399
A_51_P112223	Gsta4|glutathione S-transferase, alpha 4	14860	Gsta4	124	-0.319887	-1.24823	8.15368	-3.67433	0.000712884	0.0519682	-0.505606	5172	DATA	5283	ref|NM_010357|ens|ENSMUST00000034903|gb|AK008400|gb|AK008189	mm|chr9:78046172-78047344	3050	0	NM_010357	ref|Mus musculus glutathione S-transferase, alpha 4 (Gsta4), mRNA [NM_010357]	NM_010357	NM_010357	NM_010357	Mm.2662	ENSMUST00000034903	TC1574931	GO:0004364(glutathione transferase activity)|GO:0005575(cellular_component)|GO:0005737(cytoplasm)|GO:0008152(metabolic process)|GO:0016740(transferase activity)	chr9:78046172-78047344	mm|9qE1	0.0326607	0.000695878	8.15371	7.83382	-0.319887	0.801133	-1.24823	8.60212	8.02506	-0.57706	0.670328	-1.49181
A_51_P124748	Tgfb3|transforming growth factor, beta 3	21809	Tgfb3	613	0.340104	1.26585	10.2257	3.67064	0.000720573	0.0523769	-0.515331	15577	DATA	15878	ref|NM_009368|ens|ENSMUST00000003687|gb|AK162560|gb|AK132519	mm|chr12:87397863-87397804	6149	0	NM_009368	ref|Mus musculus transforming growth factor, beta 3 (Tgfb3), mRNA [NM_009368]	NM_009368	NM_009368	NM_009368	Mm.3992	ENSMUST00000003687	TC1575978	GO:0000187(activation of MAPK activity)|GO:0001701(in utero embryonic development)|GO:0005160(transforming growth factor beta receptor binding)|GO:0005576(extracellular region)|GO:0005615(extracellular space)|GO:0005634(nucleus)|GO:0005737(cytoplasm)|GO:0006917(induction of apoptosis)|GO:0007184(SMAD protein nuclear translocation)|GO:0008083(growth factor activity)|GO:0008285(negative regulation …	chr12:87397863-87397804	mm|12qD2	0.157314	0.000599962	10.0845	10.4246	0.340104	1.26585	1.26585	9.96234	10.4315	0.46913	1.38427	1.38427
A_51_P456957	Pex11a|peroxisomal biogenesis factor 11 alpha	18631	Pex11a	174	-0.515142	-1.42914	12.6068	-3.65635	0.00075108	0.0544371	-0.552914	10205	DATA	10420	ref|NM_011068|ens|ENSMUST00000098352|gb|AF093669|gb|BC028786	mm|chr7:86882282-86882223	3163	0	NM_011068	ref|Mus musculus peroxisomal biogenesis factor 11 alpha (Pex11a), mRNA [NM_011068]	NM_011068	NM_011068	NM_011068	Mm.20615	ENSMUST00000032761	TC1605243	GO:0005777(peroxisome)|GO:0005778(peroxisomal membrane)|GO:0007031(peroxisome organization)|GO:0016020(membrane)|GO:0016021(integral to membrane)|GO:0016557(peroxisome membrane biogenesis)|GO:0016559(peroxisome fission)|GO:0050873(brown fat cell differentiation)	chr7:86882282-86882223	mm|7qD3	0.048673	0.00152439	12.8594	12.3443	-0.515142	0.699724	-1.42914	13.0405	12.1829	-0.857623	0.551861	-1.81205
A_55_P2133568	ENSMUST00000034997|	NA		325	-0.333258	-1.25985	7.00226	-3.64995	0.00076513	0.055296	-0.569708	11831	DATA	12067	ens|ENSMUST00000034997|gb|AK012825|gb|BC032970|tc|TC1619493	mm|chr9:88417209-88417150	10708	0	ENSMUST00000034997	ens|RIKEN cDNA 2810026P18 gene Gene [Source:MGI Symbol;Acc:MGI:1919905] [ENSMUST00000034997]	ENSMUST00000034997		AK012825	Mm.21798	ENSMUST00000034997	TC1619493		chr9:88417209-88417150	mm|9qE3.1	0.0807277	0.000449226	7.2816	6.94834	-0.333258	0.793742	-1.25985	7.17858	6.60053	-0.578054	0.669867	-1.49283
A_51_P112223	Gsta4|glutathione S-transferase, alpha 4	14860	Gsta4	449	-0.302128	-1.23296	8.35287	-3.64829	0.000768829	0.0553301	-0.574078	35329	DATA	35997	ref|NM_010357|ens|ENSMUST00000034903|gb|AK008400|gb|AK008189	mm|chr9:78046172-78047344	3050	0	NM_010357	ref|Mus musculus glutathione S-transferase, alpha 4 (Gsta4), mRNA [NM_010357]	NM_010357	NM_010357	NM_010357	Mm.2662	ENSMUST00000034903	TC1574931	GO:0004364(glutathione transferase activity)|GO:0005575(cellular_component)|GO:0005737(cytoplasm)|GO:0008152(metabolic process)|GO:0016740(transferase activity)	chr9:78046172-78047344	mm|9qE1	0.118248	0.000141539	8.35458	8.05245	-0.302128	0.811055	-1.23296	8.77523	8.2292	-0.546033	0.684901	-1.46007
A_51_P456957	Pex11a|peroxisomal biogenesis factor 11 alpha	18631	Pex11a	140	-0.496256	-1.41055	12.6788	-3.64776	0.000770002	0.0553301	-0.575459	23229	DATA	23679	ref|NM_011068|ens|ENSMUST00000098352|gb|AF093669|gb|BC028786	mm|chr7:86882282-86882223	3163	0	NM_011068	ref|Mus musculus peroxisomal biogenesis factor 11 alpha (Pex11a), mRNA [NM_011068]	NM_011068	NM_011068	NM_011068	Mm.20615	ENSMUST00000032761	TC1605243	GO:0005777(peroxisome)|GO:0005778(peroxisomal membrane)|GO:0007031(peroxisome organization)|GO:0016020(membrane)|GO:0016021(integral to membrane)|GO:0016557(peroxisome membrane biogenesis)|GO:0016559(peroxisome fission)|GO:0050873(brown fat cell differentiation)	chr7:86882282-86882223	mm|7qD3	0.0386479	0.00139453	12.9183	12.422	-0.496256	0.708944	-1.41055	13.1144	12.2605	-0.853935	0.553274	-1.80742
A_51_P485421	ENSMUST00000103426|	NA		684	0.913575	1.88371	10.3652	3.64304	0.000780604	0.0559114	-0.587849	37461	DATA	38170	ens|ENSMUST00000103426|ens|ENSMUST00000103425|gb|AK088666|gb|AF052834	mm|chr12:114659689-114659630	2488	0	ENSMUST00000103426	ens|immunoglobulin heavy chain 6 (heavy chain of IgM) Gene [Source:MGI Symbol;Acc:MGI:96448] [ENSMUST00000103426]	ENSMUST00000103426		AK088666	Mm.342177	ENSMUST00000103426	NP062352		chr12:114659689-114659630	mm|12qF1	0.18104	5.05e-05	9.75521	10.6688	0.913575	1.88371	1.88371	9.60916	11.4278	1.81864	3.52748	3.52748
A_51_P265869	Hspa9|heat shock protein 9	15526	Hspa9	489	-0.364535	-1.28747	12.2721	-3.64198	0.000783009	0.0559114	-0.590635	3731	DATA	3812	ref|NM_010481|ens|ENSMUST00000025217|gb|AK167856|gb|AK030299	mm|chr18:35097733-35097674	3371	0	NM_010481	ref|Mus musculus heat shock protein 9 (Hspa9), nuclear gene encoding mitochondrial protein, mRNA [NM_010481]	NM_010481	NM_010481	NM_010481	Mm.209419	ENSMUST00000025217	TC1573799	GO:0000166(nucleotide binding)|GO:0005515(protein binding)|GO:0005524(ATP binding)|GO:0005737(cytoplasm)|GO:0005739(mitochondrion)|GO:0006457(protein folding)|GO:0006611(protein export from nucleus)|GO:0006950(response to stress)|GO:0019899(enzyme binding)|GO:0051082(unfolded protein binding)	chr18:35097733-35097674	mm|18qB1	0.129817	0.00119422	12.3471	11.9825	-0.364535	0.776719	-1.28747	12.6357	12.123	-0.512736	0.700892	-1.42675
A_51_P112734	Slc7a8|solute carrier family 7 (cationic amino acid transporter, y+ system), member 8	50934	Slc7a8	428	0.348294	1.27305	8.2522	3.64121	0.000784761	0.0559114	-0.59266	20664	DATA	21069	ref|NM_016972|ens|ENSMUST00000022787|gb|AK136752|gb|Y19022	mm|chr14:55341196-55341137	1826	0	NM_016972	ref|Mus musculus solute carrier family 7 (cationic amino acid transporter, y+ system), member 8 (Slc7a8), mRNA [NM_016972]	NM_016972	NM_016972	NM_016972	Mm.276831	ENSMUST00000022787	TC1575842	GO:0003333(amino acid transmembrane transport)|GO:0005275(amine transmembrane transporter activity)|GO:0005737(cytoplasm)|GO:0005886(plasma membrane)|GO:0006810(transport)|GO:0006865(amino acid transport)|GO:0015171(amino acid transmembrane transporter activity)|GO:0015179(L-amino acid transmembrane transporter activity)|GO:0015807(L-amino acid transport)|GO:0016020(membrane)|GO:0016021(integral …	chr14:55341196-55341137	mm|14qC3	0.110986	0.000670009	8.13325	8.48154	0.348294	1.27305	1.27305	7.92437	8.46964	0.545267	1.45929	1.45929
A_51_P456957	Pex11a|peroxisomal biogenesis factor 11 alpha	18631	Pex11a	125	-0.496727	-1.41101	12.6751	-3.63703	0.000794294	0.0564308	-0.603599	23237	DATA	23687	ref|NM_011068|ens|ENSMUST00000098352|gb|AF093669|gb|BC028786	mm|chr7:86882282-86882223	3163	0	NM_011068	ref|Mus musculus peroxisomal biogenesis factor 11 alpha (Pex11a), mRNA [NM_011068]	NM_011068	NM_011068	NM_011068	Mm.20615	ENSMUST00000032761	TC1605243	GO:0005777(peroxisome)|GO:0005778(peroxisomal membrane)|GO:0007031(peroxisome organization)|GO:0016020(membrane)|GO:0016021(integral to membrane)|GO:0016557(peroxisome membrane biogenesis)|GO:0016559(peroxisome fission)|GO:0050873(brown fat cell differentiation)	chr7:86882282-86882223	mm|7qD3	0.0327119	0.00170511	12.9043	12.4076	-0.496727	0.708713	-1.41101	13.1176	12.2709	-0.846625	0.556084	-1.79829
A_51_P100828	Prdx3|peroxiredoxin 3	11757	Prdx3	364	-0.401768	-1.32113	11.2305	-3.63583	0.000797055	0.0564674	-0.606742	2955	DATA	3023	ref|NM_007452|ens|ENSMUST00000025961|gb|BD174090|gb|M28723	mm|chr19:60940207-60940148	930	0	NM_007452	ref|Mus musculus peroxiredoxin 3 (Prdx3), nuclear gene encoding mitochondrial protein, mRNA [NM_007452]	NM_007452	NM_007452	NM_007452	Mm.29821	ENSMUST00000025961	TC1574037	GO:0001893(maternal placenta development)|GO:0004601(peroxidase activity)|GO:0005739(mitochondrion)|GO:0006979(response to oxidative stress)|GO:0016209(antioxidant activity)|GO:0016491(oxidoreductase activity)|GO:0030099(myeloid cell differentiation)|GO:0032496(response to lipopolysaccharide)|GO:0042744(hydrogen peroxide catabolic process)|GO:0042802(identical protein binding)|GO:0043524(negative…	chr19:60940207-60940148	mm|19qD3	0.0889248	0.00288596	11.4205	11.0187	-0.401768	0.75693	-1.32113	11.5196	10.9631	-0.556456	0.67997	-1.47065
A_51_P103975	Brp44|brain protein 44	70456	Brp44	683	-0.531167	-1.4451	13.0841	-3.63061	0.000809179	0.0571653	-0.620416	43902	DATA	44721	ref|NM_027430|ens|ENSMUST00000027853|gb|AK151522|gb|BC018324	mm|chr1:167409699-167411082	1549	0	NM_027430	ref|Mus musculus brain protein 44 (Brp44), mRNA [NM_027430]	NM_027430	NM_027430	NM_027430	Mm.195625	ENSMUST00000027853	TC1572946	GO:0003674(molecular_function)|GO:0005739(mitochondrion)|GO:0008150(biological_process)	chr1:167409699-167411082	mm|1qH2.3	0.180371	0.000599538	13.3288	12.7977	-0.531167	0.691995	-1.4451	13.4879	12.7222	-0.765691	0.588172	-1.70018
A_51_P112445	Wdr3|WD repeat domain 3	269470	Wdr3	497	0.192632	1.14285	8.69497	3.62859	0.000813923	0.0573394	-0.625709	27728	DATA	28256	ref|NM_175552|ens|ENSMUST00000052120|gb|AK050797|gb|BC050990	mm|chr3:99942517-99942458	414	0	NM_175552	ref|Mus musculus WD repeat domain 3 (Wdr3), mRNA [NM_175552]	NM_175552	NM_175552	NM_175552	Mm.24591	ENSMUST00000052120	TC1575727	GO:0005634(nucleus)	chr3:99942517-99942458	mm|3qF2.2	0.131061	0.0910988	8.58126	8.77389	0.192632	1.14285	1.14285	8.66309	8.76164	0.0985504	1.0707	1.0707
A_51_P124748	Tgfb3|transforming growth factor, beta 3	21809	Tgfb3	630	0.325757	1.25332	10.097	3.62665	0.000818503	0.057501	-0.630791	9643	DATA	9845	ref|NM_009368|ens|ENSMUST00000003687|gb|AK162560|gb|AK132519	mm|chr12:87397863-87397804	6149	0	NM_009368	ref|Mus musculus transforming growth factor, beta 3 (Tgfb3), mRNA [NM_009368]	NM_009368	NM_009368	NM_009368	Mm.3992	ENSMUST00000003687	TC1575978	GO:0000187(activation of MAPK activity)|GO:0001701(in utero embryonic development)|GO:0005160(transforming growth factor beta receptor binding)|GO:0005576(extracellular region)|GO:0005615(extracellular space)|GO:0005634(nucleus)|GO:0005737(cytoplasm)|GO:0006917(induction of apoptosis)|GO:0007184(SMAD protein nuclear translocation)|GO:0008083(growth factor activity)|GO:0008285(negative regulation …	chr12:87397863-87397804	mm|12qD2	0.164229	0.000443393	9.9695	10.2953	0.325757	1.25332	1.25332	9.82584	10.2972	0.471369	1.38642	1.38642
A_51_P112734	Slc7a8|solute carrier family 7 (cationic amino acid transporter, y+ system), member 8	50934	Slc7a8	623	0.337567	1.26362	8.20165	3.62358	0.000825797	0.0578518	-0.638826	14153	DATA	14429	ref|NM_016972|ens|ENSMUST00000022787|gb|AK136752|gb|Y19022	mm|chr14:55341196-55341137	1826	0	NM_016972	ref|Mus musculus solute carrier family 7 (cationic amino acid transporter, y+ system), member 8 (Slc7a8), mRNA [NM_016972]	NM_016972	NM_016972	NM_016972	Mm.276831	ENSMUST00000022787	TC1575842	GO:0003333(amino acid transmembrane transport)|GO:0005275(amine transmembrane transporter activity)|GO:0005737(cytoplasm)|GO:0005886(plasma membrane)|GO:0006810(transport)|GO:0006865(amino acid transport)|GO:0015171(amino acid transmembrane transporter activity)|GO:0015179(L-amino acid transmembrane transporter activity)|GO:0015807(L-amino acid transport)|GO:0016020(membrane)|GO:0016021(integral …	chr14:55341196-55341137	mm|14qC3	0.158718	0.000296457	8.05264	8.39021	0.337567	1.26362	1.26362	7.92006	8.44367	0.523605	1.43754	1.43754
A_51_P217498	Slc2a4|solute carrier family 2 (facilitated glucose transporter), member 4	20528	Slc2a4	152	-0.475443	-1.39035	13.4907	-3.61871	0.000837493	0.0584504	-0.651562	22685	DATA	23125	ref|NM_009204|ens|ENSMUST00000018710|gb|AK160882|gb|M23383	mm|chr11:69756132-69756073	10106	0	NM_009204	ref|Mus musculus solute carrier family 2 (facilitated glucose transporter), member 4 (Slc2a4), mRNA [NM_009204]	NM_009204	NM_009204	NM_009204	Mm.10661	ENSMUST00000018710	TC1576122	GO:0000299(integral to membrane of membrane fraction)|GO:0005215(transporter activity)|GO:0005355(glucose transmembrane transporter activity)|GO:0005360(insulin-responsive hydrogen:glucose symporter activity)|GO:0005624(membrane fraction)|GO:0005625(soluble fraction)|GO:0005737(cytoplasm)|GO:0005768(endosome)|GO:0005771(multivesicular body)|GO:0005792(microsome)|GO:0005886(plasma membrane)|GO:000…	chr11:69756132-69756073	mm|11qB3	0.0423003	0.000635901	13.6301	13.1546	-0.475443	0.719246	-1.39035	14.0424	13.1356	-0.90683	0.533356	-1.87492
A_51_P128648	Uqcrc2|ubiquinol cytochrome c reductase core protein 2	67003	Uqcrc2	256	-0.356241	-1.28009	13.3417	-3.61802	0.000839178	0.0584504	-0.653382	20519	DATA	20923	ref|NM_025899|ens|ENSMUST00000033176|gb|AK167377|gb|AK077583	mm|chr7:127802599-127802658	856	0	NM_025899	ref|Mus musculus ubiquinol cytochrome c reductase core protein 2 (Uqcrc2), mRNA [NM_025899]	NM_025899	NM_025899	NM_025899	Mm.334206	ENSMUST00000033176	TC1573111	GO:0003824(catalytic activity)|GO:0004222(metalloendopeptidase activity)|GO:0005739(mitochondrion)|GO:0005743(mitochondrial inner membrane)|GO:0005750(mitochondrial respiratory chain complex III)|GO:0006508(proteolysis)|GO:0006810(transport)|GO:0008150(biological_process)|GO:0008270(zinc ion binding)|GO:0016020(membrane)|GO:0022900(electron transport chain)|GO:0032403(protein complex binding)|GO:…	chr7:127802599-127802658	mm|7qF2	0.0656781	0.000405876	13.498	13.1418	-0.356241	0.781197	-1.28009	13.6959	13.0311	-0.664802	0.630775	-1.58535
A_52_P144818	Ppp1r1a|protein phosphatase 1, regulatory (inhibitor) subunit 1A	58200	Ppp1r1a	536	-0.602346	-1.51818	8.59499	-3.61714	0.000841315	0.0584504	-0.655684	12435	DATA	12678	ref|NM_021391|ens|ENSMUST00000023133|gb|AK002813|gb|BC025123	mm|chr15:103361132-103361073	11182	0	NM_021391	ref|Mus musculus protein phosphatase 1, regulatory (inhibitor) subunit 1A (Ppp1r1a), mRNA [NM_021391]	NM_021391	NM_021391	NM_021391	Mm.143788	ENSMUST00000023133	TC1580037	GO:0004864(phosphoprotein phosphatase inhibitor activity)|GO:0005515(protein binding)|GO:0005975(carbohydrate metabolic process)|GO:0005977(glycogen metabolic process)|GO:0007165(signal transduction)|GO:0050790(regulation of catalytic activity)	chr15:103361132-103361073	mm|15qF3	0.1388	0.00197969	9.02346	8.42112	-0.602346	0.658682	-1.51818	8.88208	8.05332	-0.828766	0.56301	-1.77617
A_55_P2013730	Islr2|immunoglobulin superfamily containing leucine-rich repeat 2	320563	Islr2	754	0.409115	1.32787	8.21618	3.60726	0.000865638	0.0599746	-0.681487	39301	DATA	40044	ref|NM_001161536|ref|NM_001161537|ref|NM_001161535|ref|NM_177193	mm|chr9:58044172-58044113	35164	0	NM_001161536	ref|Mus musculus immunoglobulin superfamily containing leucine-rich repeat 2 (Islr2), transcript variant 2, mRNA [NM_001161536]	NM_001161536	NM_001161536	NM_001161536	Mm.186499	ENSMUST00000060035	TC1577111	GO:0005515(protein binding)|GO:0005886(plasma membrane)|GO:0007275(multicellular organismal development)|GO:0007399(nervous system development)|GO:0009986(cell surface)|GO:0016020(membrane)|GO:0016021(integral to membrane)|GO:0045773(positive regulation of axon extension)	chr9:58044172-58044113	mm|9qB	0.197303	6.39e-06	7.91524	8.32436	0.409115	1.32787	1.32787	7.84291	8.78223	0.939319	1.91762	1.91762
A_51_P103975	Brp44|brain protein 44	70456	Brp44	646	-0.490877	-1.4053	13.0945	-3.6032	0.000875826	0.0605138	-0.692078	3814	DATA	3900	ref|NM_027430|ens|ENSMUST00000027853|gb|AK151522|gb|BC018324	mm|chr1:167409699-167411082	1549	0	NM_027430	ref|Mus musculus brain protein 44 (Brp44), mRNA [NM_027430]	NM_027430	NM_027430	NM_027430	Mm.195625	ENSMUST00000027853	TC1572946	GO:0003674(molecular_function)|GO:0005739(mitochondrion)|GO:0008150(biological_process)	chr1:167409699-167411082	mm|1qH2.3	0.16869	0.000189644	13.3095	12.8187	-0.490877	0.711592	-1.4053	13.5464	12.7033	-0.843082	0.557451	-1.79388
A_51_P437327	Ascl1|achaete-scute complex homolog 1 (Drosophila)	17172	Ascl1	661	-0.439555	-1.35619	5.92083	-3.60124	0.000880799	0.0606906	-0.697203	41320	DATA	42099	ref|NM_008553|ens|ENSMUST00000020243|gb|AK141866|gb|M95603	mm|chr10:86955161-86955102	775	0	NM_008553	ref|Mus musculus achaete-scute complex homolog 1 (Drosophila) (Ascl1), mRNA [NM_008553]	NM_008553	NM_008553	NM_008553	Mm.136217	ENSMUST00000020243	TC1582731	GO:0001764(neuron migration)|GO:0003677(DNA binding)|GO:0003690(double-stranded DNA binding)|GO:0003700(transcription factor activity)|GO:0005634(nucleus)|GO:0006350(transcription)|GO:0007219(Notch signaling pathway)|GO:0007275(multicellular organismal development)|GO:0007389(pattern specification process)|GO:0007399(nervous system development)|GO:0007400(neuroblast fate determination)|GO:0007405…	chr10:86955161-86955102	mm|10qC1	0.173607	0.0241045	6.32848	5.88892	-0.439555	0.737362	-1.35619	5.92218	5.54373	-0.378453	0.769262	-1.29995
A_51_P485421	ENSMUST00000103426|	NA		685	0.906846	1.87494	10.4325	3.59666	0.000892511	0.0613296	-0.709158	32600	DATA	33211	ens|ENSMUST00000103426|ens|ENSMUST00000103425|gb|AK088666|gb|AF052834	mm|chr12:114659689-114659630	2488	0	ENSMUST00000103426	ens|immunoglobulin heavy chain 6 (heavy chain of IgM) Gene [Source:MGI Symbol;Acc:MGI:96448] [ENSMUST00000103426]	ENSMUST00000103426		AK088666	Mm.342177	ENSMUST00000103426	NP062352		chr12:114659689-114659630	mm|12qF1	0.181257	8.27e-05	9.84672	10.7536	0.906846	1.87494	1.87494	9.68783	11.4418	1.75397	3.37284	3.37284
A_51_P290207	Insig1|insulin induced gene 1	231070	Insig1	759	-0.928705	-1.90357	9.14638	-3.59182	0.000905016	0.0620195	-0.721751	29452	DATA	30011	ref|NM_153526|ens|ENSMUST00000059155|gb|AK135941|gb|AK135989	mm|chr5:28404246-28404305	26398	0	NM_153526	ref|Mus musculus insulin induced gene 1 (Insig1), mRNA [NM_153526]	NM_153526	NM_153526	NM_153526	Mm.30221	ENSMUST00000059155	TC1577191	GO:0005515(protein binding)|GO:0005783(endoplasmic reticulum)|GO:0006629(lipid metabolic process)|GO:0006641(triglyceride metabolic process)|GO:0006695(cholesterol biosynthetic process)|GO:0006991(response to sterol depletion)|GO:0008202(steroid metabolic process)|GO:0008203(cholesterol metabolic process)|GO:0010894(negative regulation of steroid biosynthetic process)|GO:0016020(membrane)|GO:0016…	chr5:28404246-28404305	mm|5qB1	0.197632	2.44e-05	9.50037	8.57166	-0.928705	0.52533	-1.90357	10.2505	8.26303	-1.98743	0.252187	-3.9653
A_51_P485421	ENSMUST00000103426|	NA		689	0.923924	1.89727	10.5078	3.59018	0.000909317	0.0621449	-0.726041	31664	DATA	32255	ens|ENSMUST00000103426|ens|ENSMUST00000103425|gb|AK088666|gb|AF052834	mm|chr12:114659689-114659630	2488	0	ENSMUST00000103426	ens|immunoglobulin heavy chain 6 (heavy chain of IgM) Gene [Source:MGI Symbol;Acc:MGI:96448] [ENSMUST00000103426]	ENSMUST00000103426		AK088666	Mm.342177	ENSMUST00000103426	NP062352		chr12:114659689-114659630	mm|12qF1	0.18352	8.77e-05	9.90682	10.8307	0.923924	1.89727	1.89727	9.75934	11.5344	1.77501	3.42241	3.42241
A_55_P1961423	Gsta3|glutathione S-transferase, alpha 3	14859	Gsta3	236	-0.566875	-1.48131	13.7268	-3.58728	0.000916935	0.0624957	-0.733589	19317	DATA	19702	ref|NM_001077353|ref|NM_010356|ens|ENSMUST00000121676|ens|ENSMUST00000027067	mm|chr1:21255043-21255102	17427	0	NM_001077353	ref|Mus musculus glutathione S-transferase, alpha 3 (Gsta3), transcript variant 1, mRNA [NM_001077353]	NM_001077353	NM_001077353	NM_001077353	Mm.394593	ENSMUST00000121676	TC1575298	GO:0001657(ureteric bud development)|GO:0004364(glutathione transferase activity)|GO:0005737(cytoplasm)|GO:0008152(metabolic process)|GO:0016740(transferase activity)	chr1:21255043-21255102	mm|1qA4	0.0623275	0.000282089	13.9659	13.399	-0.566875	0.675077	-1.48131	14.3585	13.1838	-1.17464	0.442996	-2.25736
A_51_P188271	Cd248|CD248 antigen, endosialin	70445	Cd248	1051	0.419758	1.3377	11.883	3.58554	0.000921528	0.062639	-0.73811	39408	DATA	40152	ref|NM_054042|ens|ENSMUST00000070630|gb|AK144655|gb|AF378758	mm|chr19:5070558-5070617	35352	0	NM_054042	ref|Mus musculus CD248 antigen, endosialin (Cd248), mRNA [NM_054042]	NM_054042	NM_054042	NM_054042	Mm.29597	ENSMUST00000070630	TC1579529	GO:0003674(molecular_function)|GO:0005488(binding)|GO:0005509(calcium ion binding)|GO:0005529(sugar binding)|GO:0005737(cytoplasm)|GO:0005886(plasma membrane)|GO:0008150(biological_process)|GO:0016020(membrane)|GO:0016021(integral to membrane)	chr19:5070558-5070617	mm|19qA	0.2855	8.99e-06	11.7898	12.2096	0.419758	1.3377	1.3377	11.4108	12.1218	0.71099	1.63693	1.63693
A_55_P2098802	Uqcrq|ubiquinol-cytochrome c reductase, complex III subunit VII	22272	Uqcrq	620	-0.399508	-1.31906	12.22	-3.58253	0.000929545	0.0628782	-0.745947	37343	DATA	38051	ref|NM_025352|ens|ENSMUST00000109019|ens|ENSMUST00000109021|ens|ENSMUST00000061326	mm|chr11:53242610-53242551	33462	0	NM_025352	ref|Mus musculus ubiquinol-cytochrome c reductase, complex III subunit VII (Uqcrq), nuclear gene encoding mitochondrial protein, mRNA [NM_025352]	NM_025352	NM_025352	NM_025352	Mm.251621	ENSMUST00000109019	TC1667647	GO:0003674(molecular_function)|GO:0005739(mitochondrion)|GO:0005743(mitochondrial inner membrane)|GO:0006810(transport)|GO:0008121(ubiquinol-cytochrome-c reductase activity)|GO:0008150(biological_process)|GO:0015992(proton transport)|GO:0016020(membrane)|GO:0022900(electron transport chain)|GO:0034220(ion transmembrane transport)|GO:0070469(respiratory chain)	chr11:53242610-53242551	mm|11qB1.3	0.15819	0.00047988	12.3767	11.9772	-0.399508	0.758117	-1.31906	12.5741	11.952	-0.622124	0.649713	-1.53914
A_51_P110841	Mrps35|mitochondrial ribosomal protein S35	232536	Mrps35	82	-0.227556	-1.17085	9.69043	-3.58235	0.000930047	0.0628782	-0.746436	23389	DATA	23839	ref|NM_145573|ens|ENSMUST00000036111|gb|AK170480|gb|AK077677	mm|chr6:147009999-147019119	1482	0	NM_145573	ref|Mus musculus mitochondrial ribosomal protein S35 (Mrps35), nuclear gene encoding mitochondrial protein, mRNA [NM_145573]	NM_145573	NM_145573	NM_145573	Mm.46656	ENSMUST00000036111	TC1581260	GO:0003674(molecular_function)|GO:0005739(mitochondrion)|GO:0005840(ribosome)|GO:0008150(biological_process)|GO:0030529(ribonucleoprotein complex)	chr6:147009999-147019119	mm|6qG3	0.0170063	0.00156272	9.78701	9.55945	-0.227556	0.854081	-1.17085	9.89421	9.52105	-0.373156	0.772091	-1.29518
A_51_P453043	Aacs|acetoacetyl-CoA synthetase	78894	Aacs	410	-0.604305	-1.52025	13.0168	-3.58031	0.000935519	0.0630786	-0.751743	16148	DATA	16454	ref|NM_030210|ens|ENSMUST00000031445|gb|AK043848|gb|AK147189	mm|chr5:125997524-125997583	14555	0	NM_030210	ref|Mus musculus acetoacetyl-CoA synthetase (Aacs), mRNA [NM_030210]	NM_030210	NM_030210	NM_030210	Mm.431573	ENSMUST00000031445	TC1579655	GO:0000166(nucleotide binding)|GO:0001889(liver development)|GO:0003824(catalytic activity)|GO:0005524(ATP binding)|GO:0005737(cytoplasm)|GO:0005829(cytosol)|GO:0006629(lipid metabolic process)|GO:0006631(fatty acid metabolic process)|GO:0007584(response to nutrient)|GO:0008152(metabolic process)|GO:0010243(response to organic nitrogen)|GO:0014070(response to organic cyclic substance)|GO:0016874(…	chr5:125997524-125997583	mm|5qG1.1	0.105442	8.67e-05	13.3394	12.7351	-0.604305	0.657788	-1.52025	13.6662	12.3265	-1.33969	0.395106	-2.53097
A_51_P100828	Prdx3|peroxiredoxin 3	11757	Prdx3	461	-0.369981	-1.29234	11.4306	-3.57919	0.000938523	0.0631119	-0.754644	36815	DATA	37511	ref|NM_007452|ens|ENSMUST00000025961|gb|BD174090|gb|M28723	mm|chr19:60940207-60940148	930	0	NM_007452	ref|Mus musculus peroxiredoxin 3 (Prdx3), nuclear gene encoding mitochondrial protein, mRNA [NM_007452]	NM_007452	NM_007452	NM_007452	Mm.29821	ENSMUST00000025961	TC1574037	GO:0001893(maternal placenta development)|GO:0004601(peroxidase activity)|GO:0005739(mitochondrion)|GO:0006979(response to oxidative stress)|GO:0016209(antioxidant activity)|GO:0016491(oxidoreductase activity)|GO:0030099(myeloid cell differentiation)|GO:0032496(response to lipopolysaccharide)|GO:0042744(hydrogen peroxide catabolic process)|GO:0042802(identical protein binding)|GO:0043524(negative…	chr19:60940207-60940148	mm|19qD3	0.123351	0.00108081	11.6034	11.2334	-0.369981	0.773793	-1.29234	11.7215	11.1642	-0.557294	0.679576	-1.47151
A_51_P118132	Skil|SKI-like	20482	Skil	177	0.289998	1.22264	7.97453	3.57622	0.000946565	0.0633887	-0.762362	1152	DATA	1179	ref|NM_011386|ref|NM_001039090|ens|ENSMUST00000029194|ens|ENSMUST00000118470	mm|chr3:31021203-31021262	558	0	NM_011386	ref|Mus musculus SKI-like (Skil), transcript variant 1, mRNA [NM_011386]	NM_011386	NM_011386	NM_011386	Mm.15406	ENSMUST00000029194	TC1704279	GO:0000122(negative regulation of transcription from RNA polymerase II promoter)|GO:0000166(nucleotide binding)|GO:0001669(acrosomal vesicle)|GO:0001825(blastocyst formation)|GO:0002260(lymphocyte homeostasis)|GO:0003682(chromatin binding)|GO:0005488(binding)|GO:0005515(protein binding)|GO:0005634(nucleus)|GO:0007050(cell cycle arrest)|GO:0007179(transforming growth factor beta receptor signaling…	chr3:31021203-31021262	mm|3qA3	0.0500408	0.0875086	7.87792	8.16791	0.289998	1.22264	1.22264	7.80951	8.04279	0.233278	1.1755	1.1755
A_65_P16680	B4galt5|UDP-Gal:betaGlcNAc beta 1,4-galactosyltransferase, polypeptide 5	56336	B4galt5	890	0.354131	1.27822	9.44357	3.57581	0.00094768	0.0633887	-0.763427	19343	DATA	19728	ref|NM_019835|ens|ENSMUST00000109221|gb|AK163380|gb|AK152652	mm|chr2:167124115-167124056	17473	0	NM_019835	ref|Mus musculus UDP-Gal:betaGlcNAc beta 1,4-galactosyltransferase, polypeptide 5 (B4galt5), mRNA [NM_019835]	NM_019835	NM_019835	NM_019835	Mm.479171	ENSMUST00000109221		GO:0005794(Golgi apparatus)|GO:0005975(carbohydrate metabolic process)|GO:0016020(membrane)|GO:0016021(integral to membrane)|GO:0016740(transferase activity)|GO:0016757(transferase activity, transferring glycosyl groups)|GO:0046872(metal ion binding)	chr2:167124115-167124056	mm|2qH3	0.231656	0.012528	9.259	9.61313	0.354131	1.27822	1.27822	9.30952	9.59262	0.283096	1.2168	1.2168
A_51_P335419	Csl|citrate synthase like	71832	Csl	486	-0.517556	-1.43153	8.25485	-3.57346	0.00095411	0.0636495	-0.769543	43127	DATA	43935	ref|NM_027945|ens|ENSMUST00000056085|gb|AK005713|gb|AK161295	mm|chr10:99220709-99220650	38611	0	NM_027945	ref|Mus musculus citrate synthase like (Csl), mRNA [NM_027945]	NM_027945	NM_027945	NM_027945	Mm.280604	ENSMUST00000056085	TC1587164	GO:0005739(mitochondrion)|GO:0016740(transferase activity)	chr10:99220709-99220650	mm|10qD1	0.129817	0.00257948	8.53223	8.01468	-0.517556	0.698554	-1.43153	8.59408	7.87841	-0.715665	0.608924	-1.64224
A_51_P485421	ENSMUST00000103426|	NA		639	0.887888	1.85047	10.3453	3.57077	0.000961512	0.0639736	-0.776534	35099	DATA	35761	ens|ENSMUST00000103426|ens|ENSMUST00000103425|gb|AK088666|gb|AF052834	mm|chr12:114659689-114659630	2488	0	ENSMUST00000103426	ens|immunoglobulin heavy chain 6 (heavy chain of IgM) Gene [Source:MGI Symbol;Acc:MGI:96448] [ENSMUST00000103426]	ENSMUST00000103426		AK088666	Mm.342177	ENSMUST00000103426	NP062352		chr12:114659689-114659630	mm|12qF1	0.166793	9.97e-05	9.77437	10.6623	0.887888	1.85047	1.85047	9.59385	11.3506	1.75673	3.37931	3.37931
A_51_P108226	1100001G20Rik|RIKEN cDNA 1100001G20 gene	66107	1100001G20Rik	757	0.680853	1.60309	12.0912	3.56845	0.000967955	0.0642324	-0.782574	20682	DATA	21087	ref|NM_183249|ens|ENSMUST00000070832|gb|AK003352|gb|AK003164	mm|chr11:83566028-83566087	11904	0	NM_183249	ref|Mus musculus RIKEN cDNA 1100001G20 gene (1100001G20Rik), mRNA [NM_183249]	NM_183249	NM_183249	NM_183249	Mm.902	ENSMUST00000070832	TC1578510	GO:0005615(extracellular space)|GO:0010577(metalloenzyme activator activity)|GO:0032496(response to lipopolysaccharide)|GO:0034612(response to tumor necrosis factor)|GO:0050790(regulation of catalytic activity)|GO:0050872(white fat cell differentiation)	chr11:83566028-83566087	mm|11qC	0.197632	2.89e-05	12.4817	13.1625	0.680853	1.60309	1.60309	10.6399	12.0805	1.44058	2.71429	2.71429
A_55_P2028961	Idi1|isopentenyl-diphosphate delta isomerase	319554	Idi1	519	-0.650658	-1.56988	10.2053	-3.56603	0.000974703	0.06451	-0.788857	24634	DATA	25104	ref|NM_145360|ens|ENSMUST00000077950|gb|AK029302|gb|AK160832	mm|chr13:8891524-8891583	22138	0	NM_145360	ref|Mus musculus isopentenyl-diphosphate delta isomerase (Idi1), mRNA [NM_145360]	NM_145360	NM_145360	NM_145360	Mm.29847	ENSMUST00000077950	NP495646	GO:0003674(molecular_function)|GO:0004452(isopentenyl-diphosphate delta-isomerase activity)|GO:0005739(mitochondrion)|GO:0005777(peroxisome)|GO:0006694(steroid biosynthetic process)|GO:0006695(cholesterol biosynthetic process)|GO:0008150(biological_process)|GO:0008299(isoprenoid biosynthetic process)|GO:0008610(lipid biosynthetic process)|GO:0016117(carotenoid biosynthetic process)|GO:0016126(ste…	chr13:8891524-8891583	mm|13qA1	0.136592	9.13e-05	10.4266	9.77597	-0.650658	0.63699	-1.56988	10.995	9.6237	-1.37131	0.386541	-2.58705
A_66_P139876	Psph|phosphoserine phosphatase	100678	Psph	346	-0.66114	-1.58133	7.74685	-3.56254	0.000984523	0.0649889	-0.797923	42762	DATA	43560	ref|NM_133900|ens|ENSMUST00000031399|ens|ENSMUST00000120496|gb|AK217223	mm|chr5:130272367-130272308	38295	0	NM_133900	ref|Mus musculus phosphoserine phosphatase (Psph), mRNA [NM_133900]	NM_133900	NM_133900	NM_133900	Mm.271784	ENSMUST00000031399	TC1575345	GO:0003674(molecular_function)|GO:0003824(catalytic activity)|GO:0004647(phosphoserine phosphatase activity)|GO:0006564(L-serine biosynthetic process)|GO:0008150(biological_process)|GO:0008152(metabolic process)|GO:0008652(cellular amino acid biosynthetic process)|GO:0016311(dephosphorylation)|GO:0016787(hydrolase activity)|GO:0016791(phosphatase activity)|GO:0019717(synaptosome)	chr5:130272367-130272308	mm|5qG1.3	0.0856368	0.00752322	8.00554	7.3444	-0.66114	0.632378	-1.58133	8.24953	7.38793	-0.861601	0.550341	-1.81705
A_51_P254583	Foxred1|FAD-dependent oxidoreductase domain containing 1	235169	Foxred1	521	-0.299134	-1.23041	10.124	-3.55698	0.00100035	0.0658604	-0.812339	42345	DATA	43136	ref|NM_172291|ens|ENSMUST00000127996|ens|ENSMUST00000151658|ens|ENSMUST00000043805	mm|chr9:35012126-35012067	37884	0	NM_172291	ref|Mus musculus FAD-dependent oxidoreductase domain containing 1 (Foxred1), mRNA [NM_172291]	NM_172291	NM_172291	NM_172291	Mm.138512	ENSMUST00000127996	NP749092	GO:0003674(molecular_function)|GO:0005739(mitochondrion)|GO:0008150(biological_process)|GO:0016020(membrane)|GO:0016021(integral to membrane)|GO:0016491(oxidoreductase activity)|GO:0055114(oxidation reduction)	chr9:35012126-35012067	mm|9qA4	0.136592	0.00297245	10.2605	9.9614	-0.299134	0.81274	-1.23041	10.324	9.94994	-0.374042	0.771617	-1.29598
A_55_P2131068	LOC100046079|similar to cytochrome c oxidase, subunit Vb	100046079	LOC100046079	673	-0.296565	-1.22822	13.6968	-3.5559	0.00100344	0.0658916	-0.815131	38742	DATA	39477	ref|XM_001475417|gb|BC005564|gb|BC023228|tc|TC1625637	mm|chr1:36750195-36750254	34765	0	XM_001475417	ref|PREDICTED: Mus musculus similar to cytochrome c oxidase, subunit Vb (LOC100046079), mRNA [XM_001475417]	XM_001475417	XM_001475417	XM_001475417			TC1625637		chr1:36750195-36750254	mm|1qB	0.175163	2.43e-05	13.7672	13.4707	-0.296565	0.814189	-1.22822	14.0786	13.4709	-0.607714	0.656236	-1.52384
A_51_P103975	Brp44|brain protein 44	70456	Brp44	640	-0.501099	-1.41529	13.4603	-3.55277	0.00101249	0.0662376	-0.823253	25752	DATA	26242	ref|NM_027430|ens|ENSMUST00000027853|gb|AK151522|gb|BC018324	mm|chr1:167409699-167411082	1549	0	NM_027430	ref|Mus musculus brain protein 44 (Brp44), mRNA [NM_027430]	NM_027430	NM_027430	NM_027430	Mm.195625	ENSMUST00000027853	TC1572946	GO:0003674(molecular_function)|GO:0005739(mitochondrion)|GO:0008150(biological_process)	chr1:167409699-167411082	mm|1qH2.3	0.167541	0.000212768	13.6859	13.1848	-0.501099	0.706568	-1.41529	13.9267	13.0439	-0.882816	0.542308	-1.84397
A_52_P182659	Cs|citrate synthase	12974	Cs	366	-0.370467	-1.29277	14.8475	-3.55202	0.00101468	0.0662376	-0.825201	2635	DATA	2690	ref|NM_026444|ens|ENSMUST00000005826|gb|AK163273|gb|AK012104	mm|chr10:127799428-127799487	2254	0	NM_026444	ref|Mus musculus citrate synthase (Cs), nuclear gene encoding mitochondrial protein, mRNA [NM_026444]	NM_026444	NM_026444	NM_026444	Mm.58836	ENSMUST00000005826	TC1573836	GO:0004108(citrate (Si)-synthase activity)|GO:0005739(mitochondrion)|GO:0006084(acetyl-CoA metabolic process)|GO:0006099(tricarboxylic acid cycle)|GO:0006101(citrate metabolic process)|GO:0006107(oxaloacetate metabolic process)|GO:0016740(transferase activity)|GO:0044262(cellular carbohydrate metabolic process)|GO:0046912(transferase activity, transferring acyl groups, acyl groups converted into …	chr10:127799428-127799487	mm|10qD3	0.0903683	0.000631542	15.0184	14.648	-0.370467	0.773532	-1.29277	15.1837	14.5397	-0.643958	0.639955	-1.56261
A_66_P124551	Akap13|A kinase (PRKA) anchor protein 13	75547	Akap13	371	0.243051	1.18349	11.3403	3.55135	0.00101661	0.0662376	-0.826921	22656	DATA	23096	ref|NM_029332|ens|ENSMUST00000147005|gb|AK160287|gb|AK050038	mm|chr7:82899226-82899285	20396	0	NM_029332	ref|Mus musculus A kinase (PRKA) anchor protein 13 (Akap13), mRNA [NM_029332]	NM_029332	NM_029332	NM_029332	Mm.216107	ENSMUST00000147005	TC1629323	GO:0010611(regulation of cardiac muscle hypertrophy)|GO:0016301(kinase activity)|GO:0016310(phosphorylation)|GO:0017048(Rho GTPase binding)|GO:0032947(protein complex scaffold)|GO:0045859(regulation of protein kinase activity)|GO:0046872(metal ion binding)|GO:0048471(perinuclear region of cytoplasm)|GO:0051018(protein kinase A binding)|GO:0051168(nuclear export)	chr7:82899226-82899285	mm|7qD2	0.090636	0.0075829	11.1354	11.3785	0.243051	1.18349	1.18349	11.2856	11.5618	0.276145	1.21095	1.21095
A_51_P100828	Prdx3|peroxiredoxin 3	11757	Prdx3	430	-0.38591	-1.30668	11.4339	-3.54954	0.0010219	0.0664106	-0.831617	8319	DATA	8491	ref|NM_007452|ens|ENSMUST00000025961|gb|BD174090|gb|M28723	mm|chr19:60940207-60940148	930	0	NM_007452	ref|Mus musculus peroxiredoxin 3 (Prdx3), nuclear gene encoding mitochondrial protein, mRNA [NM_007452]	NM_007452	NM_007452	NM_007452	Mm.29821	ENSMUST00000025961	TC1574037	GO:0001893(maternal placenta development)|GO:0004601(peroxidase activity)|GO:0005739(mitochondrion)|GO:0006979(response to oxidative stress)|GO:0016209(antioxidant activity)|GO:0016491(oxidoreductase activity)|GO:0030099(myeloid cell differentiation)|GO:0032496(response to lipopolysaccharide)|GO:0042744(hydrogen peroxide catabolic process)|GO:0042802(identical protein binding)|GO:0043524(negative…	chr19:60940207-60940148	mm|19qD3	0.111633	0.000866508	11.6113	11.2254	-0.38591	0.765296	-1.30668	11.7617	11.137	-0.6247	0.648554	-1.54189
A_55_P2025765	Adam8|a disintegrin and metallopeptidase domain 8	11501	Adam8	172	0.543219	1.45722	9.28448	3.5465	0.00103086	0.0666695	-0.839504	25434	DATA	25916	ref|NM_007403|ens|ENSMUST00000106070|ens|ENSMUST00000106069|ens|ENSMUST00000026546	mm|chr7:147164932-147164873	22958	0	NM_007403	ref|Mus musculus a disintegrin and metallopeptidase domain 8 (Adam8), mRNA [NM_007403]	NM_007403	NM_007403	NM_007403	Mm.15969	ENSMUST00000106070	TC1573387	GO:0004222(metalloendopeptidase activity)|GO:0005886(plasma membrane)|GO:0006508(proteolysis)|GO:0007229(integrin-mediated signaling pathway)|GO:0008233(peptidase activity)|GO:0008237(metallopeptidase activity)|GO:0008270(zinc ion binding)|GO:0016020(membrane)|GO:0016021(integral to membrane)|GO:0016337(cell-cell adhesion)|GO:0016787(hydrolase activity)|GO:0046872(metal ion binding)	chr7:147164932-147164873	mm|7qF4	0.0484441	0.000256637	9.01597	9.55919	0.543219	1.45722	1.45722	8.68614	9.87661	1.19047	2.28226	2.28226
A_51_P115346	P2rx6|purinergic receptor P2X, ligand-gated ion channel, 6	18440	P2rx6	740	-0.417909	-1.33599	6.18238	-3.54548	0.00103388	0.0666695	-0.842151	12448	DATA	12691	ref|NM_011028|ref|NM_001159561|ens|ENSMUST00000023441|ens|ENSMUST00000115676	mm|chr16:17571293-17571352	11207	0	NM_011028	ref|Mus musculus purinergic receptor P2X, ligand-gated ion channel, 6 (P2rx6), transcript variant 1, mRNA [NM_011028]	NM_011028	NM_011028	NM_011028	Mm.8032	ENSMUST00000023441	TC1591462	GO:0004872(receptor activity)|GO:0004931(extracellular ATP-gated cation channel activity)|GO:0005216(ion channel activity)|GO:0005524(ATP binding)|GO:0005624(membrane fraction)|GO:0005887(integral to plasma membrane)|GO:0006810(transport)|GO:0006811(ion transport)|GO:0006812(cation transport)|GO:0007165(signal transduction)|GO:0014069(postsynaptic density)|GO:0016020(membrane)|GO:0016021(integral…	chr16:17571293-17571352	mm|16qA3	0.194205	0.000138026	6.41572	5.99781	-0.417909	0.748509	-1.33599	6.51978	5.7962	-0.723579	0.605593	-1.65127
A_51_P456957	Pex11a|peroxisomal biogenesis factor 11 alpha	18631	Pex11a	187	-0.483285	-1.39792	12.1608	-3.54545	0.00103395	0.0666695	-0.84221	5272	DATA	5384	ref|NM_011068|ens|ENSMUST00000098352|gb|AF093669|gb|BC028786	mm|chr7:86882282-86882223	3163	0	NM_011068	ref|Mus musculus peroxisomal biogenesis factor 11 alpha (Pex11a), mRNA [NM_011068]	NM_011068	NM_011068	NM_011068	Mm.20615	ENSMUST00000032761	TC1605243	GO:0005777(peroxisome)|GO:0005778(peroxisomal membrane)|GO:0007031(peroxisome organization)|GO:0016020(membrane)|GO:0016021(integral to membrane)|GO:0016557(peroxisome membrane biogenesis)|GO:0016559(peroxisome fission)|GO:0050873(brown fat cell differentiation)	chr7:86882282-86882223	mm|7qD3	0.054053	0.00158887	12.3841	11.9008	-0.483285	0.715347	-1.39792	12.5936	11.7647	-0.828903	0.562957	-1.77633
A_51_P456957	Pex11a|peroxisomal biogenesis factor 11 alpha	18631	Pex11a	197	-0.479785	-1.39454	12.133	-3.5446	0.00103649	0.0666695	-0.844431	4851	DATA	4959	ref|NM_011068|ens|ENSMUST00000098352|gb|AF093669|gb|BC028786	mm|chr7:86882282-86882223	3163	0	NM_011068	ref|Mus musculus peroxisomal biogenesis factor 11 alpha (Pex11a), mRNA [NM_011068]	NM_011068	NM_011068	NM_011068	Mm.20615	ENSMUST00000032761	TC1605243	GO:0005777(peroxisome)|GO:0005778(peroxisomal membrane)|GO:0007031(peroxisome organization)|GO:0016020(membrane)|GO:0016021(integral to membrane)|GO:0016557(peroxisome membrane biogenesis)|GO:0016559(peroxisome fission)|GO:0050873(brown fat cell differentiation)	chr7:86882282-86882223	mm|7qD3	0.0562545	0.00135531	12.3638	11.8841	-0.479785	0.717084	-1.39454	12.5597	11.7244	-0.835226	0.560495	-1.78414
A_51_P106527	Fam195a|family with sequence similarity 195, member A	68241	Fam195a	350	-0.4453	-1.3616	11.3181	-3.5415	0.00104572	0.0669675	-0.852438	31196	DATA	31780	ref|NM_026633|ens|ENSMUST00000026828|gb|AK003564|gb|AK020614	mm|chr17:26000829-26000770	28001	0	NM_026633	ref|Mus musculus family with sequence similarity 195, member A (Fam195a), mRNA [NM_026633]	NM_026633	NM_026633	NM_026633	Mm.328870	ENSMUST00000026828	TC1579032	GO:0005515(protein binding)|GO:0005575(cellular_component)|GO:0008150(biological_process)	chr17:26000829-26000770	mm|17qA3.3	0.0858616	0.000267791	11.459	11.0137	-0.4453	0.734432	-1.3616	11.8446	10.9552	-0.889345	0.539859	-1.85233
A_52_P164161	Cyp51|cytochrome P450, family 51	13121	Cyp51	571	-0.594503	-1.50995	7.09965	-3.54041	0.00104898	0.0669675	-0.855257	24622	DATA	25092	ref|NM_020010|ens|ENSMUST00000001507|gb|AK031059|gb|AK028815	mm|chr5:4081530-4081471	22118	0	NM_020010	ref|Mus musculus cytochrome P450, family 51 (Cyp51), mRNA [NM_020010]	NM_020010	NM_020010	NM_020010	Mm.140158	ENSMUST00000001507	TC1779517	GO:0004497(monooxygenase activity)|GO:0005506(iron ion binding)|GO:0005783(endoplasmic reticulum)|GO:0005792(microsome)|GO:0006694(steroid biosynthetic process)|GO:0006695(cholesterol biosynthetic process)|GO:0008398(sterol 14-demethylase activity)|GO:0008610(lipid biosynthetic process)|GO:0009055(electron carrier activity)|GO:0016020(membrane)|GO:0016021(integral to membrane)|GO:0016126(sterol b…	chr5:4081530-4081471	mm|5qA1	0.148234	0.00015834	7.47844	6.88394	-0.594503	0.662273	-1.50995	7.59321	6.44303	-1.15018	0.450568	-2.21942
A_55_P1960916	Egln3|EGL nine homolog 3 (C. elegans)	112407	Egln3	604	-0.441085	-1.35762	6.2206	-3.54037	0.00104911	0.0669675	-0.85537	19867	DATA	20263	ref|NM_028133|ens|ENSMUST00000039516|gb|AK044787|gb|AK165972	mm|chr12:55281311-55281252	17965	0	NM_028133	ref|Mus musculus EGL nine homolog 3 (C. elegans) (Egln3), mRNA [NM_028133]	NM_028133	NM_028133	NM_028133	Mm.133037	ENSMUST00000039516	NP855602	GO:0001666(response to hypoxia)|GO:0005506(iron ion binding)|GO:0005634(nucleus)|GO:0005737(cytoplasm)|GO:0006915(apoptosis)|GO:0016491(oxidoreductase activity)|GO:0016702(oxidoreductase activity, acting on single donors with incorporation of molecular oxygen, incorporation of two atoms of oxygen)|GO:0016705(oxidoreductase activity, acting on paired donors, with incorporation or reduction of mole…	chr12:55281311-55281252	mm|12qC1	0.15651	7.53e-05	6.33349	5.8924	-0.441085	0.73658	-1.35762	6.77861	5.87789	-0.900726	0.535617	-1.86701
A_51_P456957	Pex11a|peroxisomal biogenesis factor 11 alpha	18631	Pex11a	154	-0.477985	-1.3928	12.6013	-3.53892	0.00105349	0.0670764	-0.85913	19150	DATA	19532	ref|NM_011068|ens|ENSMUST00000098352|gb|AF093669|gb|BC028786	mm|chr7:86882282-86882223	3163	0	NM_011068	ref|Mus musculus peroxisomal biogenesis factor 11 alpha (Pex11a), mRNA [NM_011068]	NM_011068	NM_011068	NM_011068	Mm.20615	ENSMUST00000032761	TC1605243	GO:0005777(peroxisome)|GO:0005778(peroxisomal membrane)|GO:0007031(peroxisome organization)|GO:0016020(membrane)|GO:0016021(integral to membrane)|GO:0016557(peroxisome membrane biogenesis)|GO:0016559(peroxisome fission)|GO:0050873(brown fat cell differentiation)	chr7:86882282-86882223	mm|7qD3	0.0423339	0.00159916	12.816	12.338	-0.477985	0.71798	-1.3928	13.0443	12.2071	-0.837229	0.559717	-1.78662
A_51_P333071	Anapc16|anaphase promoting complex subunit 16	52717	Anapc16	203	0.254246	1.19271	10.972	3.53402	0.00106835	0.0677758	-0.871789	8746	DATA	8926	ref|NM_025514|ens|ENSMUST00000020307|gb|AK009172|tc|TC1577980	mm|chr10:59450912-59450853	7862	0	NM_025514	ref|Mus musculus anaphase promoting complex subunit 16 (Anapc16), mRNA [NM_025514]	NM_025514	NM_025514	NM_025514	Mm.21793	ENSMUST00000020307	TC1577980	GO:0003674(molecular_function)|GO:0005575(cellular_component)|GO:0005634(nucleus)|GO:0005737(cytoplasm)|GO:0007049(cell cycle)|GO:0007067(mitosis)|GO:0008150(biological_process)|GO:0051301(cell division)	chr10:59450912-59450853	mm|10qB4	0.0573488	0.909513	10.7575	11.0117	0.254246	1.19271	1.19271	11.0678	11.0512	-0.0166527	0.988524	-1.01161
A_51_P456957	Pex11a|peroxisomal biogenesis factor 11 alpha	18631	Pex11a	189	-0.46238	-1.37781	12.4361	-3.53353	0.00106986	0.0677758	-0.873068	31286	DATA	31871	ref|NM_011068|ens|ENSMUST00000098352|gb|AF093669|gb|BC028786	mm|chr7:86882282-86882223	3163	0	NM_011068	ref|Mus musculus peroxisomal biogenesis factor 11 alpha (Pex11a), mRNA [NM_011068]	NM_011068	NM_011068	NM_011068	Mm.20615	ENSMUST00000032761	TC1605243	GO:0005777(peroxisome)|GO:0005778(peroxisomal membrane)|GO:0007031(peroxisome organization)|GO:0016020(membrane)|GO:0016021(integral to membrane)|GO:0016557(peroxisome membrane biogenesis)|GO:0016559(peroxisome fission)|GO:0050873(brown fat cell differentiation)	chr7:86882282-86882223	mm|7qD3	0.054053	0.0010618	12.6392	12.1768	-0.46238	0.725788	-1.37781	12.8817	12.0467	-0.834917	0.560615	-1.78375
A_52_P93933	Mcl1|myeloid cell leukemia sequence 1	17210	Mcl1	447	0.286629	1.21979	9.29212	3.53203	0.00107446	0.0678959	-0.87694	36768	DATA	37463	ref|NM_008562|ens|ENSMUST00000037947|ref|XR_031152|gb|AK010424	mm|chr3:95465543-95465602	33035	0	NM_008562	ref|Mus musculus myeloid cell leukemia sequence 1 (Mcl1), mRNA [NM_008562]	NM_008562	NM_008562	NM_008562	Mm.1639	ENSMUST00000037947	TC1571885	GO:0005515(protein binding)|GO:0005634(nucleus)|GO:0005737(cytoplasm)|GO:0005739(mitochondrion)|GO:0006915(apoptosis)|GO:0007275(multicellular organismal development)|GO:0016020(membrane)|GO:0016021(integral to membrane)|GO:0030154(cell differentiation)|GO:0034097(response to cytokine stimulus)|GO:0042981(regulation of apoptosis)|GO:0043066(negative regulation of apoptosis)|GO:0046982(protein het…	chr3:95465543-95465602	mm|3qF2.1	0.116286	0.0107396	9.19332	9.47994	0.286629	1.21979	1.21979	9.09179	9.40343	0.311634	1.24111	1.24111
A_55_P2180805	Pex3|peroxisomal biogenesis factor 3	56535	Pex3	472	-0.296573	-1.22822	10.8637	-3.53053	0.00107906	0.0679431	-0.880807	28837	DATA	29387	ref|NM_001164195|ref|NM_019961|ens|ENSMUST00000105541|ens|ENSMUST00000105539	mm|chr10:13247609-13247550	25892	0	NM_001164195	ref|Mus musculus peroxisomal biogenesis factor 3 (Pex3), transcript variant 2, mRNA [NM_001164195]	NM_001164195	NM_001164195	NM_001164195	Mm.282711	ENSMUST00000105541	TC1767088	GO:0005777(peroxisome)|GO:0005778(peroxisomal membrane)|GO:0005779(integral to peroxisomal membrane)|GO:0005887(integral to plasma membrane)|GO:0007031(peroxisome organization)|GO:0016020(membrane)|GO:0016021(integral to membrane)|GO:0016557(peroxisome membrane biogenesis)	chr10:13247609-13247550	mm|10qA2	0.127356	0.000975736	11.0066	10.71	-0.296573	0.814184	-1.22822	11.0915	10.6467	-0.444824	0.734674	-1.36115
A_55_P1990653	Comt1|catechol-O-methyltransferase 1	12846	Comt1	237	-0.568745	-1.48323	14.1614	-3.52977	0.00108142	0.0679431	-0.882783	6826	DATA	6967	ref|NM_001111062|ref|NM_007744|ref|NM_001111063|ens|ENSMUST00000000335	mm|chr16:18407696-18407637	6170	0	NM_001111062	ref|Mus musculus catechol-O-methyltransferase 1 (Comt1), transcript variant 1, mRNA [NM_001111062]	NM_001111062	NM_001111062	NM_001111062	Mm.100940	ENSMUST00000000335	TC1577588	GO:0000287(magnesium ion binding)|GO:0005624(membrane fraction)|GO:0005625(soluble fraction)|GO:0005737(cytoplasm)|GO:0005739(mitochondrion)|GO:0005886(plasma membrane)|GO:0006584(catecholamine metabolic process)|GO:0007565(female pregnancy)|GO:0007612(learning)|GO:0008168(methyltransferase activity)|GO:0008171(O-methyltransferase activity)|GO:0008210(estrogen metabolic process)|GO:0016020(membra…	chr16:18407696-18407637	mm|16qA3	0.0624637	0.0098983	14.1787	13.6099	-0.568745	0.674203	-1.48323	14.8034	14.0535	-0.749913	0.594639	-1.68169
A_52_P436447	Slc25a35|solute carrier family 25, member 35	71998	Slc25a35	413	-0.594165	-1.5096	9.68629	-3.52856	0.00108518	0.0679431	-0.885916	21133	DATA	21544	ref|NM_028048|ens|ENSMUST00000102606|gb|AK007453|gb|BC004569	mm|chr11:68785799-68785858	19005	0	NM_028048	ref|Mus musculus solute carrier family 25, member 35 (Slc25a35), mRNA [NM_028048]	NM_028048	NM_028048	NM_028048	Mm.298622	ENSMUST00000102606	TC1729085	GO:0003674(molecular_function)|GO:0005488(binding)|GO:0005739(mitochondrion)|GO:0005743(mitochondrial inner membrane)|GO:0006810(transport)|GO:0008150(biological_process)|GO:0016020(membrane)|GO:0016021(integral to membrane)|GO:0055085(transmembrane transport)	chr11:68785799-68785858	mm|11qB3	0.105638	0.00708768	10.0646	9.47047	-0.594165	0.662428	-1.5096	9.98764	9.22239	-0.765245	0.588353	-1.69966
A_51_P187082	G6pdx|glucose-6-phosphate dehydrogenase X-linked	14381	G6pdx	239	-0.543172	-1.45717	12.9272	-3.52829	0.00108601	0.0679431	-0.886604	6468	DATA	6601	ref|NM_008062|ens|ENSMUST00000004327|gb|AK165207|gb|AK148031	mm|chrX:71655008-71654949	5814	0	NM_008062	ref|Mus musculus glucose-6-phosphate dehydrogenase X-linked (G6pdx), mRNA [NM_008062]	NM_008062	NM_008062	NM_008062	Mm.27210	ENSMUST00000004327	TC1574146	GO:0001816(cytokine production)|GO:0001998(angiotensin mediated vasoconstriction involved in regulation of systemic arterial blood pressure)|GO:0002033(vasodilation by angiotensin involved in regulation of systemic arterial blood pressure)|GO:0003824(catalytic activity)|GO:0004345(glucose-6-phosphate dehydrogenase activity)|GO:0005488(binding)|GO:0005529(sugar binding)|GO:0005536(glucose binding)…	chrX:71655008-71654949	mm|XqA7.3	0.0624637	0.00900971	13.0872	12.544	-0.543172	0.68626	-1.45717	13.4018	12.676	-0.72576	0.604678	-1.65377
A_51_P366672	Slc36a2|solute carrier family 36 (proton/amino acid symporter), member 2	246049	Slc36a2	561	-0.659883	-1.57995	12.659	-3.52736	0.00108889	0.0679541	-0.888996	12557	DATA	12803	ref|NM_153170|ens|ENSMUST00000039305|gb|AK079053|gb|AF453744	mm|chr11:54972193-54972134	11399	0	NM_153170	ref|Mus musculus solute carrier family 36 (proton/amino acid symporter), member 2 (Slc36a2), mRNA [NM_153170]	NM_153170	NM_153170	NM_153170	Mm.291280	ENSMUST00000039305	TC1582593	GO:0003333(amino acid transmembrane transport)|GO:0005280(hydrogen:amino acid symporter activity)|GO:0005302(L-tyrosine transmembrane transporter activity)|GO:0005737(cytoplasm)|GO:0005886(plasma membrane)|GO:0015180(L-alanine transmembrane transporter activity)|GO:0015187(glycine transmembrane transporter activity)|GO:0015193(L-proline transmembrane transporter activity)|GO:0015808(L-alanine tra…	chr11:54972193-54972134	mm|11qB1.3	0.14541	0.000112172	12.9832	12.3233	-0.659883	0.63293	-1.57995	13.3466	11.9827	-1.36394	0.388519	-2.57388
A_52_P321318	ENSMUST00000105091|	NA		448	-0.502625	-1.41679	15.5221	-3.5249	0.00109659	0.0681125	-0.895361	34669	DATA	35322	ens|ENSMUST00000105091|ens|ENSMUST00000082408|gb|AK131577|gb|AK132015	mm|chr1:24621452-24621393	31074	0	ENSMUST00000105091	ens|mitochondrially encoded ATP synthase 6 Gene [Source:MGI Symbol;Acc:MGI:99927] [ENSMUST00000105091]	ENSMUST00000105091		BC012020	Mm.441437	ENSMUST00000105091	TC1576231		chr1:24621452-24621393	mm|1qA5	0.11678	0.000143903	15.6889	15.1862	-0.502625	0.705821	-1.41679	16.1288	15.0843	-1.04449	0.484816	-2.06264
A_51_P108226	1100001G20Rik|RIKEN cDNA 1100001G20 gene	66107	1100001G20Rik	779	0.68787	1.6109	12.2089	3.52482	0.00109684	0.0681125	-0.895572	26929	DATA	27440	ref|NM_183249|ens|ENSMUST00000070832|gb|AK003352|gb|AK003164	mm|chr11:83566028-83566087	11904	0	NM_183249	ref|Mus musculus RIKEN cDNA 1100001G20 gene (1100001G20Rik), mRNA [NM_183249]	NM_183249	NM_183249	NM_183249	Mm.902	ENSMUST00000070832	TC1578510	GO:0005615(extracellular space)|GO:0010577(metalloenzyme activator activity)|GO:0032496(response to lipopolysaccharide)|GO:0034612(response to tumor necrosis factor)|GO:0050790(regulation of catalytic activity)|GO:0050872(white fat cell differentiation)	chr11:83566028-83566087	mm|11qC	0.199676	4.24e-05	12.5915	13.2794	0.68787	1.6109	1.6109	10.7686	12.1963	1.42763	2.69004	2.69004
A_51_P128648	Uqcrc2|ubiquinol cytochrome c reductase core protein 2	67003	Uqcrc2	458	-0.360966	-1.28429	13.5879	-3.51813	0.00111799	0.0692549	-0.912827	27318	DATA	27834	ref|NM_025899|ens|ENSMUST00000033176|gb|AK167377|gb|AK077583	mm|chr7:127802599-127802658	856	0	NM_025899	ref|Mus musculus ubiquinol cytochrome c reductase core protein 2 (Uqcrc2), mRNA [NM_025899]	NM_025899	NM_025899	NM_025899	Mm.334206	ENSMUST00000033176	TC1573111	GO:0003824(catalytic activity)|GO:0004222(metalloendopeptidase activity)|GO:0005739(mitochondrion)|GO:0005743(mitochondrial inner membrane)|GO:0005750(mitochondrial respiratory chain complex III)|GO:0006508(proteolysis)|GO:0006810(transport)|GO:0008150(biological_process)|GO:0008270(zinc ion binding)|GO:0016020(membrane)|GO:0022900(electron transport chain)|GO:0032403(protein complex binding)|GO:…	chr7:127802599-127802658	mm|7qF2	0.121366	0.000367424	13.7496	13.3886	-0.360966	0.778643	-1.28429	13.9311	13.2822	-0.648889	0.637771	-1.56796
A_66_P116326	ENSMUST00000108435|	NA		698	-0.775635	-1.71194	10.1238	-3.51198	0.0011378	0.0702118	-0.928687	40448	DATA	41212	ens|ENSMUST00000108435|gb|AK008522|tc|TC1680543|tc|TC1586071	mm|chr11:75284151-75284210	36317	0	ENSMUST00000108435	ens|TLC domain containing 2 Gene [Source:MGI (curated);Acc:MGI:1917141] [ENSMUST00000108435]	ENSMUST00000108435		AK008522	Mm.41393	ENSMUST00000108435	TC1680543		chr11:75284151-75284210	mm|11qB5	0.188552	5.32e-05	10.6753	9.89966	-0.775635	0.584132	-1.71194	10.7848	9.13547	-1.64932	0.318791	-3.13685
A_51_P103975	Brp44|brain protein 44	70456	Brp44	744	-0.528672	-1.4426	13.1768	-3.51114	0.00114052	0.0702118	-0.930844	35140	DATA	35804	ref|NM_027430|ens|ENSMUST00000027853|gb|AK151522|gb|BC018324	mm|chr1:167409699-167411082	1549	0	NM_027430	ref|Mus musculus brain protein 44 (Brp44), mRNA [NM_027430]	NM_027430	NM_027430	NM_027430	Mm.195625	ENSMUST00000027853	TC1572946	GO:0003674(molecular_function)|GO:0005739(mitochondrion)|GO:0008150(biological_process)	chr1:167409699-167411082	mm|1qH2.3	0.194269	0.000574322	13.4073	12.8786	-0.528672	0.693193	-1.4426	13.6147	12.8067	-0.807979	0.571181	-1.75076
A_51_P487175	Acsm3|acyl-CoA synthetase medium-chain family member 3	20216	Acsm3	493	-0.953641	-1.93675	9.42988	-3.50971	0.00114521	0.0702118	-0.934551	31104	DATA	31688	ref|NM_212441|ref|NM_212442|ref|NM_016870|ens|ENSMUST00000106528	mm|chr7:126928021-126928080	27987	0	NM_212441	ref|Mus musculus acyl-CoA synthetase medium-chain family member 3 (Acsm3), transcript variant 2, mRNA [NM_212441]	NM_212441	NM_212441	NM_212441	Mm.334199	ENSMUST00000106528	TC1581394	GO:0000166(nucleotide binding)|GO:0003824(catalytic activity)|GO:0005524(ATP binding)|GO:0005739(mitochondrion)|GO:0005759(mitochondrial matrix)|GO:0006629(lipid metabolic process)|GO:0006631(fatty acid metabolic process)|GO:0006633(fatty acid biosynthetic process)|GO:0008152(metabolic process)|GO:0015645(fatty acid ligase activity)|GO:0016874(ligase activity)|GO:0046872(metal ion binding)|GO:004…	chr7:126928021-126928080	mm|7qF2	0.129817	0.005558	9.42331	8.46967	-0.953641	0.516328	-1.93675	10.5403	9.28626	-1.25404	0.419273	-2.38508
A_55_P2006754	F630110N24Rik|RIKEN cDNA F630110N24 gene	73822	F630110N24Rik	117	-0.466744	-1.38199	11.3745	-3.50942	0.00114615	0.0702118	-0.935293	14846	DATA	15134	ens|ENSMUST00000044844|gb|AK149678|gb|AK171084|gb|AK154902	mm|chr10:80828902-80828961	13438	0	ENSMUST00000044844	ens|RIKEN cDNA F630110N24 gene Gene [Source:MGI Symbol;Acc:MGI:3604804] [ENSMUST00000044844]	ENSMUST00000044844		AK149678	Mm.182281	ENSMUST00000044844	TC1574227	GO:0006810(transport)|GO:0016020(membrane)|GO:0016021(integral to membrane)|GO:0055085(transmembrane transport)	chr10:80828902-80828961	mm|10qC1	0.0286976	0.00227553	11.4671	11.0004	-0.466743	0.723596	-1.38199	11.9198	11.1106	-0.809279	0.570667	-1.75234
A_51_P128648	Uqcrc2|ubiquinol cytochrome c reductase core protein 2	67003	Uqcrc2	429	-0.358549	-1.28214	13.5506	-3.50904	0.0011474	0.0702118	-0.936276	26828	DATA	27337	ref|NM_025899|ens|ENSMUST00000033176|gb|AK167377|gb|AK077583	mm|chr7:127802599-127802658	856	0	NM_025899	ref|Mus musculus ubiquinol cytochrome c reductase core protein 2 (Uqcrc2), mRNA [NM_025899]	NM_025899	NM_025899	NM_025899	Mm.334206	ENSMUST00000033176	TC1573111	GO:0003824(catalytic activity)|GO:0004222(metalloendopeptidase activity)|GO:0005739(mitochondrion)|GO:0005743(mitochondrial inner membrane)|GO:0005750(mitochondrial respiratory chain complex III)|GO:0006508(proteolysis)|GO:0006810(transport)|GO:0008150(biological_process)|GO:0008270(zinc ion binding)|GO:0016020(membrane)|GO:0022900(electron transport chain)|GO:0032403(protein complex binding)|GO:…	chr7:127802599-127802658	mm|7qF2	0.111078	0.000417165	13.7104	13.3518	-0.358549	0.779948	-1.28214	13.8936	13.2466	-0.647084	0.63857	-1.566
A_55_P2059352	Col18a1|collagen, type XVIII, alpha 1	12822	Col18a1	617	0.332858	1.25951	11.2226	3.50413	0.00116355	0.0710275	-0.948902	31116	DATA	31700	ref|NM_001109991|ref|NM_009929|ens|ENSMUST00000072755|ens|ENSMUST00000081654	mm|chr10:76514985-76514926	28009	0	NM_001109991	ref|Mus musculus collagen, type XVIII, alpha 1 (Col18a1), transcript variant 1, mRNA [NM_001109991]	NM_001109991	NM_001109991	NM_001109991	Mm.4352	ENSMUST00000072755	TC1571925	GO:0001525(angiogenesis)|GO:0001886(endothelial cell morphogenesis)|GO:0005198(structural molecule activity)|GO:0005201(extracellular matrix structural constituent)|GO:0005488(binding)|GO:0005576(extracellular region)|GO:0005578(proteinaceous extracellular matrix)|GO:0005604(basement membrane)|GO:0005615(extracellular space)|GO:0007155(cell adhesion)|GO:0008284(positive regulation of cell prolife…	chr10:76514985-76514926	mm|10qC1	0.15819	8.56e-05	11.0641	11.397	0.332858	1.25951	1.25951	10.8873	11.5422	0.654902	1.57451	1.57451
A_51_P110841	Mrps35|mitochondrial ribosomal protein S35	232536	Mrps35	179	-0.236415	-1.17806	9.59195	-3.49977	0.00117813	0.0715735	-0.960144	23523	DATA	23974	ref|NM_145573|ens|ENSMUST00000036111|gb|AK170480|gb|AK077677	mm|chr6:147009999-147019119	1482	0	NM_145573	ref|Mus musculus mitochondrial ribosomal protein S35 (Mrps35), nuclear gene encoding mitochondrial protein, mRNA [NM_145573]	NM_145573	NM_145573	NM_145573	Mm.46656	ENSMUST00000036111	TC1581260	GO:0003674(molecular_function)|GO:0005739(mitochondrion)|GO:0005840(ribosome)|GO:0008150(biological_process)|GO:0030529(ribonucleoprotein complex)	chr6:147009999-147019119	mm|6qG3	0.0505303	0.00120481	9.68279	9.44637	-0.236415	0.848852	-1.17806	9.81415	9.4245	-0.389656	0.763312	-1.31008
A_51_P266224	Limd1|LIM domains containing 1	29806	Limd1	275	0.225663	1.16931	9.7086	3.49918	0.0011801	0.0715735	-0.961656	39393	DATA	40137	ref|NM_013860|ens|ENSMUST00000026269|gb|AJ132409|gb|AK003523	mm|chr9:123430444-123430503	35324	0	NM_013860	ref|Mus musculus LIM domains containing 1 (Limd1), mRNA [NM_013860]	NM_013860	NM_013860	NM_013860	Mm.10987	ENSMUST00000026269	TC1571949	GO:0005515(protein binding)|GO:0005575(cellular_component)|GO:0005634(nucleus)|GO:0005737(cytoplasm)|GO:0006350(transcription)|GO:0008150(biological_process)|GO:0008270(zinc ion binding)|GO:0045449(regulation of transcription)|GO:0046872(metal ion binding)	chr9:123430444-123430503	mm|9qF4	0.0682322	0.0865309	9.60241	9.82808	0.225663	1.16931	1.16931	9.61735	9.78657	0.169221	1.12445	1.12445
A_51_P100828	Prdx3|peroxiredoxin 3	11757	Prdx3	422	-0.373421	-1.29542	11.3639	-3.49815	0.00118356	0.0715735	-0.964297	5554	DATA	5667	ref|NM_007452|ens|ENSMUST00000025961|gb|BD174090|gb|M28723	mm|chr19:60940207-60940148	930	0	NM_007452	ref|Mus musculus peroxiredoxin 3 (Prdx3), nuclear gene encoding mitochondrial protein, mRNA [NM_007452]	NM_007452	NM_007452	NM_007452	Mm.29821	ENSMUST00000025961	TC1574037	GO:0001893(maternal placenta development)|GO:0004601(peroxidase activity)|GO:0005739(mitochondrion)|GO:0006979(response to oxidative stress)|GO:0016209(antioxidant activity)|GO:0016491(oxidoreductase activity)|GO:0030099(myeloid cell differentiation)|GO:0032496(response to lipopolysaccharide)|GO:0042744(hydrogen peroxide catabolic process)|GO:0042802(identical protein binding)|GO:0043524(negative…	chr19:60940207-60940148	mm|19qD3	0.110483	0.0010641	11.5443	11.1709	-0.373421	0.77195	-1.29542	11.6722	11.0679	-0.604276	0.657801	-1.52022
A_55_P2050192	ND5|NADH dehydrogenase subunit 5	17721	ND5	296	-0.454665	-1.37046	14.0346	-3.49806	0.00118388	0.0715735	-0.964541	33529	DATA	34165	ens|ENSMUST00000082418|gb|AK142726|gb|AK137271|gb|AK142572	mm|chrM:13402-13461	30089	0	ENSMUST00000082418	ens|mitochondrially encoded NADH dehydrogenase 5 Gene [Source:MGI Symbol;Acc:MGI:102496] [ENSMUST00000082418]	ENSMUST00000082418		AK142726	Mm.472677	ENSMUST00000082418	TC1598450	GO:0003954(NADH dehydrogenase activity)|GO:0005739(mitochondrion)|GO:0005743(mitochondrial inner membrane)|GO:0006810(transport)|GO:0008137(NADH dehydrogenase (ubiquinone) activity)|GO:0016020(membrane)|GO:0016021(integral to membrane)|GO:0016491(oxidoreductase activity)|GO:0022900(electron transport chain)|GO:0042773(ATP synthesis coupled electron transport)|GO:0055114(oxidation reduction)|GO:00…	chrM:13402-13461		0.0719188	0.00065562	14.2331	13.7785	-0.454665	0.72968	-1.37046	14.4895	13.6374	-0.85209	0.553982	-1.80511
A_51_P217498	Slc2a4|solute carrier family 2 (facilitated glucose transporter), member 4	20528	Slc2a4	271	-0.455498	-1.37126	13.2657	-3.4959	0.00119117	0.0718417	-0.970085	37991	DATA	38710	ref|NM_009204|ens|ENSMUST00000018710|gb|AK160882|gb|M23383	mm|chr11:69756132-69756073	10106	0	NM_009204	ref|Mus musculus solute carrier family 2 (facilitated glucose transporter), member 4 (Slc2a4), mRNA [NM_009204]	NM_009204	NM_009204	NM_009204	Mm.10661	ENSMUST00000018710	TC1576122	GO:0000299(integral to membrane of membrane fraction)|GO:0005215(transporter activity)|GO:0005355(glucose transmembrane transporter activity)|GO:0005360(insulin-responsive hydrogen:glucose symporter activity)|GO:0005624(membrane fraction)|GO:0005625(soluble fraction)|GO:0005737(cytoplasm)|GO:0005768(endosome)|GO:0005771(multivesicular body)|GO:0005792(microsome)|GO:0005886(plasma membrane)|GO:000…	chr11:69756132-69756073	mm|11qB3	0.0679328	0.000578129	13.4105	12.955	-0.455498	0.729258	-1.37126	13.7875	12.9097	-0.877788	0.544201	-1.83756
A_51_P160913	Mr1|major histocompatibility complex, class I-related	15064	Mr1	534	-0.319793	-1.24815	8.0332	-3.49485	0.00119476	0.0718854	-0.972797	7736	DATA	7895	ref|NM_008209|ens|ENSMUST00000027744|gb|AK137171|gb|AF010448	mm|chr1:156975282-156975223	7074	0	NM_008209	ref|Mus musculus major histocompatibility complex, class I-related (Mr1), mRNA [NM_008209]	NM_008209	NM_008209	NM_008209	Mm.7580	ENSMUST00000027744	TC1581673	GO:0002474(antigen processing and presentation of peptide antigen via MHC class I)|GO:0005783(endoplasmic reticulum)|GO:0006955(immune response)|GO:0016020(membrane)|GO:0016021(integral to membrane)|GO:0019882(antigen processing and presentation)|GO:0042612(MHC class I protein complex)	chr1:156975282-156975223	mm|1qG3	0.137739	1.28e-05	8.0957	7.7759	-0.319793	0.801185	-1.24815	8.53811	7.72311	-0.814997	0.56841	-1.75929
A_51_P112223	Gsta4|glutathione S-transferase, alpha 4	14860	Gsta4	242	-0.324291	-1.25205	8.5614	-3.49131	0.00120684	0.0724392	-0.981881	25755	DATA	26245	ref|NM_010357|ens|ENSMUST00000034903|gb|AK008400|gb|AK008189	mm|chr9:78046172-78047344	3050	0	NM_010357	ref|Mus musculus glutathione S-transferase, alpha 4 (Gsta4), mRNA [NM_010357]	NM_010357	NM_010357	NM_010357	Mm.2662	ENSMUST00000034903	TC1574931	GO:0004364(glutathione transferase activity)|GO:0005575(cellular_component)|GO:0005737(cytoplasm)|GO:0008152(metabolic process)|GO:0016740(transferase activity)	chr9:78046172-78047344	mm|9qE1	0.0624637	0.00108698	8.57279	8.2485	-0.324291	0.798691	-1.25205	8.99373	8.43057	-0.563166	0.676815	-1.47751
A_51_P358112	Fads1|fatty acid desaturase 1	76267	Fads1	446	-0.402793	-1.32206	9.55395	-3.48963	0.00121262	0.072613	-0.986196	18437	DATA	18796	ref|NM_146094|ens|ENSMUST00000010807|gb|AF061504|gb|AK154367	mm|chr19:10270530-10270589	16586	0	NM_146094	ref|Mus musculus fatty acid desaturase 1 (Fads1), mRNA [NM_146094]	NM_146094	NM_146094	NM_146094	Mm.30158	ENSMUST00000010807	TC1573976	GO:0005506(iron ion binding)|GO:0005634(nucleus)|GO:0005783(endoplasmic reticulum)|GO:0005792(microsome)|GO:0006629(lipid metabolic process)|GO:0006633(fatty acid biosynthetic process)|GO:0006636(unsaturated fatty acid biosynthetic process)|GO:0006810(transport)|GO:0008610(lipid biosynthetic process)|GO:0016020(membrane)|GO:0016021(integral to membrane)|GO:0016213(linoleoyl-CoA desaturase activit…	chr19:10270530-10270589	mm|19qA	0.115377	2.68e-06	9.6896	9.2868	-0.402793	0.756393	-1.32206	10.2757	8.9637	-1.312	0.402761	-2.48286
A_51_P414706	Ddt|D-dopachrome tautomerase	13202	Ddt	157	-0.331699	-1.25849	12.8884	-3.4869	0.00122209	0.0727701	-0.993213	29427	DATA	29986	ref|NM_010027|ens|ENSMUST00000001716|gb|AK144193|gb|BC010753	mm|chr10:75234189-75234130	26500	0	NM_010027	ref|Mus musculus D-dopachrome tautomerase (Ddt), mRNA [NM_010027]	NM_010027	NM_010027	NM_010027	Mm.298947	ENSMUST00000001716	TC1764675	GO:0005737(cytoplasm)|GO:0016829(lyase activity)|GO:0033981(D-dopachrome decarboxylase activity)|GO:0042438(melanin biosynthetic process)	chr10:75234189-75234130	mm|10qC1	0.0442259	0.000419094	12.999	12.6673	-0.331699	0.7946	-1.25849	13.2844	12.6027	-0.681699	0.623431	-1.60403
A_51_P437327	Ascl1|achaete-scute complex homolog 1 (Drosophila)	17172	Ascl1	569	-0.295177	-1.22704	6.05989	-3.48689	0.00122213	0.0727701	-0.993248	977	DATA	1002	ref|NM_008553|ens|ENSMUST00000020243|gb|AK141866|gb|M95603	mm|chr10:86955161-86955102	775	0	NM_008553	ref|Mus musculus achaete-scute complex homolog 1 (Drosophila) (Ascl1), mRNA [NM_008553]	NM_008553	NM_008553	NM_008553	Mm.136217	ENSMUST00000020243	TC1582731	GO:0001764(neuron migration)|GO:0003677(DNA binding)|GO:0003690(double-stranded DNA binding)|GO:0003700(transcription factor activity)|GO:0005634(nucleus)|GO:0006350(transcription)|GO:0007219(Notch signaling pathway)|GO:0007275(multicellular organismal development)|GO:0007389(pattern specification process)|GO:0007399(nervous system development)|GO:0007400(neuroblast fate determination)|GO:0007405…	chr10:86955161-86955102	mm|10qC1	0.148234	0.00336331	6.32307	6.02789	-0.295177	0.814972	-1.22704	6.12895	5.75965	-0.369294	0.774161	-1.29172
A_51_P160673	Kcne1l|potassium voltage-gated channel, Isk-related family, member 1-like, pseudogene	66240	Kcne1l	370	0.461767	1.37723	7.14174	3.48637	0.00122393	0.0727701	-0.994572	4861	DATA	4969	ref|NM_021487|gb|AJ131398|gb|BC028942|gb|AK005246	mm|chrX:138739423-138739364	4398	0	NM_021487	ref|Mus musculus potassium voltage-gated channel, Isk-related family, member 1-like, pseudogene (Kcne1l), mRNA [NM_021487]	NM_021487	NM_021487	NM_021487	Mm.58507		TC1579459		chrX:138739423-138739364	mm|XqF2	0.0905733	0.000382676	6.95628	7.41805	0.461767	1.37723	1.37723	6.64389	7.54873	0.904838	1.87233	1.87233
A_55_P1974189	Ptges|prostaglandin E synthase	64292	Ptges	609	-0.560168	-1.47444	9.63889	-3.48317	0.00123512	0.0732106	-1.00279	35172	DATA	35837	ref|NM_022415|ens|ENSMUST00000113591|ens|ENSMUST00000056046|ens|ENSMUST00000102852	mm|chr2:30748273-30748214	31532	0	NM_022415	ref|Mus musculus prostaglandin E synthase (Ptges), mRNA [NM_022415]	NM_022415	NM_022415	NM_022415	Mm.28768	ENSMUST00000113591	TC1577897	GO:0001516(prostaglandin biosynthetic process)|GO:0004667(prostaglandin-D synthase activity)|GO:0005634(nucleus)|GO:0005641(nuclear envelope lumen)|GO:0005737(cytoplasm)|GO:0005792(microsome)|GO:0006693(prostaglandin metabolic process)|GO:0008285(negative regulation of cell proliferation)|GO:0016020(membrane)|GO:0016021(integral to membrane)|GO:0016853(isomerase activity)|GO:0050220(prostaglandin…	chr2:30748273-30748214	mm|2qB	0.15651	0.000101393	9.82365	9.26348	-0.560168	0.678223	-1.47444	10.3177	9.15073	-1.16699	0.445348	-2.24543
A_51_P100828	Prdx3|peroxiredoxin 3	11757	Prdx3	386	-0.366144	-1.2889	11.4706	-3.48179	0.00124001	0.0732106	-1.00635	33799	DATA	34439	ref|NM_007452|ens|ENSMUST00000025961|gb|BD174090|gb|M28723	mm|chr19:60940207-60940148	930	0	NM_007452	ref|Mus musculus peroxiredoxin 3 (Prdx3), nuclear gene encoding mitochondrial protein, mRNA [NM_007452]	NM_007452	NM_007452	NM_007452	Mm.29821	ENSMUST00000025961	TC1574037	GO:0001893(maternal placenta development)|GO:0004601(peroxidase activity)|GO:0005739(mitochondrion)|GO:0006979(response to oxidative stress)|GO:0016209(antioxidant activity)|GO:0016491(oxidoreductase activity)|GO:0030099(myeloid cell differentiation)|GO:0032496(response to lipopolysaccharide)|GO:0042744(hydrogen peroxide catabolic process)|GO:0042802(identical protein binding)|GO:0043524(negative…	chr19:60940207-60940148	mm|19qD3	0.0964654	0.00214562	11.6415	11.2754	-0.366144	0.775853	-1.2889	11.7618	11.2038	-0.557983	0.679251	-1.47221
A_51_P110841	Mrps35|mitochondrial ribosomal protein S35	232536	Mrps35	112	-0.230905	-1.17357	9.49377	-3.48146	0.00124115	0.0732106	-1.00719	18097	DATA	18445	ref|NM_145573|ens|ENSMUST00000036111|gb|AK170480|gb|AK077677	mm|chr6:147009999-147019119	1482	0	NM_145573	ref|Mus musculus mitochondrial ribosomal protein S35 (Mrps35), nuclear gene encoding mitochondrial protein, mRNA [NM_145573]	NM_145573	NM_145573	NM_145573	Mm.46656	ENSMUST00000036111	TC1581260	GO:0003674(molecular_function)|GO:0005739(mitochondrion)|GO:0005840(ribosome)|GO:0008150(biological_process)|GO:0030529(ribonucleoprotein complex)	chr6:147009999-147019119	mm|6qG3	0.0268693	0.000945596	9.57736	9.34646	-0.230905	0.8521	-1.17357	9.73256	9.31869	-0.413867	0.750609	-1.33225
A_51_P411909	Sirt5|sirtuin 5 (silent mating type information regulation 2 homolog) 5 (S. cerevisiae)	68346	Sirt5	388	-0.285512	-1.21884	8.8987	-3.47881	0.00125054	0.0732106	-1.01399	15859	DATA	16160	ref|NM_178848|ens|ENSMUST00000066804|gb|AK002609|gb|BC031770	mm|chr13:43490351-43490410	14341	0	NM_178848	ref|Mus musculus sirtuin 5 (silent mating type information regulation 2 homolog) 5 (S. cerevisiae) (Sirt5), mRNA [NM_178848]	NM_178848	NM_178848	NM_178848	Mm.35325	ENSMUST00000066804	NP749215	GO:0005515(protein binding)|GO:0005739(mitochondrion)|GO:0006342(chromatin silencing)|GO:0006476(protein amino acid deacetylation)|GO:0008270(zinc ion binding)|GO:0016787(hydrolase activity)|GO:0016811(hydrolase activity, acting on carbon-nitrogen (but not peptide) bonds, in linear amides)|GO:0045449(regulation of transcription)|GO:0046872(metal ion binding)|GO:0070403(NAD binding)	chr13:43490351-43490410	mm|13qA4	0.0971321	5.05e-05	8.93321	8.6477	-0.285512	0.82045	-1.21884	9.34068	8.6732	-0.667484	0.629604	-1.5883
A_51_P117995	Pfkm|phosphofructokinase, muscle	18642	Pfkm	680	-0.263438	-1.20034	9.89383	-3.47857	0.00125138	0.0732106	-1.01459	26774	DATA	27281	ref|NM_021514|ref|NM_001163487|ref|NM_001163488|ens|ENSMUST00000051226	mm|chr15:97962713-97962772	654	0	NM_021514	ref|Mus musculus phosphofructokinase, muscle (Pfkm), transcript variant 2, mRNA [NM_021514]	NM_021514	NM_021514	NM_021514	Mm.272582	ENSMUST00000051226	TC1574443	GO:0000166(nucleotide binding)|GO:0003872(6-phosphofructokinase activity)|GO:0005524(ATP binding)|GO:0005529(sugar binding)|GO:0005625(soluble fraction)|GO:0005737(cytoplasm)|GO:0005829(cytosol)|GO:0005945(6-phosphofructokinase complex)|GO:0006002(fructose 6-phosphate metabolic process)|GO:0006096(glycolysis)|GO:0008443(phosphofructokinase activity)|GO:0016208(AMP binding)|GO:0016301(kinase activ…	chr15:97962713-97962772	mm|15qF1	0.179332	7.58e-05	9.99129	9.72785	-0.263438	0.8331	-1.20034	10.1685	9.68768	-0.480815	0.716573	-1.39553
A_55_P2017804	Cox5b|cytochrome c oxidase, subunit Vb	12859	Cox5b	614	-0.327475	-1.25481	14.0443	-3.47856	0.00125143	0.0732106	-1.01463	17726	DATA	18070	ref|NM_009942|ens|ENSMUST00000081180|ref|XM_001475417|gb|AK135174	mm|chr1:36750171-36750230	16055	0	NM_009942	ref|Mus musculus cytochrome c oxidase, subunit Vb (Cox5b), nuclear gene encoding mitochondrial protein, mRNA [NM_009942]	NM_009942	NM_009942	NM_009942	Mm.180182	ENSMUST00000081180	TC1758527	GO:0005739(mitochondrion)|GO:0005743(mitochondrial inner membrane)	chr1:36750171-36750230	mm|1qB	0.157314	0.000150267	14.1384	13.8109	-0.327475	0.79693	-1.25481	14.4188	13.809	-0.609812	0.655282	-1.52606
A_55_P2152049	Xrcc3|X-ray repair complementing defective repair in Chinese hamster cells 3	74335	Xrcc3	440	-0.416289	-1.33449	8.55116	-3.47848	0.00125171	0.0732106	-1.01483	19463	DATA	19850	ref|NM_028875|ens|ENSMUST00000021715|ens|ENSMUST00000127281|gb|AK014491	mm|chr12:113041463-113041404	17537	0	NM_028875	ref|Mus musculus X-ray repair complementing defective repair in Chinese hamster cells 3 (Xrcc3), mRNA [NM_028875]	NM_028875	NM_028875	NM_028875	Mm.19082	ENSMUST00000021715	TC1596520	GO:0000166(nucleotide binding)|GO:0003674(molecular_function)|GO:0003677(DNA binding)|GO:0005524(ATP binding)|GO:0005575(cellular_component)|GO:0005634(nucleus)|GO:0006200(ATP catabolic process)|GO:0006259(DNA metabolic process)|GO:0006281(DNA repair)|GO:0006310(DNA recombination)|GO:0006974(response to DNA damage stimulus)|GO:0008094(DNA-dependent ATPase activity)|GO:0008150(biological_process)	chr12:113041463-113041404	mm|12qF1	0.114444	0.00134312	8.86829	8.452	-0.416289	0.74935	-1.33449	8.77458	8.10979	-0.664789	0.630781	-1.58534
A_51_P294515	Gde1|glycerophosphodiester phosphodiesterase 1	56209	Gde1	162	-0.362685	-1.28582	10.7367	-3.47758	0.00125493	0.0732287	-1.01715	42894	DATA	43696	ref|NM_019580|ens|ENSMUST00000038791|gb|AF212860|gb|AK150807	mm|chr7:125835134-125832643	38370	0	NM_019580	ref|Mus musculus glycerophosphodiester phosphodiesterase 1 (Gde1), mRNA [NM_019580]	NM_019580	NM_019580	NM_019580	Mm.273142	ENSMUST00000038791	TC1572515	GO:0005737(cytoplasm)|GO:0005887(integral to plasma membrane)|GO:0006071(glycerol metabolic process)|GO:0006629(lipid metabolic process)|GO:0007186(G-protein coupled receptor protein signaling pathway)|GO:0008081(phosphoric diester hydrolase activity)|GO:0008889(glycerophosphodiester phosphodiesterase activity)|GO:0016020(membrane)|GO:0016021(integral to membrane)|GO:0016787(hydrolase activity)|G…	chr7:125835134-125832643	mm|7qF2	0.044601	5.96e-05	10.9088	10.5461	-0.362685	0.777716	-1.28582	11.2255	10.2663	-0.959143	0.514362	-1.94415
A_51_P124748	Tgfb3|transforming growth factor, beta 3	21809	Tgfb3	869	0.319574	1.24796	10.2426	3.47316	0.0012708	0.0739827	-1.02849	15037	DATA	15328	ref|NM_009368|ens|ENSMUST00000003687|gb|AK162560|gb|AK132519	mm|chr12:87397863-87397804	6149	0	NM_009368	ref|Mus musculus transforming growth factor, beta 3 (Tgfb3), mRNA [NM_009368]	NM_009368	NM_009368	NM_009368	Mm.3992	ENSMUST00000003687	TC1575978	GO:0000187(activation of MAPK activity)|GO:0001701(in utero embryonic development)|GO:0005160(transforming growth factor beta receptor binding)|GO:0005576(extracellular region)|GO:0005615(extracellular space)|GO:0005634(nucleus)|GO:0005737(cytoplasm)|GO:0006917(induction of apoptosis)|GO:0007184(SMAD protein nuclear translocation)|GO:0008083(growth factor activity)|GO:0008285(negative regulation …	chr12:87397863-87397804	mm|12qD2	0.225449	0.000200392	10.1384	10.458	0.319574	1.24796	1.24796	9.94372	10.4304	0.48668	1.40122	1.40122
A_51_P503625	Gsta3|glutathione S-transferase, alpha 3	14859	Gsta3	352	-0.599672	-1.51537	14.3977	-3.47037	0.0012809	0.0743902	-1.03563	20656	DATA	21061	ref|NM_001077353|ref|NM_010356|ens|ENSMUST00000027067|gb|X65021	mm|chr1:21255189-21255248	18611	0	NM_001077353	ref|Mus musculus glutathione S-transferase, alpha 3 (Gsta3), transcript variant 1, mRNA [NM_001077353]	NM_001077353	NM_001077353	NM_001077353	Mm.394593	ENSMUST00000027067	TC1575298	GO:0001657(ureteric bud development)|GO:0004364(glutathione transferase activity)|GO:0005737(cytoplasm)|GO:0008152(metabolic process)|GO:0016740(transferase activity)	chr1:21255189-21255248	mm|1qA4	0.0858616	0.000284695	14.6438	14.0441	-0.599672	0.659904	-1.51537	15.0771	13.8257	-1.2514	0.42004	-2.38073
A_55_P2006340	Uba52|ubiquitin A-52 residue ribosomal protein fusion product 1	22186	Uba52	520	-0.240255	-1.1812	15.4668	-3.4696	0.00128371	0.0743902	-1.03761	4842	DATA	4950	ref|NM_019883|ens|ENSMUST00000121623|ens|ENSMUST00000081940|ens|ENSMUST00000125184	mm|chr8:73032248-73032189	4362	0	NM_019883	ref|Mus musculus ubiquitin A-52 residue ribosomal protein fusion product 1 (Uba52), mRNA [NM_019883]	NM_019883	NM_019883	NM_019883	Mm.297372	ENSMUST00000121623	TC1573821	GO:0005622(intracellular)	chr8:73032248-73032189	mm|8qB3.3	0.136592	0.0210633	15.537	15.2968	-0.240255	0.846596	-1.1812	15.6271	15.4061	-0.220981	0.857982	-1.16553
A_51_P112734	Slc7a8|solute carrier family 7 (cationic amino acid transporter, y+ system), member 8	50934	Slc7a8	701	0.334629	1.26105	7.97318	3.46845	0.00128789	0.0744607	-1.04054	37524	DATA	38234	ref|NM_016972|ens|ENSMUST00000022787|gb|AK136752|gb|Y19022	mm|chr14:55341196-55341137	1826	0	NM_016972	ref|Mus musculus solute carrier family 7 (cationic amino acid transporter, y+ system), member 8 (Slc7a8), mRNA [NM_016972]	NM_016972	NM_016972	NM_016972	Mm.276831	ENSMUST00000022787	TC1575842	GO:0003333(amino acid transmembrane transport)|GO:0005275(amine transmembrane transporter activity)|GO:0005737(cytoplasm)|GO:0005886(plasma membrane)|GO:0006810(transport)|GO:0006865(amino acid transport)|GO:0015171(amino acid transmembrane transporter activity)|GO:0015179(L-amino acid transmembrane transporter activity)|GO:0015807(L-amino acid transport)|GO:0016020(membrane)|GO:0016021(integral …	chr14:55341196-55341137	mm|14qC3	0.188816	0.000199813	7.84977	8.1844	0.334629	1.26105	1.26105	7.64249	8.21608	0.573596	1.48823	1.48823
A_55_P2060111	ATP8|ATP synthase F0 subunit 8	17706	ATP8	522	-0.444568	-1.36091	14.4649	-3.46678	0.001294	0.0745167	-1.04481	35013	DATA	35675	ens|ENSMUST00000082407|gb|AK131577|gb|AK132098|gb|AK167037	mm|chr1:24621547-24621488	31400	0	ENSMUST00000082407	ens|mitochondrially encoded ATP synthase 8 Gene [Source:MGI Symbol;Acc:MGI:99926] [ENSMUST00000082407]	ENSMUST00000082407		AK131577	Mm.441437	ENSMUST00000082407	NP1080888	GO:0005739(mitochondrion)	chr1:24621547-24621488	mm|1qA5	0.136592	5.67e-05	14.5861	14.1415	-0.444568	0.734804	-1.36091	15.0791	14.0529	-1.02619	0.491005	-2.03664
A_55_P1998947	Trim16|tripartite motif-containing 16	94092	Trim16	601	0.385824	1.30661	8.19289	3.46657	0.00129478	0.0745167	-1.04536	26952	DATA	27463	ref|NM_053169|ens|ENSMUST00000108703|ens|ENSMUST00000055006|gb|AK053139	mm|chr11:62656310-62656369	24171	0	NM_053169	ref|Mus musculus tripartite motif-containing 16 (Trim16), mRNA [NM_053169]	NM_053169	NM_053169	NM_053169	Mm.117087	ENSMUST00000108703	TC1781877	GO:0003674(molecular_function)|GO:0005737(cytoplasm)|GO:0008150(biological_process)	chr11:62656310-62656369	mm|11qB2	0.15567	0.00184519	7.82646	8.21229	0.385824	1.30661	1.30661	8.09291	8.63991	0.546997	1.46104	1.46104
A_55_P1983733	Aldh1l1|aldehyde dehydrogenase 1 family, member L1	107747	Aldh1l1	398	-0.538761	-1.45272	13.3209	-3.46334	0.0013067	0.0750309	-1.05362	7560	DATA	7715	ref|NM_027406|ens|ENSMUST00000032175|ens|ENSMUST00000130418|ref|XM_001479188	mm|chr6:90549091-90549150	6902	0	NM_027406	ref|Mus musculus aldehyde dehydrogenase 1 family, member L1 (Aldh1l1), mRNA [NM_027406]	NM_027406	NM_027406	NM_027406	Mm.30035	ENSMUST00000032175	TC1575701	GO:0000036(acyl carrier activity)|GO:0003824(catalytic activity)|GO:0004030(aldehyde dehydrogenase [NAD(P)+] activity)|GO:0005737(cytoplasm)|GO:0005739(mitochondrion)|GO:0006730(one-carbon metabolic process)|GO:0006810(transport)|GO:0008150(biological_process)|GO:0008152(metabolic process)|GO:0008168(methyltransferase activity)|GO:0009058(biosynthetic process)|GO:0009258(10-formyltetrahydrofolate…	chr6:90549091-90549150	mm|6qD1	0.101009	0.000914667	13.682	13.1432	-0.53876	0.688362	-1.45272	13.7028	12.7555	-0.94733	0.518592	-1.9283
A_51_P112223	Gsta4|glutathione S-transferase, alpha 4	14860	Gsta4	540	-0.273505	-1.20874	8.21152	-3.46212	0.00131123	0.0751193	-1.05674	3476	DATA	3551	ref|NM_010357|ens|ENSMUST00000034903|gb|AK008400|gb|AK008189	mm|chr9:78046172-78047344	3050	0	NM_010357	ref|Mus musculus glutathione S-transferase, alpha 4 (Gsta4), mRNA [NM_010357]	NM_010357	NM_010357	NM_010357	Mm.2662	ENSMUST00000034903	TC1574931	GO:0004364(glutathione transferase activity)|GO:0005575(cellular_component)|GO:0005737(cytoplasm)|GO:0008152(metabolic process)|GO:0016740(transferase activity)	chr9:78046172-78047344	mm|9qE1	0.1388	3.17e-05	8.20501	7.9315	-0.273505	0.827307	-1.20874	8.66289	8.04668	-0.616212	0.652382	-1.53285
A_51_P221632	1700037H04Rik|RIKEN cDNA 1700037H04 gene	67326	1700037H04Rik	644	-0.563411	-1.47776	13.011	-3.45725	0.0013295	0.0759928	-1.06922	8719	DATA	8899	ref|NM_026091|ens|ENSMUST00000103188|gb|AK040365|gb|AK003406	mm|chr2:130972136-130972077	7962	0	NM_026091	ref|Mus musculus RIKEN cDNA 1700037H04 gene (1700037H04Rik), mRNA [NM_026091]	NM_026091	NM_026091	NM_026091	Mm.27711	ENSMUST00000103188	TC1591848	GO:0003674(molecular_function)|GO:0005575(cellular_component)|GO:0008150(biological_process)	chr2:130972136-130972077	mm|2qF1	0.168549	0.0223575	13.1789	12.6155	-0.563411	0.6767	-1.47776	13.4046	12.8449	-0.559671	0.678457	-1.47393
A_51_P314763	Rabggtb|RAB geranylgeranyl transferase, b subunit	19352	Rabggtb	511	-0.269062	-1.20502	8.93868	-3.45633	0.00133297	0.0760183	-1.07157	31251	DATA	31836	ref|NM_011231|ref|NM_001163478|ref|NM_001163479|ref|NR_028098	mm|chr3:153573237-153572516	28101	0	NM_011231	ref|Mus musculus RAB geranylgeranyl transferase, b subunit (Rabggtb), transcript variant 1, mRNA [NM_011231]	NM_011231	NM_011231	NM_011231	Mm.277831	ENSMUST00000089950	TC1679366	GO:0003824(catalytic activity)|GO:0004659(prenyltransferase activity)|GO:0004663(Rab geranylgeranyltransferase activity)|GO:0016740(transferase activity)|GO:0018348(protein amino acid geranylgeranylation)|GO:0046872(metal ion binding)	chr3:153573237-153572516	mm|3qH3	0.134184	0.00961253	8.99464	8.72558	-0.269062	0.829859	-1.20502	9.16565	8.86886	-0.296783	0.814066	-1.2284
A_51_P456957	Pex11a|peroxisomal biogenesis factor 11 alpha	18631	Pex11a	196	-0.487112	-1.40164	12.1809	-3.45355	0.00134352	0.0760226	-1.07868	3536	DATA	3611	ref|NM_011068|ens|ENSMUST00000098352|gb|AF093669|gb|BC028786	mm|chr7:86882282-86882223	3163	0	NM_011068	ref|Mus musculus peroxisomal biogenesis factor 11 alpha (Pex11a), mRNA [NM_011068]	NM_011068	NM_011068	NM_011068	Mm.20615	ENSMUST00000032761	TC1605243	GO:0005777(peroxisome)|GO:0005778(peroxisomal membrane)|GO:0007031(peroxisome organization)|GO:0016020(membrane)|GO:0016021(integral to membrane)|GO:0016557(peroxisome membrane biogenesis)|GO:0016559(peroxisome fission)|GO:0050873(brown fat cell differentiation)	chr7:86882282-86882223	mm|7qD3	0.0562545	0.00170511	12.4259	11.9387	-0.487112	0.713452	-1.40164	12.6088	11.7503	-0.858444	0.551547	-1.81308
A_51_P108226	1100001G20Rik|RIKEN cDNA 1100001G20 gene	66107	1100001G20Rik	840	0.683502	1.60603	12.2711	3.45354	0.00134353	0.0760226	-1.07869	21567	DATA	21988	ref|NM_183249|ens|ENSMUST00000070832|gb|AK003352|gb|AK003164	mm|chr11:83566028-83566087	11904	0	NM_183249	ref|Mus musculus RIKEN cDNA 1100001G20 gene (1100001G20Rik), mRNA [NM_183249]	NM_183249	NM_183249	NM_183249	Mm.902	ENSMUST00000070832	TC1578510	GO:0005615(extracellular space)|GO:0010577(metalloenzyme activator activity)|GO:0032496(response to lipopolysaccharide)|GO:0034612(response to tumor necrosis factor)|GO:0050790(regulation of catalytic activity)|GO:0050872(white fat cell differentiation)	chr11:83566028-83566087	mm|11qC	0.21823	4.23e-05	12.6613	13.3448	0.683502	1.60603	1.60603	10.8189	12.2595	1.44069	2.7145	2.7145
A_51_P437327	Ascl1|achaete-scute complex homolog 1 (Drosophila)	17172	Ascl1	465	-0.332618	-1.2593	6.19743	-3.45316	0.00134498	0.0760226	-1.07966	16476	DATA	16794	ref|NM_008553|ens|ENSMUST00000020243|gb|AK141866|gb|M95603	mm|chr10:86955161-86955102	775	0	NM_008553	ref|Mus musculus achaete-scute complex homolog 1 (Drosophila) (Ascl1), mRNA [NM_008553]	NM_008553	NM_008553	NM_008553	Mm.136217	ENSMUST00000020243	TC1582731	GO:0001764(neuron migration)|GO:0003677(DNA binding)|GO:0003690(double-stranded DNA binding)|GO:0003700(transcription factor activity)|GO:0005634(nucleus)|GO:0006350(transcription)|GO:0007219(Notch signaling pathway)|GO:0007275(multicellular organismal development)|GO:0007389(pattern specification process)|GO:0007399(nervous system development)|GO:0007400(neuroblast fate determination)|GO:0007405…	chr10:86955161-86955102	mm|10qC1	0.1252	0.00330313	6.48469	6.15207	-0.332618	0.794094	-1.2593	6.30602	5.84696	-0.459053	0.727464	-1.37464
A_55_P2032936	Cisd1|CDGSH iron sulfur domain 1	52637	Cisd1	382	-0.361193	-1.28449	12.5371	-3.45312	0.00134513	0.0760226	-1.07977	179	DATA	185	ref|NM_134007|ens|ENSMUST00000045887|gb|AK131995|gb|AK131605	mm|chr10:70793834-70793775	132	0	NM_134007	ref|Mus musculus CDGSH iron sulfur domain 1 (Cisd1), mRNA [NM_134007]	NM_134007	NM_134007	NM_134007	Mm.254114	ENSMUST00000045887	TC1741539	GO:0005506(iron ion binding)|GO:0005739(mitochondrion)|GO:0005741(mitochondrial outer membrane)|GO:0016020(membrane)|GO:0016021(integral to membrane)|GO:0043231(intracellular membrane-bounded organelle)|GO:0043457(regulation of cellular respiration)|GO:0046872(metal ion binding)|GO:0051536(iron-sulfur cluster binding)|GO:0051537(2 iron, 2 sulfur cluster binding)	chr10:70793834-70793775	mm|10qB5.3	0.0962322	0.000900302	12.5603	12.1991	-0.361193	0.77852	-1.28449	13.0066	12.3825	-0.624085	0.648831	-1.54123
A_55_P2108255	Lgmn|legumain	19141	Lgmn	508	0.274189	1.20931	12.6457	3.45184	0.00135002	0.0761278	-1.08304	37722	DATA	38434	ref|NM_011175|ens|ENSMUST00000021607|ens|ENSMUST00000110020|gb|AF044266	mm|chr12:103632474-103632415	33830	0	NM_011175	ref|Mus musculus legumain (Lgmn), mRNA [NM_011175]	NM_011175	NM_011175	NM_011175	Mm.17185	ENSMUST00000021607	TC1575279	GO:0004197(cysteine-type endopeptidase activity)|GO:0005764(lysosome)|GO:0005770(late endosome)|GO:0006508(proteolysis)|GO:0008233(peptidase activity)|GO:0008234(cysteine-type peptidase activity)|GO:0016787(hydrolase activity)|GO:0040015(negative regulation of multicellular organism growth)|GO:0045177(apical part of cell)	chr12:103632474-103632415	mm|12qE	0.133929	0.000128701	12.5053	12.7795	0.274189	1.20931	1.20931	12.3793	12.9187	0.539476	1.45344	1.45344
A_55_P1976395	Nsdhl|NAD(P) dependent steroid dehydrogenase-like	18194	Nsdhl	775	-0.534806	-1.44875	6.62115	-3.44841	0.0013632	0.0766989	-1.0918	1215	DATA	1243	ref|NM_010941|ens|ENSMUST00000033715|gb|AF100198|tc|TC1575239	mm|chrX:70203793-70203852	1036	0	NM_010941	ref|Mus musculus NAD(P) dependent steroid dehydrogenase-like (Nsdhl), mRNA [NM_010941]	NM_010941	NM_010941	NM_010941	Mm.38792	ENSMUST00000033715	TC1575239	GO:0001942(hair follicle development)|GO:0003824(catalytic activity)|GO:0003854(3-beta-hydroxy-delta5-steroid dehydrogenase activity)|GO:0005488(binding)|GO:0006694(steroid biosynthetic process)|GO:0006695(cholesterol biosynthetic process)|GO:0007224(smoothened signaling pathway)|GO:0008152(metabolic process)|GO:0008203(cholesterol metabolic process)|GO:0008610(lipid biosynthetic process)|GO:0016…	chrX:70203793-70203852	mm|XqA7.3	0.198915	0.000143903	6.93329	6.39848	-0.534806	0.690252	-1.44875	7.0751	6.07772	-0.997374	0.500911	-1.99636
A_55_P2178678	P2rx5|purinergic receptor P2X, ligand-gated ion channel, 5	94045	P2rx5	636	-0.548885	-1.46295	8.03545	-3.44455	0.00137821	0.0773704	-1.10167	3780	DATA	3864	ref|NM_033321|ens|ENSMUST00000092929|ens|ENSMUST00000006104|ens|ENSMUST00000092928	mm|chr11:72986128-72986187	3316	0	NM_033321	ref|Mus musculus purinergic receptor P2X, ligand-gated ion channel, 5 (P2rx5), mRNA [NM_033321]	NM_033321	NM_033321	NM_033321	Mm.156893	ENSMUST00000092929	TC1587513	GO:0004872(receptor activity)|GO:0004931(extracellular ATP-gated cation channel activity)|GO:0005216(ion channel activity)|GO:0005524(ATP binding)|GO:0005525(GTP binding)|GO:0005886(plasma membrane)|GO:0005887(integral to plasma membrane)|GO:0006810(transport)|GO:0006811(ion transport)|GO:0006812(cation transport)|GO:0007165(signal transduction)|GO:0007166(cell surface receptor linked signaling p…	chr11:72986128-72986187	mm|11qB4	0.166043	0.0400322	8.1977	7.64881	-0.548885	0.683548	-1.46295	8.39291	7.90238	-0.490521	0.711768	-1.40495
A_66_P134739	Clpp|caseinolytic peptidase, ATP-dependent, proteolytic subunit homolog (E. coli)	53895	Clpp	423	-0.21262	-1.15879	10.082	-3.4437	0.00138152	0.0773835	-1.10383	26789	DATA	27296	ref|NM_017393|ens|ENSMUST00000002735|gb|AK168053|gb|AJ005253	mm|chr17:57132879-57132938	24033	0	NM_017393	ref|Mus musculus caseinolytic peptidase, ATP-dependent, proteolytic subunit homolog (E. coli) (Clpp), mRNA [NM_017393]	NM_017393	NM_017393	NM_017393	Mm.287892	ENSMUST00000002735	TC1608886	GO:0000166(nucleotide binding)|GO:0004252(serine-type endopeptidase activity)|GO:0005515(protein binding)|GO:0005524(ATP binding)|GO:0005739(mitochondrion)|GO:0006508(proteolysis)|GO:0006515(misfolded or incompletely synthesized protein catabolic process)|GO:0008233(peptidase activity)|GO:0008236(serine-type peptidase activity)|GO:0016787(hydrolase activity)|GO:0042802(identical protein binding)|…	chr17:57132879-57132938	mm|17qD	0.110483	3.29e-05	10.1206	9.90797	-0.21262	0.862969	-1.15879	10.385	9.91446	-0.470576	0.721676	-1.38566
A_51_P312437	Dhrs7|dehydrogenase/reductase (SDR family) member 7	66375	Dhrs7	238	-0.563223	-1.47757	13.6965	-3.44127	0.00139106	0.077745	-1.11004	5362	DATA	5474	ref|NM_025522|ens|ENSMUST00000021512|gb|AK009385|gb|AK014100	mm|chr12:73751504-73751445	4858	0	NM_025522	ref|Mus musculus dehydrogenase/reductase (SDR family) member 7 (Dhrs7), mRNA [NM_025522]	NM_025522	NM_025522	NM_025522	Mm.289653	ENSMUST00000021512	TC1577443	GO:0003674(molecular_function)|GO:0003824(catalytic activity)|GO:0005488(binding)|GO:0005575(cellular_component)|GO:0008150(biological_process)|GO:0008152(metabolic process)|GO:0016491(oxidoreductase activity)|GO:0055114(oxidation reduction)	chr12:73751504-73751445	mm|12qC3	0.0624637	0.00258069	14.0232	13.46	-0.563223	0.676789	-1.47757	14.1207	13.1823	-0.938389	0.521815	-1.91639
A_51_P100828	Prdx3|peroxiredoxin 3	11757	Prdx3	406	-0.369668	-1.29206	11.5465	-3.43955	0.00139784	0.0779507	-1.11442	10646	DATA	10868	ref|NM_007452|ens|ENSMUST00000025961|gb|BD174090|gb|M28723	mm|chr19:60940207-60940148	930	0	NM_007452	ref|Mus musculus peroxiredoxin 3 (Prdx3), nuclear gene encoding mitochondrial protein, mRNA [NM_007452]	NM_007452	NM_007452	NM_007452	Mm.29821	ENSMUST00000025961	TC1574037	GO:0001893(maternal placenta development)|GO:0004601(peroxidase activity)|GO:0005739(mitochondrion)|GO:0006979(response to oxidative stress)|GO:0016209(antioxidant activity)|GO:0016491(oxidoreductase activity)|GO:0030099(myeloid cell differentiation)|GO:0032496(response to lipopolysaccharide)|GO:0042744(hydrogen peroxide catabolic process)|GO:0042802(identical protein binding)|GO:0043524(negative…	chr19:60940207-60940148	mm|19qD3	0.103599	0.00151201	11.7138	11.3441	-0.369668	0.773961	-1.29206	11.8627	11.2655	-0.597178	0.661046	-1.51275
A_51_P278034	Ufsp1|UFM1-specific peptidase 1	70240	Ufsp1	766	-0.289359	-1.2221	8.11701	-3.4375	0.00140597	0.0782303	-1.11965	15472	DATA	15770	ref|NM_027356|ens|ENSMUST00000052825|gb|AK012343|gb|BC016577	mm|chr5:137736545-137736604	13943	0	NM_027356	ref|Mus musculus UFM1-specific peptidase 1 (Ufsp1), mRNA [NM_027356]	NM_027356	NM_027356	NM_027356	Mm.124666	ENSMUST00000052825	TC1582799	GO:0005575(cellular_component)|GO:0008150(biological_process)|GO:0008233(peptidase activity)|GO:0008234(cysteine-type peptidase activity)|GO:0016787(hydrolase activity)|GO:0016790(thiolester hydrolase activity)|GO:0071567(UFM1 hydrolase activity)	chr5:137736545-137736604	mm|5qG2	0.198081	0.000141539	8.19213	7.90277	-0.289359	0.818265	-1.2221	8.43539	7.93774	-0.497641	0.708264	-1.4119
A_55_P2072611	Mosc1|MOCO sulphurase C-terminal domain containing 1	66112	Mosc1	546	-0.875846	-1.83508	7.56747	-3.43559	0.00141358	0.0784804	-1.12452	8165	DATA	8334	ref|NM_001081361|ens|ENSMUST00000110992|ref|XM_001475511|ref|XM_001475487	mm|chr1:186610771-186610712	7403	0	NM_001081361	ref|Mus musculus MOCO sulphurase C-terminal domain containing 1 (Mosc1), nuclear gene encoding mitochondrial protein, mRNA [NM_001081361]	NM_001081361	NM_001081361	NM_001081361	Mm.272457	ENSMUST00000110992	TC1716898	GO:0003674(molecular_function)|GO:0003824(catalytic activity)|GO:0005739(mitochondrion)|GO:0005743(mitochondrial inner membrane)|GO:0008150(biological_process)|GO:0016491(oxidoreductase activity)|GO:0030151(molybdenum ion binding)|GO:0030170(pyridoxal phosphate binding)|GO:0055114(oxidation reduction)	chr1:186610771-186610712	mm|1qH5	0.142171	0.0365325	7.68587	6.81003	-0.875846	0.544934	-1.83508	8.31238	7.46162	-0.850755	0.554494	-1.80345
A_52_P528463	Mfsd3|major facilitator superfamily domain containing 3	69572	Mfsd3	216	-0.304581	-1.23506	9.76413	-3.43073	0.00143313	0.0793903	-1.1369	30119	DATA	30690	ref|NM_027122|ens|ENSMUST00000019224|gb|AK009269|gb|BC019171	mm|chr15:76533863-76533922	26989	0	NM_027122	ref|Mus musculus major facilitator superfamily domain containing 3 (Mfsd3), mRNA [NM_027122]	NM_027122	NM_027122	NM_027122	Mm.34920	ENSMUST00000019224	TC1581761	GO:0003674(molecular_function)|GO:0005575(cellular_component)|GO:0006810(transport)|GO:0008150(biological_process)|GO:0016020(membrane)|GO:0016021(integral to membrane)|GO:0055085(transmembrane transport)	chr15:76533863-76533922	mm|15qD3	0.06147	0.000477203	9.88317	9.57858	-0.304581	0.809677	-1.23506	10.1005	9.49429	-0.606204	0.656923	-1.52225
A_55_P2015178	Nap1l1|nucleosome assembly protein 1-like 1	53605	Nap1l1	485	0.464186	1.37954	13.093	3.42197	0.00146904	0.0812007	-1.1592	28266	DATA	28805	ref|NM_015781|ens|ENSMUST00000065917|ref|XR_034174|gb|AK145766	mm|chr10:110933811-110933870	25468	0	NM_015781	ref|Mus musculus nucleosome assembly protein 1-like 1 (Nap1l1), transcript variant 2, mRNA [NM_015781]	NM_015781	NM_015781	NM_015781	Mm.290407	ENSMUST00000065917	TC1639710	GO:0005515(protein binding)|GO:0005634(nucleus)|GO:0006334(nucleosome assembly)	chr10:110933811-110933870	mm|10qD1	0.129817	0.0242367	12.7055	13.1697	0.464186	1.37954	1.37954	13.0028	13.4939	0.491131	1.40555	1.40555
A_52_P655803	Chpt1|choline phosphotransferase 1	212862	Chpt1	555	-0.551474	-1.46558	13.6604	-3.41931	0.00148012	0.0812318	-1.16597	27306	DATA	27822	ref|NM_144807|ref|NM_001146690|ref|NR_027477|ens|ENSMUST00000047619	mm|chr10:87951190-87951131	24494	0	NM_144807	ref|Mus musculus choline phosphotransferase 1 (Chpt1), transcript variant 2, mRNA [NM_144807]	NM_144807	NM_144807	NM_144807	Mm.288897	ENSMUST00000047619	NP407111	GO:0003674(molecular_function)|GO:0004142(diacylglycerol cholinephosphotransferase activity)|GO:0005575(cellular_component)|GO:0005794(Golgi apparatus)|GO:0006657(CDP-choline pathway)|GO:0008150(biological_process)|GO:0008654(phospholipid biosynthetic process)|GO:0016020(membrane)|GO:0016021(integral to membrane)|GO:0016740(transferase activity)|GO:0016780(phosphotransferase activity, for other s…	chr10:87951190-87951131	mm|10qC1	0.145032	0.0017576	13.8636	13.3121	-0.551473	0.682323	-1.46558	14.1593	13.3065	-0.852724	0.553738	-1.80591
A_51_P217498	Slc2a4|solute carrier family 2 (facilitated glucose transporter), member 4	20528	Slc2a4	219	-0.456078	-1.37181	13.399	-3.41922	0.0014805	0.0812318	-1.1662	18360	DATA	18718	ref|NM_009204|ens|ENSMUST00000018710|gb|AK160882|gb|M23383	mm|chr11:69756132-69756073	10106	0	NM_009204	ref|Mus musculus solute carrier family 2 (facilitated glucose transporter), member 4 (Slc2a4), mRNA [NM_009204]	NM_009204	NM_009204	NM_009204	Mm.10661	ENSMUST00000018710	TC1576122	GO:0000299(integral to membrane of membrane fraction)|GO:0005215(transporter activity)|GO:0005355(glucose transmembrane transporter activity)|GO:0005360(insulin-responsive hydrogen:glucose symporter activity)|GO:0005624(membrane fraction)|GO:0005625(soluble fraction)|GO:0005737(cytoplasm)|GO:0005768(endosome)|GO:0005771(multivesicular body)|GO:0005792(microsome)|GO:0005886(plasma membrane)|GO:000…	chr11:69756132-69756073	mm|11qB3	0.0616976	0.000532131	13.5434	13.0873	-0.456078	0.728965	-1.37181	13.9506	13.0145	-0.936076	0.522653	-1.91332
A_55_P2064150	LOC674295|similar to ubiquitin A-52 residue ribosomal protein fusion product 1	674295	LOC674295	523	-0.19469	-1.14448	13.8686	-3.41897	0.00148155	0.0812318	-1.16684	41630	DATA	42413	ref|XR_031286|gb|BB710703|gb|C89021|tc|TC1770106	mm|chr11:60374548-60374489	37378	0	XR_031286	ref|PREDICTED: Mus musculus similar to ribosomal protein L40 (LOC674295), misc RNA [XR_031286]	XR_031286	XR_031286	XR_031286	Mm.379764		TC1770106		chr11:60374548-60374489	mm|11qB2	0.136592	0.00546482	13.9131	13.7184	-0.19469	0.87376	-1.14448	14.0251	13.8177	-0.207381	0.866108	-1.15459
A_55_P1957419	Ensa|endosulfine alpha	56205	Ensa	353	0.265462	1.20202	9.51119	3.41874	0.00148252	0.0812318	-1.16743	23213	DATA	23663	ref|NM_019561|ens|ENSMUST00000058230|gb|AK006149|tc|TC1579877	mm|chr3:95435850-95435909	20939	0	NM_019561	ref|Mus musculus endosulfine alpha (Ensa), transcript variant 1, mRNA [NM_019561]	NM_019561	NM_019561	NM_019561	Mm.241365	ENSMUST00000058230	TC1579877	GO:0005102(receptor binding)|GO:0005737(cytoplasm)|GO:0019870(potassium channel inhibitor activity)|GO:0050796(regulation of insulin secretion)	chr3:95435850-95435909	mm|3qF2.1	0.0858616	0.790889	9.42321	9.68868	0.265462	1.20202	1.20202	9.48562	9.44726	-0.0383561	0.973764	-1.02694
A_51_P361220	Fzd4|frizzled homolog 4 (Drosophila)	14366	Fzd4	415	0.421783	1.33958	12.7067	3.41436	0.00150093	0.0820619	-1.17855	39111	DATA	39850	ref|NM_008055|ens|ENSMUST00000058755|gb|U43317|gb|BC015256	mm|chr7:96557478-96557537	35121	0	NM_008055	ref|Mus musculus frizzled homolog 4 (Drosophila) (Fzd4), mRNA [NM_008055]	NM_008055	NM_008055	NM_008055	Mm.86755	ENSMUST00000058755	TC1581042	GO:0004871(signal transducer activity)|GO:0004872(receptor activity)|GO:0004888(transmembrane receptor activity)|GO:0004926(non-G-protein coupled 7TM receptor activity)|GO:0004930(G-protein coupled receptor activity)|GO:0005515(protein binding)|GO:0007165(signal transduction)|GO:0007166(cell surface receptor linked signaling pathway)|GO:0007186(G-protein coupled receptor protein signaling pathway…	chr7:96557478-96557537	mm|7qE1	0.106219	0.0305644	12.4547	12.8765	0.421783	1.33958	1.33958	12.5275	12.968	0.440503	1.35708	1.35708
A_55_P2038987	Gas7|growth arrest specific 7	14457	Gas7	852	0.334302	1.26077	9.09117	3.40904	0.00152364	0.0825406	-1.19207	38970	DATA	39707	ref|NM_001109657|ref|NM_008088|tc|TC1723261	mm|chr11:67502434-67502493	34876	0	NM_001109657	ref|Mus musculus growth arrest specific 7 (Gas7), transcript variant 2, mRNA [NM_001109657]	NM_001109657	NM_001109657	NM_001109657	Mm.40338		TC1723261	GO:0001726(ruffle)|GO:0005515(protein binding)|GO:0005737(cytoplasm)|GO:0005884(actin filament)|GO:0007275(multicellular organismal development)|GO:0007399(nervous system development)|GO:0008360(regulation of cell shape)|GO:0030041(actin filament polymerization)|GO:0030154(cell differentiation)|GO:0030182(neuron differentiation)|GO:0048812(neuron projection morphogenesis)|GO:0051015(actin filamen…	chr11:67502434-67502493	mm|11qB3	0.222445	1.14e-06	8.93694	9.27125	0.334302	1.26077	1.26077	8.57662	9.57986	1.00323	2.00449	2.00449
A_55_P2076278	Gm5239|ubiquitin A-52 residue ribosomal protein fusion product 1 pseudogene	383341	Gm5239	530	-0.232246	-1.17466	15.8326	-3.40902	0.00152373	0.0825406	-1.19212	21681	DATA	22104	ens|ENSMUST00000081864|ref|XM_356994|ref|XM_908222|nap|NAP020945-001	mm|chr8:73032290-73032231	19540	0	ENSMUST00000081864	ref|PREDICTED: Mus musculus predicted gene, EG383341 (EG383341), mRNA [XM_356994]	ENSMUST00000081864	XM_356994	XM_356994		ENSMUST00000081864			chr8:73032290-73032231	mm|8qB3.3	0.137032	0.00946188	15.891	15.6588	-0.232246	0.851309	-1.17466	16.0158	15.765	-0.250828	0.840414	-1.18989
A_55_P2112230	Pcyt2|phosphate cytidylyltransferase 2, ethanolamine	68671	Pcyt2	299	-0.358014	-1.28166	12.037	-3.40901	0.00152375	0.0825406	-1.19214	1116	DATA	1142	ref|NM_024229|ens|ENSMUST00000026129|gb|AK144544|gb|AK166319	mm|chr11:120471461-120471402	862	0	NM_024229	ref|Mus musculus phosphate cytidylyltransferase 2, ethanolamine (Pcyt2), mRNA [NM_024229]	NM_024229	NM_024229	NM_024229	Mm.21439	ENSMUST00000026129	TC1573589	GO:0003824(catalytic activity)|GO:0004306(ethanolamine-phosphate cytidylyltransferase activity)|GO:0008654(phospholipid biosynthetic process)|GO:0009058(biosynthetic process)|GO:0016740(transferase activity)|GO:0016779(nucleotidyltransferase activity)	chr11:120471461-120471402	mm|11qE2	0.0719188	6.76e-05	12.1919	11.8338	-0.358014	0.780238	-1.28166	12.5155	11.6066	-0.908904	0.532589	-1.87762
A_55_P2185950	Bpnt1|bisphosphate 3'-nucleotidase 1	23827	Bpnt1	414	-0.273804	-1.20899	7.43162	-3.40742	0.00153059	0.0825406	-1.19617	4845	DATA	4953	ref|NM_011794|ens|ENSMUST00000027916|ref|XR_031519|gb|AK008714	mm|chr1:187180797-187180856	4368	0	NM_011794	ref|Mus musculus bisphosphate 3'-nucleotidase 1 (Bpnt1), mRNA [NM_011794]	NM_011794	NM_011794	NM_011794	Mm.227549	ENSMUST00000027916	TC1725772	GO:0000287(magnesium ion binding)|GO:0004437(inositol or phosphatidylinositol phosphatase activity)|GO:0005575(cellular_component)|GO:0008441(3'(2'),5'-bisphosphate nucleotidase activity)|GO:0016311(dephosphorylation)|GO:0016787(hydrolase activity)|GO:0046872(metal ion binding)	chr1:187180797-187180856	mm|1qH5	0.106219	0.0157705	7.54885	7.27505	-0.273804	0.827136	-1.20899	7.60353	7.29903	-0.304504	0.80972	-1.23499
A_55_P2109997	Lrig1|leucine-rich repeats and immunoglobulin-like domains 1	16206	Lrig1	287	-0.335092	-1.26146	9.37053	-3.40725	0.00153136	0.0825406	-1.19663	33932	DATA	34573	ref|NM_008377|ens|ENSMUST00000101126|gb|AK133771|tc|TC1723567	mm|chr6:94554870-94554811	30503	0	NM_008377	ref|Mus musculus leucine-rich repeats and immunoglobulin-like domains 1 (Lrig1), mRNA [NM_008377]	NM_008377	NM_008377	NM_008377	Mm.245210	ENSMUST00000101126	TC1723567	GO:0005515(protein binding)|GO:0016020(membrane)|GO:0016021(integral to membrane)	chr6:94554870-94554811	mm|6qD2	0.069817	0.00755551	9.60339	9.2683	-0.335092	0.792734	-1.26146	9.53538	9.07504	-0.460341	0.726814	-1.37587
A_51_P427674	Cpt1a|carnitine palmitoyltransferase 1a, liver	12894	Cpt1a	421	0.248815	1.18823	10.9059	3.40707	0.00153214	0.0825406	-1.19708	20242	DATA	20644	ref|NM_013495|gb|AK133472|gb|AF017175|gb|AK149688	mm|chr19:3385374-3385433	10247	0	NM_013495	ref|Mus musculus carnitine palmitoyltransferase 1a, liver (Cpt1a), nuclear gene encoding mitochondrial protein, mRNA [NM_013495]	NM_013495	NM_013495	NM_013495	Mm.18522		TC1574065	GO:0001676(long-chain fatty acid metabolic process)|GO:0004095(carnitine O-palmitoyltransferase activity)|GO:0005739(mitochondrion)|GO:0005741(mitochondrial outer membrane)|GO:0005743(mitochondrial inner membrane)|GO:0005789(endoplasmic reticulum membrane)|GO:0005792(microsome)|GO:0006006(glucose metabolic process)|GO:0006629(lipid metabolic process)|GO:0006631(fatty acid metabolic process)|GO:00…	chr19:3385374-3385433	mm|19qA	0.110483	0.00659282	10.7348	10.9836	0.248815	1.18823	1.18823	10.7986	11.1064	0.307783	1.2378	1.2378
A_51_P128648	Uqcrc2|ubiquinol cytochrome c reductase core protein 2	67003	Uqcrc2	457	-0.360568	-1.28393	13.2529	-3.40694	0.00153266	0.0825406	-1.19739	5733	DATA	5851	ref|NM_025899|ens|ENSMUST00000033176|gb|AK167377|gb|AK077583	mm|chr7:127802599-127802658	856	0	NM_025899	ref|Mus musculus ubiquinol cytochrome c reductase core protein 2 (Uqcrc2), mRNA [NM_025899]	NM_025899	NM_025899	NM_025899	Mm.334206	ENSMUST00000033176	TC1573111	GO:0003824(catalytic activity)|GO:0004222(metalloendopeptidase activity)|GO:0005739(mitochondrion)|GO:0005743(mitochondrial inner membrane)|GO:0005750(mitochondrial respiratory chain complex III)|GO:0006508(proteolysis)|GO:0006810(transport)|GO:0008150(biological_process)|GO:0008270(zinc ion binding)|GO:0016020(membrane)|GO:0022900(electron transport chain)|GO:0032403(protein complex binding)|GO:…	chr7:127802599-127802658	mm|7qF2	0.120548	0.000612405	13.4043	13.0438	-0.360568	0.778858	-1.28393	13.6052	12.9585	-0.646762	0.638712	-1.56565
A_55_P1972018	Hist1h4c|histone cluster 1, H4c	319155	Hist1h4c	957	0.237125	1.17864	7.13015	3.39687	0.00157678	0.0845281	-1.22295	24520	DATA	24987	ref|NM_178208|ref|NM_178192|ref|NM_175655|ens|ENSMUST00000076545	mm|chr13:23790282-23790223	22082	0	NM_178208	ref|Mus musculus histone cluster 1, H4c (Hist1h4c), mRNA [NM_178208]	NM_178208	NM_178208	NM_178208	Mm.261662	ENSMUST00000076545	TC1706068		chr13:23790282-23790223	mm|13qA3.1	0.256493	1.42e-05	6.95189	7.18901	0.237125	1.17864	1.17864	6.97305	7.40664	0.433594	1.35059	1.35059
A_51_P128648	Uqcrc2|ubiquinol cytochrome c reductase core protein 2	67003	Uqcrc2	786	-0.335945	-1.2622	13.0479	-3.39653	0.0015783	0.0845281	-1.22381	40516	DATA	41281	ref|NM_025899|ens|ENSMUST00000033176|gb|AK167377|gb|AK077583	mm|chr7:127802599-127802658	856	0	NM_025899	ref|Mus musculus ubiquinol cytochrome c reductase core protein 2 (Uqcrc2), mRNA [NM_025899]	NM_025899	NM_025899	NM_025899	Mm.334206	ENSMUST00000033176	TC1573111	GO:0003824(catalytic activity)|GO:0004222(metalloendopeptidase activity)|GO:0005739(mitochondrion)|GO:0005743(mitochondrial inner membrane)|GO:0005750(mitochondrial respiratory chain complex III)|GO:0006508(proteolysis)|GO:0006810(transport)|GO:0008150(biological_process)|GO:0008270(zinc ion binding)|GO:0016020(membrane)|GO:0022900(electron transport chain)|GO:0032403(protein complex binding)|GO:…	chr7:127802599-127802658	mm|7qF2	0.202864	0.000146255	13.2156	12.8797	-0.335945	0.792265	-1.2622	13.3526	12.7438	-0.608852	0.655718	-1.52505
A_51_P121031	March1|membrane-associated ring finger (C3HC4) 1	72925	2013-03-01	818	0.393094	1.31321	7.766	3.39611	0.00158015	0.0845281	-1.22487	9811	DATA	10018	ref|NM_175188|ref|NM_001166372|ref|NM_001166375|ens|ENSMUST00000072482	mm|chr8:68994134-68994193	8826	0	NM_175188	ref|Mus musculus membrane-associated ring finger (C3HC4) 1 (March1), transcript variant 3, mRNA [NM_175188]	NM_175188	NM_175188	NM_175188	Mm.479228	ENSMUST00000072482	TC1594534	GO:0008270(zinc ion binding)|GO:0016020(membrane)|GO:0016021(integral to membrane)|GO:0016874(ligase activity)|GO:0031410(cytoplasmic vesicle)|GO:0046872(metal ion binding)	chr8:68994134-68994193	mm|8qB3.2	0.213899	0.00585966	7.5899	7.98299	0.393094	1.31321	1.31321	7.52227	7.96885	0.44658	1.36281	1.36281
A_55_P1953103	Nudt7|nudix (nucleoside diphosphate linked moiety X)-type motif 7	67528	Nudt7	444	-0.479616	-1.39437	10.5971	-3.39529	0.00158381	0.0845281	-1.22695	5712	DATA	5830	ref|NM_024446|ref|NM_024437|ens|ENSMUST00000109109|ens|ENSMUST00000066514	mm|chr8:116676071-116676130	5197	0	NM_024446	ref|Mus musculus nudix (nucleoside diphosphate linked moiety X)-type motif 7 (Nudt7), transcript variant 2, mRNA [NM_024446]	NM_024446	NM_024446	NM_024446	Mm.27889	ENSMUST00000109109	TC1581563	GO:0000287(magnesium ion binding)|GO:0003986(acetyl-CoA hydrolase activity)|GO:0005777(peroxisome)|GO:0009132(nucleoside diphosphate metabolic process)|GO:0015938(coenzyme A catabolic process)|GO:0016787(hydrolase activity)|GO:0016818(hydrolase activity, acting on acid anhydrides, in phosphorus-containing anhydrides)|GO:0030145(manganese ion binding)|GO:0046356(acetyl-CoA catabolic process)|GO:00…	chr8:116676071-116676130	mm|8qE1	0.115377	7.54e-05	10.7808	10.3011	-0.479616	0.717169	-1.39437	11.2312	10.0753	-1.15593	0.448778	-2.22827
A_51_P424532	Vnn1|vanin 1	22361	Vnn1	728	0.706559	1.63191	8.13172	3.39471	0.00158637	0.0845281	-1.22841	31220	DATA	31805	ref|NM_011704|ens|ENSMUST00000041416|gb|BC019203|gb|AJ132098	mm|chr10:23624524-23624583	28046	0	NM_011704	ref|Mus musculus vanin 1 (Vnn1), mRNA [NM_011704]	NM_011704	NM_011704	NM_011704	Mm.27154	ENSMUST00000041416	TC1581156	GO:0002526(acute inflammatory response)|GO:0002544(chronic inflammatory response)|GO:0005615(extracellular space)|GO:0005886(plasma membrane)|GO:0006807(nitrogen compound metabolic process)|GO:0006916(anti-apoptosis)|GO:0006954(inflammatory response)|GO:0016020(membrane)|GO:0016021(integral to membrane)|GO:0016337(cell-cell adhesion)|GO:0016787(hydrolase activity)|GO:0016810(hydrolase activity, a…	chr10:23624524-23624583	mm|10qA4	0.192629	0.00108485	7.91573	8.62229	0.706559	1.63191	1.63191	7.44484	8.54404	1.09921	2.14237	2.14237
A_51_P108226	1100001G20Rik|RIKEN cDNA 1100001G20 gene	66107	1100001G20Rik	1074	0.66933	1.59033	11.7536	3.39192	0.00159891	0.0848059	-1.2355	40936	DATA	41704	ref|NM_183249|ens|ENSMUST00000070832|gb|AK003352|gb|AK003164	mm|chr11:83566028-83566087	11904	0	NM_183249	ref|Mus musculus RIKEN cDNA 1100001G20 gene (1100001G20Rik), mRNA [NM_183249]	NM_183249	NM_183249	NM_183249	Mm.902	ENSMUST00000070832	TC1578510	GO:0005615(extracellular space)|GO:0010577(metalloenzyme activator activity)|GO:0032496(response to lipopolysaccharide)|GO:0034612(response to tumor necrosis factor)|GO:0050790(regulation of catalytic activity)|GO:0050872(white fat cell differentiation)	chr11:83566028-83566087	mm|11qC	0.293447	7.8e-06	12.1648	12.8341	0.66933	1.59033	1.59033	10.2556	11.7599	1.50432	2.8369	2.8369
A_55_P2118866	Cmah|cytidine monophospho-N-acetylneuraminic acid hydroxylase	12763	Cmah	1351	0.386524	1.30724	6.92783	3.39164	0.00160014	0.0848059	-1.23619	41609	DATA	42392	ref|NM_001111110|ref|NM_007717|ens|ENSMUST00000110390|ens|ENSMUST00000050859	mm|chr13:24562114-24562173	37339	0	NM_001111110	ref|Mus musculus cytidine monophospho-N-acetylneuraminic acid hydroxylase (Cmah), transcript variant 2, mRNA [NM_001111110]	NM_001111110	NM_001111110	NM_001111110	Mm.8396	ENSMUST00000110390	TC1590446	GO:0005737(cytoplasm)|GO:0005783(endoplasmic reticulum)|GO:0006810(transport)|GO:0016491(oxidoreductase activity)|GO:0022900(electron transport chain)|GO:0030338(CMP-N-acetylneuraminate monooxygenase activity)|GO:0046381(CMP-N-acetylneuraminate metabolic process)|GO:0046872(metal ion binding)|GO:0051536(iron-sulfur cluster binding)|GO:0051537(2 iron, 2 sulfur cluster binding)|GO:0055114(oxidation…	chr13:24562114-24562173	mm|13qA3.1	0.341403	0.000206244	6.95911	7.34564	0.386524	1.30724	1.30724	6.48392	6.92266	0.438741	1.35542	1.35542
A_55_P1960202	Vcan|versican	13003	Vcan	548	0.340785	1.26645	8.10704	3.39056	0.00160501	0.0848059	-1.23892	2240	DATA	2290	ref|NM_001081249|ref|NM_019389|ref|NM_001134474|ref|NM_001134475	mm|chr13:89795139-89795080	1991	0	NM_001081249	ref|Mus musculus versican (Vcan), transcript variant 1, mRNA [NM_001081249]	NM_001081249	NM_001081249	NM_001081249	Mm.158700	ENSMUST00000022114		GO:0001657(ureteric bud development)|GO:0005488(binding)|GO:0005509(calcium ion binding)|GO:0005529(sugar binding)|GO:0005540(hyaluronic acid binding)|GO:0005576(extracellular region)|GO:0005578(proteinaceous extracellular matrix)|GO:0007155(cell adhesion)|GO:0007507(heart development)	chr13:89795139-89795080	mm|13qC3	0.142732	0.000165856	8.11518	8.45597	0.340785	1.26645	1.26645	7.58387	8.27314	0.689277	1.61247	1.61247
A_51_P124748	Tgfb3|transforming growth factor, beta 3	21809	Tgfb3	884	0.323357	1.25124	10.0333	3.39005	0.00160731	0.0848059	-1.24021	6733	DATA	6871	ref|NM_009368|ens|ENSMUST00000003687|gb|AK162560|gb|AK132519	mm|chr12:87397863-87397804	6149	0	NM_009368	ref|Mus musculus transforming growth factor, beta 3 (Tgfb3), mRNA [NM_009368]	NM_009368	NM_009368	NM_009368	Mm.3992	ENSMUST00000003687	TC1575978	GO:0000187(activation of MAPK activity)|GO:0001701(in utero embryonic development)|GO:0005160(transforming growth factor beta receptor binding)|GO:0005576(extracellular region)|GO:0005615(extracellular space)|GO:0005634(nucleus)|GO:0005737(cytoplasm)|GO:0006917(induction of apoptosis)|GO:0007184(SMAD protein nuclear translocation)|GO:0008083(growth factor activity)|GO:0008285(negative regulation …	chr12:87397863-87397804	mm|12qD2	0.230458	0.000312281	9.91524	10.2386	0.323357	1.25124	1.25124	9.73826	10.241	0.502713	1.41688	1.41688
A_55_P2047305	Adcy5|adenylate cyclase 5	224129	Adcy5	477	0.536654	1.4506	10.8595	3.38942	0.00161019	0.0848059	-1.24183	19257	DATA	19640	ref|NM_001012765|ens|ENSMUST00000023549|gb|BC090846|gb|AK160942	mm|chr16:35304398-35304457	17319	0	NM_001012765	ref|Mus musculus adenylate cyclase 5 (Adcy5), mRNA [NM_001012765]	NM_001012765	NM_001012765	NM_001012765	Mm.41137	ENSMUST00000023549	TC1574016	GO:0000166(nucleotide binding)|GO:0001973(adenosine receptor signaling pathway)|GO:0004016(adenylate cyclase activity)|GO:0005524(ATP binding)|GO:0005624(membrane fraction)|GO:0005768(endosome)|GO:0005886(plasma membrane)|GO:0006171(cAMP biosynthetic process)|GO:0007189(activation of adenylate cyclase activity by G-protein signaling pathway)|GO:0007191(activation of adenylate cyclase activity by …	chr16:35304398-35304457	mm|16qB3	0.129174	0.000582914	10.7674	11.304	0.536654	1.4506	1.4506	10.1832	11.1834	1.00021	2.00029	2.00029
A_51_P100828	Prdx3|peroxiredoxin 3	11757	Prdx3	349	-0.345874	-1.27092	11.5884	-3.38906	0.00161182	0.0848059	-1.24274	16586	DATA	16906	ref|NM_007452|ens|ENSMUST00000025961|gb|BD174090|gb|M28723	mm|chr19:60940207-60940148	930	0	NM_007452	ref|Mus musculus peroxiredoxin 3 (Prdx3), nuclear gene encoding mitochondrial protein, mRNA [NM_007452]	NM_007452	NM_007452	NM_007452	Mm.29821	ENSMUST00000025961	TC1574037	GO:0001893(maternal placenta development)|GO:0004601(peroxidase activity)|GO:0005739(mitochondrion)|GO:0006979(response to oxidative stress)|GO:0016209(antioxidant activity)|GO:0016491(oxidoreductase activity)|GO:0030099(myeloid cell differentiation)|GO:0032496(response to lipopolysaccharide)|GO:0042744(hydrogen peroxide catabolic process)|GO:0042802(identical protein binding)|GO:0043524(negative…	chr19:60940207-60940148	mm|19qD3	0.0858616	0.0011829	11.7457	11.3998	-0.345874	0.786831	-1.27092	11.9055	11.3025	-0.602997	0.658385	-1.51887
A_55_P2080774	Qdpr|quinoid dihydropteridine reductase	110391	Qdpr	347	-0.257788	-1.19564	10.7203	-3.38482	0.00163115	0.0855576	-1.25347	10232	DATA	10447	ref|NM_024236|ens|ENSMUST00000117425|ens|ENSMUST00000120867|ens|ENSMUST00000118097	mm|chr5:45825858-45825799	9351	0	NM_024236	ref|Mus musculus quinoid dihydropteridine reductase (Qdpr), mRNA [NM_024236]	NM_024236	NM_024236	NM_024236	Mm.30204	ENSMUST00000117425	TC1572062	GO:0003824(catalytic activity)|GO:0004155(6,7-dihydropteridine reductase activity)|GO:0005488(binding)|GO:0005739(mitochondrion)|GO:0006729(tetrahydrobiopterin biosynthetic process)|GO:0008152(metabolic process)|GO:0016491(oxidoreductase activity)|GO:0055114(oxidation reduction)	chr5:45825858-45825799	mm|5qB3	0.0856368	0.0349096	10.7478	10.49	-0.257788	0.836369	-1.19564	10.9495	10.6937	-0.255788	0.83753	-1.19399
A_52_P269461	Ddhd2|DDHD domain containing 2	72108	Ddhd2	302	-0.362411	-1.28557	8.73529	-3.38443	0.00163291	0.0855576	-1.25444	22935	DATA	23379	ref|NM_028102|ens|ENSMUST00000033975|gb|AK173010|gb|BC046229	mm|chr8:26836289-26836230	20594	0	NM_028102	ref|Mus musculus DDHD domain containing 2 (Ddhd2), mRNA [NM_028102]	NM_028102	NM_028102	NM_028102	Mm.246875	ENSMUST00000033975	TC1604484	GO:0003674(molecular_function)|GO:0005575(cellular_component)|GO:0005737(cytoplasm)|GO:0008150(biological_process)|GO:0016042(lipid catabolic process)|GO:0016787(hydrolase activity)|GO:0046872(metal ion binding)	chr8:26836289-26836230	mm|8qA2	0.0735132	0.0042265	8.79063	8.42822	-0.362411	0.777864	-1.28557	9.13616	8.58616	-0.550001	0.68302	-1.46409
A_55_P2073329	LOC100044087|similar to brain protein 44	100044087	LOC100044087	654	-0.469533	-1.38466	9.19458	-3.3829	0.00163996	0.0857484	-1.25832	33378	DATA	34011	ref|XR_034194|ref|XR_034275|ref|XR_034367	mm|chr10:81686229-81686288	29971	0	XR_034194	ref|PREDICTED: Mus musculus similar to brain protein 44 (LOC100044087), misc RNA [XR_034194]	XR_034194	XR_034194	XR_034194					chr10:81686229-81686288	mm|10qC1	0.172477	0.00044288	9.40788	8.93834	-0.469533	0.722198	-1.38466	9.63502	8.79707	-0.837949	0.559438	-1.78751
A_55_P2120807	Dld|dihydrolipoamide dehydrogenase	13382	Dld	638	-0.4299	-1.34714	10.8069	-3.38125	0.00164755	0.0859667	-1.26247	16644	DATA	16965	ref|NM_007861|ens|ENSMUST00000002980|ens|ENSMUST00000110857|gb|AK167885	mm|chr12:32018350-32018291	15000	0	NM_007861	ref|Mus musculus dihydrolipoamide dehydrogenase (Dld), mRNA [NM_007861]	NM_007861	NM_007861	NM_007861	Mm.3131	ENSMUST00000002980	TC1573513	GO:0004148(dihydrolipoyl dehydrogenase activity)|GO:0005737(cytoplasm)|GO:0005739(mitochondrion)|GO:0006086(acetyl-CoA biosynthetic process from pyruvate)|GO:0006103(2-oxoglutarate metabolic process)|GO:0006120(mitochondrial electron transport, NADH to ubiquinone)|GO:0006508(proteolysis)|GO:0007369(gastrulation)|GO:0009106(lipoate metabolic process)|GO:0016491(oxidoreductase activity)|GO:0019861(…	chr12:32018350-32018291	mm|12qA3	0.166043	0.00126883	10.9858	10.5559	-0.429899	0.742313	-1.34714	11.1783	10.5077	-0.670615	0.628239	-1.59175
A_51_P488554	3010026O09Rik|RIKEN cDNA 3010026O09 gene	68067	3010026O09Rik	257	-0.269625	-1.20549	8.7943	-3.37652	0.00166959	0.0868927	-1.27443	8262	DATA	8432	ref|NM_026543|ens|ENSMUST00000020647|gb|AK019392|gb|AK003636	mm|chr11:50013469-50013528	7426	0	NM_026543	ref|Mus musculus RIKEN cDNA 3010026O09 gene (3010026O09Rik), mRNA [NM_026543]	NM_026543	NM_026543	NM_026543	Mm.390357	ENSMUST00000020647	TC1583816	GO:0003674(molecular_function)|GO:0005575(cellular_component)|GO:0008150(biological_process)	chr11:50013469-50013528	mm|11qB1.3	0.0656781	8.56e-05	8.87952	8.60989	-0.269625	0.829535	-1.20549	9.1718	8.51598	-0.655821	0.634714	-1.57551
A_55_P2125766	Ola1|Obg-like ATPase 1	67059	Ola1	963	-0.371799	-1.29397	7.75633	-3.37597	0.00167221	0.0868927	-1.27584	22633	DATA	23073	ref|NM_030091|ens|ENSMUST00000100015|gb|AK019142|tc|TC1589385	mm|chr2:72975687-72975628	20354	0	NM_030091	ref|Mus musculus Obg-like ATPase 1 (Ola1), transcript variant 2, mRNA [NM_030091]	NM_030091	NM_030091	NM_030091	Mm.22661	ENSMUST00000100015	TC1589385	GO:0000166(nucleotide binding)|GO:0003674(molecular_function)|GO:0005524(ATP binding)|GO:0005525(GTP binding)|GO:0005575(cellular_component)|GO:0005622(intracellular)|GO:0008150(biological_process)|GO:0016787(hydrolase activity)	chr2:72975687-72975628	mm|2qC3	0.257732	0.000285522	7.95496	7.58316	-0.371799	0.772818	-1.29397	8.03048	7.45673	-0.573752	0.671867	-1.48839
A_51_P217498	Slc2a4|solute carrier family 2 (facilitated glucose transporter), member 4	20528	Slc2a4	209	-0.463348	-1.37874	13.4657	-3.37363	0.00168321	0.0870838	-1.28174	11069	DATA	11295	ref|NM_009204|ens|ENSMUST00000018710|gb|AK160882|gb|M23383	mm|chr11:69756132-69756073	10106	0	NM_009204	ref|Mus musculus solute carrier family 2 (facilitated glucose transporter), member 4 (Slc2a4), mRNA [NM_009204]	NM_009204	NM_009204	NM_009204	Mm.10661	ENSMUST00000018710	TC1576122	GO:0000299(integral to membrane of membrane fraction)|GO:0005215(transporter activity)|GO:0005355(glucose transmembrane transporter activity)|GO:0005360(insulin-responsive hydrogen:glucose symporter activity)|GO:0005624(membrane fraction)|GO:0005625(soluble fraction)|GO:0005737(cytoplasm)|GO:0005768(endosome)|GO:0005771(multivesicular body)|GO:0005792(microsome)|GO:0005886(plasma membrane)|GO:000…	chr11:69756132-69756073	mm|11qB3	0.0590686	0.000877846	13.5894	13.126	-0.463348	0.725301	-1.37874	14.0301	13.1174	-0.912634	0.531214	-1.88248
A_55_P2103944	Mrpl30|mitochondrial ribosomal protein L30	107734	Mrpl30	781	-0.29774	-1.22922	11.8391	-3.373	0.00168621	0.0870838	-1.28334	26051	DATA	26547	ref|NM_027098|ens|ENSMUST00000027256|gb|AK009074|gb|AK089015	mm|chr1:37954938-37954997	23461	0	NM_027098	ref|Mus musculus mitochondrial ribosomal protein L30 (Mrpl30), nuclear gene encoding mitochondrial protein, mRNA [NM_027098]	NM_027098	NM_027098	NM_027098	Mm.26614	ENSMUST00000027256	TC1574343	GO:0003674(molecular_function)|GO:0003735(structural constituent of ribosome)|GO:0005622(intracellular)|GO:0005739(mitochondrion)|GO:0005761(mitochondrial ribosome)|GO:0005840(ribosome)|GO:0006412(translation)|GO:0008150(biological_process)|GO:0030529(ribonucleoprotein complex)	chr1:37954938-37954997	mm|1qB	0.201575	0.00116072	11.8967	11.5989	-0.29774	0.813526	-1.22922	12.138	11.723	-0.415032	0.750003	-1.33333
A_51_P148069	Lpgat1|lysophosphatidylglycerol acyltransferase 1	226856	Lpgat1	247	0.602499	1.51834	12.6807	3.37298	0.00168627	0.0870838	-1.28338	4645	DATA	4746	ref|NM_001134829|ref|NM_172266|ens|ENSMUST00000110856|ens|ENSMUST00000110855	mm|chr1:193603657-193603716	4144	0	NM_001134829	ref|Mus musculus lysophosphatidylglycerol acyltransferase 1 (Lpgat1), transcript variant 1, mRNA [NM_001134829]	NM_001134829	NM_001134829	NM_001134829	Mm.277958	ENSMUST00000110856	TC1600870	GO:0003674(molecular_function)|GO:0005575(cellular_component)|GO:0005783(endoplasmic reticulum)|GO:0008150(biological_process)|GO:0008152(metabolic process)|GO:0008415(acyltransferase activity)|GO:0008654(phospholipid biosynthetic process)|GO:0016020(membrane)|GO:0016021(integral to membrane)|GO:0016740(transferase activity)	chr1:193603657-193603716	mm|1qH6	0.0656781	0.209066	12.4718	13.0743	0.602499	1.51834	1.51834	12.3833	12.7931	0.409799	1.3285	1.3285
A_51_P466371	Pitpna|phosphatidylinositol transfer protein, alpha	18738	Pitpna	853	0.264899	1.20155	9.95439	3.37016	0.00169968	0.0875961	-1.2905	38285	DATA	39013	ref|NM_008850|ens|ENSMUST00000143219|gb|AK165659|gb|BC012970	mm|chr11:75442061-75442120	34396	0	NM_008850	ref|Mus musculus phosphatidylinositol transfer protein, alpha (Pitpna), mRNA [NM_008850]	NM_008850	NM_008850	NM_008850	Mm.3128	ENSMUST00000143219	TC1607335	GO:0005543(phospholipid binding)|GO:0005622(intracellular)|GO:0005737(cytoplasm)|GO:0006810(transport)|GO:0008289(lipid binding)|GO:0015914(phospholipid transport)|GO:0016021(integral to membrane)	chr11:75442061-75442120	mm|11qB5	0.222728	0.0962196	9.80466	10.0696	0.264899	1.20155	1.20155	9.89204	10.0513	0.159255	1.11671	1.11671
A_66_P126842	AA415398|expressed sequence AA415398	433752	AA415398	378	-0.257975	-1.1958	8.34244	-3.36533	0.00172285	0.0884085	-1.30269	34759	DATA	35413	ref|NM_001004178|ens|ENSMUST00000079611|gb|BC064115|gb|BC076608	mm|chr4:119202984-119202925	31235	0	NM_001004178	ref|Mus musculus expressed sequence AA415398 (AA415398), mRNA [NM_001004178]	NM_001004178	NM_001004178	NM_001004178	Mm.425205	ENSMUST00000079611	TC1586638	GO:0003674(molecular_function)|GO:0005575(cellular_component)|GO:0008150(biological_process)	chr4:119202984-119202925	mm|4qD2.1	0.0957148	0.0722586	8.52245	8.26447	-0.257975	0.836261	-1.1958	8.3996	8.18323	-0.216375	0.860725	-1.16181
A_52_P566390	Zfyve26|zinc finger, FYVE domain containing 26	211978	Zfyve26	185	-0.231124	-1.17375	8.38589	-3.36533	0.00172286	0.0884085	-1.30269	15021	DATA	15311	ref|NM_001008550|ens|ENSMUST00000021547|gb|AK029679|gb|AK220333	mm|chr12:80333620-80333561	13594	0	NM_001008550	ref|Mus musculus zinc finger, FYVE domain containing 26 (Zfyve26), mRNA [NM_001008550]	NM_001008550	NM_001008550	NM_001008550	Mm.297919	ENSMUST00000021547	TC1597346	GO:0003674(molecular_function)|GO:0003824(catalytic activity)|GO:0005575(cellular_component)|GO:0008150(biological_process)|GO:0008270(zinc ion binding)|GO:0046872(metal ion binding)	chr12:80333620-80333561	mm|12qC3	0.0531808	0.0170082	8.48731	8.25618	-0.231124	0.851971	-1.17375	8.53851	8.26156	-0.276948	0.825335	-1.21163
A_51_P451346	Klf6|Kruppel-like factor 6	23849	Klf6	799	0.366421	1.28915	12.363	3.36468	0.00172599	0.0884085	-1.30432	9455	DATA	9651	ref|NM_011803|ens|ENSMUST00000000080|gb|AK147904|gb|AK146615	mm|chr13:5869371-5869430	8543	0	NM_011803	ref|Mus musculus Kruppel-like factor 6 (Klf6), mRNA [NM_011803]	NM_011803	NM_011803	NM_011803	Mm.275036	ENSMUST00000000080		GO:0003676(nucleic acid binding)|GO:0003677(DNA binding)|GO:0003690(double-stranded DNA binding)|GO:0003700(transcription factor activity)|GO:0005622(intracellular)|GO:0005634(nucleus)|GO:0005737(cytoplasm)|GO:0006350(transcription)|GO:0008270(zinc ion binding)|GO:0019221(cytokine-mediated signaling pathway)|GO:0045449(regulation of transcription)|GO:0045944(positive regulation of transcription f…	chr13:5869371-5869430	mm|13qA1	0.206205	0.039869	12.0892	12.4556	0.366422	1.28915	1.28915	12.3	12.6073	0.307248	1.23735	1.23735
A_51_P134551	Coq9|coenzyme Q9 homolog (yeast)	67914	Coq9	584	-0.381442	-1.30264	9.69478	-3.35637	0.00176667	0.0903082	-1.32528	20137	DATA	20536	ref|NM_026452|ens|ENSMUST00000034234|gb|AK009179|gb|AK154343	mm|chr8:97378116-97378175	18135	0	NM_026452	ref|Mus musculus coenzyme Q9 homolog (yeast) (Coq9), nuclear gene encoding mitochondrial protein, mRNA [NM_026452]	NM_026452	NM_026452	NM_026452	Mm.169234	ENSMUST00000034234	TC1639930	GO:0003674(molecular_function)|GO:0005739(mitochondrion)|GO:0006744(ubiquinone biosynthetic process)|GO:0008150(biological_process)	chr8:97378116-97378175	mm|8qD1	0.149283	0.00116861	9.84157	9.46012	-0.381442	0.76767	-1.30264	10.0483	9.42918	-0.619081	0.651085	-1.5359
A_51_P112223	Gsta4|glutathione S-transferase, alpha 4	14860	Gsta4	512	-0.290948	-1.22344	8.53395	-3.3543	0.00177693	0.0906485	-1.33048	22290	DATA	22724	ref|NM_010357|ens|ENSMUST00000034903|gb|AK008400|gb|AK008189	mm|chr9:78046172-78047344	3050	0	NM_010357	ref|Mus musculus glutathione S-transferase, alpha 4 (Gsta4), mRNA [NM_010357]	NM_010357	NM_010357	NM_010357	Mm.2662	ENSMUST00000034903	TC1574931	GO:0004364(glutathione transferase activity)|GO:0005575(cellular_component)|GO:0005737(cytoplasm)|GO:0008152(metabolic process)|GO:0016740(transferase activity)	chr9:78046172-78047344	mm|9qE1	0.134184	0.000128701	8.53255	8.2416	-0.290948	0.817365	-1.22344	8.98947	8.37215	-0.617317	0.651882	-1.53402
A_51_P108226	1100001G20Rik|RIKEN cDNA 1100001G20 gene	66107	1100001G20Rik	914	0.669973	1.59104	12.2736	3.35325	0.00178215	0.090731	-1.33312	24075	DATA	24536	ref|NM_183249|ens|ENSMUST00000070832|gb|AK003352|gb|AK003164	mm|chr11:83566028-83566087	11904	0	NM_183249	ref|Mus musculus RIKEN cDNA 1100001G20 gene (1100001G20Rik), mRNA [NM_183249]	NM_183249	NM_183249	NM_183249	Mm.902	ENSMUST00000070832	TC1578510	GO:0005615(extracellular space)|GO:0010577(metalloenzyme activator activity)|GO:0032496(response to lipopolysaccharide)|GO:0034612(response to tumor necrosis factor)|GO:0050790(regulation of catalytic activity)|GO:0050872(white fat cell differentiation)	chr11:83566028-83566087	mm|11qC	0.239916	5.25e-05	12.6747	13.3447	0.669973	1.59104	1.59104	10.8248	12.2505	1.42571	2.68647	2.68647
A_55_P1983448	S100a4|S100 calcium binding protein A4	20198	S100a4	778	0.491365	1.40577	11.8731	3.35119	0.00179249	0.0910727	-1.33832	28509	DATA	29051	ref|NM_011311|ens|ENSMUST00000107330|gb|BC051214|gb|BC094635	mm|chr3:90409908-90409967	25602	0	NM_011311	ref|Mus musculus S100 calcium binding protein A4 (S100a4), mRNA [NM_011311]	NM_011311	NM_011311	NM_011311	Mm.3925	ENSMUST00000107330		GO:0005509(calcium ion binding)|GO:0005515(protein binding)|GO:0042802(identical protein binding)|GO:0043005(neuron projection)|GO:0048306(calcium-dependent protein binding)	chr3:90409908-90409967	mm|3qF1	0.199676	0.00100823	11.4905	11.9819	0.491365	1.40577	1.40577	11.6272	12.3927	0.765465	1.69992	1.69992
A_55_P2151868	Mest|mesoderm specific transcript	17294	Mest	397	0.74327	1.67397	7.17543	3.34965	0.00180022	0.0912222	-1.3422	8666	DATA	8846	ref|NM_008590|ens|ENSMUST00000115127|ens|ENSMUST00000151777|ens|ENSMUST00000147400	mm|chr6:30692160-30692219	7871	0	NM_008590	ref|Mus musculus mesoderm specific transcript (Mest), mRNA [NM_008590]	NM_008590	NM_008590	NM_008590	Mm.335639	ENSMUST00000115127	TC1647098	GO:0003824(catalytic activity)|GO:0005783(endoplasmic reticulum)|GO:0010883(regulation of lipid storage)|GO:0016020(membrane)|GO:0016021(integral to membrane)|GO:0016787(hydrolase activity)|GO:0032526(response to retinoic acid)	chr6:30692160-30692219	mm|6qA3.3	0.100995	0.000865177	6.83302	7.57629	0.74327	1.67397	1.67397	6.44108	7.85132	1.41024	2.65782	2.65782
A_55_P2007196	Aldoa|aldolase A, fructose-bisphosphate	11674	Aldoa	903	-0.458252	-1.37388	15.9932	-3.34853	0.00180586	0.0912222	-1.34501	42218	DATA	43008	ref|NM_001177307|ref|NM_007438|ref|NM_001177308|ens|ENSMUST00000087566	mm|chr7:133938875-133938816	37816	0	NM_001177307	ref|Mus musculus aldolase A, fructose-bisphosphate (Aldoa), transcript variant 1, mRNA [NM_001177307]	NM_001177307	NM_001177307	NM_001177307	Mm.275831	ENSMUST00000087566	TC1573734	GO:0003824(catalytic activity)|GO:0004332(fructose-bisphosphate aldolase activity)|GO:0005737(cytoplasm)|GO:0005739(mitochondrion)|GO:0006096(glycolysis)|GO:0008150(biological_process)|GO:0008152(metabolic process)|GO:0016829(lyase activity)|GO:0019861(flagellum)	chr7:133938875-133938816	mm|7qF3	0.236758	0.000148549	16.1202	15.662	-0.458251	0.727868	-1.37388	16.5156	15.6748	-0.840766	0.558347	-1.791
A_52_P84096	Pgd|phosphogluconate dehydrogenase	110208	Pgd	761	-0.56629	-1.48071	13.1292	-3.34815	0.00180779	0.0912222	-1.34597	16867	DATA	17193	ref|NM_001081274|ens|ENSMUST00000084124|gb|BC011329|gb|AK205810	mm|chr4:148524352-148524293	15257	0	NM_001081274	ref|Mus musculus phosphogluconate dehydrogenase (Pgd), mRNA [NM_001081274]	NM_001081274	NM_001081274	NM_001081274	Mm.252080	ENSMUST00000084124	NP398571	GO:0003824(catalytic activity)|GO:0004616(phosphogluconate dehydrogenase (decarboxylating) activity)|GO:0005488(binding)|GO:0005529(sugar binding)|GO:0005625(soluble fraction)|GO:0005737(cytoplasm)|GO:0005792(microsome)|GO:0005975(carbohydrate metabolic process)|GO:0006098(pentose-phosphate shunt)|GO:0006739(NADP metabolic process)|GO:0008114(phosphogluconate 2-dehydrogenase activity)|GO:0008152(…	chr4:148524352-148524293	mm|4qE2	0.197754	0.000742012	13.3847	12.8184	-0.56629	0.675351	-1.48071	13.6234	12.69	-0.933385	0.523628	-1.90975
A_51_P128648	Uqcrc2|ubiquinol cytochrome c reductase core protein 2	67003	Uqcrc2	515	-0.349837	-1.27442	13.2634	-3.34733	0.00181191	0.0912222	-1.34802	7148	DATA	7293	ref|NM_025899|ens|ENSMUST00000033176|gb|AK167377|gb|AK077583	mm|chr7:127802599-127802658	856	0	NM_025899	ref|Mus musculus ubiquinol cytochrome c reductase core protein 2 (Uqcrc2), mRNA [NM_025899]	NM_025899	NM_025899	NM_025899	Mm.334206	ENSMUST00000033176	TC1573111	GO:0003824(catalytic activity)|GO:0004222(metalloendopeptidase activity)|GO:0005739(mitochondrion)|GO:0005743(mitochondrial inner membrane)|GO:0005750(mitochondrial respiratory chain complex III)|GO:0006508(proteolysis)|GO:0006810(transport)|GO:0008150(biological_process)|GO:0008270(zinc ion binding)|GO:0016020(membrane)|GO:0022900(electron transport chain)|GO:0032403(protein complex binding)|GO:…	chr7:127802599-127802658	mm|7qF2	0.134442	0.00046697	13.4156	13.0658	-0.349836	0.784673	-1.27442	13.6136	12.9585	-0.655114	0.635026	-1.57474
A_55_P2022337	Dhcr7|7-dehydrocholesterol reductase	13360	Dhcr7	544	-0.668079	-1.58896	7.1607	-3.34701	0.00181356	0.0912222	-1.34883	10830	DATA	11055	ref|NM_007856|ens|ENSMUST00000073878|ens|ENSMUST00000105905|ens|ENSMUST00000141916	mm|chr7:151033874-151033933	9838	0	NM_007856	ref|Mus musculus 7-dehydrocholesterol reductase (Dhcr7), mRNA [NM_007856]	NM_007856	NM_007856	NM_007856	Mm.249342	ENSMUST00000073878	TC1576492	GO:0001568(blood vessel development)|GO:0005783(endoplasmic reticulum)|GO:0005792(microsome)|GO:0006694(steroid biosynthetic process)|GO:0006695(cholesterol biosynthetic process)|GO:0008610(lipid biosynthetic process)|GO:0009791(post-embryonic development)|GO:0016020(membrane)|GO:0016021(integral to membrane)|GO:0016126(sterol biosynthetic process)|GO:0016491(oxidoreductase activity)|GO:0030154(c…	chr7:151033874-151033933	mm|7qF5	0.141108	0.00362241	7.4451	6.77702	-0.668079	0.629344	-1.58896	7.70657	6.7141	-0.992471	0.502616	-1.98959
A_51_P126437	Enc1|ectodermal-neural cortex 1	13803	Enc1	502	0.5641	1.47846	10.0515	3.3457	0.00182022	0.0913745	-1.35213	32140	DATA	32746	ref|NM_007930|ens|ENSMUST00000041623|gb|AK132173|gb|BC058098	mm|chr13:98022739-98022798	1205	0	NM_007930	ref|Mus musculus ectodermal-neural cortex 1 (Enc1), mRNA [NM_007930]	NM_007930	NM_007930	NM_007930	Mm.241073	ENSMUST00000041623	TC1611452	GO:0003779(actin binding)|GO:0005515(protein binding)|GO:0005737(cytoplasm)|GO:0005856(cytoskeleton)|GO:0007275(multicellular organismal development)	chr13:98022739-98022798	mm|13qD1	0.132153	0.0767697	9.7293	10.2934	0.5641	1.47846	1.47846	9.84799	10.3354	0.487412	1.40193	1.40193
A_55_P2052470	Uqcrh|ubiquinol-cytochrome c reductase hinge protein	66576	Uqcrh	699	-0.309863	-1.23959	14.1167	-3.34124	0.00184305	0.0923203	-1.36333	19758	DATA	20151	ref|NM_025641|ref|XM_001480278|ref|XR_035630|tc|TC1632169	mm|chr4:115739623-115739564	17769	0	NM_025641	ref|Mus musculus ubiquinol-cytochrome c reductase hinge protein (Uqcrh), nuclear gene encoding mitochondrial protein, mRNA [NM_025641]	NM_025641	NM_025641	NM_025641	Mm.181721		TC1632169	GO:0005739(mitochondrion)|GO:0005743(mitochondrial inner membrane)|GO:0005750(mitochondrial respiratory chain complex III)|GO:0006122(mitochondrial electron transport, ubiquinol to cytochrome c)|GO:0006810(transport)|GO:0008121(ubiquinol-cytochrome-c reductase activity)|GO:0015992(proton transport)|GO:0016020(membrane)|GO:0022900(electron transport chain)|GO:0032403(protein complex binding)|GO:00…	chr4:115739623-115739564	mm|4qD1	0.188552	0.000200762	14.1508	13.8409	-0.309863	0.806719	-1.23959	14.5251	13.95	-0.575095	0.671242	-1.48978
A_55_P2001891	Prps1|phosphoribosyl pyrophosphate synthetase 1	19139	Prps1	479	0.461221	1.37671	11.8858	3.34059	0.00184641	0.0923203	-1.36497	5718	DATA	5836	ref|NM_021463|ens|ENSMUST00000033809|gb|AK165524|gb|AB025048	mm|chrX:137010609-137010668	5208	0	NM_021463	ref|Mus musculus phosphoribosyl pyrophosphate synthetase 1 (Prps1), mRNA [NM_021463]	NM_021463	NM_021463	NM_021463	Mm.287178	ENSMUST00000033809	TC1596743	GO:0000287(magnesium ion binding)|GO:0004749(ribose phosphate diphosphokinase activity)|GO:0005524(ATP binding)|GO:0005529(sugar binding)|GO:0005625(soluble fraction)|GO:0006167(AMP biosynthetic process)|GO:0009165(nucleotide biosynthetic process)|GO:0016208(AMP binding)|GO:0019003(GDP binding)|GO:0019693(ribose phosphate metabolic process)|GO:0043234(protein complex)|GO:0043531(ADP binding)	chrX:137010609-137010668	mm|XqF1	0.129409	9.66e-05	11.6202	12.0814	0.461221	1.37671	1.37671	11.3751	12.4666	1.09156	2.13105	2.13105
A_51_P427674	Cpt1a|carnitine palmitoyltransferase 1a, liver	12894	Cpt1a	882	0.284558	1.21804	10.7944	3.33679	0.0018661	0.0931197	-1.37451	11234	DATA	11463	ref|NM_013495|gb|AK133472|gb|AF017175|gb|AK149688	mm|chr19:3385374-3385433	10247	0	NM_013495	ref|Mus musculus carnitine palmitoyltransferase 1a, liver (Cpt1a), nuclear gene encoding mitochondrial protein, mRNA [NM_013495]	NM_013495	NM_013495	NM_013495	Mm.18522		TC1574065	GO:0001676(long-chain fatty acid metabolic process)|GO:0004095(carnitine O-palmitoyltransferase activity)|GO:0005739(mitochondrion)|GO:0005741(mitochondrial outer membrane)|GO:0005743(mitochondrial inner membrane)|GO:0005789(endoplasmic reticulum membrane)|GO:0005792(microsome)|GO:0006006(glucose metabolic process)|GO:0006629(lipid metabolic process)|GO:0006631(fatty acid metabolic process)|GO:00…	chr19:3385374-3385433	mm|19qA	0.229615	0.00230968	10.62	10.9046	0.284558	1.21804	1.21804	10.6523	11.0005	0.34814	1.27292	1.27292
A_66_P136099	Coasy|Coenzyme A synthase	71743	Coasy	391	-0.447986	-1.36413	12.549	-3.33276	0.00188725	0.0939506	-1.38464	12179	DATA	12417	ref|NM_027896|ens|ENSMUST00000001806|gb|AK170330|gb|AK159912	mm|chr11:100947876-100947933	11021	0	NM_027896	ref|Mus musculus Coenzyme A synthase (Coasy), nuclear gene encoding mitochondrial protein, mRNA [NM_027896]	NM_027896	NM_027896	NM_027896	Mm.182271	ENSMUST00000001806	TC1574426	GO:0000166(nucleotide binding)|GO:0003824(catalytic activity)|GO:0004140(dephospho-CoA kinase activity)|GO:0004595(pantetheine-phosphate adenylyltransferase activity)|GO:0005524(ATP binding)|GO:0005575(cellular_component)|GO:0009058(biosynthetic process)|GO:0015937(coenzyme A biosynthetic process)|GO:0016301(kinase activity)|GO:0016310(phosphorylation)|GO:0016740(transferase activity)|GO:0016779(…	chr11:100947876-100947933	mm|11qD	0.09877	0.00118585	12.7482	12.3002	-0.447985	0.733066	-1.36413	12.9775	12.1702	-0.807339	0.571435	-1.74998
A_55_P2037454	Etv5|ets variant gene 5	104156	Etv5	345	0.315041	1.24405	9.94127	3.33156	0.00189358	0.0939506	-1.38764	31473	DATA	32059	ref|NM_023794|ens|ENSMUST00000062640|ens|ENSMUST00000051229|ens|ENSMUST00000079601	mm|chr16:22381446-22381387	28199	0	NM_023794	ref|Mus musculus ets variant gene 5 (Etv5), mRNA [NM_023794]	NM_023794	NM_023794	NM_023794	Mm.155708	ENSMUST00000062640	TC1572047	GO:0003677(DNA binding)|GO:0003700(transcription factor activity)|GO:0005634(nucleus)|GO:0006355(regulation of transcription, DNA-dependent)|GO:0016563(transcription activator activity)|GO:0043565(sequence-specific DNA binding)|GO:0045666(positive regulation of neuron differentiation)|GO:0045941(positive regulation of transcription)|GO:0048133(male germ-line stem cell division)|GO:0060252(positiv…	chr16:22381446-22381387	mm|16qB1	0.0856368	0.62875	9.84653	10.1616	0.315041	1.24405	1.24405	9.83656	9.9204	0.0838396	1.05983	1.05983
A_51_P217498	Slc2a4|solute carrier family 2 (facilitated glucose transporter), member 4	20528	Slc2a4	368	-0.424213	-1.34184	13.1175	-3.33149	0.00189395	0.0939506	-1.38782	38930	DATA	39667	ref|NM_009204|ens|ENSMUST00000018710|gb|AK160882|gb|M23383	mm|chr11:69756132-69756073	10106	0	NM_009204	ref|Mus musculus solute carrier family 2 (facilitated glucose transporter), member 4 (Slc2a4), mRNA [NM_009204]	NM_009204	NM_009204	NM_009204	Mm.10661	ENSMUST00000018710	TC1576122	GO:0000299(integral to membrane of membrane fraction)|GO:0005215(transporter activity)|GO:0005355(glucose transmembrane transporter activity)|GO:0005360(insulin-responsive hydrogen:glucose symporter activity)|GO:0005624(membrane fraction)|GO:0005625(soluble fraction)|GO:0005737(cytoplasm)|GO:0005768(endosome)|GO:0005771(multivesicular body)|GO:0005792(microsome)|GO:0005886(plasma membrane)|GO:000…	chr11:69756132-69756073	mm|11qB3	0.0903683	0.00044288	13.2411	12.8169	-0.424213	0.745245	-1.34184	13.644	12.7681	-0.875905	0.544912	-1.83516
A_55_P2008651	Qdpr|quinoid dihydropteridine reductase	110391	Qdpr	516	-0.244608	-1.18477	12.051	-3.32857	0.00190943	0.094532	-1.39514	23217	DATA	23667	ref|NM_024236|ens|ENSMUST00000015950|ref|XR_032401|gb|AK011351	mm|chr5:45825533-45825474	20945	0	NM_024236	ref|Mus musculus quinoid dihydropteridine reductase (Qdpr), mRNA [NM_024236]	NM_024236	NM_024236	NM_024236	Mm.30204	ENSMUST00000015950	TC1572062	GO:0003824(catalytic activity)|GO:0004155(6,7-dihydropteridine reductase activity)|GO:0005488(binding)|GO:0005739(mitochondrion)|GO:0006729(tetrahydrobiopterin biosynthetic process)|GO:0008152(metabolic process)|GO:0016491(oxidoreductase activity)|GO:0055114(oxidation reduction)	chr5:45825533-45825474	mm|5qB3	0.13445	0.0235352	12.0932	11.8486	-0.244608	0.844045	-1.18477	12.2541	12.0079	-0.246173	0.84313	-1.18606
A_52_P284958	Ubtd2|ubiquitin domain containing 2	327900	Ubtd2	635	0.276012	1.21084	8.0462	3.32719	0.00191681	0.0946716	-1.3986	22461	DATA	22898	ref|NM_173784|gb|AK079381|gb|BC043664|gb|BC057026	mm|chr11:32418614-32418673	20191	0	NM_173784	ref|Mus musculus ubiquitin domain containing 2 (Ubtd2), mRNA [NM_173784]	NM_173784	NM_173784	NM_173784	Mm.260956		TC1578901	GO:0003674(molecular_function)|GO:0005575(cellular_component)|GO:0005737(cytoplasm)|GO:0008150(biological_process)	chr11:32418614-32418673	mm|11qA4	0.166043	0.0120233	8.07173	8.34774	0.276012	1.21084	1.21084	7.73068	8.03464	0.303962	1.23453	1.23453
A_51_P106059	Traf4|TNF receptor associated factor 4	22032	Traf4	460	-0.310176	-1.23986	8.4769	-3.32663	0.00191978	0.0946716	-1.4	4333	DATA	4429	ref|NM_009423|ens|ENSMUST00000017530|gb|AK035056|gb|X92346	mm|chr11:77972972-77972913	944	0	NM_009423	ref|Mus musculus TNF receptor associated factor 4 (Traf4), mRNA [NM_009423]	NM_009423	NM_009423	NM_009423	Mm.390418	ENSMUST00000017530	NP049188	GO:0004872(receptor activity)|GO:0005515(protein binding)|GO:0005634(nucleus)|GO:0005737(cytoplasm)|GO:0006915(apoptosis)|GO:0007165(signal transduction)|GO:0007275(multicellular organismal development)|GO:0007585(respiratory gaseous exchange)|GO:0008270(zinc ion binding)|GO:0030323(respiratory tube development)|GO:0042981(regulation of apoptosis)|GO:0046872(metal ion binding)	chr11:77972972-77972913	mm|11qB5	0.122722	2.16e-05	8.86923	8.55905	-0.310176	0.806543	-1.23986	8.66455	7.81478	-0.849778	0.55487	-1.80222
A_55_P2321453	D11Ertd726e|DNA segment, Chr 11, ERATO Doi 726, expressed	52682	D11Ertd726e	752	0.535456	1.4494	7.54568	3.3253	0.00192695	0.0948393	-1.40335	17351	DATA	17688	gb|AK153817|riken|C920004M11	mm|chr11:104266983-104266924	15688	0	AK153817	gb|Mus musculus 2 days neonate thymus thymic cells cDNA, RIKEN full-length enriched library, clone:C920004M11 product:hypothetical protein, full insert sequence. [AK153817]	AK153817		AK153817	Mm.459295				chr11:104266983-104266924	mm|11qE1	0.19586	0.0580424	7.29046	7.82591	0.535456	1.4494	1.4494	7.75845	7.30789	-0.450553	0.731762	-1.36656
A_51_P485421	ENSMUST00000103426|	NA		946	0.850337	1.80292	10.4205	3.32201	0.00194471	0.0955263	-1.41159	35488	DATA	36157	ens|ENSMUST00000103426|ens|ENSMUST00000103425|gb|AK088666|gb|AF052834	mm|chr12:114659689-114659630	2488	0	ENSMUST00000103426	ens|immunoglobulin heavy chain 6 (heavy chain of IgM) Gene [Source:MGI Symbol;Acc:MGI:96448] [ENSMUST00000103426]	ENSMUST00000103426		AK088666	Mm.342177	ENSMUST00000103426	NP062352		chr12:114659689-114659630	mm|12qF1	0.253079	6.1e-05	9.85635	10.7067	0.850337	1.80292	1.80292	9.6601	11.459	1.79891	3.47958	3.47958
A_55_P2053838	Tnfaip3|tumor necrosis factor, alpha-induced protein 3	21929	Tnfaip3	986	0.425661	1.34319	8.25208	3.31642	0.00197524	0.0968366	-1.42558	32957	DATA	33575	ref|NM_009397|ref|NM_001166402|ens|ENSMUST00000105527|ens|ENSMUST00000019997	mm|chr10:18720835-18720776	29651	0	NM_009397	ref|Mus musculus tumor necrosis factor, alpha-induced protein 3 (Tnfaip3), transcript variant 1, mRNA [NM_009397]	NM_009397	NM_009397	NM_009397	Mm.116683	ENSMUST00000105527	TC1572528	GO:0003677(DNA binding)|GO:0003824(catalytic activity)|GO:0005515(protein binding)|GO:0005634(nucleus)|GO:0005737(cytoplasm)|GO:0006915(apoptosis)|GO:0008233(peptidase activity)|GO:0008234(cysteine-type peptidase activity)|GO:0008270(zinc ion binding)|GO:0016787(hydrolase activity)|GO:0016874(ligase activity)|GO:0046872(metal ion binding)	chr10:18720835-18720776	mm|10qA3	0.263708	0.024457	7.98379	8.40945	0.425661	1.34319	1.34319	8.12072	8.49437	0.373647	1.29562	1.29562
A_55_P2111429	Btf3l4|basic transcription factor 3-like 4	70533	Btf3l4	590	-0.243048	-1.18349	10.136	-3.3147	0.00198472	0.0971121	-1.42988	21473	DATA	21892	ref|NM_027453|ens|ENSMUST00000102741|ens|ENSMUST00000102739|ens|ENSMUST00000102740	mm|chr4:108491807-108491748	19317	0	NM_027453	ref|Mus musculus basic transcription factor 3-like 4 (Btf3l4), mRNA [NM_027453]	NM_027453	NM_027453	NM_027453	Mm.379178	ENSMUST00000102741	TC1589844	GO:0003674(molecular_function)|GO:0005575(cellular_component)|GO:0008150(biological_process)	chr4:108491807-108491748	mm|4qC7	0.150682	0.000281878	10.2205	9.97749	-0.243048	0.844958	-1.18349	10.3949	9.95115	-0.44376	0.735216	-1.36014
A_55_P1993049	Gm4076|predicted gene 4076	100042862	Gm4076	439	-0.501399	-1.41559	12.7319	-3.31377	0.00198984	0.0971736	-1.4322	19438	DATA	19824	ref|XM_001478943|ref|XM_001476354	mm|chr13:85266663-85266604	17492	0	XM_001478943	ref|PREDICTED: Mus musculus similar to Unknown (protein for IMAGE:4910858) (LOC100042862), mRNA [XM_001478943]	XM_001478943	XM_001478943	XM_001478943	Mm.464383			GO:0003674(molecular_function)|GO:0005575(cellular_component)|GO:0008150(biological_process)	chr13:85266663-85266604	mm|13qC3	0.114227	0.00170602	12.9734	12.472	-0.501399	0.706421	-1.41559	13.1713	12.311	-0.860306	0.550836	-1.81542
A_51_P128648	Uqcrc2|ubiquinol cytochrome c reductase core protein 2	67003	Uqcrc2	394	-0.341897	-1.26742	12.9941	-3.31091	0.00200575	0.0977608	-1.43935	3181	DATA	3252	ref|NM_025899|ens|ENSMUST00000033176|gb|AK167377|gb|AK077583	mm|chr7:127802599-127802658	856	0	NM_025899	ref|Mus musculus ubiquinol cytochrome c reductase core protein 2 (Uqcrc2), mRNA [NM_025899]	NM_025899	NM_025899	NM_025899	Mm.334206	ENSMUST00000033176	TC1573111	GO:0003824(catalytic activity)|GO:0004222(metalloendopeptidase activity)|GO:0005739(mitochondrion)|GO:0005743(mitochondrial inner membrane)|GO:0005750(mitochondrial respiratory chain complex III)|GO:0006508(proteolysis)|GO:0006810(transport)|GO:0008150(biological_process)|GO:0008270(zinc ion binding)|GO:0016020(membrane)|GO:0022900(electron transport chain)|GO:0032403(protein complex binding)|GO:…	chr7:127802599-127802658	mm|7qF2	0.100921	0.000628919	13.1482	12.8063	-0.341897	0.789003	-1.26742	13.3405	12.6814	-0.65907	0.633286	-1.57906
A_55_P2032668	LOC629862|similar to Protein C10orf70	629862	LOC629862	622	-0.323772	-1.2516	11.8391	-3.30821	0.00202093	0.0983101	-1.44612	32910	DATA	33527	ref|XM_910436	mm|chr11:103740848-103740789	29569	0	XM_910436	ref|PREDICTED: Mus musculus similar to Zinc finger, CDGSH-type domain 1 (LOC629862), mRNA [XM_910436]	XM_910436	XM_910436	XM_910436					chr11:103740848-103740789	mm|11qE1	0.158718	0.000285522	11.845	11.5212	-0.323772	0.798978	-1.2516	12.3068	11.6834	-0.623441	0.649121	-1.54055
A_55_P1982239	Ctrb1|chymotrypsinogen B1	66473	Ctrb1	396	-0.329475	-1.25656	6.33444	-3.30551	0.00203616	0.0988599	-1.45286	31248	DATA	31833	ref|NM_025583|ens|ENSMUST00000034435|gb|AK003060|gb|AK003079	mm|chr8:114210513-114210454	28095	0	NM_025583	ref|Mus musculus chymotrypsinogen B1 (Ctrb1), mRNA [NM_025583]	NM_025583	NM_025583	NM_025583	Mm.34374	ENSMUST00000034435	TC1573641	GO:0003824(catalytic activity)|GO:0004252(serine-type endopeptidase activity)|GO:0005576(extracellular region)|GO:0005737(cytoplasm)|GO:0005764(lysosome)|GO:0006508(proteolysis)|GO:0007586(digestion)|GO:0008233(peptidase activity)|GO:0008236(serine-type peptidase activity)|GO:0016787(hydrolase activity)|GO:0030163(protein catabolic process)|GO:0034097(response to cytokine stimulus)|GO:0043065(pos…	chr8:114210513-114210454	mm|8qE1	0.100995	0.315519	6.56041	6.23094	-0.329475	0.795826	-1.25656	6.35826	6.18814	-0.170123	0.888767	-1.12515
A_51_P498388	Sbk1|SH3-binding kinase 1	104175	Sbk1	468	-0.459133	-1.37472	7.96819	-3.30228	0.00205454	0.09956	-1.46093	23751	DATA	24207	ref|NM_145587|ens|ENSMUST00000056028|gb|AK144566|gb|BC025837	mm|chr7:133438000-133438059	21442	0	NM_145587	ref|Mus musculus SH3-binding kinase 1 (Sbk1), mRNA [NM_145587]	NM_145587	NM_145587	NM_145587	Mm.29660	ENSMUST00000056028	TC1573418	GO:0000166(nucleotide binding)|GO:0004672(protein kinase activity)|GO:0004674(protein serine/threonine kinase activity)|GO:0005515(protein binding)|GO:0005524(ATP binding)|GO:0005575(cellular_component)|GO:0005737(cytoplasm)|GO:0006468(protein amino acid phosphorylation)|GO:0016301(kinase activity)|GO:0016740(transferase activity)|GO:0018105(peptidyl-serine phosphorylation)|GO:0018107(peptidyl-th…	chr7:133438000-133438059	mm|7qF3	0.125362	0.000900302	8.07734	7.61821	-0.459133	0.727423	-1.37472	8.51021	7.66701	-0.843205	0.557404	-1.79403
A_55_P1957618	Ak2|adenylate kinase 2	11637	Ak2	572	-0.432423	-1.3495	11.5641	-3.30138	0.00205966	0.0995723	-1.46317	2830	DATA	2892	ref|NM_001033966|ens|ENSMUST00000030583|gb|AK050133|tc|TC1584870	mm|chr4:128685440-128685499	2467	0	NM_001033966	ref|Mus musculus adenylate kinase 2 (Ak2), transcript variant 1, mRNA [NM_001033966]	NM_001033966	NM_001033966	NM_001033966	Mm.29460	ENSMUST00000030583	TC1584870	GO:0000166(nucleotide binding)|GO:0004017(adenylate kinase activity)|GO:0005524(ATP binding)|GO:0005739(mitochondrion)|GO:0005743(mitochondrial inner membrane)|GO:0006139(nucleobase, nucleoside, nucleotide and nucleic acid metabolic process)|GO:0016301(kinase activity)|GO:0016310(phosphorylation)|GO:0016740(transferase activity)|GO:0016776(phosphotransferase activity, phosphate group as acceptor)…	chr4:128685440-128685499	mm|4qD2.2	0.148234	0.125388	11.7236	11.2912	-0.432423	0.741016	-1.3495	11.7806	11.4612	-0.319345	0.801434	-1.24776
A_55_P2027412	LOC100045065|similar to hCG1978856	100045065	LOC100045065	376	-0.515338	-1.42933	9.74377	-3.30085	0.00206271	0.0995723	-1.4645	13847	DATA	14115	ref|XM_001473977	mm|chr7:107910099-107910158	12540	0	XM_001473977	ref|PREDICTED: Mus musculus similar to hCG1978856 (LOC100045065), mRNA [XM_001473977]	XM_001473977	XM_001473977	XM_001473977					chr7:107910099-107910158	mm|7qE3	0.0947606	0.135008	10.0311	9.51577	-0.515338	0.699629	-1.42933	9.9169	9.51129	-0.405616	0.754914	-1.32465
A_51_P112223	Gsta4|glutathione S-transferase, alpha 4	14860	Gsta4	526	-0.2947	-1.22663	8.30803	-3.29644	0.00208816	0.100608	-1.47551	11596	DATA	11829	ref|NM_010357|ens|ENSMUST00000034903|gb|AK008400|gb|AK008189	mm|chr9:78046172-78047344	3050	0	NM_010357	ref|Mus musculus glutathione S-transferase, alpha 4 (Gsta4), mRNA [NM_010357]	NM_010357	NM_010357	NM_010357	Mm.2662	ENSMUST00000034903	TC1574931	GO:0004364(glutathione transferase activity)|GO:0005575(cellular_component)|GO:0005737(cytoplasm)|GO:0008152(metabolic process)|GO:0016740(transferase activity)	chr9:78046172-78047344	mm|9qE1	0.136939	0.000372359	8.32069	8.02599	-0.2947	0.815242	-1.22663	8.72672	8.15873	-0.567992	0.674555	-1.48246
A_51_P175699	1700020C11Rik|RIKEN cDNA 1700020C11 gene	67900	1700020C11Rik	272	-0.432028	-1.34913	9.02231	-3.29566	0.00209269	0.100633	-1.47745	43611	DATA	44428	ref|NM_026443|ens|ENSMUST00000004868|gb|AK006148|gb|AK010971	mm|chr11:3991618-3991559	38977	0	NM_026443	ref|Mus musculus RIKEN cDNA 1700020C11 gene (1700020C11Rik), mRNA [NM_026443]	NM_026443	NM_026443	NM_026443	Mm.41719	ENSMUST00000004868	TC1576886	GO:0003674(molecular_function)|GO:0004089(carbonate dehydratase activity)|GO:0005739(mitochondrion)|GO:0006915(apoptosis)|GO:0007006(mitochondrial membrane organization)|GO:0008270(zinc ion binding)|GO:0015976(carbon utilization)	chr11:3991618-3991559	mm|11qA1	0.068078	1.54e-05	9.16021	8.72818	-0.432028	0.741219	-1.34913	9.7993	8.40156	-1.39773	0.379525	-2.63488
A_55_P1999800	Gm14066|predicted gene 14066	100043792	Gm14066	98	-0.303527	-1.23416	7.56033	-3.29159	0.00211645	0.101582	-1.48759	8611	DATA	8790	ref|XM_001481030|tc|TC1639085	mm|chr2:139502778-139502719	7766	0	XM_001481030	ref|PREDICTED: Mus musculus hypothetical protein LOC100043792 (LOC100043792), mRNA [XM_001481030]	XM_001481030	XM_001481030	XM_001481030	Mm.477017		TC1639085	GO:0003674(molecular_function)|GO:0005575(cellular_component)|GO:0008150(biological_process)	chr2:139502778-139502719	mm|2qF3	0.0218204	0.0434051	7.83508	7.53155	-0.303527	0.810269	-1.23416	7.61146	7.26321	-0.348244	0.78554	-1.27301
A_51_P114274	Ccdc57|coiled-coil domain containing 57	71276	Ccdc57	412	-0.365765	-1.28856	7.40418	-3.29064	0.00212204	0.101656	-1.48995	22161	DATA	22593	ref|NM_027745|ens|ENSMUST00000056781|gb|AK017054|gb|BC030385	mm|chr11:120688228-120688169	19951	0	NM_027745	ref|Mus musculus coiled-coil domain containing 57 (Ccdc57), mRNA [NM_027745]	NM_027745	NM_027745	NM_027745	Mm.275751	ENSMUST00000056781	TC1584699	GO:0003674(molecular_function)|GO:0005575(cellular_component)|GO:0008150(biological_process)	chr11:120688228-120688169	mm|11qE2	0.105638	0.0359668	7.51463	7.14887	-0.365765	0.776057	-1.28856	7.67143	7.2818	-0.389633	0.763324	-1.31006
[truncated: 24,625 more rows]

## Sheet: comp_HFD12w-LFD12w
ProbeName	GeneName	EntrezGeneID	GeneSymbol	orig..row	logFC	Fold Change	AveExpr	t	P.Value	adj.P.Val	B	unique.number	FEATURES	FeatureNum	accessions	chr_coord	ProbeUID	ControlType	SystematicName	Description	PrimaryAccession	RefSeqAccession	GenbankAccession	UniGeneID	EnsemblID	TIGRID	GO	GenomicCoordinates	Cytoband	Benjamini.Hochberg.false.discovery.rate..adjusted.p.values.of.T.test.for.independent.samples.of.the.subset.SB2.of.LogCy5.for.groups..LFD_5days..and..HFD_5days...p.value.	Benjamini.Hochberg.false.discovery.rate..adjusted.p.values.of.T.test.for.independent.samples.of.the.subset.SB2.of.LogCy5.for.groups..LFD_12weeks..and..HFD_12weeks...p.value.	average.LFD.5d	average.HFD.5d	logratio..HFD.5d.LFD.5d.	ratio..HFD.5d.LFD.5d.	fold.change..HFD.5d.LFD.5d.	average.LFD.12w	average.HFD.12w	logratio..HFD.12w.LFD.12w.	ratio..HFD.12w.LFD.12w.	fold.change..HFD.12w.LFD.12w.
[truncated: 25,150 more rows]
