# Supplementary material for: Network-based integration of molecular and physiological data elucidates regulatory mechanisms underlying adaptation to high-fat diet
Source: Genes Nutr. 2015 May 28;10(4):22. doi: 10.1007/s12263-015-0470-6 (PMC4446272; doi:10.1007/s12263-015-0470-6)
Supplement: Supplementary file 4 — Supplementary material 4 (ZIP 6984 kb) [file 12263_2015_470_MOESM4_ESM.zip]

Archive with 354 entries (352 files):
- HF LF 12 w GSEA result/BEHAVIOR.html
- HF LF 12 w GSEA result/BEHAVIOR.xls
- HF LF 12 w GSEA result/CATION_HOMEOSTASIS.html
- HF LF 12 w GSEA result/CATION_HOMEOSTASIS.xls
- HF LF 12 w GSEA result/CELL_ACTIVATION.html
- HF LF 12 w GSEA result/CELL_ACTIVATION.xls
- HF LF 12 w GSEA result/CELLULAR_CATION_HOMEOSTASIS.html
- HF LF 12 w GSEA result/CELLULAR_CATION_HOMEOSTASIS.xls
- HF LF 12 w GSEA result/COFACTOR_METABOLIC_PROCESS.html
- HF LF 12 w GSEA result/COFACTOR_METABOLIC_PROCESS.xls
- HF LF 12 w GSEA result/DEFENSE_RESPONSE.html
- HF LF 12 w GSEA result/DEFENSE_RESPONSE.xls
- HF LF 12 w GSEA result/edb/
- HF LF 12 w GSEA result/edb/gene_sets.gmt
- HF LF 12 w GSEA result/edb/HF_LF_12w_collapsed.rnk
- HF LF 12 w GSEA result/edb/results.edb
- HF LF 12 w GSEA result/enplot_BEHAVIOR_89.png
- HF LF 12 w GSEA result/enplot_CATION_HOMEOSTASIS_113.png
- HF LF 12 w GSEA result/enplot_CELL_ACTIVATION_119.png
- HF LF 12 w GSEA result/enplot_CELLULAR_CATION_HOMEOSTASIS_115.png
- HF LF 12 w GSEA result/enplot_COFACTOR_METABOLIC_PROCESS_153.png
- HF LF 12 w GSEA result/enplot_DEFENSE_RESPONSE_109.png
- HF LF 12 w GSEA result/enplot_ENVELOPE_143.png
- HF LF 12 w GSEA result/enplot_EXTRACELLULAR_MATRIX_101.png
- HF LF 12 w GSEA result/enplot_EXTRACELLULAR_REGION_83.png
- HF LF 12 w GSEA result/enplot_EXTRACELLULAR_REGION_PART_81.png
- HF LF 12 w GSEA result/enplot_EXTRACELLULAR_SPACE_87.png
- HF LF 12 w GSEA result/enplot_HEMOPOIESIS_97.png
- HF LF 12 w GSEA result/enplot_HEMOPOIETIC_OR_LYMPHOID_ORGAN_DEVELOPMENT_99.png
- HF LF 12 w GSEA result/enplot_IMMUNE_SYSTEM_DEVELOPMENT_107.png
- HF LF 12 w GSEA result/enplot_IMMUNE_SYSTEM_PROCESS_85.png
- HF LF 12 w GSEA result/enplot_INFLAMMATORY_RESPONSE_111.png
- HF LF 12 w GSEA result/enplot_LOCOMOTORY_BEHAVIOR_95.png
- HF LF 12 w GSEA result/enplot_LYASE_ACTIVITY_155.png
- HF LF 12 w GSEA result/enplot_MICROBODY_135.png
- HF LF 12 w GSEA result/enplot_MITOCHONDRIAL_ENVELOPE_133.png
- HF LF 12 w GSEA result/enplot_MITOCHONDRIAL_INNER_MEMBRANE_125.png
- HF LF 12 w GSEA result/enplot_MITOCHONDRIAL_LUMEN_145.png
- HF LF 12 w GSEA result/enplot_MITOCHONDRIAL_MATRIX_149.png
- HF LF 12 w GSEA result/enplot_MITOCHONDRIAL_MEMBRANE_131.png
- HF LF 12 w GSEA result/enplot_MITOCHONDRIAL_MEMBRANE_PART_129.png
- HF LF 12 w GSEA result/enplot_MITOCHONDRIAL_PART_123.png
- HF LF 12 w GSEA result/enplot_MITOCHONDRION_121.png
- HF LF 12 w GSEA result/enplot_ORGANELLE_ENVELOPE_139.png
- HF LF 12 w GSEA result/enplot_ORGANELLE_INNER_MEMBRANE_127.png
- HF LF 12 w GSEA result/enplot_ORGANIC_ACID_METABOLIC_PROCESS_157.png
- HF LF 12 w GSEA result/enplot_OXIDOREDUCTASE_ACTIVITY_147.png
- HF LF 12 w GSEA result/enplot_OXIDOREDUCTASE_ACTIVITY_ACTING_ON_CH_OH_GROUP_OF_DONORS_141.png
- HF LF 12 w GSEA result/enplot_OXIDOREDUCTASE_ACTIVITY_GO_0016616_151.png
- HF LF 12 w GSEA result/enplot_PEROXISOME_137.png
- HF LF 12 w GSEA result/enplot_PROTEINACEOUS_EXTRACELLULAR_MATRIX_103.png
- HF LF 12 w GSEA result/enplot_RECEPTOR_ACTIVITY_105.png
- HF LF 12 w GSEA result/enplot_RESPONSE_TO_EXTERNAL_STIMULUS_93.png
- HF LF 12 w GSEA result/enplot_RESPONSE_TO_WOUNDING_91.png
- HF LF 12 w GSEA result/enplot_T_CELL_ACTIVATION_117.png
- HF LF 12 w GSEA result/enplot_TRANSFERASE_ACTIVITY_TRANSFERRING_ALKYL_OR_ARYLOTHER_THAN_METHYLGROUPS_159.png
- HF LF 12 w GSEA result/ENVELOPE.html
- HF LF 12 w GSEA result/ENVELOPE.xls
- HF LF 12 w GSEA result/EXTRACELLULAR_MATRIX.html
- HF LF 12 w GSEA result/EXTRACELLULAR_MATRIX.xls
- HF LF 12 w GSEA result/EXTRACELLULAR_REGION.html
- HF LF 12 w GSEA result/EXTRACELLULAR_REGION.xls
- HF LF 12 w GSEA result/EXTRACELLULAR_REGION_PART.html
- HF LF 12 w GSEA result/EXTRACELLULAR_REGION_PART.xls
- HF LF 12 w GSEA result/EXTRACELLULAR_SPACE.html
- HF LF 12 w GSEA result/EXTRACELLULAR_SPACE.xls
- HF LF 12 w GSEA result/gene_set_sizes.xls
- HF LF 12 w GSEA result/global_es_histogram.png
- HF LF 12 w GSEA result/gsea_report_for_na_neg_1365169146545.html
- HF LF 12 w GSEA result/gsea_report_for_na_neg_1365169146545.xls
- HF LF 12 w GSEA result/gsea_report_for_na_pos_1365169146545.html
- HF LF 12 w GSEA result/gsea_report_for_na_pos_1365169146545.xls
- HF LF 12 w GSEA result/gset_rnd_es_dist_100.png
- HF LF 12 w GSEA result/gset_rnd_es_dist_102.png
- HF LF 12 w GSEA result/gset_rnd_es_dist_104.png
- HF LF 12 w GSEA result/gset_rnd_es_dist_106.png
- HF LF 12 w GSEA result/gset_rnd_es_dist_108.png
- HF LF 12 w GSEA result/gset_rnd_es_dist_110.png
- HF LF 12 w GSEA result/gset_rnd_es_dist_112.png
- HF LF 12 w GSEA result/gset_rnd_es_dist_114.png
- HF LF 12 w GSEA result/gset_rnd_es_dist_116.png
- HF LF 12 w GSEA result/gset_rnd_es_dist_118.png
- HF LF 12 w GSEA result/gset_rnd_es_dist_120.png
- HF LF 12 w GSEA result/gset_rnd_es_dist_122.png
- HF LF 12 w GSEA result/gset_rnd_es_dist_124.png
- HF LF 12 w GSEA result/gset_rnd_es_dist_126.png
- HF LF 12 w GSEA result/gset_rnd_es_dist_128.png
- HF LF 12 w GSEA result/gset_rnd_es_dist_130.png
- HF LF 12 w GSEA result/gset_rnd_es_dist_132.png
- HF LF 12 w GSEA result/gset_rnd_es_dist_134.png
- HF LF 12 w GSEA result/gset_rnd_es_dist_136.png
- HF LF 12 w GSEA result/gset_rnd_es_dist_138.png
- HF LF 12 w GSEA result/gset_rnd_es_dist_140.png
- HF LF 12 w GSEA result/gset_rnd_es_dist_142.png
- HF LF 12 w GSEA result/gset_rnd_es_dist_144.png
- HF LF 12 w GSEA result/gset_rnd_es_dist_146.png
- HF LF 12 w GSEA result/gset_rnd_es_dist_148.png
- HF LF 12 w GSEA result/gset_rnd_es_dist_150.png
- HF LF 12 w GSEA result/gset_rnd_es_dist_152.png
- HF LF 12 w GSEA result/gset_rnd_es_dist_154.png
- HF LF 12 w GSEA result/gset_rnd_es_dist_156.png
- HF LF 12 w GSEA result/gset_rnd_es_dist_158.png
- HF LF 12 w GSEA result/gset_rnd_es_dist_160.png
- HF LF 12 w GSEA result/gset_rnd_es_dist_82.png
- HF LF 12 w GSEA result/gset_rnd_es_dist_84.png
- HF LF 12 w GSEA result/gset_rnd_es_dist_86.png
- HF LF 12 w GSEA result/gset_rnd_es_dist_88.png
- HF LF 12 w GSEA result/gset_rnd_es_dist_90.png
- HF LF 12 w GSEA result/gset_rnd_es_dist_92.png
- HF LF 12 w GSEA result/gset_rnd_es_dist_94.png
- HF LF 12 w GSEA result/gset_rnd_es_dist_96.png
- HF LF 12 w GSEA result/gset_rnd_es_dist_98.png
- HF LF 12 w GSEA result/HEMOPOIESIS.html
- HF LF 12 w GSEA result/HEMOPOIESIS.xls
- HF LF 12 w GSEA result/HEMOPOIETIC_OR_LYMPHOID_ORGAN_DEVELOPMENT.html
- HF LF 12 w GSEA result/HEMOPOIETIC_OR_LYMPHOID_ORGAN_DEVELOPMENT.xls
- HF LF 12 w GSEA result/IMMUNE_SYSTEM_DEVELOPMENT.html
- HF LF 12 w GSEA result/IMMUNE_SYSTEM_DEVELOPMENT.xls
- HF LF 12 w GSEA result/IMMUNE_SYSTEM_PROCESS.html
- HF LF 12 w GSEA result/IMMUNE_SYSTEM_PROCESS.xls
- HF LF 12 w GSEA result/index.html
- HF LF 12 w GSEA result/INFLAMMATORY_RESPONSE.html
- HF LF 12 w GSEA result/INFLAMMATORY_RESPONSE.xls
- HF LF 12 w GSEA result/LOCOMOTORY_BEHAVIOR.html
- HF LF 12 w GSEA result/LOCOMOTORY_BEHAVIOR.xls
- HF LF 12 w GSEA result/LYASE_ACTIVITY.html
- HF LF 12 w GSEA result/LYASE_ACTIVITY.xls
- HF LF 12 w GSEA result/MICROBODY.html
- HF LF 12 w GSEA result/MICROBODY.xls
- HF LF 12 w GSEA result/MITOCHONDRIAL_ENVELOPE.html
- HF LF 12 w GSEA result/MITOCHONDRIAL_ENVELOPE.xls
- HF LF 12 w GSEA result/MITOCHONDRIAL_INNER_MEMBRANE.html
- HF LF 12 w GSEA result/MITOCHONDRIAL_INNER_MEMBRANE.xls
- HF LF 12 w GSEA result/MITOCHONDRIAL_LUMEN.html
- HF LF 12 w GSEA result/MITOCHONDRIAL_LUMEN.xls
- HF LF 12 w GSEA result/MITOCHONDRIAL_MATRIX.html
- HF LF 12 w GSEA result/MITOCHONDRIAL_MATRIX.xls
- HF LF 12 w GSEA result/MITOCHONDRIAL_MEMBRANE.html
- HF LF 12 w GSEA result/MITOCHONDRIAL_MEMBRANE.xls
- HF LF 12 w GSEA result/MITOCHONDRIAL_MEMBRANE_PART.html
- HF LF 12 w GSEA result/MITOCHONDRIAL_MEMBRANE_PART.xls
- HF LF 12 w GSEA result/MITOCHONDRIAL_PART.html
- HF LF 12 w GSEA result/MITOCHONDRIAL_PART.xls
- HF LF 12 w GSEA result/MITOCHONDRION.html
- HF LF 12 w GSEA result/MITOCHONDRION.xls
- HF LF 12 w GSEA result/my_analysis.GseaPreranked.1365169146545.rpt
- HF LF 12 w GSEA result/neg_snapshot.html
- HF LF 12 w GSEA result/ORGANELLE_ENVELOPE.html
- HF LF 12 w GSEA result/ORGANELLE_ENVELOPE.xls
- HF LF 12 w GSEA result/ORGANELLE_INNER_MEMBRANE.html
- HF LF 12 w GSEA result/ORGANELLE_INNER_MEMBRANE.xls
- HF LF 12 w GSEA result/ORGANIC_ACID_METABOLIC_PROCESS.html
- HF LF 12 w GSEA result/ORGANIC_ACID_METABOLIC_PROCESS.xls
- HF LF 12 w GSEA result/OXIDOREDUCTASE_ACTIVITY.html
- HF LF 12 w GSEA result/OXIDOREDUCTASE_ACTIVITY.xls
- HF LF 12 w GSEA result/OXIDOREDUCTASE_ACTIVITY_ACTING_ON_CH_OH_GROUP_OF_DONORS.html
- HF LF 12 w GSEA result/OXIDOREDUCTASE_ACTIVITY_ACTING_ON_CH_OH_GROUP_OF_DONORS.xls
- HF LF 12 w GSEA result/OXIDOREDUCTASE_ACTIVITY_GO_0016616.html
- HF LF 12 w GSEA result/OXIDOREDUCTASE_ACTIVITY_GO_0016616.xls
- HF LF 12 w GSEA result/PEROXISOME.html
- HF LF 12 w GSEA result/PEROXISOME.xls
- HF LF 12 w GSEA result/pos_snapshot.html
- HF LF 12 w GSEA result/PROTEINACEOUS_EXTRACELLULAR_MATRIX.html
- HF LF 12 w GSEA result/PROTEINACEOUS_EXTRACELLULAR_MATRIX.xls
- HF LF 12 w GSEA result/pvalues_vs_nes_plot.png
- HF LF 12 w GSEA result/ranked_gene_list_na_pos_versus_na_neg_1365169146545.xls
- HF LF 12 w GSEA result/RECEPTOR_ACTIVITY.html
- HF LF 12 w GSEA result/RECEPTOR_ACTIVITY.xls
- HF LF 12 w GSEA result/RESPONSE_TO_EXTERNAL_STIMULUS.html
- HF LF 12 w GSEA result/RESPONSE_TO_EXTERNAL_STIMULUS.xls
- HF LF 12 w GSEA result/RESPONSE_TO_WOUNDING.html
- HF LF 12 w GSEA result/RESPONSE_TO_WOUNDING.xls
- HF LF 12 w GSEA result/T_CELL_ACTIVATION.html
- HF LF 12 w GSEA result/T_CELL_ACTIVATION.xls
- HF LF 12 w GSEA result/TRANSFERASE_ACTIVITY_TRANSFERRING_ALKYL_OR_ARYLOTHER_THAN_METHYLGROUPS.html
- HF LF 12 w GSEA result/TRANSFERASE_ACTIVITY_TRANSFERRING_ALKYL_OR_ARYLOTHER_THAN_METHYLGROUPS.xls
- HF LF 12 w GSEA result/xtools.css
- HF LF 5 d GSEA result/AMINE_TRANSPORT.html
- HF LF 5 d GSEA result/AMINE_TRANSPORT.xls
- HF LF 5 d GSEA result/BEHAVIOR.html
- HF LF 5 d GSEA result/BEHAVIOR.xls
- HF LF 5 d GSEA result/CATION_HOMEOSTASIS.html
- HF LF 5 d GSEA result/CATION_HOMEOSTASIS.xls
- HF LF 5 d GSEA result/CELL_SURFACE_RECEPTOR_LINKED_SIGNAL_TRANSDUCTION_GO_0007166.html
- HF LF 5 d GSEA result/CELL_SURFACE_RECEPTOR_LINKED_SIGNAL_TRANSDUCTION_GO_0007166.xls
- HF LF 5 d GSEA result/CELLULAR_CATION_HOMEOSTASIS.html
- HF LF 5 d GSEA result/CELLULAR_CATION_HOMEOSTASIS.xls
- HF LF 5 d GSEA result/CELLULAR_DEFENSE_RESPONSE.html
- HF LF 5 d GSEA result/CELLULAR_DEFENSE_RESPONSE.xls
- HF LF 5 d GSEA result/CHEMOKINE_ACTIVITY.html
- HF LF 5 d GSEA result/CHEMOKINE_ACTIVITY.xls
- HF LF 5 d GSEA result/CHEMOKINE_RECEPTOR_BINDING.html
- HF LF 5 d GSEA result/CHEMOKINE_RECEPTOR_BINDING.xls
- HF LF 5 d GSEA result/CHROMATIN_MODIFICATION.html
- HF LF 5 d GSEA result/CHROMATIN_MODIFICATION.xls
- HF LF 5 d GSEA result/COFACTOR_METABOLIC_PROCESS.html
- HF LF 5 d GSEA result/COFACTOR_METABOLIC_PROCESS.xls
- HF LF 5 d GSEA result/DEFENSE_RESPONSE.html
- HF LF 5 d GSEA result/DEFENSE_RESPONSE.xls
- HF LF 5 d GSEA result/edb/
- HF LF 5 d GSEA result/edb/comp_HF5d-LF5d_collapsed.rnk
- HF LF 5 d GSEA result/edb/gene_sets.gmt
- HF LF 5 d GSEA result/edb/results.edb
- HF LF 5 d GSEA result/ELECTRON_CARRIER_ACTIVITY.html
- HF LF 5 d GSEA result/ELECTRON_CARRIER_ACTIVITY.xls
- HF LF 5 d GSEA result/enplot_AMINE_TRANSPORT_25.png
- HF LF 5 d GSEA result/enplot_BEHAVIOR_31.png
- HF LF 5 d GSEA result/enplot_CATION_HOMEOSTASIS_7.png
- HF LF 5 d GSEA result/enplot_CELL_SURFACE_RECEPTOR_LINKED_SIGNAL_TRANSDUCTION_GO_0007166_33.png
- HF LF 5 d GSEA result/enplot_CELLULAR_CATION_HOMEOSTASIS_5.png
- HF LF 5 d GSEA result/enplot_CELLULAR_DEFENSE_RESPONSE_9.png
- HF LF 5 d GSEA result/enplot_CHEMOKINE_ACTIVITY_21.png
- HF LF 5 d GSEA result/enplot_CHEMOKINE_RECEPTOR_BINDING_15.png
- HF LF 5 d GSEA result/enplot_CHROMATIN_MODIFICATION_79.png
- HF LF 5 d GSEA result/enplot_COFACTOR_METABOLIC_PROCESS_75.png
- HF LF 5 d GSEA result/enplot_DEFENSE_RESPONSE_19.png
- HF LF 5 d GSEA result/enplot_ELECTRON_CARRIER_ACTIVITY_71.png
- HF LF 5 d GSEA result/enplot_ENVELOPE_59.png
- HF LF 5 d GSEA result/enplot_EXTRACELLULAR_MATRIX_1.png
- HF LF 5 d GSEA result/enplot_EXTRACELLULAR_MATRIX_PART_11.png
- HF LF 5 d GSEA result/enplot_EXTRACELLULAR_REGION_37.png
- HF LF 5 d GSEA result/enplot_EXTRACELLULAR_REGION_PART_17.png
- HF LF 5 d GSEA result/enplot_G_PROTEIN_COUPLED_RECEPTOR_BINDING_27.png
- HF LF 5 d GSEA result/enplot_LOCOMOTORY_BEHAVIOR_23.png
- HF LF 5 d GSEA result/enplot_MICROBODY_67.png
- HF LF 5 d GSEA result/enplot_MITOCHONDRIAL_ENVELOPE_55.png
- HF LF 5 d GSEA result/enplot_MITOCHONDRIAL_INNER_MEMBRANE_45.png
- HF LF 5 d GSEA result/enplot_MITOCHONDRIAL_LUMEN_53.png
- HF LF 5 d GSEA result/enplot_MITOCHONDRIAL_MATRIX_49.png
- HF LF 5 d GSEA result/enplot_MITOCHONDRIAL_MEMBRANE_57.png
- HF LF 5 d GSEA result/enplot_MITOCHONDRIAL_MEMBRANE_PART_51.png
- HF LF 5 d GSEA result/enplot_MITOCHONDRIAL_PART_41.png
- HF LF 5 d GSEA result/enplot_MITOCHONDRION_43.png
- HF LF 5 d GSEA result/enplot_ORGANELLE_ENVELOPE_63.png
- HF LF 5 d GSEA result/enplot_ORGANELLE_INNER_MEMBRANE_47.png
- HF LF 5 d GSEA result/enplot_ORGANELLE_MEMBRANE_73.png
- HF LF 5 d GSEA result/enplot_OXIDOREDUCTASE_ACTIVITY_61.png
- HF LF 5 d GSEA result/enplot_OXIDOREDUCTASE_ACTIVITY_ACTING_ON_CH_OH_GROUP_OF_DONORS_69.png
- HF LF 5 d GSEA result/enplot_OXIDOREDUCTASE_ACTIVITY_GO_0016616_77.png
- HF LF 5 d GSEA result/enplot_PEROXISOME_65.png
- HF LF 5 d GSEA result/enplot_POSITIVE_REGULATION_OF_MAP_KINASE_ACTIVITY_29.png
- HF LF 5 d GSEA result/enplot_PROTEIN_KINASE_CASCADE_35.png
- HF LF 5 d GSEA result/enplot_PROTEINACEOUS_EXTRACELLULAR_MATRIX_3.png
- HF LF 5 d GSEA result/enplot_REGULATION_OF_MAP_KINASE_ACTIVITY_13.png
- HF LF 5 d GSEA result/enplot_RESPONSE_TO_EXTERNAL_STIMULUS_39.png
- HF LF 5 d GSEA result/ENVELOPE.html
- HF LF 5 d GSEA result/ENVELOPE.xls
- HF LF 5 d GSEA result/EXTRACELLULAR_MATRIX.html
- HF LF 5 d GSEA result/EXTRACELLULAR_MATRIX.xls
- HF LF 5 d GSEA result/EXTRACELLULAR_MATRIX_PART.html
- HF LF 5 d GSEA result/EXTRACELLULAR_MATRIX_PART.xls
- HF LF 5 d GSEA result/EXTRACELLULAR_REGION.html
- HF LF 5 d GSEA result/EXTRACELLULAR_REGION.xls
- HF LF 5 d GSEA result/EXTRACELLULAR_REGION_PART.html
- HF LF 5 d GSEA result/EXTRACELLULAR_REGION_PART.xls
- HF LF 5 d GSEA result/G_PROTEIN_COUPLED_RECEPTOR_BINDING.html
- HF LF 5 d GSEA result/G_PROTEIN_COUPLED_RECEPTOR_BINDING.xls
- HF LF 5 d GSEA result/gene_set_sizes.xls
- HF LF 5 d GSEA result/global_es_histogram.png
- HF LF 5 d GSEA result/gsea_report_for_na_neg_1365164922288.html
- HF LF 5 d GSEA result/gsea_report_for_na_neg_1365164922288.xls
- HF LF 5 d GSEA result/gsea_report_for_na_pos_1365164922288.html
- HF LF 5 d GSEA result/gsea_report_for_na_pos_1365164922288.xls
- HF LF 5 d GSEA result/gset_rnd_es_dist_10.png
- HF LF 5 d GSEA result/gset_rnd_es_dist_12.png
- HF LF 5 d GSEA result/gset_rnd_es_dist_14.png
- HF LF 5 d GSEA result/gset_rnd_es_dist_16.png
- HF LF 5 d GSEA result/gset_rnd_es_dist_18.png
- HF LF 5 d GSEA result/gset_rnd_es_dist_2.png
- HF LF 5 d GSEA result/gset_rnd_es_dist_20.png
- HF LF 5 d GSEA result/gset_rnd_es_dist_22.png
- HF LF 5 d GSEA result/gset_rnd_es_dist_24.png
- HF LF 5 d GSEA result/gset_rnd_es_dist_26.png
- HF LF 5 d GSEA result/gset_rnd_es_dist_28.png
- HF LF 5 d GSEA result/gset_rnd_es_dist_30.png
- HF LF 5 d GSEA result/gset_rnd_es_dist_32.png
- HF LF 5 d GSEA result/gset_rnd_es_dist_34.png
- HF LF 5 d GSEA result/gset_rnd_es_dist_36.png
- HF LF 5 d GSEA result/gset_rnd_es_dist_38.png
- HF LF 5 d GSEA result/gset_rnd_es_dist_4.png
- HF LF 5 d GSEA result/gset_rnd_es_dist_40.png
- HF LF 5 d GSEA result/gset_rnd_es_dist_42.png
- HF LF 5 d GSEA result/gset_rnd_es_dist_44.png
- HF LF 5 d GSEA result/gset_rnd_es_dist_46.png
- HF LF 5 d GSEA result/gset_rnd_es_dist_48.png
- HF LF 5 d GSEA result/gset_rnd_es_dist_50.png
- HF LF 5 d GSEA result/gset_rnd_es_dist_52.png
- HF LF 5 d GSEA result/gset_rnd_es_dist_54.png
- HF LF 5 d GSEA result/gset_rnd_es_dist_56.png
- HF LF 5 d GSEA result/gset_rnd_es_dist_58.png
- HF LF 5 d GSEA result/gset_rnd_es_dist_6.png
- HF LF 5 d GSEA result/gset_rnd_es_dist_60.png
- HF LF 5 d GSEA result/gset_rnd_es_dist_62.png
- HF LF 5 d GSEA result/gset_rnd_es_dist_64.png
- HF LF 5 d GSEA result/gset_rnd_es_dist_66.png
- HF LF 5 d GSEA result/gset_rnd_es_dist_68.png
- HF LF 5 d GSEA result/gset_rnd_es_dist_70.png
- HF LF 5 d GSEA result/gset_rnd_es_dist_72.png
- HF LF 5 d GSEA result/gset_rnd_es_dist_74.png
- HF LF 5 d GSEA result/gset_rnd_es_dist_76.png
[truncated: 54 more entries]
