# Supplementary material for: Network-based integration of molecular and physiological data elucidates regulatory mechanisms underlying adaptation to high-fat diet
Source: Genes Nutr. 2015 May 28;10(4):22. doi: 10.1007/s12263-015-0470-6 (PMC4446272; doi:10.1007/s12263-015-0470-6)
Supplement: Supplementary file 4 — Supplementary material 4 (ZIP 6984 kb) [file 12263_2015_470_MOESM4_ESM.zip › HF LF 12 w GSEA result/BEHAVIOR.xls]

NAME	PROBE	GENE SYMBOL	GENE_TITLE	RANK IN GENE LIST	RANK METRIC SCORE	RUNNING ES	CORE ENRICHMENT
row_0	CCL7	null	null	17	7.529942989349365	0.06281874	Yes
row_1	CCR3	null	null	46	6.4490766525268555	0.1147131	Yes
row_2	ITGB2	null	null	86	5.478002548217773	0.1566342	Yes
row_3	CCR2	null	null	112	5.179288864135742	0.19795424	Yes
row_4	PLAUR	null	null	117	5.128513813018799	0.2418144	Yes
row_5	CCL2	null	null	148	4.900289535522461	0.280008	Yes
row_6	CCBP2	null	null	175	4.684540748596191	0.31690016	Yes
row_7	CCL11	null	null	222	4.439093112945557	0.34882796	Yes
row_8	CCL24	null	null	224	4.435779571533203	0.38711277	Yes
row_9	LEP	null	null	227	4.386693000793457	0.4248304	Yes
row_10	DOCK2	null	null	228	4.377124309539795	0.462749	Yes
row_11	FGF2	null	null	348	3.7179651260375977	0.47807074	Yes
row_12	APOE	null	null	478	3.192612409591675	0.48742232	Yes
row_13	ZIC1	null	null	483	3.1645712852478027	0.51426905	Yes
row_14	CCR5	null	null	497	3.1307146549224854	0.53954536	Yes
row_15	CCRL1	null	null	581	2.8680005073547363	0.5526125	Yes
row_16	PF4	null	null	623	2.760946035385132	0.5707122	Yes
row_17	CCL17	null	null	696	2.5936830043792725	0.5829639	Yes
row_18	CCL5	null	null	752	2.451402187347412	0.59639543	Yes
row_19	SPN	null	null	761	2.439249277114868	0.6163911	Yes
row_20	CXCR3	null	null	1226	1.7281243801116943	0.5655181	No
row_21	RALBP1	null	null	1286	1.6533757448196411	0.5714688	No
row_22	CXCL9	null	null	1395	1.5429680347442627	0.5695096	No
row_23	CXCL12	null	null	1639	1.2748451232910156	0.54607075	No
row_24	KLK8	null	null	1750	1.1555360555648804	0.54047155	No
row_25	NOVA1	null	null	1956	0.9052760004997253	0.51922345	No
row_26	OPRM1	null	null	2261	0.6359609365463257	0.48159382	No
row_27	CCL8	null	null	2273	0.6204714775085449	0.48540795	No
row_28	PPYR1	null	null	2468	0.43575185537338257	0.46165338	No
row_29	HPRT1	null	null	2696	0.24798135459423065	0.43158934	No
row_30	NPY	null	null	2955	0.04186173155903816	0.39534065	No
row_31	MAPK1	null	null	2984	0.019199293106794357	0.39153364	No
row_32	TGFB2	null	null	3518	-0.3555966913700104	0.3189791	No
row_33	ADCY8	null	null	3859	-0.5966619253158569	0.27590045	No
row_34	CDH13	null	null	4038	-0.7282805442810059	0.2569505	No
row_35	CXCR4	null	null	4118	-0.7796126008033752	0.25249377	No
row_36	CX3CL1	null	null	4357	-0.9563348889350891	0.22700515	No
row_37	PLAU	null	null	5056	-1.4829617738723755	0.14080267	No
row_38	RALA	null	null	5456	-1.8536514043807983	0.10024081	No
row_39	CXCL13	null	null	5611	-2.0172510147094727	0.095862776	No
row_40	CX3CR1	null	null	5971	-2.485403299331665	0.06644991	No
row_41	CXCL14	null	null	5975	-2.489349126815796	0.08758917	No
row_42	MAP2K1	null	null	6086	-2.6214187145233154	0.094688766	No
row_43	PIK3CB	null	null	6111	-2.656085968017578	0.114292465	No
row_44	CCL25	null	null	6223	-2.8433837890625	0.12317302	No
