# Supplementary material for: Network-based integration of molecular and physiological data elucidates regulatory mechanisms underlying adaptation to high-fat diet
Source: Genes Nutr. 2015 May 28;10(4):22. doi: 10.1007/s12263-015-0470-6 (PMC4446272; doi:10.1007/s12263-015-0470-6)
Supplement: Supplementary file 4 — Supplementary material 4 (ZIP 6984 kb) [file 12263_2015_470_MOESM4_ESM.zip › HF LF 12 w GSEA result/CATION_HOMEOSTASIS.xls]

NAME	PROBE	GENE SYMBOL	GENE_TITLE	RANK IN GENE LIST	RANK METRIC SCORE	RUNNING ES	CORE ENRICHMENT
row_0	CCL7	null	null	17	7.529942989349365	0.089210644	Yes
row_1	CCR3	null	null	46	6.4490766525268555	0.16371126	Yes
row_2	PLCE1	null	null	57	6.082437515258789	0.2363015	Yes
row_3	CCR2	null	null	112	5.179288864135742	0.29166785	Yes
row_4	CALCA	null	null	138	4.9569220542907715	0.348438	Yes
row_5	CCL2	null	null	148	4.900289535522461	0.4067863	Yes
row_6	CCL11	null	null	222	4.439093112945557	0.45045403	Yes
row_7	C3AR1	null	null	443	3.3397035598754883	0.4599147	Yes
row_8	CCR5	null	null	497	3.1307146549224854	0.49049702	Yes
row_9	CCL5	null	null	752	2.451402187347412	0.48433152	Yes
row_10	SRI	null	null	832	2.3032243251800537	0.50116116	Yes
row_11	TRPV4	null	null	872	2.2331550121307373	0.52280635	Yes
row_12	AGTR1	null	null	1011	2.0325849056243896	0.5279825	Yes
row_13	CXCR3	null	null	1226	1.7281243801116943	0.51868474	Yes
row_14	GNA15	null	null	1306	1.6401355266571045	0.52744627	Yes
row_15	GCM2	null	null	1389	1.5474473237991333	0.534655	Yes
row_16	ATP7A	null	null	1398	1.5388942956924438	0.5522457	Yes
row_17	BCL2	null	null	1486	1.4407455921173096	0.55744755	Yes
row_18	CALR	null	null	1514	1.4102498292922974	0.5707806	Yes
row_19	CXCL12	null	null	1639	1.2748451232910156	0.56872094	No
row_20	SLC40A1	null	null	1944	0.9158345460891724	0.53678644	No
row_21	MT2A	null	null	2389	0.5144339203834534	0.48012945	No
row_22	MYC	null	null	2975	0.02300081215798855	0.3975129	No
row_23	CLN6	null	null	3161	-0.10335907340049744	0.3725554	No
row_24	RGN	null	null	3193	-0.12879645824432373	0.36972973	No
row_25	ATP1A1	null	null	3782	-0.539122462272644	0.2929679	No
row_26	CD52	null	null	3870	-0.6097111701965332	0.28805828	No
row_27	CD24	null	null	4094	-0.7678322792053223	0.26580095	No
row_28	CXCR4	null	null	4118	-0.7796126008033752	0.2720276	No
row_29	FTH1	null	null	4558	-1.0996644496917725	0.2231999	No
row_30	CLN5	null	null	4745	-1.223653793334961	0.21173175	No
row_31	CXCL13	null	null	5611	-2.0172510147094727	0.11370306	No
row_32	AVPR1A	null	null	5777	-2.2356531620025635	0.117524035	No
row_33	EDNRA	null	null	6138	-2.696021556854248	0.09931435	No
row_34	ATP1A2	null	null	6268	-2.9248030185699463	0.116621785	No
