# Supplementary material for: Network-based integration of molecular and physiological data elucidates regulatory mechanisms underlying adaptation to high-fat diet
Source: Genes Nutr. 2015 May 28;10(4):22. doi: 10.1007/s12263-015-0470-6 (PMC4446272; doi:10.1007/s12263-015-0470-6)
Supplement: Supplementary file 4 — Supplementary material 4 (ZIP 6984 kb) [file 12263_2015_470_MOESM4_ESM.zip › HF LF 12 w GSEA result/CELL_ACTIVATION.xls]

NAME	PROBE	GENE SYMBOL	GENE_TITLE	RANK IN GENE LIST	RANK METRIC SCORE	RUNNING ES	CORE ENRICHMENT
row_0	CLEC7A	null	null	121	5.093419075012207	0.11381654	Yes
row_1	CD2	null	null	451	3.2993500232696533	0.15208474	Yes
row_2	ICOSLG	null	null	546	2.9746251106262207	0.21525371	Yes
row_3	PF4	null	null	623	2.760946035385132	0.27547634	Yes
row_4	EBI3	null	null	654	2.681731939315796	0.34017083	Yes
row_5	IL27	null	null	684	2.6145143508911133	0.40327886	Yes
row_6	CD3D	null	null	686	2.6118581295013428	0.4702801	Yes
row_7	SIT1	null	null	811	2.3378806114196777	0.5128359	Yes
row_8	SLA2	null	null	849	2.272439956665039	0.5660184	Yes
row_9	ELF4	null	null	1233	1.7215543985366821	0.5560863	Yes
row_10	CD7	null	null	1335	1.604410171508789	0.58304095	Yes
row_11	VWF	null	null	1356	1.582545280456543	0.6208936	Yes
row_12	HDAC4	null	null	1596	1.3302712440490723	0.6212764	Yes
row_13	LAT	null	null	1798	1.0843690633773804	0.62071407	No
row_14	TGFB1	null	null	2164	0.7175689935684204	0.58751935	No
row_15	INHA	null	null	2493	0.41743969917297363	0.55184406	No
row_16	INHBA	null	null	2769	0.19390366971492767	0.517921	No
row_17	JAG2	null	null	3166	-0.10820581018924713	0.46467546	No
row_18	SOCS5	null	null	3209	-0.14213122427463531	0.46238694	No
row_19	CD47	null	null	3284	-0.18948321044445038	0.4567882	No
row_20	TPD52	null	null	3393	-0.26357507705688477	0.4482838	No
row_21	CD24	null	null	4094	-0.7678322792053223	0.36898443	No
row_22	CX3CL1	null	null	4357	-0.9563348889350891	0.35650036	No
row_23	CEBPG	null	null	4668	-1.1736879348754883	0.34281257	No
