# Supplementary material for: Network-based integration of molecular and physiological data elucidates regulatory mechanisms underlying adaptation to high-fat diet
Source: Genes Nutr. 2015 May 28;10(4):22. doi: 10.1007/s12263-015-0470-6 (PMC4446272; doi:10.1007/s12263-015-0470-6)
Supplement: Supplementary file 4 — Supplementary material 4 (ZIP 6984 kb) [file 12263_2015_470_MOESM4_ESM.zip › HF LF 12 w GSEA result/COFACTOR_METABOLIC_PROCESS.xls]

NAME	PROBE	GENE SYMBOL	GENE_TITLE	RANK IN GENE LIST	RANK METRIC SCORE	RUNNING ES	CORE ENRICHMENT
row_0	GPX1	null	null	317	3.8481643199920654	0.024416529	No
row_1	BLVRA	null	null	2184	0.6964128017425537	-0.22683786	No
row_2	NFS1	null	null	2605	0.3143874406814575	-0.28055438	No
row_3	MTHFD2	null	null	2836	0.128966823220253	-0.31074768	No
row_4	ALAS2	null	null	4053	-0.7408088445663452	-0.46931762	No
row_5	CPOX	null	null	5024	-1.4577728509902954	-0.5802141	No
row_6	PPOX	null	null	5159	-1.558083176612854	-0.57112676	No
row_7	COX10	null	null	5500	-1.9019094705581665	-0.58497477	No
row_8	MOCS2	null	null	5687	-2.122042417526245	-0.57309264	No
row_9	MLYCD	null	null	6447	-3.297952175140381	-0.6210568	Yes
row_10	CTNS	null	null	6698	-4.003645420074463	-0.58437186	Yes
row_11	COX15	null	null	6801	-4.4426679611206055	-0.5188672	Yes
row_12	SDHD	null	null	6818	-4.522510051727295	-0.439769	Yes
row_13	MOCOS	null	null	6859	-4.760932445526123	-0.3597743	Yes
row_14	GCLM	null	null	6894	-5.00358247756958	-0.27456614	Yes
row_15	COQ7	null	null	6896	-5.0092644691467285	-0.18459077	Yes
row_16	GCLC	null	null	6977	-5.85960054397583	-0.09048552	Yes
row_17	ACO2	null	null	6981	-5.917701244354248	0.0155498935	Yes
