# Supplementary material for: Network-based integration of molecular and physiological data elucidates regulatory mechanisms underlying adaptation to high-fat diet
Source: Genes Nutr. 2015 May 28;10(4):22. doi: 10.1007/s12263-015-0470-6 (PMC4446272; doi:10.1007/s12263-015-0470-6)
Supplement: Supplementary file 4 — Supplementary material 4 (ZIP 6984 kb) [file 12263_2015_470_MOESM4_ESM.zip › HF LF 12 w GSEA result/DEFENSE_RESPONSE.xls]

NAME	PROBE	GENE SYMBOL	GENE_TITLE	RANK IN GENE LIST	RANK METRIC SCORE	RUNNING ES	CORE ENRICHMENT
row_0	LTB4R	null	null	14	7.888740539550781	0.045542333	Yes
row_1	TYROBP	null	null	38	6.794476509094238	0.08320849	Yes
row_2	CD83	null	null	40	6.735761642456055	0.123655185	Yes
row_3	CCR3	null	null	46	6.4490766525268555	0.16180445	Yes
row_4	C2	null	null	103	5.275936126708984	0.18561848	Yes
row_5	CCR2	null	null	112	5.179288864135742	0.2156887	Yes
row_6	ALOX5AP	null	null	139	4.956395149230957	0.24185131	Yes
row_7	MEFV	null	null	143	4.916581153869629	0.27105084	Yes
row_8	LBP	null	null	176	4.677242755889893	0.29467645	Yes
row_9	CCL11	null	null	222	4.439093112945557	0.31501493	Yes
row_10	CCL24	null	null	224	4.435779571533203	0.3416021	Yes
row_11	FOS	null	null	265	4.134597301483154	0.36081803	Yes
row_12	MST1R	null	null	419	3.4412989616394043	0.35975707	Yes
row_13	TLR6	null	null	430	3.410220146179199	0.37888208	Yes
row_14	C3AR1	null	null	443	3.3397035598754883	0.3972972	Yes
row_15	STAB1	null	null	459	3.267775058746338	0.41485152	Yes
row_16	CCL4	null	null	486	3.1573309898376465	0.4301731	Yes
row_17	CCR5	null	null	497	3.1307146549224854	0.44761384	Yes
row_18	WAS	null	null	507	3.0958964824676514	0.46498722	Yes
row_19	NFATC4	null	null	621	2.7613046169281006	0.46552747	Yes
row_20	AOC3	null	null	641	2.717777967453003	0.47919765	Yes
row_21	CCL5	null	null	752	2.451402187347412	0.47829786	Yes
row_22	SPN	null	null	761	2.439249277114868	0.4918568	Yes
row_23	CD81	null	null	830	2.304250955581665	0.49605405	Yes
row_24	KCNN4	null	null	869	2.2350292205810547	0.50410825	Yes
row_25	TCIRG1	null	null	939	2.1206469535827637	0.50705665	Yes
row_26	TNFRSF1A	null	null	1146	1.8350112438201904	0.4887654	No
row_27	AIF1	null	null	1336	1.6026915311813354	0.47149616	No
row_28	S100A8	null	null	1340	1.600387692451477	0.48071256	No
row_29	CXCL9	null	null	1395	1.5429680347442627	0.48231697	No
row_30	COLEC12	null	null	1451	1.4844855070114136	0.48342648	No
row_31	ITGB1	null	null	1459	1.4763294458389282	0.49132544	No
row_32	BCL2	null	null	1486	1.4407455921173096	0.49630302	No
row_33	HDAC4	null	null	1596	1.3302712440490723	0.48878986	No
row_34	PARP4	null	null	1628	1.2896995544433594	0.49214488	No
row_35	ZNF148	null	null	1764	1.1301783323287964	0.47972175	No
row_36	ABCF1	null	null	1787	1.1052930355072021	0.48324782	No
row_37	RNASE6	null	null	1933	0.9256607890129089	0.46816754	No
row_38	PTPRCAP	null	null	1967	0.8931030035018921	0.46884778	No
row_39	TGFB1	null	null	2164	0.7175689935684204	0.4452476	No
row_40	RAC1	null	null	2194	0.6858512759208679	0.44524884	No
row_41	LYST	null	null	2268	0.6285564303398132	0.43863612	No
row_42	LY96	null	null	2742	0.2144790142774582	0.37254006	No
row_43	INHBA	null	null	2769	0.19390366971492767	0.37000427	No
row_44	AHSG	null	null	2834	0.13118495047092438	0.36167666	No
row_45	PLA2G2D	null	null	2954	0.04358062893152237	0.3449853	No
row_46	NFATC3	null	null	3127	-0.08500248938798904	0.3209926	No
row_47	NFRKB	null	null	3325	-0.21608459949493408	0.29422805	No
row_48	BECN1	null	null	3334	-0.22440248727798462	0.2944405	No
row_49	VEZF1	null	null	3696	-0.48234793543815613	0.24591526	No
row_50	CLEC1A	null	null	3708	-0.4893193542957306	0.24729669	No
row_51	F11R	null	null	4020	-0.7107794284820557	0.20727149	No
row_52	CXCR4	null	null	4118	-0.7796126008033752	0.19814974	No
row_53	MX2	null	null	4152	-0.7998822331428528	0.19826823	No
row_54	CD5L	null	null	4293	-0.9080564975738525	0.18379425	No
row_55	WFDC12	null	null	4317	-0.9228746891021729	0.1860786	No
row_56	FAIM3	null	null	4323	-0.9286282658576965	0.19096209	No
row_57	CX3CL1	null	null	4357	-0.9563348889350891	0.19202337	No
row_58	LGALS3BP	null	null	4377	-0.9706078767776489	0.19516523	No
row_59	CEBPG	null	null	4668	-1.1736879348754883	0.16092135	No
row_60	TIAL1	null	null	4779	-1.2545819282531738	0.15280962	No
row_61	NFX1	null	null	5027	-1.4587934017181396	0.12641	No
row_62	ELF3	null	null	5164	-1.567163348197937	0.11647761	No
row_63	AOX1	null	null	5181	-1.5787423849105835	0.12371146	No
row_64	IL28RA	null	null	5450	-1.8480658531188965	0.09666568	No
row_65	BCL10	null	null	5604	-2.0069334506988525	0.08696133	No
row_66	CAMLG	null	null	5685	-2.119493007659912	0.08833559	No
row_67	CX3CR1	null	null	5971	-2.485403299331665	0.062708355	No
row_68	ALOX15	null	null	6081	-2.614312171936035	0.062932715	No
row_69	RSAD2	null	null	6354	-3.088440418243408	0.04279145	No
row_70	ORM1	null	null	6398	-3.186493158340454	0.055866774	No
row_71	ORM2	null	null	6469	-3.3629777431488037	0.066158876	No
row_72	CDO1	null	null	6608	-3.703223466873169	0.06881329	No
