# Supplementary material for: Network-based integration of molecular and physiological data elucidates regulatory mechanisms underlying adaptation to high-fat diet
Source: Genes Nutr. 2015 May 28;10(4):22. doi: 10.1007/s12263-015-0470-6 (PMC4446272; doi:10.1007/s12263-015-0470-6)
Supplement: Supplementary file 4 — Supplementary material 4 (ZIP 6984 kb) [file 12263_2015_470_MOESM4_ESM.zip › HF LF 12 w GSEA result/edb/gene_sets.gmt]

MITOCHONDRION	http://www.broadinstitute.org/gsea/msigdb/cards/MITOCHONDRION	OXA1L	SLC9A6	MPV17	GOT2	BAK1	PDHA1	MRPL32	MRPL52	MRPL51	OPA1	GATM	POLG	SUCLG1	TBRG4	SARS2	BCL2L10	NME4	PTRF	DLD	ATPIF1	SURF1	ACADSB	ACP6	MTX2	BCL2L1	ACAT1	ARG2	DIABLO	ALDH4A1	SUPV3L1	COX6B2	PHB	MAOB	FDXR	POLRMT	ATP5E	COX11	BCKDK	ABCF2	ATP5B	TIMM17A	ACN9	ASAH2	MTHFD1	MTHFD2	AGPAT5	NT5M	GPX4	GBAS	SLC22A4	GSTZ1	COX15	ABCE1	ACO2	SLC25A4	DECR1	NDUFA11	RAB11FIP5	PSEN1	MTRF1	PMPCA	BID	NFS1	AASS	MRPL10	MRPL12	BCL2	BCKDHA	PDK1	SHMT2	COX7A1	PDK3	PDK4	CS	AMACR	MSRB2	CPT1A	MSRB3	SOD2	SDHD	MRPS35	GRPEL1	NDUFAB1	BPHL	PMAIP1	MRPS31	GHITM	CPOX	TIMM9	SLC25A27	TIMM8B	CLPX	MRPS18A	PCCB	MRPS15	NAPG	MCL1	MRPS12	MRPS11	MRPS28	FIBP	MRPS22	COX8C	MRPS24	AK3	IDH3B	ABCB7	ABCB6	SLC25A12	TRNT1	SLC25A11	SLC25A13	UCP3	BBC3	RHOT2	DUT	UQCRC1	PTGES2	HINT2	CYC1	TIMM50	PPOX	ALAS2	NDUFS4	CASP7	CASP8	SUCLA2	NDUFS2	NDUFS1	ACADM	ALDH5A1	ACADS	CYCS	COQ7	TIMM44	COQ4	MFN2	DHRS4	OAT	TIMM10	ECHS1	NR3C1	TFAM	PTS	SCO1	NDUFA4	NDUFA2	NDUFA8	NDUFA9	NDUFA6	NDUFA1	DBT	TSFM
MITOCHONDRIAL_PART	http://www.broadinstitute.org/gsea/msigdb/cards/MITOCHONDRIAL_PART	MRPS35	GRPEL1	OXA1L	NDUFAB1	MPV17	TIMM9	MRPL32	MRPL52	MRPL51	OPA1	GATM	TIMM8B	MRPS18A	SURF1	MRPS15	MCL1	MRPS12	MTX2	MRPS11	ALDH4A1	SUPV3L1	COX6B2	MRPS28	MRPS22	PHB	MAOB	MRPS24	ABCB7	ABCB6	SLC25A11	UCP3	RHOT2	ATP5E	BCKDK	UQCRC1	ABCF2	TIMM17A	ATP5B	TIMM50	PPOX	ACN9	NDUFS4	ALAS2	CASP7	NDUFS2	NDUFS1	COX15	ACADM	CYCS	TIMM44	MFN2	RAB11FIP5	PMPCA	NFS1	TIMM10	NR3C1	MRPL10	MRPL12	BCL2	BCKDHA	NDUFA2	NDUFA9	NDUFA6	CS	NDUFA1	DBT	SDHD
MITOCHONDRIAL_INNER_MEMBRANE	http://www.broadinstitute.org/gsea/msigdb/cards/MITOCHONDRIAL_INNER_MEMBRANE	ATP5E	OXA1L	UQCRC1	ATP5B	TIMM17A	NDUFAB1	MPV17	TIMM50	PPOX	NDUFS4	ALAS2	TIMM9	MRPL32	NDUFS2	NDUFS1	COX15	OPA1	TIMM8B	SURF1	PMPCA	TIMM10	COX6B2	NDUFA2	NDUFA9	NDUFA6	PHB	ABCB7	NDUFA1	SLC25A11	UCP3	SDHD
ORGANELLE_INNER_MEMBRANE	http://www.broadinstitute.org/gsea/msigdb/cards/ORGANELLE_INNER_MEMBRANE	ATP5E	OXA1L	UQCRC1	TIMM17A	ATP5B	NDUFAB1	MPV17	PPOX	TIMM50	NDUFS4	ALAS2	TIMM9	MRPL32	NDUFS2	LBR	NDUFS1	COX15	OPA1	TIMM8B	PSEN1	SURF1	PMPCA	MATR3	LMNB1	TIMM10	COX6B2	NDUFA2	NDUFA9	NDUFA6	PHB	ABCB7	NDUFA1	SLC25A11	UCP3	SDHD
MITOCHONDRIAL_MEMBRANE_PART	http://www.broadinstitute.org/gsea/msigdb/cards/MITOCHONDRIAL_MEMBRANE_PART	ATP5E	OXA1L	UQCRC1	ATP5B	TIMM17A	NDUFAB1	TIMM50	PPOX	NDUFS4	TIMM9	NDUFS2	NDUFS1	COX15	OPA1	TIMM8B	MFN2	SURF1	TIMM10	COX6B2	NDUFA2	NDUFA9	NDUFA6	NDUFA1	RHOT2
MITOCHONDRIAL_MEMBRANE	http://www.broadinstitute.org/gsea/msigdb/cards/MITOCHONDRIAL_MEMBRANE	ATP5E	OXA1L	UQCRC1	TIMM17A	ATP5B	NDUFAB1	MPV17	TIMM50	PPOX	NDUFS4	ALAS2	CASP7	TIMM9	MRPL32	NDUFS2	NDUFS1	COX15	OPA1	TIMM8B	MFN2	RAB11FIP5	PMPCA	SURF1	MCL1	MTX2	TIMM10	BCL2	COX6B2	NDUFA2	NDUFA9	NDUFA6	PHB	ABCB7	NDUFA1	SLC25A11	UCP3	SDHD	RHOT2
MITOCHONDRIAL_ENVELOPE	http://www.broadinstitute.org/gsea/msigdb/cards/MITOCHONDRIAL_ENVELOPE	OXA1L	NDUFAB1	MPV17	TIMM9	MRPL32	OPA1	GATM	TIMM8B	SURF1	MCL1	MTX2	COX6B2	PHB	MAOB	ABCB7	ABCB6	SLC25A11	UCP3	RHOT2	ATP5E	UQCRC1	ABCF2	ATP5B	TIMM17A	PPOX	TIMM50	ACN9	NDUFS4	ALAS2	CASP7	NDUFS2	NDUFS1	COX15	CYCS	MFN2	RAB11FIP5	PMPCA	TIMM10	BCL2	NDUFA2	NDUFA9	NDUFA6	NDUFA1	SDHD
MICROBODY	http://www.broadinstitute.org/gsea/msigdb/cards/MICROBODY	ECH1	EHHADH	IDE	PEX6	PMVK	PIPOX	PEX7	ACOX3	PEX19	PEX16	PXMP4	ABCD2	ABCD3	PEX14	GNPAT	HSD17B4	PEX12	AMACR	ISOC1	PHYH	PEX11A	MLYCD	SCP2	CROT	SLC25A17
PEROXISOME	http://www.broadinstitute.org/gsea/msigdb/cards/PEROXISOME	ECH1	EHHADH	IDE	PEX6	PMVK	PIPOX	PEX7	ACOX3	PEX19	PEX16	PXMP4	ABCD2	PEX14	GNPAT	ABCD3	HSD17B4	PEX12	AMACR	ISOC1	PHYH	PEX11A	MLYCD	SCP2	CROT	SLC25A17
ORGANELLE_ENVELOPE	http://www.broadinstitute.org/gsea/msigdb/cards/ORGANELLE_ENVELOPE	XPO1	OXA1L	NDUFAB1	MPV17	RANGAP1	EPC1	RAE1	TIMM9	MRPL32	NUP133	OPA1	GATM	TIMM8B	NPC1	AAAS	SURF1	LMNB1	MCL1	MTX2	NUP50	NUP54	COX6B2	PHB	MAOB	ABCB7	ABCB6	SLC25A11	UCP3	RHOT2	NUTF2	PARP1	RTN4	ATP5E	ABCF2	HTATIP2	UQCRC1	TIMM17A	ATP5B	PPOX	TIMM50	ACN9	ALAS2	NDUFS4	CASP7	RANBP2	KPNB1	LBR	NDUFS2	NDUFS1	COX15	PTGER3	CYCS	MFN2	RAB11FIP5	NRM	PSEN1	IPO7	KPNA3	PMPCA	MATR3	KPNA1	NUP98	NUP160	TIMM10	POLA1	DDX19B	BCL2	MRPL19	NDUFA2	NUP153	NDUFA9	NDUFA6	SCRN1	NDUFA1	SDHD
OXIDOREDUCTASE_ACTIVITY_ACTING_ON_CH_OH_GROUP_OF_DONORS	http://www.broadinstitute.org/gsea/msigdb/cards/OXIDOREDUCTASE_ACTIVITY_ACTING_ON_CH_OH_GROUP_OF_DONORS	LDHC	EHHADH	IDH3G	SPR	IMPDH1	CBR3	MDH1	ME2	HADHA	ADH4	IDH1	HSD17B4	TSTA3	HSD17B7	GPD2	GPD1	IDH3B	RDH11	RDH10	HPGD
ENVELOPE	http://www.broadinstitute.org/gsea/msigdb/cards/ENVELOPE	XPO1	OXA1L	NDUFAB1	MPV17	RANGAP1	EPC1	RAE1	TIMM9	MRPL32	NUP133	OPA1	GATM	TIMM8B	NPC1	AAAS	SURF1	LMNB1	MCL1	MTX2	NUP50	COX6B2	NUP54	PHB	MAOB	ABCB7	ABCB6	SLC25A11	UCP3	RHOT2	NUTF2	PARP1	RTN4	ATP5E	ABCF2	UQCRC1	HTATIP2	ATP5B	TIMM17A	TIMM50	PPOX	ACN9	NDUFS4	ALAS2	CASP7	RANBP2	KPNB1	NDUFS2	LBR	NDUFS1	COX15	PTGER3	CYCS	MFN2	RAB11FIP5	PSEN1	NRM	IPO7	KPNA3	PMPCA	MATR3	KPNA1	NUP98	NUP160	TIMM10	POLA1	DDX19B	BCL2	MRPL19	NUP153	NDUFA2	NDUFA9	NDUFA6	SCRN1	NDUFA1	SDHD
MITOCHONDRIAL_LUMEN	http://www.broadinstitute.org/gsea/msigdb/cards/MITOCHONDRIAL_LUMEN	MRPS35	BCKDK	GRPEL1	MRPS15	MRPS12	MRPS11	NFS1	NDUFAB1	NR3C1	MRPL10	MRPL12	ALDH4A1	SUPV3L1	BCKDHA	MRPL52	MRPL51	ACADM	MRPS28	MRPS22	MRPS24	CS	TIMM44	DBT	MRPS18A
OXIDOREDUCTASE_ACTIVITY	http://www.broadinstitute.org/gsea/msigdb/cards/OXIDOREDUCTASE_ACTIVITY	LDHC	ALDH8A1	EHHADH	PTGS1	BBOX1	PLOD2	PLOD3	WWOX	TXNL1	DLD	SURF1	PRODH	MDH1	ACADSB	CYP1B1	HADHA	IDH1	ALDH4A1	GPD2	GPD1	CYP46A1	MAOB	FDXR	CYP7B1	CYP17A1	COX11	COX10	PDIA5	MTHFD2	P4HA2	GPX4	GPX3	ALOX12B	GSTZ1	NOS3	COX15	DHCR24	DECR1	CBR3	ALOX15	CYP27A1	DEGS1	ALOX12	FMO1	FMO2	TSTA3	HSD17B4	HSD17B7	BCKDHA	COX7A1	FADS1	PHYH	MSRB2	MSRB3	SOD2	BLVRA	AOX1	SDHD	HPGD	COX5A	VCL	IDH3G	CPOX	SPR	ASPH	NQO1	ALDH6A1	CDO1	XDH	ME2	COX7B	IVD	P4HB	IDH3B	DIO2	ALDH2	UQCRC1	CYC1	PPOX	PRDX3	ACOX3	HMOX2	NDUFS4	HMOX1	LOXL2	IMPDH1	NDUFS2	NDUFS1	SUOX	ACADM	ALDH5A1	CYCS	COX4I1	ACADL	TXNRD1	ALDH9A1	SC5DL	AOC3	EGLN1	ALDH1A1	ALDH1A2	MTHFR	ADH4	ALDH1A3	APEX1	NDUFA9	MGST3	ABP1	RDH11	CYBA	RDH10	ALOX5
MITOCHONDRIAL_MATRIX	http://www.broadinstitute.org/gsea/msigdb/cards/MITOCHONDRIAL_MATRIX	MRPS35	BCKDK	GRPEL1	MRPS15	MRPS12	MRPS11	NFS1	NDUFAB1	NR3C1	MRPL10	MRPL12	ALDH4A1	SUPV3L1	BCKDHA	MRPL52	MRPL51	MRPS28	ACADM	MRPS22	CS	MRPS24	TIMM44	DBT	MRPS18A
OXIDOREDUCTASE_ACTIVITY_GO_0016616	http://www.broadinstitute.org/gsea/msigdb/cards/OXIDOREDUCTASE_ACTIVITY_GO_0016616	LDHC	EHHADH	IDH3G	SPR	IMPDH1	CBR3	ME2	HADHA	ADH4	IDH1	HSD17B4	TSTA3	HSD17B7	GPD1	IDH3B	RDH11	RDH10	HPGD
COFACTOR_METABOLIC_PROCESS	http://www.broadinstitute.org/gsea/msigdb/cards/COFACTOR_METABOLIC_PROCESS	MOCOS	COX10	PPOX	MTHFD2	GPX1	ALAS2	CPOX	COX15	ACO2	COQ7	GCLC	NFS1	GCLM	MOCS2	BLVRA	MLYCD	SDHD	CTNS
LYASE_ACTIVITY	http://www.broadinstitute.org/gsea/msigdb/cards/LYASE_ACTIVITY	ADCY7	ADCY8	EHHADH	AUH	SCLY	HDC	UMPS	ADSL	GUCY1B3	UROD	GGCX	ECH1	MVD	ALDOB	ECHS1	ASL	HADHA	GLO1	PTS	NTHL1	APEX1	BCKDHA	ODC1	GUCY2C	MLYCD	OGG1	CRYM
ORGANIC_ACID_METABOLIC_PROCESS	http://www.broadinstitute.org/gsea/msigdb/cards/ORGANIC_ACID_METABOLIC_PROCESS	PTGS1	SLC7A8	GGT1	BBOX1	SLC7A6	SLC7A7	FAH	GOT2	ASPA	SCLY	PLOD1	DDAH2	DDAH1	ALDH6A1	DARS	GATM	AARS	CDO1	PPARGC1A	SARS2	NPC1	RARS	CROT	ACADSB	GCLC	ASL	GCLM	ARG1	ALDH4A1	IDH1	IDH3B	TST	CYP7B1	MLYCD	BCKDK	ACN9	ACOX3	GSS	MTHFD2	HDC	GSTZ1	GNPAT	ACADM	ACO2	ALDH5A1	ACADS	ADIPOR2	ADIPOR1	AS3MT	DEGS1	ALOX12	ECH1	ALDH18A1	NFS1	ECHS1	ARPP19	TNFRSF1A	MTHFR	ABCD2	PTS	BCKDHA	FADS1	CPT1A	SLC6A6	HPGD
TRANSFERASE_ACTIVITY_TRANSFERRING_ALKYL_OR_ARYLOTHER_THAN_METHYLGROUPS	http://www.broadinstitute.org/gsea/msigdb/cards/TRANSFERASE_ACTIVITY_TRANSFERRING_ALKYL_OR_ARYLOTHER_THAN_METHYLGROUPS	SRM	GSTM5	RABGGTA	FNTB	GSTM2	GSTM4	GGPS1	GSTZ1	PGGT1B	GSTA3	GSTA4	MAT2A	GSTT2	MGST3	MGST1	MGST2
ORGANELLE_MEMBRANE	http://www.broadinstitute.org/gsea/msigdb/cards/ORGANELLE_MEMBRANE	OXA1L	SLC9A6	VAPB	MPV17	RANGAP1	EPC1	RAE1	MRPL32	OPA1	AADAC	AAAS	EXT1	SURF1	GLG1	LMNB1	MTX2	RER1	ARFGEF2	NUP50	COX6B2	NUP54	PHB	NUTF2	RTN4	ATP5E	ATP5B	TIMM17A	ORMDL1	BSCL2	CUZD1	COPB2	MAP1LC3A	MAP1LC3B	SRPR	COPB1	GOLGA3	COX15	LDLRAP1	RAB11FIP5	PSEN1	LRMP	PMPCA	SRP9	CLN5	BET1	GPAA1	EDEM1	PEX19	BCL2	DDX19B	PEX16	MRPL19	PEX14	ABCD3	PCSK7	PEX12	SELP	TRIM23	SDHD	DPM2	CTNS	COG2	AP1G2	NDUFAB1	UBQLN4	SLC2A4	TIMM9	RPN1	ASPH	DDOST	EGFR	NUP133	SLC33A1	TIMM8B	COPG2	VAMP4	DERL2	DERL1	MCL1	MAP4K2	ABCA2	LMAN1	DERL3	ENTPD4	HERPUD1	ABCB7	ATP7A	SLC25A11	LAMP2	UCP3	RHOT2	SPCS1	COPA	UQCRC1	MRVI1	ALG3	PPOX	TIMM50	PIGK	NDUFS4	ALAS2	PIGF	CASP7	POMT1	PXMP4	RANBP2	LBR	NDUFS2	KPNB1	NDUFS1	PIGS	KRTCAP2	MFN2	IPO7	ERN1	KPNA3	COPG	MATR3	KPNA1	COPE	NUP98	NUP160	TIMM10	DAD1	PLP2	ICA1	NDUFA2	NUP153	NDUFA9	NDUFA6	SCRN1	NDUFA1	PEX11A
CARBOXYLIC_ACID_METABOLIC_PROCESS	http://www.broadinstitute.org/gsea/msigdb/cards/CARBOXYLIC_ACID_METABOLIC_PROCESS	PTGS1	SLC7A8	GGT1	SLC7A6	BBOX1	SLC7A7	FAH	GOT2	ASPA	PLOD1	SCLY	DDAH2	DDAH1	ALDH6A1	DARS	GATM	AARS	CDO1	PPARGC1A	SARS2	NPC1	RARS	CROT	ACADSB	GCLC	ASL	GCLM	ARG1	IDH1	ALDH4A1	IDH3B	CYP7B1	MLYCD	BCKDK	ACN9	ACOX3	GSS	MTHFD2	HDC	GSTZ1	GNPAT	ACADM	ACO2	ALDH5A1	ACADS	ADIPOR2	ADIPOR1	AS3MT	ALOX12	DEGS1	ECH1	ALDH18A1	NFS1	ECHS1	ARPP19	TNFRSF1A	MTHFR	ABCD2	PTS	BCKDHA	FADS1	CPT1A	SLC6A6	HPGD
ELECTRON_CARRIER_ACTIVITY	http://www.broadinstitute.org/gsea/msigdb/cards/ELECTRON_CARRIER_ACTIVITY	COX11	CYC1	COX5A	HMOX2	NDUFS4	P4HA2	ASPH	NQO1	LOXL2	NDUFS2	NDUFS1	CYCS	DLD	TXNRD1	DEGS1	ME2	ALDH1A2	ALDH4A1	TSTA3	NDUFA9	MAOB	FDXR	IDH3B	PHYH	CYBA	SDHD	ALDH2
CARBOHYDRATE_METABOLIC_PROCESS	http://www.broadinstitute.org/gsea/msigdb/cards/CARBOHYDRATE_METABOLIC_PROCESS	CNOT7	SLC35A3	SLC2A5	ST3GAL2	SLC2A4	ST3GAL5	ST3GAL6	FBP1	FBP2	PPARGC1A	GNS	HAS1	NEU3	EXT1	PHKA2	GCNT2	TALDO1	ALDOB	IDH1	B4GALT1	ST6GAL1	GUSB	IDH3B	ST8SIA4	ALDH2	FPGT	NDST1	PTEN	ACN9	CHST12	POMT1	ACO2	PFKL	CHST3	PFKM	PMM2	CHST7	CHST8	UGP2	XYLB	CLN6	ARPP19	GALK1	NAGPA	TSTA3	PDK1	PDK2	PDK3	PDK4	GSK3B	SDHD	COG2	PYGB
MITOCHONDRION_ORGANIZATION_AND_BIOGENESIS	http://www.broadinstitute.org/gsea/msigdb/cards/MITOCHONDRION_ORGANIZATION_AND_BIOGENESIS	BID	TIMM17A	MTX2	MPV17	TIMM50	BCL2L1	PMAIP1	STARD3	TFAM	BAK1	GPX1	NDUFS4	MRPL12	BCL2	OPA1	SLC25A4	TIMM44	TRNT1	MFN2	POLRMT	BBC3
GENERATION_OF_PRECURSOR_METABOLITES_AND_ENERGY	http://www.broadinstitute.org/gsea/msigdb/cards/GENERATION_OF_PRECURSOR_METABOLITES_AND_ENERGY	OXA1L	WFS1	PLOD1	SPR	SLC25A27	WWOX	TXNL1	NCF4	CDO1	PPARGC1A	ATPIF1	SURF1	CROT	PHKA2	CYP1B1	FDXR	SLC25A12	SLC25A13	GBE1	AVPR1A	UQCRC2	UQCRC1	PHKB	PPARG	PPOX	PDIA5	NDUFS4	GPX4	LOXL1	NDUFS1	ACO2	SLC25A4	ALDH5A1	CYCS	DHRS4	ALDH9A1	AOC3	XYLB	ECH1	CEBPA	DLST	ADIPOQ	LEP	BLVRA	GSK3B	SDHD	PYGB
DNA_DEPENDENT_DNA_REPLICATION	http://www.broadinstitute.org/gsea/msigdb/cards/DNA_DEPENDENT_DNA_REPLICATION	NBN	MLH1	PRIM1	PMS2	PMS1	RAD9A	POLB	MCM3	RFC3	RFC1	RAD17	REV3L	WRNIP1	POLA1	RPA1	TFAM	RPA2	MSH6	MSH2	ATR
ORGANELLE_LUMEN	http://www.broadinstitute.org/gsea/msigdb/cards/ORGANELLE_LUMEN	EPC1	IKBKAP	OPA1	GATM	PTBP1	MED12	MED18	SDAD1	SLC29A2	ALDH4A1	PHB	NOLC1	POP1	PARP1	BCKDK	ELF4	NAP1L1	PDIA5	NAP1L3	ZNF346	NAP1L4	ACN9	ZNF148	SYMPK	EXOSC9	GTF2H4	EXOSC1	TAF12	RUVBL1	CLOCK	CLN6	POLA1	RPL36	CS	PHF12	OGG1	XPO1	LMO4	NDUFAB1	SMARCD2	SMARCD3	DDX21	FMR1	HDAC10	TOPBP1	HES6	ARID1B	HIF1A	DDX47	ASF1A	TAF5	HDAC4	DDX56	HDAC2	DNAJB9	DYRK1A	DDX54	ARID4A	DEDD	NDUFS1	ACADM	CYCS	CDK8	RB1	TOPORS	HMGA1	NCL	CPSF6	CPSF3	CPSF1	NUP98	NFYB	NFYA	NR3C1	IVNS1ABP	SMUG1	GTF3C2	NSUN2	GTF3C4	DBT	RCN1	RPP38	U2AF1	MRPL52	MRPL51	PPARGC1A	LRCH4	CHEK2	CALR	SUPV3L1	NUP54	RTCD1	CHAF1A	CHAF1B	RPP40	ASH2L	TOP2B	TFIP11	PRPF31	RBBP5	MED4	POLR2E	SHFM1	NFS1	POLR2D	KIN	POLR2B	MRPL10	MRPL12	ACTL6A	POLR3G	BCKDHA	POLR3K	HCLS1	RBM14	MRPS35	GRPEL1	MORF4L2	CBX1	KLHL7	GNL3	ELL2	SUZ12	MRPS18A	MRPS15	MRPS12	MRPS11	NPM1	MRPS28	MRPS22	MRPS24	SAP18	PPIG	WDR4	ASNA1	TIMM50	SAP30	MCM7	NOL6	ELP3	TIMM44	ING2	GLIS2	RPA1	EXOSC10	ERCC8	ERCC3	GEMIN7	GEMIN4	ATXN1	MPG	ATXN3	TEP1	PRM1	PRM2
MEMBRANE_ENCLOSED_LUMEN	http://www.broadinstitute.org/gsea/msigdb/cards/MEMBRANE_ENCLOSED_LUMEN	EPC1	IKBKAP	OPA1	GATM	PTBP1	MED12	MED18	SDAD1	SLC29A2	ALDH4A1	PHB	NOLC1	POP1	PARP1	BCKDK	ELF4	NAP1L1	NAP1L3	PDIA5	ZNF346	NAP1L4	ACN9	ZNF148	SYMPK	EXOSC9	GTF2H4	EXOSC1	TAF12	RUVBL1	CLOCK	CLN6	POLA1	RPL36	CS	PHF12	OGG1	XPO1	LMO4	NDUFAB1	SMARCD2	SMARCD3	DDX21	FMR1	HDAC10	TOPBP1	HES6	ARID1B	HIF1A	DDX47	ASF1A	TAF5	HDAC4	DDX56	HDAC2	DNAJB9	DYRK1A	DDX54	ARID4A	DEDD	NDUFS1	ACADM	CYCS	CDK8	TOPORS	RB1	NCL	HMGA1	CPSF6	CPSF3	CPSF1	NUP98	NFYB	NFYA	NR3C1	IVNS1ABP	SMUG1	GTF3C2	NSUN2	GTF3C4	DBT	RCN1	RPP38	U2AF1	MRPL52	MRPL51	PPARGC1A	LRCH4	CHEK2	CALR	SUPV3L1	NUP54	RTCD1	CHAF1A	CHAF1B	RPP40	ASH2L	TOP2B	TFIP11	PRPF31	RBBP5	MED4	POLR2E	SHFM1	NFS1	POLR2D	KIN	POLR2B	MRPL10	MRPL12	ACTL6A	POLR3G	BCKDHA	POLR3K	HCLS1	RBM14	MRPS35	GRPEL1	MORF4L2	CBX1	KLHL7	GNL3	ELL2	SUZ12	MRPS18A	MRPS15	MRPS12	MRPS11	NPM1	MRPS28	MRPS22	MRPS24	SAP18	PPIG	WDR4	ASNA1	TIMM50	SAP30	MCM7	NOL6	ELP3	TIMM44	ING2	GLIS2	EXOSC10	RPA1	ERCC8	ERCC3	GEMIN7	GEMIN4	ATXN1	MPG	ATXN3	TEP1	PRM1	PRM2
LIGASE_ACTIVITY	http://www.broadinstitute.org/gsea/msigdb/cards/LIGASE_ACTIVITY	BTD	CTPS	MYLIP	WWP2	DARS	ANAPC4	LIG4	SARS2	UHRF2	RNF139	FBXL6	PCCB	PCCA	ADSS	GCLC	ANAPC11	GCLM	ARIH1	UBE2D3	UBE2D2	FBXW2	FBXO3	TRAF6	RNF14	RTCD1	CDC23	SMURF2	SMURF1	UBE2E1	NARS	QARS	HLCS	GSS	MTHFD1	SUCLA2	UBE2C	GMPS	UBE2M	UBE3C	STUB1	PFAS	ERCC8	ACSL1	MARS	CBL	BIRC3	TRIM23	PAICS
INORGANIC_CATION_TRANSMEMBRANE_TRANSPORTER_ACTIVITY	http://www.broadinstitute.org/gsea/msigdb/cards/INORGANIC_CATION_TRANSMEMBRANE_TRANSPORTER_ACTIVITY	COX11	UQCRC1	SLC9A6	COX10	COX5A	SLC22A3	COX15	COX4I1	RHCG	SURF1	SLC40A1	COX7B	ATP6V1B2	SLC11A2	CCS	SLC31A2	COX7A1	ITPR3	ATP2A2	ATP2A1	SLC13A4
CELLULAR_CARBOHYDRATE_METABOLIC_PROCESS	http://www.broadinstitute.org/gsea/msigdb/cards/CELLULAR_CARBOHYDRATE_METABOLIC_PROCESS	SLC35A3	ST3GAL2	ST3GAL6	FBP1	FBP2	PPARGC1A	GNS	HAS1	EXT1	GCNT2	ALDOB	IDH1	GUSB	IDH3B	FPGT	NDST1	PTEN	ACN9	CHST12	PFKL	ACO2	CHST3	PFKM	PMM2	CHST7	CHST8	UGP2	CLN6	ARPP19	GALK1	TSTA3	PDK1	PDK2	PDK3	PDK4	GSK3B	SDHD	PYGB
ALCOHOL_METABOLIC_PROCESS	http://www.broadinstitute.org/gsea/msigdb/cards/ALCOHOL_METABOLIC_PROCESS	SNCAIP	PTEN	ACN9	TGFB2	STARD3	DHCR24	PFKL	FBP1	FBP2	PFKM	PPARGC1A	PMM2	CLN8	UGP2	CLN6	HDLBP	ALDOB	ARPP19	HPRT1	GALK1	ALDH1A3	ADH4	ETNK1	TSTA3	PDK1	SOAT1	PDK2	CYP46A1	PDK3	PDK4	SPHK1	ABCG1	CEL	ALDH2	FPGT
ORGANELLE_PART	http://www.broadinstitute.org/gsea/msigdb/cards/ORGANELLE_PART	OXA1L	EPC1	RAE1	IKBKAP	GATM	KIF5A	PTBP1	MED12	LIG4	NPC1	ZWINT	MED18	SDAD1	MTX2	RER1	ARFGEF2	SLC29A2	ALDH4A1	KIF3B	NOLC1	LASP1	POP1	PARP1	BCKDK	HTATIP2	ELF4	CUZD1	ZNF346	MAP1LC3A	ZNF148	MAP1LC3B	SRPR	KLHDC3	TAF12	LRMP	SRP9	SF3B2	DDX19B	CS	PHF12	TRIM23	SF3A1	SDHD	OGG1	AP4B1	LMO4	NDUFAB1	TUBG1	API5	SLC33A1	FMR1	TOPBP1	HIF1A	VAMP4	ABCA2	ARPC4	ARPC5	ASF1A	ABCB7	ABCB6	ATP7A	HDAC4	LAMP2	HDAC2	DNAJB9	DYRK1A	CASP7	ACADM	PTGER3	CYCS	TBCE	TBCD	TBCC	ERN1	MAPRE1	TIMM10	APPBP2	GTF3C2	NSUN2	GTF3C4	MAF	SCRN1	PEX11A	RCN1	RPP38	ANAPC4	AP4M1	DCTN3	PPARGC1A	DCTN2	LRCH4	EXT1	ACR	GLG1	LMNB1	MYO9B	CALR	FBXO5	SUPV3L1	RTCD1	CHAF1A	CHAF1B	RPP40	ATP5E	ATP5B	TERF2IP	GOLGA5	GOLGA3	COX15	RBBP5	CCNH	RAB11FIP5	EFHC1	MAP3K11	BET1	CETN3	CETN1	KIN	EDEM1	PEX19	BCL2	PEX16	PEX14	BCL6	PEX12	BCKDHA	HCLS1	COG3	COG4	COG6	COG7	COG8	COG2	MRPS35	SMNDC1	GNL3	NUP133	MRPS18A	MRPS15	MRPS12	MRPS11	NEDD9	LMAN1	KATNA1	CENPC1	NPM1	MRPS28	MRPS22	MRPS24	BRCA2	SNW1	SLC25A11	PPIG	SPCS1	COPA	UQCRC1	MRVI1	PPOX	ACTR1A	ACTR1B	RANBP2	TERT	ZW10	KRTCAP2	MFN2	COPG	MATR3	COPE	PPP4R2	NUP160	GLIS2	RPA1	EXOSC10	TUBGCP3	RPA2	ERCC8	TUBGCP6	ERCC3	GEMIN7	ERCC4	GEMIN4	APC	NUP153	TUBGCP2	SIRT2	ATXN1	MPG	ATXN3	TEP1	PRM1	PRM2	ALS2	SLC9A6	LSM6	MPV17	RANGAP1	KIFC3	LSM4	CDCA5	OPA1	AAAS	SPAG6	TRAPPC4	SURF1	PHB	MAOB	TNNI3	NUTF2	RTN4	NAP1L1	BSCL2	PDIA5	NAP1L3	NAP1L4	ACN9	LATS2	COPB2	COPB1	SPG21	SYMPK	EXOSC9	ACTA1	GTF2H4	EXOSC1	RUVBL1	CLOCK	CLN5	CLN6	GPAA1	POLA1	RPL36	NUMA1	RAB11A	MYOM1	PCSK7	BUB3	SELP	TNP1	DPM2	PHF5A	CTNS	XPO1	AP1G2	CAPZA2	CAPZA1	IQGAP1	SMARCD2	SLC2A4	SMARCD3	TIMM9	RPN1	DDX21	ASPH	DDOST	EGFR	HDAC10	HES6	ARID1B	ACTN3	COPG2	BBS4	SNRPB2	DDX47	B4GALT1	HERPUD1	NIN	TAF5	DDX56	PLK1	DDX54	NBN	ARID4A	DEDD	ALG3	NDUFS4	ALAS2	LBR	NDUFS2	NDUFS1	CDK8	RB1	TOPORS	HMGA1	NCL	PURB	IPO7	IGF2R	CPSF6	CPSF3	CPSF1	NUP98	VIM	NFYB	NR3C1	NFYA	IVNS1ABP	SMUG1	DAD1	PAFAH1B1	TERF2	PLP2	DBT	H2AFY2	GGA2	VAPB	U2AF2	CDC16	CD2AP	U2AF1	H2AFY	MRPL32	MRPL52	MRPL51	POLB	RFC5	AADAC	RFC3	RFC1	RFC2	CHEK2	PXN	CDC40	NUP50	COX6B2	NUP54	CDC23	CDC26	COPS2	ABCF2	TIMM17A	ORMDL1	ACTR3	ACTR2	ASH2L	AP3B2	TOP2B	ZFYVE1	TFIP11	PRPF31	LDLRAP1	MED4	PSEN1	PMPCA	POLR2E	SHFM1	NFS1	POLR2D	POLR2B	STAU1	MRPL10	MRPL12	MEFV	MRPL19	ABCD3	ACTL6A	POLR3G	BCAS2	POLR3K	PRPF18	MIS12	RBM14	GRPEL1	MORF4L2	UBQLN4	CBX1	KLHL7	SNRPN	TIMM8B	ELL2	SUZ12	TNNT2	SNRPB	FZR1	DERL2	DERL1	MCL1	MAP4K2	ANAPC11	DERL3	MYL9	ENTPD4	SAP18	SUGT1	UCP3	WDR4	RHOT2	ASNA1	TIMM50	SAP30	PIGK	MCM7	PIGF	PCGF6	POMT1	PXMP4	KPNB1	NOL6	ELP3	PIGS	MCM2	MCM3	TIMM44	NRM	BUB1B	KPNA3	KPNA1	ING2	TPM2	TPM4	TINF2	MSH6	ICA1	NDUFA2	NDUFA9	MSH2	NDUFA6	CENPE	NDUFA1
INTRACELLULAR_ORGANELLE_PART	http://www.broadinstitute.org/gsea/msigdb/cards/INTRACELLULAR_ORGANELLE_PART	OXA1L	EPC1	RAE1	IKBKAP	GATM	KIF5A	PTBP1	MED12	LIG4	NPC1	ZWINT	MED18	SDAD1	MTX2	RER1	ARFGEF2	SLC29A2	ALDH4A1	KIF3B	NOLC1	LASP1	POP1	PARP1	BCKDK	HTATIP2	ELF4	CUZD1	ZNF346	ZNF148	SRPR	KLHDC3	TAF12	LRMP	SRP9	SF3B2	DDX19B	CS	PHF12	TRIM23	SF3A1	SDHD	OGG1	AP4B1	LMO4	NDUFAB1	TUBG1	API5	SLC33A1	FMR1	TOPBP1	HIF1A	VAMP4	ARPC4	ABCA2	ARPC5	ASF1A	ABCB7	ABCB6	ATP7A	HDAC4	LAMP2	DNAJB9	HDAC2	DYRK1A	CASP7	PTGER3	ACADM	CYCS	TBCE	TBCD	TBCC	ERN1	MAPRE1	TIMM10	APPBP2	GTF3C2	NSUN2	GTF3C4	MAF	SCRN1	PEX11A	RCN1	RPP38	ANAPC4	AP4M1	DCTN3	PPARGC1A	DCTN2	LRCH4	EXT1	GLG1	ACR	LMNB1	MYO9B	CALR	FBXO5	SUPV3L1	RTCD1	CHAF1A	CHAF1B	RPP40	ATP5E	ATP5B	TERF2IP	GOLGA5	GOLGA3	COX15	RBBP5	CCNH	RAB11FIP5	EFHC1	MAP3K11	BET1	CETN3	CETN1	KIN	EDEM1	PEX19	BCL2	PEX16	PEX14	BCL6	PEX12	BCKDHA	HCLS1	COG3	COG4	COG6	COG7	COG8	COG2	MRPS35	SMNDC1	GNL3	NUP133	MRPS18A	MRPS15	MRPS12	MRPS11	NEDD9	LMAN1	CENPC1	KATNA1	NPM1	MRPS28	MRPS22	MRPS24	BRCA2	SNW1	SLC25A11	PPIG	SPCS1	COPA	UQCRC1	MRVI1	PPOX	ACTR1A	ACTR1B	RANBP2	TERT	ZW10	KRTCAP2	MFN2	COPG	MATR3	COPE	PPP4R2	NUP160	GLIS2	EXOSC10	RPA1	ERCC8	TUBGCP3	RPA2	TUBGCP6	ERCC3	GEMIN7	ERCC4	GEMIN4	APC	NUP153	TUBGCP2	SIRT2	ATXN1	MPG	ATXN3	TEP1	PRM1	PRM2	ALS2	SLC9A6	LSM6	MPV17	RANGAP1	KIFC3	LSM4	CDCA5	OPA1	AAAS	SPAG6	TRAPPC4	SURF1	PHB	MAOB	TNNI3	NUTF2	RTN4	BSCL2	NAP1L1	PDIA5	NAP1L3	NAP1L4	ACN9	LATS2	COPB2	COPB1	SPG21	SYMPK	EXOSC9	ACTA1	GTF2H4	EXOSC1	RUVBL1	CLN5	CLOCK	CLN6	GPAA1	POLA1	RPL36	NUMA1	RAB11A	PCSK7	MYOM1	BUB3	SELP	TNP1	DPM2	PHF5A	CTNS	XPO1	AP1G2	CAPZA2	CAPZA1	IQGAP1	SMARCD2	SMARCD3	TIMM9	RPN1	DDX21	ASPH	DDOST	EGFR	HDAC10	HES6	ACTN3	ARID1B	COPG2	BBS4	SNRPB2	DDX47	B4GALT1	HERPUD1	NIN	TAF5	DDX56	PLK1	DDX54	NBN	ARID4A	DEDD	ALG3	ALAS2	NDUFS4	NDUFS2	LBR	NDUFS1	CDK8	RB1	TOPORS	NCL	HMGA1	PURB	IPO7	IGF2R	CPSF6	CPSF3	CPSF1	NUP98	VIM	NFYB	NFYA	NR3C1	IVNS1ABP	SMUG1	DAD1	PAFAH1B1	TERF2	PLP2	DBT	H2AFY2	GGA2	VAPB	U2AF2	CDC16	CD2AP	U2AF1	H2AFY	MRPL32	MRPL52	MRPL51	POLB	RFC5	AADAC	RFC3	RFC1	RFC2	CHEK2	PXN	NUP50	CDC40	NUP54	COX6B2	CDC23	CDC26	COPS2	ABCF2	TIMM17A	ORMDL1	ACTR3	ACTR2	ASH2L	AP3B2	TOP2B	ZFYVE1	TFIP11	PRPF31	LDLRAP1	MED4	PSEN1	PMPCA	POLR2E	SHFM1	NFS1	POLR2D	POLR2B	STAU1	MRPL10	MRPL12	MEFV	MRPL19	ABCD3	ACTL6A	POLR3G	BCAS2	POLR3K	PRPF18	MIS12	RBM14	GRPEL1	MORF4L2	UBQLN4	CBX1	KLHL7	SNRPN	TIMM8B	ELL2	TNNT2	SUZ12	SNRPB	FZR1	DERL2	DERL1	MCL1	MAP4K2	ANAPC11	DERL3	MYL9	ENTPD4	SAP18	SUGT1	UCP3	WDR4	RHOT2	ASNA1	TIMM50	PIGK	SAP30	MCM7	PIGF	PCGF6	POMT1	PXMP4	KPNB1	NOL6	ELP3	PIGS	MCM2	MCM3	TIMM44	NRM	BUB1B	KPNA3	KPNA1	ING2	TPM2	TPM4	TINF2	MSH6	ICA1	NDUFA2	NDUFA9	MSH2	NDUFA6	CENPE	NDUFA1
AMINO_ACID_METABOLIC_PROCESS	http://www.broadinstitute.org/gsea/msigdb/cards/AMINO_ACID_METABOLIC_PROCESS	BCKDK	SLC7A8	GGT1	SLC7A6	SLC7A7	FAH	GOT2	GSS	ASPA	SCLY	PLOD1	HDC	GSTZ1	DDAH2	DDAH1	ALDH6A1	DARS	AARS	CDO1	SARS2	RARS	GCLC	ALDH18A1	NFS1	ASL	GCLM	ARG1	MTHFR	ALDH4A1	PTS	BCKDHA	SLC6A6
MONOCARBOXYLIC_ACID_METABOLIC_PROCESS	http://www.broadinstitute.org/gsea/msigdb/cards/MONOCARBOXYLIC_ACID_METABOLIC_PROCESS	PTGS1	BBOX1	ACN9	ACOX3	MTHFD2	GNPAT	ACADM	ALDH5A1	ACADS	ADIPOR2	ADIPOR1	PPARGC1A	NPC1	CROT	ALOX12	DEGS1	ACADSB	ECH1	ECHS1	ARPP19	TNFRSF1A	ABCD2	FADS1	CPT1A	CYP7B1	MLYCD	HPGD
AMINO_ACID_AND_DERIVATIVE_METABOLIC_PROCESS	http://www.broadinstitute.org/gsea/msigdb/cards/AMINO_ACID_AND_DERIVATIVE_METABOLIC_PROCESS	SNCAIP	SLC7A8	GGT1	BPHL	SLC7A6	BBOX1	FAH	SLC7A7	TGFB2	GOT2	ASPA	PLOD1	SCLY	DDAH2	DDAH1	ALDH6A1	GATM	DARS	AARS	CDO1	SARS2	RARS	GCLC	ASL	GCLM	OAZ2	ARG1	ALDH4A1	P4HB	DIO2	BCKDK	GSS	HDC	GSTZ1	ALDH5A1	ALDH18A1	NFS1	HPRT1	MTHFR	ETNK1	PTS	BCKDHA	SLC6A6
AROMATIC_COMPOUND_METABOLIC_PROCESS	http://www.broadinstitute.org/gsea/msigdb/cards/AROMATIC_COMPOUND_METABOLIC_PROCESS	MOCOS	SNCAIP	HPRT1	TGFB2	FAH	MTHFD2	GSTZ1	CDA	SPR	PTS	ALDH6A1	MOCS2	ALDH5A1	GMPS	PAICS
PROTEIN_FOLDING	http://www.broadinstitute.org/gsea/msigdb/cards/PROTEIN_FOLDING	PDIA5	BAG4	PIGK	BAG2	ARL2	TBCE	CLPX	LRPAP1	ST13	TBCD	TBCC	FKBP9	FKBP4	LMAN1	STUB1	TOR1A	ERO1L	CCT7	CCT4	AHSA1	DNAJB6
FATTY_ACID_METABOLIC_PROCESS	http://www.broadinstitute.org/gsea/msigdb/cards/FATTY_ACID_METABOLIC_PROCESS	PTGS1	ACOX3	GNPAT	ACADM	ACADS	ALDH5A1	ADIPOR2	ADIPOR1	PPARGC1A	CROT	DEGS1	ALOX12	ACADSB	ECH1	ECHS1	TNFRSF1A	ABCD2	FADS1	CPT1A	MLYCD	HPGD
CELLULAR_CATABOLIC_PROCESS	http://www.broadinstitute.org/gsea/msigdb/cards/CELLULAR_CATABOLIC_PROCESS	RNASEH1	FAH	GOT2	DDAH2	DDAH1	ANAPC4	UHRF2	FBXL4	ALDOB	ASL	ARG1	ARIH1	CDA	ALDH4A1	NTHL1	CYP46A1	GUSB	CDC23	CIDEA	TPD52L1	PCNP	CEL	POP1	SMURF2	SMURF1	PLA2G4B	BCKDK	TSG101	UBE2G2	AUH	NT5M	GPX3	GSTZ1	ZFP36	ABCE1	STS	ACO2	UFD1L	ECH1	EDEM1	BCKDHA	UPF2	CPT1A	BLVRA	PSMD14	YWHAH	PPP1R8	SDHD	PYGB	ASPA	DFFA	DFFB	GNS	NEU3	DERL2	FZR1	DERL1	NEDD8	UBE2V2	UBE2D3	UBE2D2	ENTPD4	TST	PSMC5	UBE2E1	UBE2A	ACADM	PFKL	ALDH5A1	ACADS	CYCS	PFKM	UBE2C	UBE2B	UBE2N	UBE3A	ECHS1	STUB1	ERCC3	ERCC4	RNASE6	AMPD3	GSPT1	SMPD3
MACROMOLECULE_CATABOLIC_PROCESS	http://www.broadinstitute.org/gsea/msigdb/cards/MACROMOLECULE_CATABOLIC_PROCESS	RNASEH1	DFFA	DFFB	ANAPC4	GNS	UHRF2	FBXL4	FZR1	DERL2	DERL1	ALDOB	NEDD8	UBE2V2	ARIH1	UBE2D3	UBE2D2	NTHL1	GUSB	CIDEA	CDC23	TPD52L1	PCNP	PSMC5	POP1	SMURF2	SMURF1	UBE2E1	TSG101	UBE2G2	AUH	ZFP36	ABCE1	UBE2A	PFKL	UFD1L	CYCS	PFKM	UBE2C	UBE2B	UBE2N	MDM4	UBE3A	EDEM1	STUB1	ERCC3	ERCC4	UPF2	RNASE6	PSMD14	GSPT1	PPP1R8	FAF1	PYGB
CATABOLIC_PROCESS	http://www.broadinstitute.org/gsea/msigdb/cards/CATABOLIC_PROCESS	RNASEH1	FAH	GOT2	DDAH2	DDAH1	ANAPC4	UHRF2	FBXL4	ALDOB	ASL	ARIH1	ARG1	ALDH4A1	CDA	NTHL1	CYP46A1	GUSB	CDC23	CIDEA	PCNP	TPD52L1	CEL	POP1	SMURF2	SMURF1	PLA2G4B	BCKDK	TSG101	UBE2G2	AUH	NT5M	GPX3	GSTZ1	ZFP36	ABCE1	STS	ACO2	UFD1L	ECH1	EDEM1	BCKDHA	UPF2	CPT1A	BLVRA	PSMD14	YWHAH	PPP1R8	SDHD	PYGB	ASPA	DFFA	DFFB	GNS	NEU3	DERL2	FZR1	DERL1	UBE2V2	NEDD8	UBE2D3	UBE2D2	ENTPD4	ANGPTL3	TST	PSMC5	UBE2E1	UBE2A	ACADM	PFKL	ALDH5A1	ACADS	CYCS	PFKM	UBE2C	UBE2B	UBE2N	MDM4	UBE3A	ECHS1	STUB1	ERCC3	ERCC4	RNASE6	AMPD3	GSPT1	FAF1	SMPD3
BIOPOLYMER_CATABOLIC_PROCESS	http://www.broadinstitute.org/gsea/msigdb/cards/BIOPOLYMER_CATABOLIC_PROCESS	RNASEH1	DFFA	DFFB	ANAPC4	UHRF2	FBXL4	FZR1	DERL2	DERL1	UBE2V2	NEDD8	ARIH1	UBE2D3	UBE2D2	NTHL1	CIDEA	CDC23	PCNP	TPD52L1	PSMC5	POP1	SMURF2	SMURF1	UBE2E1	TSG101	UBE2G2	AUH	ZFP36	ABCE1	UBE2A	UFD1L	CYCS	UBE2C	UBE2B	UBE2N	MDM4	UBE3A	STUB1	EDEM1	ERCC3	ERCC4	UPF2	RNASE6	PSMD14	GSPT1	PPP1R8	FAF1	PYGB
DNA_REPAIR	http://www.broadinstitute.org/gsea/msigdb/cards/DNA_REPAIR	XRCC2	RAD21	PMS2	PMS1	POLL	POLG	LIG1	RAD9A	LIG4	RFC3	RAD17	BLM	HUS1	UBE2V1	UBE2V2	XAB2	NTHL1	ASF1A	RECQL5	BRCA2	ATR	ATM	POLD1	PARP1	NBN	UVRAG	MLH1	FANCG	FANCA	FANCC	UBE2A	GTF2H4	RAD52	UBE2B	RBBP8	UBE2N	RECQL	XPC	BTG2	GADD45G	GADD45A	WRNIP1	POLA1	SMUG1	RPA1	ERCC8	ERCC3	ERCC4	APEX1	MSH6	MSH2	CEBPG	TNP1	MNAT1	MPG	ATXN3	CSNK1D	OGG1
RESPONSE_TO_DNA_DAMAGE_STIMULUS	http://www.broadinstitute.org/gsea/msigdb/cards/RESPONSE_TO_DNA_DAMAGE_STIMULUS	XRCC2	RAD21	PMS2	CCNA2	MAP2K6	PMS1	POLL	POLG	LIG1	RAD9A	LIG4	DDIT3	RFC3	RAD17	BLM	HUS1	UBE2V1	UBE2V2	CHEK2	XAB2	NTHL1	ASF1A	RECQL5	CIDEA	BRCA2	ATR	ATM	POLD1	PARP1	NBN	UVRAG	MLH1	MCM7	PCBP4	FANCG	FANCA	FANCC	UBE2A	GTF2H4	TOPORS	RAD52	UBE2B	RBBP8	UBE2N	RECQL	XPC	BTG2	GADD45G	GADD45A	WRNIP1	POLA1	SMUG1	RPA1	ERCC8	BCL6	ERCC3	ERCC4	APEX1	APC	MSH6	MSH2	CEBPG	TNP1	MPG	MNAT1	ATXN3	MAPK12	CSNK1D	EEF1E1	OGG1
NUCLEOTIDYLTRANSFERASE_ACTIVITY	http://www.broadinstitute.org/gsea/msigdb/cards/NUCLEOTIDYLTRANSFERASE_ACTIVITY	POLR2E	POLA1	POLR2D	RNGTT	PRIM1	POLE4	DNTT	POLE3	PAPSS1	TERT	POLR3G	POLR3K	POLG	POLB	TRNT1	POLRMT	POLD4	POLD1	TEP1	UGP2	REV3L
DNA_METABOLIC_PROCESS	http://www.broadinstitute.org/gsea/msigdb/cards/DNA_METABOLIC_PROCESS	XRCC5	XRCC2	PRIM1	TLK2	POLL	POLG	LIG1	RAD9A	POLB	LIG4	PPARGC1A	RFC3	RFC1	SMARCAL1	HUS1	XAB2	SUPV3L1	NTHL1	RECQL5	CIDEA	TPD52L1	ATR	ATM	PARP1	NAP1L1	UVRAG	MLH1	TERF2IP	DMAP1	NT5M	FANCG	FANCA	NT5E	FANCC	ATF7IP	GTF2H4	RAD52	RBBP8	GADD45G	GADD45A	REV3L	WRNIP1	POLA1	IL7R	KIN	TNP1	MNAT1	CSNK1D	OGG1	TGFB1	RAD21	PMS2	PMS1	RBMS1	MCM3AP	DFFA	DFFB	RAD17	BLM	UBE2V1	UBE2V2	POLE3	EGF	ASF1A	BRCA2	TSN	POLD4	POLD1	POLD2	DNMT1	KCTD13	DUT	NBN	FOS	MCM7	SETMAR	TERT	UBE2A	CYCS	MCM2	MCM3	UBE2B	MCM5	UBE2N	RECQL	XPC	BTG2	KPNA1	SMARCAD1	NUP98	SMUG1	RPA1	RPA2	TFAM	ERCC8	ERCC3	TINF2	APEX1	ERCC4	TERF2	MSH6	MSH2	CEBPG	MPG	ATXN3	TEP1	IGFBP4
LIPID_METABOLIC_PROCESS	http://www.broadinstitute.org/gsea/msigdb/cards/LIPID_METABOLIC_PROCESS	ALDH8A1	RARRES2	PTGS1	PLA1A	WWOX	UGCG	PPARGC1A	NPC1	NPC2	PLA2G2D	CHKA	ACADSB	ACP6	CYP46A1	SPHK1	FDXR	CIDEA	ABCG1	CEL	CYP7B1	MLYCD	PLA2G4B	BMP6	PPARG	PMVK	PTEN	ASAH1	ASAH2	GPX4	ALOX12B	GNPAT	DHCR24	STS	PIK3C2A	CDS1	ADM	CLN8	ALOX12	DEGS1	CLN6	ECH1	GPAA1	DGKE	ABCD2	SOAT1	FADS1	PHYH	CPT1A	YWHAH	LRP1	DPM2	LRP2	HPGD	STARD3	APOA1	ST3GAL6	SPTLC1	CHPT1	PLCE1	NEU3	CROT	HDLBP	APOC2	APOC4	ANGPTL3	B4GALT4	LPL	SREBF2	ABCB4	UCP3	CPNE3	PEX7	ACOX3	PIGK	PIGF	ACADM	ACADS	ALDH5A1	ADIPOR2	ADIPOR1	PIGS	DGAT1	DGAT2	CD81	SC5DL	ECHS1	STUB1	TNFRSF1A	ALDH1A3	ETNK1	PLCD1	PIK3R1	PSAP	MGST3	RDH11	SCP2	SMPD3
SENSORY_PERCEPTION	http://www.broadinstitute.org/gsea/msigdb/cards/SENSORY_PERCEPTION	WFS1	PITPNA	KIFC3	CRYGA	TIMM9	TGFBI	OPA1	NTSR2	TIMM8B	CYP1B1	DIAPH1	MYO9A	RABGGTB	RABGGTA	NPHP3	PDE6D	TRPC3	CRYZ	CRYM	OPRM1	POU6F2	TAS1R3	DFNB31	CDS1	SLC26A4	EYA3	OAT	ABLIM1	NDUFB9	LUM	TIMM10	CABP4	COL4A3	RGS16	RDH10	ATXN7
NITROGEN_COMPOUND_METABOLIC_PROCESS	http://www.broadinstitute.org/gsea/msigdb/cards/NITROGEN_COMPOUND_METABOLIC_PROCESS	SNCAIP	SLC7A8	GGT1	BBOX1	SLC7A6	SLC35A3	FAH	SLC7A7	TGFB2	GOT2	ASPA	ST3GAL2	SCLY	PLOD1	SULT1A1	ST3GAL6	SPR	DDAH2	NQO1	DDAH1	EGFR	ALDH6A1	DARS	GATM	AARS	CDO1	SARS2	GNS	HAS1	RARS	EXT1	GCLC	GCNT2	ASL	GCLM	OAZ2	ARG1	ALDH4A1	P4HB	GUSB	SPHK1	TST	DIO2	BCKDK	GSS	CHST12	HDC	GSTZ1	ALDH5A1	CHST3	CHST7	CLN6	AOC3	ALDH18A1	NFS1	HPRT1	MTHFR	ETNK1	SULT1C2	PTS	GCHFR	BCKDHA	SLC6A6
ORGANELLE_ORGANIZATION_AND_BIOGENESIS	http://www.broadinstitute.org/gsea/msigdb/cards/ORGANELLE_ORGANIZATION_AND_BIOGENESIS	MPV17	VPS4B	TLK2	CDCA5	OPA1	ROCK1	KIF5A	ZWINT	SDAD1	MTX2	ARF6	BCL2L1	CDC42EP2	RAC3	RAC1	SEC23IP	KIF3B	PHB	SYNE1	NOLC1	LASP1	POP4	CDC42BPB	NAP1L1	NAP1L3	NAP1L4	NUBP1	MAP1LC3A	ACTA1	FLNB	LRMP	NSD1	CLN5	CLN6	SNAP29	ABI2	NUMA1	NAGPA	SORBS3	SNAP23	TNP1	MTSS1	CXCL12	TUBG1	DFFA	MTA2	DFFB	HDAC10	ARPC1A	SYCP3	FGD2	BBS4	FGD1	MRAS	ARPC4	ABCA1	ARPC5	DOCK2	ASF1A	ARHGDIB	FGD4	MYO1E	FSCN1	TRNT1	EPS15	HDAC4	HDAC2	DNAJB6	NBN	PEX6	PEX7	CDC42	CASP3	NDUFS4	DES	RHOA	CYCS	NUSAP1	HMGA2	NEXN	HMGA1	MAPRE1	WASL	AP1M2	TFAM	PAFAH1B1	TERF2	PRKG1	BAK1	APOE	PPARGC1A	RND1	RFC1	MYO9B	KRT20	DMD	HIP1	CIDEA	CDC23	TPD52L1	POLRMT	SUPT16H	CHAF1A	CHAF1B	TIMM17A	WASF2	TERF2IP	GPX1	GOLGA5	RBBP4	SLC25A4	VIL1	MAP3K11	BID	CETN3	CETN1	MRPL12	PEX19	BCL2	PEX16	PEX14	ABCD3	ACTL6A	PEX12	MIS12	KPTN	RBM14	COG2	PMAIP1	STARD3	ACIN1	SATB1	TNNT2	DST	NPM1	BRCA2	BBC3	RHOT2	HPS1	TIMM50	DSTN	ARHGAP4	PAK1	TERT	ZW10	TIMM44	UBE2N	MFN2	CFL1	SCIN	DTNBP1	TUBGCP6	MOAP1	CNN2	TINF2	ERCC4	GEMIN4	APC	MSH2	SIRT4	SIRT5	CENPE	TUBGCP2	CENPJ	SIRT2	ATXN7	TEP1	CRK
CELLULAR_BIOSYNTHETIC_PROCESS	http://www.broadinstitute.org/gsea/msigdb/cards/CELLULAR_BIOSYNTHETIC_PROCESS	EIF2C1	RPL14	ADCY7	PTGS1	BBOX1	PLOD1	HRSP12	DDAH2	EIF2B2	EIF2B5	MRPL52	MRPL51	GATM	AARS	PPARGC1A	SARS2	EIF2AK1	RARS	BACE2	EXT1	ADSS	PPAT	DMD	MOCS2	PAIP2	PAIP1	CYP7B1	BMP6	ABCF1	COPS5	COX10	ACN9	CHST12	EEF2K	COX15	MRPL3	GMPS	INHBA	ADM	MTRF1	EIF4A2	ADK	RPL3L	DEGS1	ALDH18A1	NACA	RPL27A	HPRT1	MRPL10	RPL31	AP3D1	TSTA3	RRBP1	FADS1	ETF1	EIF2B1	RPL22	RPL21	HPGD	APBB1	PAICS	CTPS	TLR1	EIF5	HBS1L	RPS6KB2	TLR6	TLR9	TGFB2	CPOX	DDX25	SPR	NQO1	EBI3	SPN	EGFR	BCL10	DARS	IL27	CDO1	PLCE1	GCLC	ABCA1	GCLM	MRPS24	AK5	EIF4B	GUK1	METAP1	NDST1	PPOX	PEX7	ALAS2	RPS3A	LTB	CHST3	INHA	MRPS7	COQ7	PMM2	EIF4G2	UMPS	CHST7	DGAT2	CHST8	ALDH9A1	ARPP19	ETNK1	PTS	GCHFR	CEBPG	TSFM
CHROMATIN_MODIFICATION	http://www.broadinstitute.org/gsea/msigdb/cards/CHROMATIN_MODIFICATION	RBBP4	HDAC10	PPARGC1A	HMGA1	UBE2N	SYCP3	NSD1	ACTL6A	PHB	SIRT4	SIRT5	TNP1	SIRT2	HDAC4	HDAC2	RBM14
DNA_DIRECTED_RNA_POLYMERASEII_HOLOENZYME	http://www.broadinstitute.org/gsea/msigdb/cards/DNA_DIRECTED_RNA_POLYMERASEII_HOLOENZYME	ZNF148	ELP3	IKBKAP	GTF2H4	CDK8	MED12	PPARGC1A	MED4	TAF12	MED18	POLR2E	SHFM1	POLR2D	POLR2B	ERCC3	TAF5	HCLS1
CHROMOSOME	http://www.broadinstitute.org/gsea/msigdb/cards/CHROMOSOME	CBX1	H2AFY	TUBG1	CDCA5	LIG4	DCTN2	RFC5	RFC3	RFC1	RFC2	ZWINT	CENPC1	SUGT1	TERF2IP	MCM7	TOP2B	ZW10	NOL6	MCM2	RB1	MCM3	PURB	KLHDC3	PSEN1	BUB1B	ING2	POLA1	RPA1	RPA2	PAFAH1B1	BCL6	TINF2	ERCC4	BUB3	TERF2	APC	MAF	TNP1	CENPE	MIS12	H2AFY2
MACROMOLECULAR_COMPLEX	http://www.broadinstitute.org/gsea/msigdb/cards/MACROMOLECULAR_COMPLEX	OSMR	RAE1	IKBKAP	KIF5A	PTBP1	MED12	LIG4	ZWINT	MED18	CACNB3	ARIH1	FGL2	KIF3B	POP1	SMURF2	POP4	BCKDK	SRPR	ZNF148	IL13RA1	CARD11	INHBA	TAF12	EIF4A2	SRP9	SF3B2	DDX19B	PPP3CB	PHF12	SF3A1	GSK3B	SRP14	LMO4	NDUFAB1	TUBG1	API5	BCL10	FMR1	HIF1A	ARRB1	PHKA2	ABCA7	UBE2V1	UBE2V2	ARPC4	ARPC5	ASF1A	ATG3	HDAC4	HDAC2	IKBKG	SNTB1	SNTB2	PPP2R1A	CYCS	PPP2R2A	TIMM10	STUB1	APPBP2	GTF3C2	GTF3C4	RPP38	WWP2	ANAPC4	DCTN3	PPARGC1A	VTI1A	DCTN2	C1QA	C1QB	FBXL4	ACR	MYO9B	DMD	GOSR1	CHAF1A	CHAF1B	RPP40	ATP5E	ATP5B	GJA1	GOLGA3	RBBP5	CCNH	MAP3K13	BCKDHA	HCLS1	COG3	COG4	COG6	COG7	COG8	COG2	MRPS35	SMNDC1	NUP133	MRPS18A	MRPS15	MRPS12	MRPS11	ITGAX	ITGB7	CENPC1	SSX2IP	PGGT1B	MRPS28	MRPS22	MRPS24	BRCA2	SNW1	EIF4B	ITGA9	EIF4E	ITGA5	ITGA8	SPCS1	ACTR1A	ACTR1B	RANBP2	TERT	ZW10	PFKL	PFKM	KRTCAP2	UBE2N	NUP160	RPA1	RPA2	ERCC8	TUBGCP6	MAP3K3	CAMK2D	PYCARD	ERCC3	ERCC4	GEMIN4	PIK3R1	APC	NUP153	ATXN1	TEP1	KCNE1L	ALS2	LSM6	RANGAP1	KIFC3	MAGED1	CDCA8	KCNK6	LSM4	CDCA5	NCF4	AAAS	MAGEE1	EIF2S2	GNAI1	TGFBR2	TNNI3	KCNK1	KCNJ8	NUTF2	NAP1L1	NAP1L3	NAP1L4	GTF2H4	CCND3	CCND2	RPL3L	GUCY1B3	RUVBL1	CLOCK	NACA	GPAA1	POLA1	PPP2CA	MYOM1	BUB3	TNP1	DPM2	PHF5A	KCNC3	AP1G2	ATP6AP1	CAPZA2	CAPZA1	VCL	DDX25	TIMM9	RPN1	DDOST	EGFR	ACTN4	HDAC10	HES6	ARID1B	SNRPB2	KCNA6	KCNA5	FGG	FGB	CACNA2D1	TAF5	CACNA1S	CACNA1G	TRIP6	NBN	ARID4A	PRDX3	NDUFS4	NDUFS2	NDUFS1	CDK8	HMGA1	PURB	IPO7	CPSF6	CPSF1	NUP98	RNH1	NFYB	NFYA	IVNS1ABP	DAD1	PAFAH1B1	DBT	ATP1B1	EIF2C1	ATP1B3	U2AF2	CD2AP	U2AF1	EIF2B2	EIF2B5	MRPL52	MRPL51	RFC5	RFC3	RFC1	RFC2	ITGA11	PXN	CDC40	NUP50	NUP54	SRA1	CDC23	CDC26	BET1L	COPS2	ABCF2	COPS5	TIMM17A	IL28RA	NFKB2	ACTR3	ACTR2	ASH2L	PRPF31	LDLRAP1	MED4	PSEN1	SGCD	POLR2E	SHFM1	POLR2D	POLR2B	STAU1	MRPL10	MRPL12	MEFV	ABCD2	ABCD4	ACTL6A	BCAS2	POLR3G	POLR3K	RRBP1	ATP1A1	PRPF18	EIF2B1	MIS12	PSMD14	PSMD12	RBM14	SNRPN	TIMM8B	ELL2	TNNT2	SUZ12	PSMA1	SNRPB	FZR1	ANAPC11	FTH1	MYL9	SAP18	SUGT1	PSMC5	PSMC4	TIMM50	SAP30	PIGK	MCM7	PCGF6	PSMD3	PSMD5	KPNB1	PSMD7	PSMD8	NOL6	ELP3	LDB1	PIGS	INHA	MCM3	EIF4G2	PSME1	BUB1B	KPNA3	KPNA1	ING2	APEX1	MSH6	NDUFA2	MSH2	NDUFA9	NDUFA6	RGS19	CENPE	NDUFA1	KCNN4
PROTEIN_TARGETING	http://www.broadinstitute.org/gsea/msigdb/cards/PROTEIN_TARGETING	XPO6	TGFB1	SSR1	HOMER3	MCM3AP	NUPL2	NFKBIE	CALR	CDC37	TRAM1	TRNT1	TRPS1	PTTG1IP	TRIP6	TIMM17A	PEX6	GLI3	PEX7	ZFYVE16	NCKIPSD	RANBP2	KPNB1	TIMM44	MFN2	KPNA4	KPNA3	KPNA1	AP1M2	CDH1	SEC63	NAGPA	PEX19	AP3M1	PEX16	PEX14	BCL6	PEX12	TNPO1	GABARAP	GSK3B	FAF1	SSR2	F2R
RESPONSE_TO_OXIDATIVE_STRESS	http://www.broadinstitute.org/gsea/msigdb/cards/RESPONSE_TO_OXIDATIVE_STRESS	GCLC	CCL5	GCLM	GSS	ERCC8	GPX3	SEPP1	ERCC3	NDUFS2	DHCR24	STK25	NDUFA6	OXSR1	SOD2	DUSP1	SCARA3	PRNP
RESPONSE_TO_ENDOGENOUS_STIMULUS	http://www.broadinstitute.org/gsea/msigdb/cards/RESPONSE_TO_ENDOGENOUS_STIMULUS	XRCC2	EIF2B2	CCNA2	MAP2K6	EIF2B5	POLL	POLG	LIG1	RAD9A	LIG4	RFC3	HUS1	CHEK2	XAB2	NTHL1	RECQL5	CIDEA	ATR	ATM	CLEC7A	PARP1	UVRAG	MLH1	LATS2	FANCG	FANCA	FANCC	GTF2H4	RAD52	RBBP8	GADD45G	FOXC2	GADD45A	WRNIP1	POLA1	BCL6	CD24	HCLS1	TNP1	EIF2B1	MNAT1	CDH13	MAPK12	CSNK1D	EEF1E1	RBM14	OGG1	RAD21	PMS2	PMS1	DDIT3	RAD17	GCLC	BLM	UBE2V1	UBE2V2	ABCA2	ASF1A	BRCA2	POLD1	NBN	MCM7	PCBP4	UBE2A	ADIPOR2	ADIPOR1	TOPORS	UBE2B	UBE2N	RECQL	XPC	BTG2	SMUG1	RPA1	ERCC8	ERCC3	ERCC4	APEX1	APC	MSH6	MSH2	CEBPG	MPG	ATXN3
NUCLEAR_PART	http://www.broadinstitute.org/gsea/msigdb/cards/NUCLEAR_PART	LSM6	RANGAP1	EPC1	RAE1	LSM4	IKBKAP	PTBP1	MED12	LIG4	NPC1	AAAS	MED18	SDAD1	SLC29A2	PHB	NOLC1	POP1	NUTF2	PARP1	RTN4	HTATIP2	ELF4	NAP1L1	NAP1L3	ZNF346	NAP1L4	ZNF148	SYMPK	EXOSC9	GTF2H4	EXOSC1	KLHDC3	TAF12	RUVBL1	CLOCK	POLA1	RPL36	SF3B2	DDX19B	PHF12	SF3A1	PHF5A	OGG1	XPO1	LMO4	SMARCD2	SMARCD3	DDX21	TUBG1	API5	FMR1	HDAC10	TOPBP1	HES6	ARID1B	HIF1A	SNRPB2	DDX47	ASF1A	TAF5	HDAC4	DDX56	DNAJB9	HDAC2	DYRK1A	DDX54	NBN	ARID4A	DEDD	LBR	PTGER3	CDK8	RB1	TOPORS	HMGA1	NCL	PURB	IPO7	CPSF6	CPSF3	CPSF1	NUP98	NFYB	NFYA	IVNS1ABP	SMUG1	GTF3C2	NSUN2	GTF3C4	SCRN1	H2AFY2	RPP38	U2AF2	U2AF1	H2AFY	ANAPC4	PPARGC1A	LRCH4	LMNB1	CHEK2	CDC40	NUP50	NUP54	RTCD1	CDC23	CDC26	CHAF1A	CHAF1B	RPP40	COPS2	TERF2IP	ASH2L	TOP2B	TFIP11	PRPF31	RBBP5	CCNH	MED4	PSEN1	POLR2E	SHFM1	POLR2D	KIN	POLR2B	BCL2	MRPL19	ACTL6A	BCAS2	POLR3G	POLR3K	HCLS1	PRPF18	RBM14	MORF4L2	CBX1	SMNDC1	KLHL7	GNL3	NUP133	SNRPN	ELL2	SUZ12	SNRPB	FZR1	ANAPC11	NPM1	SAP18	SNW1	PPIG	WDR4	ASNA1	TIMM50	SAP30	MCM7	PCGF6	RANBP2	KPNB1	TERT	NOL6	ELP3	MCM3	NRM	BUB1B	KPNA3	MATR3	KPNA1	ING2	NUP160	GLIS2	RPA1	EXOSC10	ERCC8	RPA2	ERCC3	GEMIN7	ERCC4	GEMIN4	MSH6	NUP153	MSH2	ATXN1	MPG	ATXN3	TEP1	PRM1	PRM2
CELLULAR_MACROMOLECULE_CATABOLIC_PROCESS	http://www.broadinstitute.org/gsea/msigdb/cards/CELLULAR_MACROMOLECULE_CATABOLIC_PROCESS	RNASEH1	ANAPC4	GNS	UHRF2	FBXL4	FZR1	DERL2	DERL1	ALDOB	NEDD8	ARIH1	UBE2D3	UBE2D2	GUSB	CDC23	PCNP	PSMC5	POP1	SMURF2	SMURF1	UBE2E1	TSG101	UBE2G2	AUH	ZFP36	ABCE1	UBE2A	PFKL	UFD1L	PFKM	UBE2C	UBE2B	UBE3A	EDEM1	STUB1	UPF2	RNASE6	PSMD14	GSPT1	PPP1R8	PYGB
DNA_REPLICATION	http://www.broadinstitute.org/gsea/msigdb/cards/DNA_REPLICATION	PRIM1	PMS2	PMS1	RBMS1	MCM3AP	RAD9A	POLB	RFC3	RFC1	RAD17	POLE3	EGF	ATR	POLD4	POLD1	POLD2	KCTD13	DUT	NBN	NAP1L1	MLH1	TERF2IP	MCM7	NT5M	MCM2	MCM3	MCM5	REV3L	NUP98	WRNIP1	POLA1	KIN	RPA1	TFAM	RPA2	TINF2	TERF2	MSH6	MSH2
PROTEIN_COMPLEX	http://www.broadinstitute.org/gsea/msigdb/cards/PROTEIN_COMPLEX	OSMR	RAE1	IKBKAP	KIF5A	MED12	LIG4	ZWINT	MED18	CACNB3	ARIH1	FGL2	KIF3B	SMURF2	BCKDK	ZNF148	SRPR	IL13RA1	INHBA	CARD11	TAF12	EIF4A2	SRP9	DDX19B	PPP3CB	PHF12	GSK3B	LMO4	NDUFAB1	TUBG1	BCL10	HIF1A	ARRB1	PHKA2	ABCA7	UBE2V1	UBE2V2	ARPC4	ARPC5	ASF1A	ATG3	HDAC4	HDAC2	IKBKG	SNTB1	SNTB2	PPP2R1A	CYCS	PPP2R2A	TIMM10	STUB1	APPBP2	GTF3C2	GTF3C4	WWP2	ANAPC4	DCTN3	PPARGC1A	VTI1A	DCTN2	C1QA	C1QB	FBXL4	ACR	MYO9B	DMD	GOSR1	CHAF1A	CHAF1B	ATP5E	ATP5B	GJA1	GOLGA3	RBBP5	CCNH	MAP3K13	BCKDHA	HCLS1	COG3	COG4	COG6	COG7	COG8	COG2	MRPS35	NUP133	MRPS18A	MRPS15	MRPS11	ITGAX	CENPC1	ITGB7	SSX2IP	PGGT1B	MRPS28	MRPS22	BRCA2	EIF4B	ITGA9	EIF4E	ITGA5	ITGA8	SPCS1	ACTR1A	ACTR1B	RANBP2	ZW10	PFKL	PFKM	KRTCAP2	UBE2N	NUP160	RPA1	ERCC8	RPA2	TUBGCP6	MAP3K3	CAMK2D	PYCARD	ERCC3	ERCC4	PIK3R1	APC	NUP153	ATXN1	ALS2	KCNE1L	RANGAP1	KIFC3	MAGED1	CDCA8	KCNK6	CDCA5	NCF4	MAGEE1	AAAS	EIF2S2	GNAI1	TGFBR2	KCNK1	TNNI3	KCNJ8	NUTF2	NAP1L1	NAP1L3	NAP1L4	GTF2H4	CCND3	CCND2	GUCY1B3	RUVBL1	CLOCK	NACA	POLA1	GPAA1	PPP2CA	MYOM1	BUB3	TNP1	DPM2	KCNC3	AP1G2	ATP6AP1	CAPZA2	CAPZA1	VCL	TIMM9	RPN1	DDOST	EGFR	ACTN4	HDAC10	HES6	ARID1B	KCNA6	KCNA5	FGG	FGB	CACNA2D1	TAF5	CACNA1S	CACNA1G	TRIP6	NBN	ARID4A	PRDX3	NDUFS4	NDUFS2	NDUFS1	CDK8	HMGA1	PURB	IPO7	CPSF6	CPSF1	NUP98	RNH1	NFYB	NFYA	IVNS1ABP	DAD1	PAFAH1B1	DBT	ATP1B1	EIF2C1	ATP1B3	CD2AP	EIF2B2	EIF2B5	RFC5	RFC3	RFC1	RFC2	ITGA11	PXN	NUP50	NUP54	CDC23	CDC26	BET1L	COPS2	ABCF2	COPS5	TIMM17A	IL28RA	NFKB2	ACTR3	ACTR2	ASH2L	LDLRAP1	MED4	PSEN1	SGCD	POLR2E	SHFM1	POLR2D	POLR2B	STAU1	MEFV	ABCD2	ABCD4	ACTL6A	POLR3G	POLR3K	ATP1A1	EIF2B1	MIS12	PSMD14	PSMD12	RBM14	TIMM8B	ELL2	SUZ12	TNNT2	FZR1	ANAPC11	FTH1	MYL9	SAP18	SUGT1	PSMC5	PSMC4	TIMM50	SAP30	PIGK	MCM7	PCGF6	PSMD3	PSMD5	KPNB1	PSMD7	PSMD8	ELP3	LDB1	PIGS	INHA	MCM3	EIF4G2	PSME1	BUB1B	KPNA3	KPNA1	ING2	MSH6	NDUFA2	NDUFA9	MSH2	NDUFA6	RGS19	CENPE	NDUFA1	KCNN4
INTEGRAL_TO_ORGANELLE_MEMBRANE	http://www.broadinstitute.org/gsea/msigdb/cards/INTEGRAL_TO_ORGANELLE_MEMBRANE	RTN4	BSCL2	PIGK	LBR	PIGS	PSEN1	ERN1	EXT1	DERL2	DERL1	GPAA1	RER1	DERL3	EDEM1	PEX16	ABCD3	ENTPD4	PEX12	PCSK7	PEX11A	ATP7A	RHOT2	SPCS1
STRUCTURE_SPECIFIC_DNA_BINDING	http://www.broadinstitute.org/gsea/msigdb/cards/STRUCTURE_SPECIFIC_DNA_BINDING	XRCC5	MLH1	TERF2IP	FUBP1	PMS2	RBMS1	SATB1	PURB	XPC	FOXC2	KIN	RPA1	RPA2	NTHL1	ERCC4	TERF2	MSH6	MSH2
RIBOSOME	http://www.broadinstitute.org/gsea/msigdb/cards/RIBOSOME	MRPS35	MRPS15	MRPS12	MRPS11	MRPL10	MRPL12	APEX1	MRPL52	MRPL51	MRPS28	RRBP1	MRPS22	FMR1	MRPS24	MRPS18A	RPL3L
PROTEIN_IMPORT	http://www.broadinstitute.org/gsea/msigdb/cards/PROTEIN_IMPORT	PEX6	GLI3	TGFB1	PEX7	NCKIPSD	RANBP2	KPNB1	MCM3AP	KPNA4	KPNA3	KPNA1	NFKBIE	CDH1	PEX16	PEX14	BCL6	PEX12	TNPO1	TRPS1	PTTG1IP	FAF1	TRIP6	F2R
AMINE_METABOLIC_PROCESS	http://www.broadinstitute.org/gsea/msigdb/cards/AMINE_METABOLIC_PROCESS	SNCAIP	SLC7A8	GGT1	SLC7A6	SLC35A3	BBOX1	SLC7A7	TGFB2	FAH	GOT2	ASPA	ST3GAL2	PLOD1	SCLY	SULT1A1	ST3GAL6	DDAH2	DDAH1	ALDH6A1	GATM	DARS	AARS	CDO1	SARS2	GNS	HAS1	RARS	EXT1	GCNT2	GCLC	ASL	GCLM	OAZ2	ARG1	ALDH4A1	P4HB	GUSB	SPHK1	DIO2	BCKDK	GSS	HDC	CHST12	GSTZ1	ALDH5A1	CHST3	CHST7	AOC3	CLN6	ALDH18A1	NFS1	HPRT1	MTHFR	ETNK1	SULT1C2	PTS	BCKDHA	SLC6A6
PORE_COMPLEX	http://www.broadinstitute.org/gsea/msigdb/cards/PORE_COMPLEX	NUP98	NUP160	RANGAP1	BAK1	RAE1	DDX19B	NUP50	NUP54	RANBP2	KPNB1	NUP133	NUP153	AAAS	IPO7	NUTF2	KPNA3	KPNA1
CELLULAR_PROTEIN_CATABOLIC_PROCESS	http://www.broadinstitute.org/gsea/msigdb/cards/CELLULAR_PROTEIN_CATABOLIC_PROCESS	TSG101	UBE2G2	UBE2A	UFD1L	ANAPC4	UBE2C	UBE2B	UHRF2	FBXL4	DERL2	FZR1	DERL1	UBE3A	NEDD8	EDEM1	STUB1	ARIH1	UBE2D3	UBE2D2	CDC23	PCNP	PSMD14	PSMC5	SMURF2	SMURF1	UBE2E1
PROTEIN_CATABOLIC_PROCESS	http://www.broadinstitute.org/gsea/msigdb/cards/PROTEIN_CATABOLIC_PROCESS	TSG101	UBE2G2	UBE2A	UFD1L	ANAPC4	UBE2C	UBE2B	UHRF2	FBXL4	MDM4	FZR1	DERL2	DERL1	UBE3A	NEDD8	STUB1	EDEM1	ARIH1	UBE2D3	UBE2D2	CDC23	PCNP	PSMD14	PSMC5	SMURF2	FAF1	SMURF1	UBE2E1
TRANSMEMBRANE_TRANSPORTER_ACTIVITY	http://www.broadinstitute.org/gsea/msigdb/cards/TRANSMEMBRANE_TRANSPORTER_ACTIVITY	ATP1B1	SLC9A6	ATP1B3	SLC35A3	AQP2	CUL5	KCNK6	SLC12A7	CLCA2	SLC12A9	RHCG	PPBP	RYR1	SURF1	SCN1B	CLCN2	CACNB3	SLC11A2	SLC29A2	SLC31A2	TRPC3	ATP11B	KCNK1	KCNK3	ABCG1	ATP2A2	LASP1	ATP2A1	CHRNB1	ABCF1	COX11	SLC20A2	COX10	SLC15A2	GJA1	SLC23A2	SLC22A4	SLC22A3	SLC22A6	SLC22A2	COX15	SLC22A1	SLC25A4	SLC3A2	SLC26A4	SLC19A2	PKD2	ABCD3	ABCD4	COX7A1	ATP1A1	ATP1A2	ITPR3	ACCN1	ABCC1	CTNS	ABCC5	KCNC3	SLC7A8	COX5A	SLC7A6	SLC2A5	SLC2A4	SLC2A3	SLC2A1	SLC4A1	SLC40A1	SLC38A3	MCL1	COX7B	KCNA6	ATP6V1B2	KCNA5	KCNS3	CACNA2D1	ABCB7	CACNA1S	ANKH	ATP7A	SLC25A12	SLC25A11	P2RX7	SLC25A13	P2RX3	CACNA1G	SLC13A4	ASNA1	SLC5A3	UQCRC1	SLC1A5	SLC1A3	SCN7A	SLC1A1	SLC7A10	COX4I1	SLC37A4	SLC35B1	SLC35B4	CCS	PLP2	KCNN4	SLC6A6	KCNN2	SLC18A2	SLC14A1	SLC14A2
LIGASE_ACTIVITY_FORMING_CARBON_NITROGEN_BONDS	http://www.broadinstitute.org/gsea/msigdb/cards/LIGASE_ACTIVITY_FORMING_CARBON_NITROGEN_BONDS	BTD	CTPS	HLCS	MYLIP	MTHFD1	GSS	WWP2	ANAPC4	UBE2C	GMPS	UHRF2	UBE2M	FBXL6	ADSS	GCLC	UBE3C	ANAPC11	GCLM	STUB1	PFAS	ERCC8	ARIH1	UBE2D3	UBE2D2	FBXW2	FBXO3	TRAF6	RNF14	CBL	CDC23	BIRC3	TRIM23	SMURF2	SMURF1	PAICS	UBE2E1
BIOSYNTHETIC_PROCESS	http://www.broadinstitute.org/gsea/msigdb/cards/BIOSYNTHETIC_PROCESS	RPL14	PTGS1	OGT	DDAH2	GATM	UGCG	SARS2	EIF2AK1	BACE2	ADSS	MGAT4B	MGAT4A	PAIP2	PAIP1	CYP7B1	ACN9	EEF2K	MRPL3	PIK3C2A	INHBA	MTRF1	EIF4A2	RPL3L	DEGS1	NACA	ALDH18A1	GPAA1	DGKE	RPL31	FADS1	ETF1	RPL22	RPL21	DPM2	LRP2	HPGD	EIF5	HBS1L	RPS6KB2	TGFB2	FNTB	APOA1	DDX25	RPN1	EBI3	EGFR	BCL10	IL27	CDO1	ABCA1	SDF2	B4GALT1	ST8SIA4	NDST1	ALG5	PEX7	ALAS2	RPS3A	PMM2	ALDH9A1	TM4SF4	GALNT2	GALNT1	GCHFR	CEBPG	TSFM	EIF2C1	ADCY7	B3GALT4	BBOX1	PLOD1	HRSP12	EIF2B2	EIF2B5	MRPL52	MRPL51	AARS	PPARGC1A	HAS1	RARS	EXT1	GCNT2	PPAT	DMD	GCNT1	MOCS2	FDXR	BMP6	ABCF1	COPS5	COX10	CHST12	DHCR24	COX15	GMPS	ADM	ADK	FUT7	RPL27A	HPRT1	MRPL10	AP3D1	TSTA3	RRBP1	EIF2B1	COG3	COG7	APBB1	PAICS	COG2	CTPS	TLR1	TLR6	TLR9	CPOX	SPR	NQO1	SPN	DARS	CHPT1	PLCE1	GCLC	GCLM	PGGT1B	MRPS24	AK5	EIF4B	GUK1	METAP1	PPOX	PIGK	PIGF	POMT1	LTB	CHST3	PIGS	INHA	MRPS7	COQ7	EIF4G2	UMPS	CHST7	DGAT2	CD81	CHST8	ARPP19	ETNK1	PTS	B3GALT2	LIPC	SCP2
APOPTOTIC_PROGRAM	http://www.broadinstitute.org/gsea/msigdb/cards/APOPTOTIC_PROGRAM	PMAIP1	BAK1	GPX1	CASP3	CASP8AP2	CASP7	CASP8	ACIN1	CASP2	DFFA	DFFB	CYCS	BCL2L10	BID	MCL1	BCL2L1	MOAP1	DIABLO	HIP1	COL4A3	CIDEA	TPD52L1	BBC3	APAF1	F2R
SUBSTRATE_SPECIFIC_TRANSMEMBRANE_TRANSPORTER_ACTIVITY	http://www.broadinstitute.org/gsea/msigdb/cards/SUBSTRATE_SPECIFIC_TRANSMEMBRANE_TRANSPORTER_ACTIVITY	ATP1B1	SLC9A6	ATP1B3	SLC35A3	CUL5	KCNK6	SLC12A7	CLCA2	SLC12A9	RHCG	PPBP	RYR1	SURF1	CLCN2	SCN1B	CACNB3	SLC11A2	SLC29A2	SLC31A2	TRPC3	KCNK1	KCNK3	ATP2A2	LASP1	ATP2A1	COX11	COX10	SLC15A2	SLC20A2	GJA1	SLC23A2	SLC22A4	SLC22A3	SLC22A6	SLC22A2	COX15	SLC22A1	SLC25A4	SLC3A2	SLC26A4	SLC19A2	PKD2	COX7A1	ATP1A1	ATP1A2	ITPR3	ACCN1	CTNS	ABCC5	KCNC3	SLC7A8	COX5A	SLC7A6	SLC2A5	SLC2A4	SLC2A3	SLC2A1	SLC4A1	SLC40A1	SLC38A3	MCL1	COX7B	KCNA6	ATP6V1B2	KCNA5	KCNS3	CACNA2D1	CACNA1S	ANKH	SLC25A12	ATP7A	SLC25A11	P2RX7	SLC25A13	P2RX3	CACNA1G	SLC13A4	ASNA1	SLC5A3	UQCRC1	SLC1A5	SLC1A3	SCN7A	SLC1A1	COX4I1	SLC7A10	SLC37A4	SLC35B1	SLC35B4	CCS	PLP2	KCNN4	SLC6A6	KCNN2	SLC14A1	SLC14A2
CELLULAR_COMPONENT_DISASSEMBLY	http://www.broadinstitute.org/gsea/msigdb/cards/CELLULAR_COMPONENT_DISASSEMBLY	PMAIP1	IRAK3	MOAP1	CASP3	HRSP12	DFFA	DFFB	CYCS	TNP1	CIDEA	TPD52L1	ETF1	HMGA1	MTRF1	SUPT16H
RIBONUCLEOPROTEIN_COMPLEX	http://www.broadinstitute.org/gsea/msigdb/cards/RIBONUCLEOPROTEIN_COMPLEX	RPP38	SRP14	MRPS35	LSM6	U2AF2	SMNDC1	DDX25	U2AF1	LSM4	API5	MRPL52	MRPL51	SNRPN	FMR1	PTBP1	PSMA1	MRPS18A	SNRPB	MRPS15	MRPS12	MRPS11	SNRPB2	CDC40	MRPS28	MRPS22	SRA1	MRPS24	SNW1	POP1	POP4	RPP40	TERT	NOL6	PRPF31	RPL3L	IVNS1ABP	SF3B2	MRPL10	MRPL12	APEX1	GEMIN4	BCAS2	RRBP1	PRPF18	SF3A1	TEP1	PHF5A	RBM14
RNA_BINDING	http://www.broadinstitute.org/gsea/msigdb/cards/RNA_BINDING	RPL14	RNASEH1	SYNCRIP	DDX17	RAE1	LSM1	AARS	PTBP1	PPARGC1A	PTRF	EIF2S2	EIF2AK2	DUSP11	SUPV3L1	PABPC1	RPS21	RTCD1	PAIP1	POP4	ZNF346	AUH	PARN	ZFP36	MRPL3	RPL3L	RPL27A	KIN	STAU2	STAU1	ZFP36L1	MRPL12	RPL31	DDX19B	BCAS2	ILF3	ETF1	PPP1R8	RPL22	RPL21	SRP14	RNASEL	RNMT	RBM3	RBM4	RBM5	RBM6	SMNDC1	TLR9	FMR1	PSMA1	RBPMS	TIAL1	AKAP1	DAZAP1	NPM1	NOVA1	XPOT	CSTF3	IREB2	EIF4B	TRNT1	PPIE	EIF4E	CIRBP	CSTF1	RPS3A	PCBP4	NOL6	KHDRBS1	PRPF3	MRPS7	NCL	PURB	KHSRP	CPSF6	CPSF1	ADAT1	GRSF1	ATXN1	TEP1
INTRINSIC_TO_ORGANELLE_MEMBRANE	http://www.broadinstitute.org/gsea/msigdb/cards/INTRINSIC_TO_ORGANELLE_MEMBRANE	RTN4	BSCL2	PPOX	PIGK	LBR	PIGS	MFN2	PSEN1	ERN1	EXT1	DERL2	DERL1	GPAA1	RER1	DERL3	EDEM1	PEX16	ABCD3	ENTPD4	PCSK7	PEX12	ATP7A	PEX11A	RHOT2	SPCS1
INTRACELLULAR_PROTEIN_TRANSPORT	http://www.broadinstitute.org/gsea/msigdb/cards/INTRACELLULAR_PROTEIN_TRANSPORT	XPO6	TGFB1	KLHL2	SSR1	HOMER3	MCM3AP	NUPL2	DERL2	DERL1	NFKBIE	CALR	CDC37	NPM1	SEC23IP	TRAM1	TRNT1	TRPS1	PTTG1IP	LGTN	TRIP6	TIMM17A	PEX6	GLI3	PEX7	ZFYVE16	NCKIPSD	RANBP2	KPNB1	KDELR1	AP3B1	KDELR2	TIMM44	MFN2	KPNA4	KPNA3	KPNA1	AP1M2	CDH1	SEC63	NAGPA	PEX19	AP3M1	PEX16	AP3D1	PEX14	BCL6	APPBP2	PEX12	TNPO1	GABARAP	YWHAH	COG7	GSK3B	FAF1	GGA1	SSR2	COG2	F2R
LIPID_BIOSYNTHETIC_PROCESS	http://www.broadinstitute.org/gsea/msigdb/cards/LIPID_BIOSYNTHETIC_PROCESS	PTGS1	APOA1	UGCG	CHPT1	PLCE1	FDXR	CYP7B1	BMP6	PEX7	PIGK	PIGF	DHCR24	PIK3C2A	PIGS	DGAT2	ADM	CD81	DEGS1	GPAA1	DGKE	ETNK1	FADS1	DPM2	SCP2	HPGD
NUCLEAR_ENVELOPE	http://www.broadinstitute.org/gsea/msigdb/cards/NUCLEAR_ENVELOPE	RTN4	XPO1	HTATIP2	RANGAP1	EPC1	RAE1	RANBP2	LBR	KPNB1	NUP133	PTGER3	NPC1	AAAS	NRM	PSEN1	IPO7	KPNA3	MATR3	KPNA1	NUP98	NUP160	LMNB1	POLA1	DDX19B	BCL2	NUP50	MRPL19	NUP54	NUP153	SCRN1	NUTF2	PARP1
NUCLEAR_LUMEN	http://www.broadinstitute.org/gsea/msigdb/cards/NUCLEAR_LUMEN	EPC1	IKBKAP	PTBP1	MED12	MED18	SDAD1	SLC29A2	PHB	NOLC1	POP1	PARP1	ELF4	NAP1L1	NAP1L3	ZNF346	NAP1L4	ZNF148	SYMPK	EXOSC9	GTF2H4	EXOSC1	TAF12	RUVBL1	CLOCK	POLA1	RPL36	PHF12	OGG1	XPO1	LMO4	SMARCD2	SMARCD3	DDX21	FMR1	HDAC10	TOPBP1	HES6	ARID1B	HIF1A	DDX47	ASF1A	TAF5	HDAC4	DDX56	HDAC2	DNAJB9	DYRK1A	DDX54	ARID4A	DEDD	CDK8	TOPORS	RB1	NCL	HMGA1	CPSF6	CPSF3	CPSF1	NUP98	NFYB	NFYA	IVNS1ABP	SMUG1	GTF3C2	NSUN2	GTF3C4	RPP38	U2AF1	PPARGC1A	LRCH4	CHEK2	NUP54	RTCD1	CHAF1A	CHAF1B	RPP40	ASH2L	TOP2B	TFIP11	PRPF31	RBBP5	MED4	POLR2E	SHFM1	POLR2D	KIN	POLR2B	ACTL6A	POLR3G	POLR3K	HCLS1	RBM14	MORF4L2	CBX1	KLHL7	GNL3	ELL2	SUZ12	NPM1	SAP18	PPIG	WDR4	ASNA1	TIMM50	SAP30	MCM7	NOL6	ELP3	ING2	GLIS2	RPA1	EXOSC10	ERCC8	ERCC3	GEMIN7	GEMIN4	ATXN1	MPG	ATXN3	TEP1	PRM1	PRM2
TRANSLATION_FACTOR_ACTIVITY_NUCLEIC_ACID_BINDING	http://www.broadinstitute.org/gsea/msigdb/cards/TRANSLATION_FACTOR_ACTIVITY_NUCLEIC_ACID_BINDING	ABCF1	EIF2C1	COPS5	EEF2K	PABPC1	EIF2B2	EIF2B5	PAIP1	GTF2H3	EIF2B1	GTF2H2	EIF4B	EIF4G2	EIF4E	GSPT1	MTRF1	EIF4A2	GSPT2	EIF2S2
RNA_PROCESSING	http://www.broadinstitute.org/gsea/msigdb/cards/RNA_PROCESSING	NCBP2	PRPF4B	RNMT	RBM3	LSM6	RBM5	RBM6	SYNCRIP	SMNDC1	DDX17	DHX38	U2AF1	LSM4	LSM3	DDX20	LSM1	RBMS1	SNRPN	AARS	PTBP1	PPARGC1A	RBPMS	SNRPB	SNRPB2	DUSP11	PPAN	CDC40	PABPC1	NOVA1	CSTF3	SNW1	TRNT1	PPIG	NOLC1	POP4	DDX54	CSTF1	ZNF346	RNGTT	DBR1	KHDRBS1	PRPF31	PRPF3	SRPK1	KHSRP	CPSF6	CPSF3	CPSF1	IVNS1ABP	KIN	SF3B2	ADAT1	USP39	DHX16	NSUN2	GEMIN7	GEMIN4	BCAS2	GRSF1	PRPF18	SF3A1	PHF5A
RNA_SPLICING	http://www.broadinstitute.org/gsea/msigdb/cards/RNA_SPLICING	NCBP2	PRPF4B	LSM6	SYNCRIP	SMNDC1	DHX38	U2AF1	LSM4	DBR1	DDX20	LSM1	PRPF31	SNRPN	PTBP1	PRPF3	PPARGC1A	SRPK1	SNRPB	KHSRP	SNRPB2	IVNS1ABP	SF3B2	PPAN	USP39	CDC40	DHX16	GEMIN7	NOVA1	BCAS2	SNW1	PRPF18	SF3A1	PPIG	PHF5A
TRANSFERASE_ACTIVITY_TRANSFERRING_GROUPS_OTHER_THAN_AMINO_ACYL_GROUPS	http://www.broadinstitute.org/gsea/msigdb/cards/TRANSFERASE_ACTIVITY_TRANSFERRING_GROUPS_OTHER_THAN_AMINO_ACYL_GROUPS	ALAS2	GNPAT	SPTLC1	SPTLC2	ZDHHC17	DGAT1	DGAT2	CROT	HAT1	ACAT1	HADHA	GTF3C4	SOAT1	TAF5	NAT2	BRCA2	CPT1A
CHROMOSOMAL_PART	http://www.broadinstitute.org/gsea/msigdb/cards/CHROMOSOMAL_PART	CBX1	MCM7	H2AFY	TOP2B	CDCA5	ZW10	MCM2	RB1	MCM3	PURB	DCTN2	KLHDC3	RFC5	RFC3	RFC1	PSEN1	RFC2	ZWINT	BUB1B	POLA1	RPA1	RPA2	CENPC1	PAFAH1B1	BCL6	ERCC4	TINF2	TERF2	BUB3	APC	MAF	TNP1	CENPE	SUGT1	MIS12	H2AFY2
CELL_CYCLE_CHECKPOINT_GO_0000075	http://www.broadinstitute.org/gsea/msigdb/cards/CELL_CYCLE_CHECKPOINT_GO_0000075	NBN	HUS1	CHEK2	TGFB1	PCBP4	FANCG	ERCC3	CCNA2	ZW10	RAD9A	ATR	RB1	ATM	RBBP8	XPC	ZWINT	BUB1B	RAD17
PROTEIN_N_TERMINUS_BINDING	http://www.broadinstitute.org/gsea/msigdb/cards/PROTEIN_N_TERMINUS_BINDING	NBN	DAXX	CSNK2A2	CSNK2A1	PEX14	ERCC3	ERCC4	SLA2	ESR1	GTF2H3	GTF2H2	ATM	VWF	MNAT1	ZWINT	CALM3	PARP1
CELLULAR_LIPID_METABOLIC_PROCESS	http://www.broadinstitute.org/gsea/msigdb/cards/CELLULAR_LIPID_METABOLIC_PROCESS	ALDH8A1	RARRES2	PTGS1	PLA1A	WWOX	UGCG	PPARGC1A	NPC1	NPC2	PLA2G2D	ACADSB	CYP46A1	SPHK1	FDXR	ABCG1	CYP7B1	CEL	MLYCD	PLA2G4B	BMP6	PTEN	ASAH1	ASAH2	GPX4	GNPAT	DHCR24	STS	PIK3C2A	ADM	CLN8	CLN6	ALOX12	DEGS1	ECH1	GPAA1	DGKE	ABCD2	SOAT1	FADS1	CPT1A	YWHAH	DPM2	HPGD	STARD3	APOA1	ST3GAL6	SPTLC1	CHPT1	PLCE1	NEU3	CROT	HDLBP	APOC2	B4GALT4	LPL	PEX7	ACOX3	PIGK	PIGF	ACADM	ACADS	ALDH5A1	ADIPOR2	ADIPOR1	PIGS	DGAT1	DGAT2	CD81	ECHS1	STUB1	TNFRSF1A	ETNK1	PLCD1	PIK3R1	PSAP	RDH11	SCP2	SMPD3
TRANSITION_METAL_ION_BINDING	http://www.broadinstitute.org/gsea/msigdb/cards/TRANSITION_METAL_ION_BINDING	GDA	MMP9	MMP2	TIMM9	CIZ1	HDAC10	PIM1	TIMM8B	PRDM4	CDA	CRIP2	ATP7A	RNF4	RNF5	TRPS1	CTCF	LNPEP	KPNB1	MT3	ACO2	MMP17	MMP15	MMP14	ZFPM2	MDM4	PRNP	AOC3	TIMM10	CCS	LIMD1	PEX12	MSRB2	SIRT2	MSRB3	RLF	MNAT1
HYDROLASE_ACTIVITY_ACTING_ON_CARBON_NITROGEN_NOT_PEPTIDEBONDS	http://www.broadinstitute.org/gsea/msigdb/cards/HYDROLASE_ACTIVITY_ACTING_ON_CARBON_NITROGEN_NOT_PEPTIDEBONDS	ACR	GDA	NIT1	ADA	ADAT1	MTHFD1	MTHFD2	ARG1	ASPA	ARG2	CDA	ACY1	DARS	UPB1	HDAC10	DPYSL2	AMPD3	SIRT2	AMPD1	HDAC2
DNA_RECOMBINATION	http://www.broadinstitute.org/gsea/msigdb/cards/DNA_RECOMBINATION	XRCC5	SMARCAD1	BLM	UBE2V2	IL7R	TGFB1	RPA1	RAD21	SETMAR	ERCC4	LIG1	TSN	RAD52	ATM	UBE2N	TEP1	KPNA1
TRANSFERASE_ACTIVITY_TRANSFERRING_ACYL_GROUPS	http://www.broadinstitute.org/gsea/msigdb/cards/TRANSFERASE_ACTIVITY_TRANSFERRING_ACYL_GROUPS	F13A1	ALAS2	GNPAT	SPTLC1	SPTLC2	ZDHHC17	DGAT1	DGAT2	CROT	HAT1	ACAT1	HADHA	TGM2	GTF3C4	SOAT1	TAF5	NAT2	CS	BRCA2	CPT1A	ATE1
ZINC_ION_BINDING	http://www.broadinstitute.org/gsea/msigdb/cards/ZINC_ION_BINDING	GDA	MMP9	CTCF	MMP2	LNPEP	TIMM9	KPNB1	MT3	CIZ1	HDAC10	MMP17	MMP15	MMP14	TIMM8B	PRDM4	ZFPM2	MDM4	TIMM10	CDA	LIMD1	PEX12	CRIP2	MSRB2	SIRT2	MSRB3	RLF	MNAT1	RNF4	RNF5	TRPS1
ION_TRANSMEMBRANE_TRANSPORTER_ACTIVITY	http://www.broadinstitute.org/gsea/msigdb/cards/ION_TRANSMEMBRANE_TRANSPORTER_ACTIVITY	ATP1B1	SLC9A6	ATP1B3	CUL5	KCNK6	SLC12A7	CLCA2	SLC12A9	RHCG	RYR1	SURF1	SCN1B	CLCN2	CACNB3	SLC11A2	SLC31A2	TRPC3	KCNK1	KCNK3	ATP2A2	LASP1	ATP2A1	COX11	COX10	SLC20A2	SLC15A2	GJA1	SLC22A4	SLC22A3	SLC22A6	SLC22A2	COX15	SLC22A1	SLC3A2	SLC26A4	PKD2	COX7A1	ATP1A1	ATP1A2	ITPR3	ACCN1	ABCC5	KCNC3	COX5A	SLC4A1	SLC40A1	COX7B	KCNA6	ATP6V1B2	KCNA5	KCNS3	CACNA2D1	ANKH	CACNA1S	ATP7A	SLC25A11	P2RX7	P2RX3	CACNA1G	SLC13A4	ASNA1	SLC5A3	UQCRC1	SCN7A	COX4I1	CCS	PLP2	KCNN4	KCNN2	SLC6A6
NUCLEOLUS	http://www.broadinstitute.org/gsea/msigdb/cards/NUCLEOLUS	RPP38	MORF4L2	KLHL7	DDX21	GNL3	IKBKAP	FMR1	PTBP1	SDAD1	DDX47	SLC29A2	NPM1	TAF5	DDX56	DNAJB9	NOLC1	POP1	PARP1	DDX54	ASNA1	RPP40	DEDD	ZNF346	TOP2B	NOL6	ELP3	EXOSC9	EXOSC1	NCL	POLA1	RPL36	SMUG1	EXOSC10	NSUN2	GEMIN4
NUCLEASE_ACTIVITY	http://www.broadinstitute.org/gsea/msigdb/cards/NUCLEASE_ACTIVITY	RPP38	RNASEH1	DBR1	DFFA	DFFB	RAD9A	MBD4	ENPP3	APEX1	ERCC4	NTHL1	RNASE6	PPP1R8	POP1	POP4	OGG1	RPP40
METALLOPEPTIDASE_ACTIVITY	http://www.broadinstitute.org/gsea/msigdb/cards/METALLOPEPTIDASE_ACTIVITY	METAP1	METAP2	THOP1	MMP9	IDE	ENPEP	MMP2	LNPEP	CPA3	DPEP1	MMP17	MMP15	MMP14	PMPCA	ADAMTS2	MME	ACE	CPB2
NUCLEOBASENUCLEOSIDENUCLEOTIDE_AND_NUCLEIC_ACID_METABOLIC_PROCESS	http://www.broadinstitute.org/gsea/msigdb/cards/NUCLEOBASENUCLEOSIDENUCLEOTIDE_AND_NUCLEIC_ACID_METABOLIC_PROCESS	GDA	SYNCRIP	REST	EPC1	TAF5L	DHX38	VPS4B	IKBKAP	PCBD2	LIG1	PTBP1	MECP2	MED12	LIG4	SARS2	PTRF	ADSS	DUSP11	XAB2	SLC29A2	PABPC1	NTHL1	RECQL5	PAIP1	ATR	ATM	NOLC1	POP1	POP4	PARP1	TAF1C	ELF1	HTATIP2	ELF3	ELF4	ELF5	ZNF346	DAXX	AUH	ZNF148	BRD7	ATF7IP	BRF1	CARD11	INHBA	IL7R	SF3B2	USP39	DHX16	UPF2	TRIM29	TRIM28	PHF12	TRIM24	SF3A1	CSNK1D	OGG1	NCBP2	PRPF4B	LMO4	TCEAL1	TGFB1	MDFIC	PMS2	PMS1	BCL10	MCM3AP	DFFA	DFFB	HIF1A	NFE2L2	LITAF	UBE2V1	ABCA2	UBE2V2	ABCA1	CXXC1	EGF	ASF1A	TFDP1	HDAC4	HDAC2	ATF7	IKBKB	E2F2	E2F3	E2F6	PTGER3	SLA2	CYCS	PRPF3	PMM2	ZFPM2	UGP2	EGLN1	HIC1	TFAM	RGMB	NFATC4	GTF3C2	NSUN2	NFATC3	GTF3C4	NFATC1	MAF	CEBPA	CEBPD	NFRKB	CEBPG	GRSF1	ID2	ID4	ID3	HIRA	SLC35A3	DDX17	RAD9A	PPARGC1A	MTF1	PRDM4	MNT	DEAF1	HUS1	CALR	TK2	PPAT	PLAGL1	PPAN	SUPV3L1	BCOR	KLF5	CIDEA	TPD52L1	UBP1	POLRMT	RNF4	SUPT16H	NCOR1	TCF12	TCF15	PPARG	TERF2IP	HSBP1	ZBTB38	FANCG	FANCA	FANCC	ZFP36	CCNH	RAD52	SCAP	RBBP8	ADM	ADK	MTAP	MAP3K13	REV3L	KIN	NR1D2	PEX14	MLLT1	BCL6	TSTA3	HCLS1	SNAI2	SOD2	YWHAH	APBB2	APBB1	FOXO1	SMNDC1	GATA2	RAD21	GATA6	RBMS1	ALDH6A1	RAD17	PPP5C	BLM	NPM1	NOVA1	BRCA2	AK5	SNW1	TSN	SREBF2	PPIE	PPIG	DNMT1	DUT	POU6F2	FUBP1	FOS	DBR1	TERT	UBE2A	UBE2B	NRIP1	UBE2N	XPC	MDM4	SMARCAD1	GLIS2	RPA1	ERCC8	RPA2	POU2F1	PYCARD	ERCC3	ERCC4	GEMIN7	GEMIN4	SIRT4	SIRT5	SIRT2	ATXN1	MPG	ATXN3	GSPT1	DR1	IRF7	IRF8	IRF2	TEP1	IGFBP4	XRCC5	XRCC2	LSM6	LSM4	LSM3	TLK2	LSM1	RXRA	ZHX1	NME4	SMARCAL1	PIR	VEZF1	TCF7	KLF12	PHB	MAP2K3	TRPS1	NAP1L1	RRN3	SLC23A2	CREG1	MYC	GMEB2	GTF2H4	TLE1	SRPK1	PFDN5	RUVBL1	NSD1	CLOCK	CREM	WRNIP1	POLA1	LIMD1	TRIP11	TRIP13	TNP1	MNAT1	RPS6KA4	NARFL	TCEB3	PHF5A	CTNS	NR5A2	RNMT	RBM3	RBM5	RBM6	GTF2E1	SMARCD2	SMARCD3	DDX20	BPNT1	NUDT2	HDAC10	DDIT3	RBPMS	PA2G4	SNRPB2	POLE3	TRIP4	TAF5	TRNT1	POLD4	POLD1	GTF2F2	POLD2	PRKAR1A	DDX54	NBN	ARID4A	DEDD	CTCF	DEK	PRDX3	FEV	NDUFS1	NFX1	ARID5B	CDK7	RB1	HMGA2	HMGA1	RECQL	CPSF6	CPSF3	CPSF1	NUP98	BCLAF1	NFYB	NR3C1	NFYA	IVNS1ABP	SMUG1	ADAT1	TSC22D1	TERF2	RNASE6	DRG1	DPYSL2	ADCY7	RNASEH1	PRIM1	SIN3A	U2AF1	SUPT5H	TWIST2	TWIST1	POLL	POLG	AARS	POLB	RFC3	RFC1	RARS	ELL	HTATSF1	CDC40	CDA	NOTCH2	NOTCH4	BMP7	BMP6	ADAR	CCNT2	COPS2	GTF3A	COPS5	TBX21	UVRAG	MLH1	NFKB2	DMAP1	RNGTT	PARN	BLZF1	GFI1B	ASH2L	NT5M	NT5E	PRPF31	SNAPC5	ABCE1	SNAPC3	GMPS	GTF2B	MED4	ASH1L	GADD45G	GADD45A	POLR2G	POLR2E	HPRT1	POLR2D	POLR2B	SUFU	MLF1	MRPL12	POLR3G	BCAS2	POLR3K	ILF3	PRPF18	STAT3	YAF2	PPP1R8	NEUROD2	RBM14	PAICS	THRA	CTPS	DARS	SNRPN	TRERF1	ELL2	PTHLH	TIAL1	SNRPB	PRPS2	GCLC	SKIL	ENTPD4	RUNX1	RNF14	MAFF	CSTF3	SAP18	PSMC5	KCTD13	GUK1	CSTF1	ACVR1B	MCM7	PCGF6	SETMAR	SOX18	EGR1	KHDRBS1	ELP3	LDB1	CILP	MCM2	MCM3	MCM5	UMPS	BTG2	KHSRP	KPNA1	SUPT3H	ING2	CALCA	TNFRSF1A	TINF2	APEX1	ERF	MSH6	MSH2	DTX1	TPMT	AMPD3	CRK
REGULATION_OF_DNA_METABOLIC_PROCESS	http://www.broadinstitute.org/gsea/msigdb/cards/REGULATION_OF_DNA_METABOLIC_PROCESS	SMARCAD1	NBN	WRNIP1	UBE2V1	UBE2V2	TERF2IP	IL7R	TGFB1	TLK2	ERCC4	TERF2	CEBPG	RAD9A	ATR	PPARGC1A	UBE2N	RAD17	KPNA1
TRANSLATION_REGULATOR_ACTIVITY	http://www.broadinstitute.org/gsea/msigdb/cards/TRANSLATION_REGULATOR_ACTIVITY	ABCF1	EIF2C1	COPS5	EEF2K	PABPC1	EIF2B2	EIF2B5	PAIP2	PAIP1	GTF2H3	EIF2B1	GTF2H2	EIF4B	EIF4G2	EIF4E	GSPT1	MTRF1	EIF4A2	EIF2S2	GSPT2
NUCLEAR_BODY	http://www.broadinstitute.org/gsea/msigdb/cards/NUCLEAR_BODY	ELF4	GLIS2	TIMM50	CHEK2	RPA1	U2AF1	GEMIN7	TFIP11	PRPF31	TOPBP1	TOPORS	RB1	DYRK1A	CPSF6	LRCH4
PHOSPHOLIPID_METABOLIC_PROCESS	http://www.broadinstitute.org/gsea/msigdb/cards/PHOSPHOLIPID_METABOLIC_PROCESS	PTEN	PIGK	APOA1	PIGF	GPX4	PLA1A	PIK3C2A	PIGS	CHPT1	CD81	PLA2G2D	CLN8	GPAA1	APOC2	DGKE	ETNK1	PLCD1	PIK3R1	LPL	FADS1	DPM2	PLA2G4B	SMPD3
MRNA_METABOLIC_PROCESS	http://www.broadinstitute.org/gsea/msigdb/cards/MRNA_METABOLIC_PROCESS	RNMT	AUH	SMNDC1	RNGTT	DHX38	LSM3	DDX20	LSM1	ZFP36	KHDRBS1	PRPF31	PTBP1	PPARGC1A	SRPK1	KHSRP	CPSF6	CPSF3	CPSF1	KIN	USP39	PABPC1	GEMIN7	CSTF3	UPF2	PAIP1	GRSF1	SNW1	PRPF18	SF3A1	GSPT1	PHF5A	CSTF1
CARBOHYDRATE_BIOSYNTHETIC_PROCESS	http://www.broadinstitute.org/gsea/msigdb/cards/CARBOHYDRATE_BIOSYNTHETIC_PROCESS	NDST1	ACN9	CHST12	CHST3	PPARGC1A	PMM2	CHST7	HAS1	CHST8	EXT1	GCNT2	ARPP19	TSTA3	B4GALT1	COG2
REGULATION_OF_BINDING	http://www.broadinstitute.org/gsea/msigdb/cards/REGULATION_OF_BINDING	PRDX3	TGFB1	BAK1	BCL10	LDLRAP1	UBE2N	CARD11	MAP3K13	UBE2V1	EGLN1	BCL2	NPM1	PYCARD	PEX14	APEX1	CEBPG	ID2	NARFL	ID3	IKBKB
OXIDOREDUCTASE_ACTIVITY_GO_0016705	http://www.broadinstitute.org/gsea/msigdb/cards/OXIDOREDUCTASE_ACTIVITY_GO_0016705	PTGS1	EGLN1	BBOX1	HMOX2	P4HA2	PLOD2	HMOX1	PLOD3	NOS3	ASPH	P4HB	FADS1	CYP7B1	CYP17A1	SC5DL
NUCLEOPLASM_PART	http://www.broadinstitute.org/gsea/msigdb/cards/NUCLEOPLASM_PART	U2AF1	IKBKAP	MED12	PPARGC1A	MED18	LRCH4	CHEK2	CHAF1A	CHAF1B	ELF4	NAP1L1	NAP1L3	NAP1L4	ASH2L	ZNF148	TFIP11	PRPF31	RBBP5	GTF2H4	MED4	TAF12	RUVBL1	CLOCK	POLR2E	SHFM1	POLR2D	POLR2B	ACTL6A	POLR3G	POLR3K	HCLS1	PHF12	RBM14	LMO4	HDAC10	TOPBP1	ARID1B	HES6	ELL2	SUZ12	HIF1A	ASF1A	TAF5	SAP18	HDAC4	HDAC2	DYRK1A	ARID4A	TIMM50	SAP30	MCM7	ELP3	CDK8	TOPORS	RB1	HMGA1	CPSF6	CPSF1	ING2	GLIS2	NFYB	NFYA	IVNS1ABP	RPA1	ERCC3	GTF3C2	GEMIN7	GTF3C4	ATXN1
NEGATIVE_REGULATION_OF_NUCLEOBASENUCLEOSIDENUCLEOTIDE_AND_NUCLEIC_ACID_METABOLIC_PROCESS	http://www.broadinstitute.org/gsea/msigdb/cards/NEGATIVE_REGULATION_OF_NUCLEOBASENUCLEOSIDENUCLEOTIDE_AND_NUCLEIC_ACID_METABOLIC_PROCESS	EPC1	SIN3A	SUPT5H	TWIST2	TWIST1	ZHX1	MECP2	RAD9A	CDA	BCOR	KLF12	PHB	ATR	UBP1	TERF2IP	HSBP1	DAXX	GFI1B	ZNF148	ATF7IP	TLE1	NSD1	PEX14	BCL6	TNP1	ILF3	PHF12	SNAI2	STAT3	YAF2	TCEAL1	TGFB1	PA2G4	RAD17	GCLC	SNW1	DNMT1	ARID4A	E2F6	DEDD	CTCF	PCGF6	NFX1	KHDRBS1	LDB1	ARID5B	SLA2	RB1	NRIP1	MDM4	BCLAF1	GLIS2	CALCA	POU2F1	ERCC4	TERF2	SIRT4	SIRT5	SIRT2	ATXN1	ID2	IRF7	DR1	IRF8	IRF2	ID4	ID3
ENDOPEPTIDASE_ACTIVITY	http://www.broadinstitute.org/gsea/msigdb/cards/ENDOPEPTIDASE_ACTIVITY	THOP1	MMP9	IDE	MMP2	F10	F9	ADAMTS2	ACR	TINAG	APEH	UCHL1	CASP3	CASP8	LTF	USP11	MMP17	MMP15	MMP14	PROC	BLMH	SENP1	PSEN1	CTSD	CTSB	PMPCA	CTSH	PREP	USP9X	C1R	PCSK2	TOR1A	HGFAC	CAPN6	KLK8	CAPN5	TMPRSS6
MRNA_PROCESSING_GO_0006397	http://www.broadinstitute.org/gsea/msigdb/cards/MRNA_PROCESSING_GO_0006397	RNMT	SMNDC1	RNGTT	DHX38	LSM3	DDX20	LSM1	KHDRBS1	PRPF31	PTBP1	PPARGC1A	SRPK1	KHSRP	CPSF6	CPSF3	CPSF1	KIN	USP39	PABPC1	GEMIN7	CSTF3	GRSF1	SNW1	PRPF18	SF3A1	PHF5A	CSTF1
ACID_AMINO_ACID_LIGASE_ACTIVITY	http://www.broadinstitute.org/gsea/msigdb/cards/ACID_AMINO_ACID_LIGASE_ACTIVITY	MYLIP	GSS	WWP2	ANAPC4	UBE2C	UHRF2	UBE2M	FBXL6	GCLC	ANAPC11	UBE3C	GCLM	STUB1	ARIH1	ERCC8	UBE2D3	UBE2D2	FBXW2	FBXO3	TRAF6	RNF14	CBL	CDC23	BIRC3	TRIM23	SMURF2	SMURF1	PAICS	UBE2E1
CYTOSOL	http://www.broadinstitute.org/gsea/msigdb/cards/CYTOSOL	ALS2	OGT	BCL2L14	NCF4	BCL2L10	MDH1	ARFGEF2	CALR	CDA	IDH1	LGALS4	SPHK1	NUTF2	PLA2G4B	BAG3	COPB1	SPG21	TOP2B	FANCC	ZFP36	LDLRAP1	AS3MT	GUCY1B3	MAP3K13	ALOX12	BID	PPP6C	NFS1	ABI2	ABI1	PPP2CA	SHMT1	HPGD	UBQLN4	SCLY	BCL10	DFFA	DFFB	NPEPPS	CDO1	PLCE1	HSPB2	PDCD6IP	GRB2	ACY1	AK5	ATG3	IKBKG	CPNE3	PEX6	PRDX3	RPS3A	SDPR	CABLES1	SEC23A	PPP2R1A	PFKL	CYCS	PFKM	MFN2	ITGB1BP1	NUCB2	LCP1	EGLN1	PYCARD	VPS35	PIK3R1	TCP1	WDFY1	ICA1	APAF1	FAF1	VPS28
PROTEIN_TRANSPORT	http://www.broadinstitute.org/gsea/msigdb/cards/PROTEIN_TRANSPORT	XPO6	KLHL2	TGFB1	SSR1	HOMER3	MCM3AP	NUPL2	DERL2	DERL1	NFKBIE	CALR	CDC37	NPM1	ANGPTL3	TRAM1	SEC23IP	ABCG1	TRNT1	TRPS1	PTTG1IP	LGTN	TRIP6	TIMM17A	PEX6	GLI3	PEX7	ZFYVE16	NCKIPSD	RANBP2	KPNB1	KDELR1	AP3B1	KDELR2	TIMM44	MFN2	ZDHHC17	KPNA4	KPNA3	KPNA1	AP1M2	CDH1	SEC63	NAGPA	PEX19	AP3M1	PEX16	AP3D1	PEX14	BCL6	APPBP2	CD24	PEX12	TNPO1	GABARAP	YWHAH	COG7	GSK3B	FAF1	GGA1	SSR2	COG2	F2R
SUBSTRATE_SPECIFIC_TRANSPORTER_ACTIVITY	http://www.broadinstitute.org/gsea/msigdb/cards/SUBSTRATE_SPECIFIC_TRANSPORTER_ACTIVITY	CDIPT	SLC9A6	CUL5	KCNK6	CLCA2	NPC1	RYR1	SURF1	SCN1B	CACNB3	SLC29A2	ATP11B	KCNK1	KCNK3	LASP1	SLC20A2	SLC23A2	SLC22A4	SLC22A3	SLC22A6	SLC22A2	SLC22A1	SLC3A2	PKD2	HSD17B4	PLSCR1	ACCN1	LRP1	CTNS	KCNC3	XPO6	SLC7A8	SLC7A6	SLC2A5	APOA1	SLC2A4	SLC2A3	SLC2A1	PITPNC1	PCTP	SLC40A1	KCNA6	KCNA5	ABCA1	APOC4	CACNA2D1	ANKH	CACNA1S	ATP7A	P2RX7	P2RX3	CACNA1G	SLC13A4	SLC1A5	SLC1A3	ZFYVE16	SCN7A	SLC1A1	SLC7A10	SLC35B1	SLC35B4	CCS	PLP2	SLC14A1	SLC14A2	ATP1B1	ATP1B3	PITPNA	AQP1	SLC35A3	AQP2	SLC12A7	SLC12A9	RHCG	PPBP	CLCN2	SLC11A2	SLC31A2	TRPC3	ABCG1	ATP2A2	ATP2A1	COX11	SLC15A2	COX10	GJA1	COX15	SLC25A4	SLC26A4	SLC19A2	COX7A1	ATP1A1	ATP1A2	ITPR3	COG3	ABCC5	COG2	COX5A	SLC4A1	SLC38A3	MCL1	COX7B	ATP6V1B2	KCNS3	SLC25A12	SLC25A11	SLC25A13	ASNA1	SLC5A3	UQCRC1	RAMP1	COX4I1	SLC37A4	KCNN4	KCNN2	SLC6A6
PHOSPHORIC_MONOESTER_HYDROLASE_ACTIVITY	http://www.broadinstitute.org/gsea/msigdb/cards/PHOSPHORIC_MONOESTER_HYDROLASE_ACTIVITY	PTPN22	NT5C2	BPNT1	PTPRK	FBP1	FBP2	PPP5C	ACP6	ACP2	DUSP11	ACP1	PPP1R3C	PTPN7	PTPN6	PTPN9	PTPN12	PTPN11	PTPN1	IMPA2	TIMM50	PTEN	NT5E	MINPP1	CYCS	CILP	PPM1G	G6PC	INPP4B	PPP2R2A	PPP6C	INPP5D	PTPRB	PTPRZ1	CDKN3	CDC25B	DUSP4	DUSP2	DUSP1	PTP4A3	PTP4A2	DUSP6
UNFOLDED_PROTEIN_BINDING	http://www.broadinstitute.org/gsea/msigdb/cards/UNFOLDED_PROTEIN_BINDING	GRPEL1	LMAN1	NAP1L4	CDC37	NPM1	TOR1A	TCP1	LRPAP1	CCT7	CLGN	CCT4	PPIB	PPIC	CHAF1A	DNAJB4	CHAF1B
PROTEIN_RNA_COMPLEX_ASSEMBLY	http://www.broadinstitute.org/gsea/msigdb/cards/PROTEIN_RNA_COMPLEX_ASSEMBLY	EIF2C1	EIF5	RPS3A	DDX20	EIF2B2	EIF2B5	PRPF31	EIF4G2	EIF4A2	USP39	NPM1	PAIP2	PAIP1	SF3A1	EIF2B1	EIF4B
NON_MEMBRANE_BOUND_ORGANELLE	http://www.broadinstitute.org/gsea/msigdb/cards/NON_MEMBRANE_BOUND_ORGANELLE	ALS2	KIFC3	ACTG1	RAE1	CDCA5	IKBKAP	KIF5A	PTBP1	LIG4	ZWINT	SDAD1	SLC29A2	CDC42EP3	KIF3B	TNNI3	NOLC1	LASP1	POP1	MARCKS	PARP1	CDC42BPB	ZNF346	LATS2	DFNB31	PARVG	EXOSC9	ACTA1	EXOSC1	FLNB	WAS	KLHDC3	CLIC4	RPL3L	POLA1	RPL36	AMPH	NUMA1	PKD2	MYOM1	BUB3	TNP1	CCNB2	MTSS1	CAPZA2	CAPZA1	IQGAP1	DDX21	TUBG1	DDX20	FMR1	ACTN3	ARPC1A	BBS4	ABCA2	ARPC4	ARPC5	PTK2	DDX47	ARHGDIB	NIN	TAF5	FSCN3	FSCN1	DOCK4	DDX56	DNAJB9	PLK1	DDX54	HINT1	DEDD	CASP8	TBCE	RB1	SLC9A3R1	NCL	VASP	PURB	TBCD	TBCC	WASL	MAPRE1	ABLIM1	ABLIM2	VIM	CDH1	SMUG1	PAFAH1B1	APPBP2	NSUN2	TERF2	MAF	H2AFY2	RPP38	CDC16	CD2AP	H2AFY	MRPL52	MRPL51	POLB	DCTN3	FARP1	DCTN2	RFC5	RFC3	RFC1	ACTL7A	ACTL7B	RFC2	LMNB1	DAG1	MYO9B	PXN	DMD	FBXO5	HAP1	HIP1	RPP40	WASF2	TERF2IP	ACTR3	ACTR2	TOP2B	PSEN1	MAP3K11	CETN3	CETN1	STAU1	MRPL10	MRPL12	MEFV	BCL6	RRBP1	MIS12	KPTN	MRPS35	MORF4L2	CASK	CBX1	KLHL2	KLHL7	SLC4A1	GNL3	TNNT2	MRPS18A	LYST	DSP	MRPS15	MRPS12	MRPS11	NEDD9	MYL9	PPL	CENPC1	KATNA1	NPM1	SLC30A9	MRPS28	MRPS22	MRPS24	BRCA2	SUGT1	ASNA1	CTTN	MCM7	ACTR1A	ACTR1B	ZW10	NOL6	ELP3	LDB3	MCM2	MCM3	STOM	SMTN	EVPL	BUB1B	PPP4R2	ING2	CALD1	TPM2	TPM4	RPA1	EXOSC10	TUBGCP3	RPA2	TUBGCP6	CNN2	APEX1	ERCC4	TINF2	GEMIN4	APC	SYNPO	IPP	CENPE	TUBGCP2	SIRT2
INTRACELLULAR_NON_MEMBRANE_BOUND_ORGANELLE	http://www.broadinstitute.org/gsea/msigdb/cards/INTRACELLULAR_NON_MEMBRANE_BOUND_ORGANELLE	ALS2	KIFC3	ACTG1	RAE1	CDCA5	IKBKAP	KIF5A	PTBP1	LIG4	ZWINT	SDAD1	SLC29A2	CDC42EP3	KIF3B	TNNI3	NOLC1	LASP1	POP1	MARCKS	PARP1	CDC42BPB	ZNF346	LATS2	DFNB31	PARVG	EXOSC9	ACTA1	EXOSC1	FLNB	WAS	KLHDC3	CLIC4	RPL3L	POLA1	RPL36	AMPH	NUMA1	PKD2	MYOM1	BUB3	TNP1	CCNB2	MTSS1	CAPZA2	CAPZA1	IQGAP1	DDX21	DDX20	TUBG1	FMR1	ACTN3	ARPC1A	BBS4	ARPC4	ABCA2	ARPC5	DDX47	PTK2	ARHGDIB	NIN	TAF5	FSCN3	FSCN1	DOCK4	DDX56	DNAJB9	PLK1	DDX54	HINT1	DEDD	CASP8	TBCE	RB1	SLC9A3R1	NCL	PURB	VASP	TBCD	TBCC	WASL	MAPRE1	ABLIM1	ABLIM2	VIM	CDH1	SMUG1	PAFAH1B1	APPBP2	NSUN2	TERF2	MAF	H2AFY2	RPP38	CDC16	CD2AP	H2AFY	MRPL52	MRPL51	POLB	DCTN3	FARP1	DCTN2	RFC5	RFC3	ACTL7A	RFC1	ACTL7B	RFC2	LMNB1	DAG1	MYO9B	PXN	DMD	FBXO5	HAP1	HIP1	RPP40	WASF2	TERF2IP	ACTR3	ACTR2	TOP2B	PSEN1	MAP3K11	CETN3	CETN1	STAU1	MRPL10	MRPL12	MEFV	BCL6	RRBP1	MIS12	KPTN	MRPS35	MORF4L2	CASK	CBX1	KLHL2	KLHL7	SLC4A1	GNL3	TNNT2	MRPS18A	LYST	DSP	MRPS15	MRPS12	MRPS11	NEDD9	MYL9	KATNA1	PPL	CENPC1	NPM1	SLC30A9	MRPS28	MRPS22	MRPS24	BRCA2	SUGT1	ASNA1	CTTN	MCM7	ACTR1A	ACTR1B	ZW10	NOL6	ELP3	LDB3	MCM2	MCM3	STOM	EVPL	SMTN	BUB1B	PPP4R2	ING2	CALD1	TPM2	TPM4	EXOSC10	RPA1	RPA2	TUBGCP3	TUBGCP6	CNN2	ERCC4	APEX1	TINF2	GEMIN4	SYNPO	APC	IPP	CENPE	TUBGCP2	SIRT2
NUCLEAR_PORE	http://www.broadinstitute.org/gsea/msigdb/cards/NUCLEAR_PORE	NUP98	NUP160	RANGAP1	RAE1	DDX19B	NUP50	RANBP2	NUP54	KPNB1	NUP133	NUP153	AAAS	IPO7	NUTF2	KPNA3	KPNA1
NEGATIVE_REGULATION_OF_TRANSCRIPTION_DNA_DEPENDENT	http://www.broadinstitute.org/gsea/msigdb/cards/NEGATIVE_REGULATION_OF_TRANSCRIPTION_DNA_DEPENDENT	TCEAL1	EPC1	SIN3A	SUPT5H	TWIST2	TWIST1	ZHX1	MECP2	PA2G4	BCOR	KLF12	DNMT1	ARID4A	E2F6	CTCF	HSBP1	DAXX	GFI1B	ZNF148	NFX1	ATF7IP	SLA2	ARID5B	LDB1	RB1	NRIP1	MDM4	NSD1	PEX14	BCL6	SIRT4	SIRT5	TNP1	ILF3	PHF12	SNAI2	STAT3	DR1	IRF7	IRF8	IRF2
NUCLEUS	http://www.broadinstitute.org/gsea/msigdb/cards/NUCLEUS	MEF2B	MEF2A	AIF1	PPP2R5D	PPP2R5C	SYNCRIP	REST	EPC1	RAE1	OGT	STAG1	IKBKAP	LIG1	PTBP1	MED12	MECP2	LIG4	NPC1	PTRF	MED18	SDAD1	DUSP10	NFKBIA	DUSP11	SLC29A2	NTHL1	NOLC1	POP1	PARP1	HTATIP2	ELF4	ZNF346	DAXX	ZNF148	ANP32A	BRD7	ATF7IP	ANP32E	CLIC1	KLHDC3	TAF12	BRDT	FOXC2	THOC1	SF3B2	SNRK	DDX19B	DHX16	UPF2	TRIM28	TRIM24	PHF12	SF3A1	DUSP4	PHF17	DUSP2	GSK3B	BNC1	OGG1	DUSP9	SSNA1	NCBP2	LMO1	LMO4	TCEAL1	CSNK2A1	TUBG1	API5	PMS1	BCL10	MCM3AP	DFFA	DFFB	GABPA	FMR1	ENC1	TOPBP1	HIF1A	FBXO11	UBE2V1	UBE2V2	STIP1	MAPKAPK2	CXXC1	D4S234E	ASF1A	FIBP	NR4A2	HDAC4	HDAC2	DNAJB9	CDKN1B	DYRK1A	PTTG1IP	DNAJB6	HINT1	PTGER3	CYCS	PRPF3	FHOD1	HIC2	CCS	GTF3C2	EHD2	NSUN2	GTF3C4	EHD3	EHD4	WDFY1	CEBPG	SCRN1	FAF1	RPP38	HIRA	DDX17	ANAPC4	RAD9A	PPARGC1A	MTF1	PIAS1	LRCH4	NEK6	DEAF1	LMNB1	HUS1	STK17B	IFI35	PPAN	FBXO5	BCOR	RTCD1	CIDEA	UBP1	RNF4	ETS2	CHAF1A	CHAF1B	NCOR2	RPP40	TERF2IP	HSBP1	GLI3	SENP7	ZBTB38	FANCA	FANCC	RBBP5	RBBP4	CCNH	MBD4	RAD52	RBBP8	BLMH	SENP1	KIN	NR1D1	NR1D2	BCL2	MLLT1	BCL6	HCLS1	BIRC3	SNAI2	SVIL	EEF1E1	APBB2	APBB1	SEPT2	FOXO1	SMNDC1	GATA2	GNL2	MX2	GNL3	NUP133	RAD17	PPP5C	MVP	NEDD9	RRAGA	NEDD8	RRAGC	NPM1	BRCA2	SNW1	TSN	PPIE	PHF2	PPIG	DNMT1	PDCD6	CCNDBP1	DUT	FOS	DBR1	RANBP2	TERT	PHC1	ZW10	FOXJ1	COQ7	PRKCD	NRIP1	UBE2N	CFL1	MATR3	FRK	NUP160	GLIS2	HAT1	DTNBP1	RPA1	EXOSC10	RPA2	ERCC8	POU2F1	ERCC3	GEMIN7	ERCC4	GEMIN4	APC	STAMBP	NUP153	ATXN1	SH3BP4	MPG	SH3BGRL	ATXN3	ATXN7	IRF7	TEP1	PRM1	PRM2	IGFBP3	XRCC5	PTGS2	LSM6	PTGS1	RANGAP1	LSM4	LSM3	TLK2	LSM1	CCNA2	CDCA5	RXRA	ZHX1	AAAS	MAGEE1	SMARCAL1	PIR	DNMT3L	PHB	PCNP	NUTF2	ZNF219	RTN4	NAP1L1	NAP1L3	NAP1L4	SERTAD3	MYC	WDR33	SERTAD2	SYMPK	EXOSC9	GMEB2	GTF2H4	TLE1	EXOSC1	SRPK1	PFDN5	RUVBL1	CLOCK	WRNIP1	POLA1	FHL2	RPL36	BCCIP	NUMA1	TRIP13	RPS6KA4	PHF5A	NR5A2	XPO1	RNMT	STK38	RBM5	RBM6	CNOT7	ZIC1	SMARCD2	SMARCD3	DDX25	RGN	DDX21	DDX20	EGFR	ACTN4	HDAC10	HES6	ARID1B	IRS1	PA2G4	MAD2L1BP	SNRPB2	DSCR3	DDX47	POLE4	DDX3X	POLE3	DYRK3	STK19	TRAF4	TRIP4	TAF5	POLD4	DDX56	POLD1	POLD2	HIVEP1	DDX54	NBN	ARID4A	DEDD	BAP1	DEK	CTCF	PCP4	RPS3A	RHOB	LBR	CDK8	CDK7	RB1	TOPORS	NCL	HMGA1	PURB	PPM1G	RECQL	IPO7	CPSF6	CPSF3	CPSF1	NUP98	NFYB	NR3C1	NFYA	IVNS1ABP	SMUG1	MYCBP	TERF2	PDCD11	SAMHD1	H2AFY2	S100A6	U2AF2	SIN3A	HRSP12	U2AF1	H2AFY	H2AFX	SUPT5H	TWIST2	NUDT12	CIZ1	UHRF2	CHEK2	PIN1	HTATSF1	NUP50	CDC40	NUP54	SRA1	CDC23	CDC26	NOTCH2	NOTCH4	ADAR	CCNT2	COPS2	NFKB2	COPS8	MLH3	RNGTT	PARN	ASH2L	TOP2B	DHCR24	TFIP11	SNAPC5	PRPF31	SNAPC3	MED4	PSEN1	ASH1L	GADD45A	POLR2E	SHFM1	NFS1	POLR2D	POLR2B	SUFU	MLF1	MEFV	MRPL19	ACTL6A	BCAS2	POLR3G	POLR3K	ILF3	PRPF18	STAT3	NUPR1	PPP1R7	YAF2	PPP1R8	KPTN	RBM14	TOB2	MORF4L2	CBX4	FGF10	UBQLN4	CBX1	KLHL7	CASP8AP2	ACIN1	SATB1	SNRPN	NUPL2	TRERF1	ELL2	SUZ12	PSMA1	SNRPB	FZR1	ANAPC11	SOX9	SRF	PSMB4	CSE1L	SLC30A9	RNF14	PARD6A	CSTF3	MAFB	SAP18	ATE1	HOXB2	PSMC5	WDR4	WDR3	ASNA1	CSTF1	TIMM50	SAP30	MCM7	PCGF6	KPNB1	NOL6	KHDRBS1	EGR1	ELP3	KHDRBS3	LDB1	RING1	MCM2	MCM3	DAPK3	MCM5	NRM	BUB1B	KPNA3	KPNA1	SUPT3H	ING2	TNPO2	APEX1	TNPO1	MSH6	MSH2	CENPE	CRK
CELLULAR_COMPONENT_ASSEMBLY	http://www.broadinstitute.org/gsea/msigdb/cards/CELLULAR_COMPONENT_ASSEMBLY	OXA1L	EIF2C1	CD2AP	APOE	EIF2B2	EIF2B5	IKBKAP	MED12	PPARGC1A	PTRF	ATPIF1	SURF1	DAG1	PXN	CDC42EP2	CDA	HIP1	PAIP2	PAIP1	CHAF1A	CHAF1B	COX11	COX10	NAP1L1	GJA1	NAP1L3	GJA4	NAP1L4	GJA5	NUBP1	GPX3	FANCA	FANCC	COX15	ATF7IP	SNAPC5	PRPF31	BRF1	ACTA1	VIL1	WAS	MED4	EIF4A2	MAP3K11	FMOD	PARD3	NFS1	AASS	HPRT1	CLDN14	LPXN	DGKD	PTK2B	USP39	PEX14	TNP1	SF3A1	EIF2B1	MIS12	MNAT1	PTCH2	CAPZA2	CAPZA1	EIF5	SLC7A6	SLC7A7	VCL	GTF2E1	DDX20	BCL10	DARS	VAMP3	STK16	TRAF1	NPM1	ASF1A	TAF5	LIN7A	EIF4B	GTF2F2	E2F2	E2F3	CDC42	NDUFS4	RPS3A	ZW10	PPP2R1A	IRAK1	ALDH5A1	CDK7	SLC9A3R1	HMGA1	STOM	EIF4G2	WASL	MDM4	KPNA3	CD9	GTF3C4	APC	SCO1	IL2RB	MUC20	SIRT4	SIRT5	TUBGCP2	VWF	PRLR	FAF1
NUCLEOPLASM	http://www.broadinstitute.org/gsea/msigdb/cards/NUCLEOPLASM	EPC1	U2AF1	IKBKAP	PTBP1	MED12	PPARGC1A	MED18	LRCH4	CHEK2	NUP54	PHB	RTCD1	CHAF1A	CHAF1B	ELF4	NAP1L1	NAP1L3	NAP1L4	ASH2L	ZNF148	TOP2B	TFIP11	SYMPK	PRPF31	RBBP5	GTF2H4	MED4	TAF12	RUVBL1	CLOCK	POLR2E	SHFM1	POLA1	POLR2D	POLR2B	ACTL6A	POLR3G	POLR3K	HCLS1	PHF12	RBM14	OGG1	XPO1	LMO4	CBX1	SMARCD2	SMARCD3	FMR1	HDAC10	TOPBP1	HES6	ARID1B	ELL2	SUZ12	HIF1A	ASF1A	TAF5	SAP18	HDAC4	HDAC2	PPIG	DYRK1A	WDR4	ARID4A	TIMM50	SAP30	MCM7	ELP3	CDK8	RB1	TOPORS	HMGA1	CPSF6	CPSF3	CPSF1	NUP98	ING2	GLIS2	NFYB	NFYA	IVNS1ABP	RPA1	ERCC3	GTF3C2	GEMIN7	GTF3C4	ATXN1	MPG	ATXN3	PRM1	PRM2
ESTABLISHMENT_AND_OR_MAINTENANCE_OF_CHROMATIN_ARCHITECTURE	http://www.broadinstitute.org/gsea/msigdb/cards/ESTABLISHMENT_AND_OR_MAINTENANCE_OF_CHROMATIN_ARCHITECTURE	NAP1L1	NAP1L3	NAP1L4	TLK2	SATB1	RBBP4	MTA2	HDAC10	HMGA2	PPARGC1A	HMGA1	UBE2N	SYCP3	NSD1	ACTL6A	ASF1A	PHB	SIRT4	TNP1	SIRT5	SIRT2	HDAC4	HDAC2	SUPT16H	RBM14	CHAF1A	CHAF1B
CHROMOSOME_ORGANIZATION_AND_BIOGENESIS	http://www.broadinstitute.org/gsea/msigdb/cards/CHROMOSOME_ORGANIZATION_AND_BIOGENESIS	TLK2	ACIN1	CDCA5	SATB1	DFFB	MTA2	HDAC10	PPARGC1A	RFC1	SYCP3	ZWINT	ASF1A	PHB	CDC23	HDAC4	HDAC2	SUPT16H	CHAF1A	CHAF1B	NBN	NAP1L1	NAP1L3	TERF2IP	NAP1L4	TERT	ZW10	RBBP4	NUSAP1	HMGA2	HMGA1	UBE2N	NSD1	ACTL6A	TINF2	ERCC4	TERF2	MSH2	SIRT4	TNP1	SIRT5	CENPE	MIS12	SIRT2	TEP1	RBM14
NEUROLOGICAL_SYSTEM_PROCESS	http://www.broadinstitute.org/gsea/msigdb/cards/NEUROLOGICAL_SYSTEM_PROCESS	PITPNA	KIFC3	APOE	EIF2B2	EIF2B5	OPA1	KIF5A	STRN4	MAPK1	CYP1B1	SCN1B	MYO9A	NPHP3	HAP1	TRPC3	CRYZ	KCNK3	NPY	CHRNB1	CRYM	OPRM1	TAS1R3	DFNB31	PCDHB6	PCDHB4	CDS1	SLC26A4	PCDHB14	HPRT1	AMPH	CD24	GABARAP	ACCN1	YWHAG	YWHAH	CTNS	SNCAIP	WFS1	CNP	VIPR1	TGFB2	CRYGA	TIMM9	TGFBI	NQO1	NTSR2	TIMM8B	GABRR1	SRI	DIAPH1	DRD4	RABGGTB	RABGGTA	PDE6D	NOVA1	MTNR1B	POU6F2	MBP	SLC1A3	SLC1A1	NPFF	EYA3	OAT	ALDH9A1	ABLIM1	NDUFB9	LUM	TIMM10	CABP4	CALCA	CD9	HRH3	SYN2	GCHFR	COL4A3	KLK8	RGS16	ATXN3	RDH10	ATXN7
NEGATIVE_REGULATION_OF_RNA_METABOLIC_PROCESS	http://www.broadinstitute.org/gsea/msigdb/cards/NEGATIVE_REGULATION_OF_RNA_METABOLIC_PROCESS	TCEAL1	EPC1	SIN3A	SUPT5H	TWIST2	TWIST1	ZHX1	MECP2	PA2G4	BCOR	KLF12	DNMT1	ARID4A	E2F6	CTCF	HSBP1	DAXX	GFI1B	ZNF148	NFX1	ATF7IP	LDB1	ARID5B	SLA2	RB1	NRIP1	MDM4	NSD1	PEX14	BCL6	SIRT4	TNP1	SIRT5	ILF3	PHF12	SNAI2	STAT3	IRF7	DR1	IRF8	IRF2
ATPASE_ACTIVITY	http://www.broadinstitute.org/gsea/msigdb/cards/ATPASE_ACTIVITY	XRCC5	ATP1B1	ATP1B3	DDX17	DHX38	DDX25	VPS4B	DDX21	DDX20	CLPX	RFC3	SMARCAL1	MYO9B	ABCA2	ATP6V1B2	DDX3X	KATNA1	MYO1E	ATP11B	ABCB7	ABCG1	ATP7A	DDX56	PSMC5	ATP2A2	PSMC4	ATP2A1	CCT8	DDX54	ABCF1	PEX6	RBBP4	RALBP1	RECQL	RUVBL1	SKIV2L	WRNIP1	ERCC8	ABCD3	ABCD4	ERCC3	MSH6	MSH2	ATP1A1	ATP1A2	ABCC1
NEGATIVE_REGULATION_OF_TRANSCRIPTION	http://www.broadinstitute.org/gsea/msigdb/cards/NEGATIVE_REGULATION_OF_TRANSCRIPTION	TCEAL1	TGFB1	EPC1	SIN3A	SUPT5H	TWIST2	TWIST1	ZHX1	MECP2	PA2G4	GCLC	BCOR	KLF12	PHB	SNW1	UBP1	DNMT1	ARID4A	E2F6	DEDD	CTCF	HSBP1	DAXX	GFI1B	ZNF148	PCGF6	NFX1	ATF7IP	KHDRBS1	LDB1	ARID5B	SLA2	TLE1	RB1	NRIP1	MDM4	NSD1	BCLAF1	GLIS2	CALCA	POU2F1	PEX14	BCL6	SIRT4	TNP1	SIRT5	ILF3	PHF12	SNAI2	SIRT2	STAT3	ATXN1	ID2	YAF2	DR1	IRF7	IRF8	IRF2	ID4	ID3
CATION_BINDING	http://www.broadinstitute.org/gsea/msigdb/cards/CATION_BINDING	GDA	S100A8	LTBP4	TPD52	CIZ1	PIM1	PRDM4	CALR	CALU	CDA	GPD2	HPCAL1	CRIP2	RNF4	RNF5	TRPS1	NOTCH4	ATP2A1	CANX	LNPEP	ACO2	MMP17	MMP15	MMP14	LRPAP1	CETN1	PKD2	PPP3CB	LIMD1	PEX12	MSRB2	MSRB3	RLF	MNAT1	LRP1	FBLN2	CALM3	MMP9	MMP2	TIMM9	RGN	ASPH	HDAC10	TIMM8B	THBD	SLC25A12	ATP7A	SLC25A13	PDCD6	CTCF	KPNB1	MT3	NUCB2	SCIN	ZFPM2	MDM4	PRNP	AOC3	FKBP9	SPOCK2	TIMM10	CABP4	CALML3	COMP	CCS	FBN1	SIRT2	GCA	RCN1
NEGATIVE_REGULATION_OF_METABOLIC_PROCESS	http://www.broadinstitute.org/gsea/msigdb/cards/NEGATIVE_REGULATION_OF_METABOLIC_PROCESS	EPC1	SIN3A	SUPT5H	TWIST2	TWIST1	ZHX1	MECP2	RAD9A	EIF2AK1	BACE2	CDA	BCOR	KLF12	PAIP2	PHB	CIDEA	ATR	UBP1	TERF2IP	HSBP1	DAXX	GFI1B	ZNF148	ATF7IP	TLE1	INHBA	NSD1	PEX14	BCL6	TNP1	ILF3	PHF12	SNAI2	STAT3	YAF2	APBB1	TCEAL1	TGFB1	DNAJC1	SOCS1	PA2G4	RAD17	GCLC	SNW1	CDKN1A	CDKN1B	DNMT1	ARID4A	E2F6	DEDD	CTCF	CDC42	PCGF6	NFX1	KHDRBS1	LDB1	ARID5B	SLA2	RB1	INHA	NRIP1	MDM4	MAPRE1	BCLAF1	GLIS2	CALCA	POU2F1	ERCC4	TERF2	APC	SIRT4	SIRT5	SIRT2	ATXN1	ID2	DR1	IRF7	IRF8	IRF2	ID4	ID3	IGFBP3
SPLICEOSOME	http://www.broadinstitute.org/gsea/msigdb/cards/SPLICEOSOME	U2AF2	SMNDC1	U2AF1	LSM4	API5	SNRPN	SNRPB	SNRPB2	IVNS1ABP	SF3B2	CDC40	BCAS2	SNW1	PRPF18	SF3A1	PHF5A
NEGATIVE_REGULATION_OF_PROGRAMMED_CELL_DEATH	http://www.broadinstitute.org/gsea/msigdb/cards/NEGATIVE_REGULATION_OF_PROGRAMMED_CELL_DEATH	SNCA	CBX4	FOXO1	CIAPIN1	DDAH2	API5	BCL10	OPA1	BRAF	SOCS2	SOCS3	DFFA	PIM1	BCL2L10	TXNDC5	TNFAIP8	MYO18A	GCLC	CCL2	MCL1	BCL2L1	NPM1	GLO1	ANGPTL4	CFLAR	BECN1	SPHK1	CIDEA	TAX1BP1	NOTCH2	RTN4	IER3	HTATIP2	GPX1	BAG4	CASP3	DHCR24	PROC	PSEN1	CFL1	FAIM3	GSTP1	ALOX12	PRKCZ	YWHAZ	SH3GLB1	BCL2	DAD1	IL2RB	BIRC6	BIRC3	ANXA5	CDH13	SON	GSK3B
ENDOMEMBRANE_SYSTEM	http://www.broadinstitute.org/gsea/msigdb/cards/ENDOMEMBRANE_SYSTEM	SLC9A6	VAPB	RANGAP1	EPC1	RAE1	AADAC	NPC1	AAAS	EXT1	GLG1	LMNB1	RER1	ARFGEF2	RAC3	NUP50	NUP54	NUTF2	PARP1	RTN4	HTATIP2	ORMDL1	BSCL2	CUZD1	COPB2	SRPR	COPB1	GOLGA3	LDLRAP1	PSEN1	LRMP	SRP9	POLA1	BET1	GPAA1	EDEM1	DDX19B	BCL2	PEX16	MRPL19	PCSK7	SELP	TRIM23	DPM2	COG2	XPO1	AP1G2	UBQLN4	SLC2A4	RPN1	ASPH	DDOST	EGFR	NUP133	SLC33A1	COPG2	VAMP4	DERL2	DERL1	MAP4K2	LMAN1	DERL3	ENTPD4	HERPUD1	ATP7A	LAMP2	RHOT2	SPCS1	COPA	MRVI1	ALG3	PIGK	PIGF	POMT1	CASP7	RANBP2	LBR	KPNB1	PTGER3	PIGS	KRTCAP2	NRM	IPO7	ERN1	COPG	KPNA3	KPNA1	COPE	MATR3	NUP98	NUP160	DAD1	PLP2	NUP153	ICA1	SCRN1
NEGATIVE_REGULATION_OF_APOPTOSIS	http://www.broadinstitute.org/gsea/msigdb/cards/NEGATIVE_REGULATION_OF_APOPTOSIS	SNCA	CBX4	FOXO1	CIAPIN1	DDAH2	API5	BCL10	OPA1	BRAF	SOCS2	DFFA	SOCS3	PIM1	BCL2L10	TXNDC5	TNFAIP8	MYO18A	GCLC	CCL2	MCL1	BCL2L1	NPM1	GLO1	ANGPTL4	CFLAR	BECN1	SPHK1	CIDEA	TAX1BP1	NOTCH2	RTN4	IER3	HTATIP2	GPX1	BAG4	CASP3	DHCR24	PROC	PSEN1	CFL1	FAIM3	GSTP1	ALOX12	PRKCZ	YWHAZ	SH3GLB1	BCL2	DAD1	IL2RB	BIRC6	BIRC3	ANXA5	CDH13	SON	GSK3B
STRUCTURAL_CONSTITUENT_OF_RIBOSOME	http://www.broadinstitute.org/gsea/msigdb/cards/STRUCTURAL_CONSTITUENT_OF_RIBOSOME	RPL14	RPS3A	MRPL52	MRPL51	MRPS7	RPL3L	MRPS12	RPL27A	MRPL10	MRPL12	RPL31	RPS21	MRPS22	MRPS24	RPL22	RPL21
PROTEIN_COMPLEX_ASSEMBLY	http://www.broadinstitute.org/gsea/msigdb/cards/PROTEIN_COMPLEX_ASSEMBLY	OXA1L	CAPZA2	CAPZA1	CD2AP	SLC7A6	VCL	SLC7A7	APOE	BCL10	IKBKAP	DARS	PPARGC1A	ATPIF1	VAMP3	SURF1	STK16	TRAF1	DAG1	PXN	CDC42EP2	CDA	LIN7A	CHAF1A	CHAF1B	COX11	COX10	GJA1	GJA4	GJA5	CDC42	NDUFS4	NUBP1	GPX3	FANCA	ZW10	FANCC	COX15	PPP2R1A	IRAK1	ALDH5A1	VIL1	SLC9A3R1	HMGA1	WAS	STOM	WASL	MDM4	KPNA3	MAP3K11	FMOD	PARD3	NFS1	AASS	HPRT1	CLDN14	CD9	LPXN	DGKD	PTK2B	PEX14	APC	SCO1	IL2RB	MUC20	TUBGCP2	MIS12	VWF	MNAT1	PRLR	PTCH2	FAF1
RIBONUCLEOPROTEIN_COMPLEX_BIOGENESIS_AND_ASSEMBLY	http://www.broadinstitute.org/gsea/msigdb/cards/RIBONUCLEOPROTEIN_COMPLEX_BIOGENESIS_AND_ASSEMBLY	EIF2C1	EIF5	RPS3A	DDX20	EIF2B2	EIF2B5	PRPF31	EIF4G2	EIF4A2	SDAD1	USP39	NPM1	GEMIN7	GEMIN4	PAIP2	PAIP1	EIF2B1	SF3A1	EIF4B	NOLC1	POP4
INTRACELLULAR_TRANSPORT	http://www.broadinstitute.org/gsea/msigdb/cards/INTRACELLULAR_TRANSPORT	SSR1	BAK1	RAE1	HOMER3	APOE	VPS4B	OPA1	KIF5A	VTI1A	NPC1	NPC2	NFKBIE	MTX2	RER1	MYO9B	BCL2L1	CALR	CDC37	TRAM1	SEC23IP	KIF3B	ABCG1	TRPS1	BET1L	GOSR2	GOSR1	LGTN	HTATIP2	TIMM17A	GLI3	COPB2	COPB1	AP3B2	ANP32A	GOLGA5	KDELR1	AP3B1	KDELR2	ANKRD27	BET1	NAGPA	PEX19	BCL2	DDX19B	PEX16	PEX14	AP3D1	BCL6	SNAP23	PEX12	UPF2	GABARAP	COG3	YWHAH	COG7	RAB35	GSK3B	SSR2	COG2	NCBP2	XPO6	TGFB1	KLHL2	STARD3	DDX25	SCAMP1	MCM3AP	NUP133	SCAMP2	NUPL2	TNNT2	COPG2	LYST	DERL2	DERL1	STX7	NAPG	ABCA2	NAPA	ABCA1	LMAN1	NPM1	MYO1E	TRNT1	PTTG1IP	RHOT2	TRIP6	PEX6	PEX7	ZFYVE16	RHOB	RANBP2	NCKIPSD	KPNB1	ZW10	KHDRBS1	TIMM44	MFN2	KIF1C	KPNA4	KPNA3	COPE	KPNA1	NUP98	AP1M2	NUP160	CDH1	SEC63	AP3M1	CCS	APPBP2	TNPO1	ATXN1	FAF1	GGA1	F2R
ION_BINDING	http://www.broadinstitute.org/gsea/msigdb/cards/ION_BINDING	GDA	S100A8	LTBP4	TPD52	MAP3K6	MAP3K5	CIZ1	PIM1	PRDM4	NEK6	CALR	CALU	CDA	GPD2	HPCAL1	CRIP2	SPHK1	OXSR1	RNF4	RNF5	TRPS1	NOTCH4	ATP2A1	CDC42BPB	CANX	LNPEP	MTHFD2	ACO2	MMP17	MMP15	MMP14	SRPK1	LRPAP1	CETN1	HPRT1	SNRK	PPP3CB	PKD2	LIMD1	PEX12	MSRB2	MSRB3	RLF	MNAT1	LRP1	MAPK12	FBLN2	CALM3	STK38	MMP9	MMP2	TIMM9	RGN	ASPH	HDAC10	STK4	TIMM8B	THBD	GCLC	IRAK3	DYRK3	ATP7A	SLC25A12	SLC25A13	PDCD6	CTCF	KPNB1	MT3	SCIN	NUCB2	ERN1	ZFPM2	MDM4	PRNP	AOC3	FKBP9	SPOCK2	TIMM10	CABP4	CALML3	COMP	CCS	MSH6	MSH2	FBN1	SIRT2	ICK	RCN1	GCA
LIPID_BINDING	http://www.broadinstitute.org/gsea/msigdb/cards/LIPID_BINDING	NDUFAB1	STARD3	PIGK	APOA1	APOE	PGRMC1	ZFYVE16	SDPR	PGRMC2	ZFYVE1	ALDH6A1	NPC2	SCIN	GC	HDLBP	GPAA1	APOC2	ALDH1A1	RASGRP4	HSD17B4	CD24	WDFY1	PSAP	RAB35	FABP4	CPNE3	GRK5	FABP7	SCP2	PLEKHA2
PYROPHOSPHATASE_ACTIVITY	http://www.broadinstitute.org/gsea/msigdb/cards/PYROPHOSPHATASE_ACTIVITY	XRCC5	ATP1B1	ATP1B3	DDX17	DHX38	VPS4B	GNG3	GTPBP2	OPA1	RFC3	SMARCAL1	GNAI3	GNAI1	ENPP3	ARF6	MYO9B	THTPA	RAC2	RAC3	RAC1	ATP11B	ABCG1	ATP2A2	ARF3	ATP2A1	CCT8	ARF4	ABCF1	RAB5B	RBBP4	GNB1	RAB5A	RUVBL1	RASD1	RAB3D	WRNIP1	SKIV2L	GNG11	RAB11B	ABCD3	ABCD4	ATP1A1	ATP1A2	TRIM23	RAB35	GNG10	ABCC1	GNA13	SEPT4	GNA15	GNA11	EIF5	RRAD	DDX25	RRAS	DDX21	DDX20	MX2	NUDT2	CLPX	MRAS	ARFRP1	ABCA2	ATP6V1B2	RRAGC	DDX3X	KATNA1	ENTPD4	MYO1E	ABCB7	ATP7A	DDX56	PSMC5	PSMC4	DDX54	DUT	PEX6	CDC42	ARHGAP5	RHOA	RHOB	RHOC	RHOD	RALBP1	RECQL	RRAS2	ERCC8	ERCC3	MSH6	MSH2	RABL2A	GSPT1
HYDROLASE_ACTIVITY_ACTING_ON_ACID_ANHYDRIDES	http://www.broadinstitute.org/gsea/msigdb/cards/HYDROLASE_ACTIVITY_ACTING_ON_ACID_ANHYDRIDES	XRCC5	ATP1B1	ATP1B3	DDX17	DHX38	VPS4B	GNG3	GTPBP2	OPA1	RFC3	SMARCAL1	GNAI3	GNAI1	ENPP3	MYO9B	ARF6	THTPA	RAC2	RAC3	RAC1	ATP11B	ABCG1	ATP2A2	ARF3	ARF4	ATP2A1	CCT8	ABCF1	RAB5B	RBBP4	GNB1	RAB5A	RUVBL1	RASD1	RAB3D	SKIV2L	WRNIP1	GNG11	RAB11B	ABCD3	ABCD4	ATP1A1	ATP1A2	TRIM23	RAB35	GNG10	ABCC1	GNA13	SEPT4	GNA15	GNA11	EIF5	RRAD	DDX25	RRAS	DDX21	DDX20	MX2	NUDT2	CLPX	MRAS	ARFRP1	ABCA2	ATP6V1B2	RRAGC	DDX3X	KATNA1	ENTPD4	MYO1E	ABCB7	ATP7A	DDX56	PSMC5	PSMC4	DDX54	DUT	PEX6	CDC42	ARHGAP5	RHOA	RHOB	RHOC	RHOD	RALBP1	RECQL	RRAS2	ERCC8	ERCC3	MSH6	MSH2	RABL2A	GSPT1
GUANYL_NUCLEOTIDE_BINDING	http://www.broadinstitute.org/gsea/msigdb/cards/GUANYL_NUCLEOTIDE_BINDING	SEPHS1	HBS1L	RRAGA	ARF6	RRAGC	RALB	RALA	RHOB	EIF2B2	GNL3	RAP2B	GTPBP1	ARHGEF5	DRG2	TRIM23	ARF3	RIT1	SEPT6	GBP2
PEPTIDASE_ACTIVITY	http://www.broadinstitute.org/gsea/msigdb/cards/PEPTIDASE_ACTIVITY	MMP9	THOP1	PPP2R5C	IDE	ENPEP	MMP2	USP53	CPA3	F10	F9	NPEPPS	BACE1	CPD	ADAMTS2	ACR	MME	ACE	TINAG	APEH	CPB2	METAP1	METAP2	UCHL1	LNPEP	CASP6	CASP3	CASP7	CASP8	USP11	LTF	DPP4	DPEP1	VCPIP1	UFD1L	MMP17	MMP15	MMP14	PROC	BLMH	SENP1	PSEN1	CTSD	CTSB	CTSH	PMPCA	PREP	USP9X	SHFM1	APH1B	C1R	PCSK2	TOR1A	PCSK7	HGFAC	CAPN6	KLK8	CAPN5	TMPRSS6
ATPASE_ACTIVITY_COUPLED	http://www.broadinstitute.org/gsea/msigdb/cards/ATPASE_ACTIVITY_COUPLED	ABCF1	XRCC5	ATP1B1	ATP1B3	PEX6	DDX17	DHX38	DDX25	VPS4B	DDX21	DDX20	RBBP4	RALBP1	CLPX	RECQL	RFC3	SMARCAL1	SKIV2L	ATP6V1B2	ERCC8	DDX3X	KATNA1	ABCD3	ABCD4	MYO1E	ATP11B	ATP1A1	ATP1A2	ABCB7	ABCG1	ATP7A	DDX56	ATP2A2	CCT8	ATP2A1	ABCC1	DDX54
ESTABLISHMENT_OF_PROTEIN_LOCALIZATION	http://www.broadinstitute.org/gsea/msigdb/cards/ESTABLISHMENT_OF_PROTEIN_LOCALIZATION	XPO6	KLHL2	TGFB1	SSR1	APOA1	HOMER3	DNAJC1	EGFR	MCM3AP	NUPL2	BACE2	DERL2	DERL1	NFKBIE	ABCA1	CALR	CDC37	NPM1	ANGPTL3	TRAM1	SEC23IP	CIDEA	ABCG1	TRNT1	TRPS1	PTTG1IP	LGTN	TRIP6	TIMM17A	PEX6	GLI3	CANX	PEX7	ZFYVE16	NCKIPSD	RANBP2	KPNB1	KDELR1	AP3B1	KDELR2	TIMM44	MFN2	ZDHHC17	KPNA4	KPNA3	KPNA1	AP1M2	CDH1	SEC63	NAGPA	PEX19	AP3M1	PEX16	PYCARD	AP3D1	PEX14	BCL6	PEX12	APPBP2	CD24	TNPO1	GABARAP	YWHAH	COG7	GSK3B	FAF1	GGA1	SSR2	COG2	F2R
PROTEIN_LOCALIZATION	http://www.broadinstitute.org/gsea/msigdb/cards/PROTEIN_LOCALIZATION	SSR1	HOMER3	BACE2	NFKBIE	AKAP10	CALR	CDC37	SEC23IP	TRAM1	CIDEA	ABCG1	TRPS1	LGTN	TIMM17A	CANX	GLI3	KDELR1	AP3B1	KDELR2	ZDHHC17	NAGPA	PEX19	PEX16	PEX14	AP3D1	BCL6	CD24	PEX12	GABARAP	COG3	YWHAH	COG7	GSK3B	RAB35	SSR2	COG2	XPO6	KLHL2	TGFB1	APOA1	DNAJC1	EGFR	MCM3AP	NUPL2	DERL2	DERL1	ABCA1	NPM1	ANGPTL3	TRNT1	PTTG1IP	TRIP6	PEX6	PEX7	ZFYVE16	RANBP2	NCKIPSD	KPNB1	TOPORS	TIMM44	MFN2	CD81	KPNA4	KPNA3	KPNA1	AP1M2	CDH1	SEC63	AP3M1	PYCARD	APPBP2	ERCC3	TNPO1	FAF1	GGA1	F2R
MEMBRANE_LIPID_METABOLIC_PROCESS	http://www.broadinstitute.org/gsea/msigdb/cards/MEMBRANE_LIPID_METABOLIC_PROCESS	APOA1	ST3GAL6	PLA1A	SPTLC1	UGCG	CHPT1	NEU3	PLA2G2D	APOC2	B4GALT4	LPL	SPHK1	PLA2G4B	PTEN	ASAH1	ASAH2	PIGK	PIGF	GPX4	PIK3C2A	PIGS	CD81	CLN8	CLN6	GPAA1	DGKE	ETNK1	PLCD1	PIK3R1	PSAP	FADS1	DPM2	SMPD3
GTP_BINDING	http://www.broadinstitute.org/gsea/msigdb/cards/GTP_BINDING	SEPHS1	HBS1L	RRAGA	ARF6	RRAGC	RALB	RHOB	RALA	EIF2B2	GNL3	RAP2B	GTPBP1	ARHGEF5	DRG2	TRIM23	ARF3	RIT1	SEPT6	GBP2
NUCLEOSIDE_TRIPHOSPHATASE_ACTIVITY	http://www.broadinstitute.org/gsea/msigdb/cards/NUCLEOSIDE_TRIPHOSPHATASE_ACTIVITY	XRCC5	ATP1B1	ATP1B3	DDX17	DHX38	VPS4B	GNG3	GTPBP2	OPA1	RFC3	SMARCAL1	GNAI3	GNAI1	ARF6	MYO9B	THTPA	RAC2	RAC3	RAC1	ATP11B	ABCG1	ATP2A2	ARF3	ATP2A1	ARF4	CCT8	ABCF1	RAB5B	RBBP4	GNB1	RAB5A	RUVBL1	RASD1	RAB3D	WRNIP1	SKIV2L	GNG11	RAB11B	ABCD3	ABCD4	ATP1A1	ATP1A2	TRIM23	GNG10	RAB35	ABCC1	GNA13	SEPT4	GNA15	GNA11	EIF5	RRAD	DDX25	RRAS	DDX21	DDX20	MX2	CLPX	MRAS	ARFRP1	ABCA2	ATP6V1B2	RRAGC	DDX3X	KATNA1	MYO1E	ABCB7	ATP7A	DDX56	PSMC5	PSMC4	DDX54	PEX6	CDC42	ARHGAP5	RHOA	RHOB	RHOC	RHOD	RALBP1	RECQL	RRAS2	ERCC8	ERCC3	MSH6	MSH2	RABL2A	GSPT1
PERINUCLEAR_REGION_OF_CYTOPLASM	http://www.broadinstitute.org/gsea/msigdb/cards/PERINUCLEAR_REGION_OF_CYTOPLASM	VAPA	TPD52	SLC2A4	ANP32A	ZFYVE1	STX6	BCL10	ACTN4	DCTN3	NPC1	MAGEE1	CLN5	CAV2	CDH1	MYO9B	APEX1	YWHAB	TPD52L1	ATP7A	FAF1	DNAJB6
TRANSFERASE_ACTIVITY_TRANSFERRING_GLYCOSYL_GROUPS	http://www.broadinstitute.org/gsea/msigdb/cards/TRANSFERASE_ACTIVITY_TRANSFERRING_GLYCOSYL_GROUPS	B3GALT4	ST3GAL1	ST3GAL2	ST3GAL5	ST3GAL4	ST3GAL6	RPN1	OGT	UGCG	MGAT2	EXT1	GCNT2	PPAT	B3GNT6	GCNT1	B4GALT4	SDF2	B4GALT1	MGAT4B	MGAT4A	ST6GAL1	B4GALT2	GBE1	PARP1	ALG3	ALG5	UMPS	MTAP	GALNT3	GALNT2	GALNT1	FUT7	QTRT1	HPRT1	C1GALT1	B3GALT2	SIRT4	SIRT5	APRT	PYGL	DPM2
ESTABLISHMENT_OF_CELLULAR_LOCALIZATION	http://www.broadinstitute.org/gsea/msigdb/cards/ESTABLISHMENT_OF_CELLULAR_LOCALIZATION	SSR1	BAK1	APOE	HOMER3	RAE1	VPS4B	CDCA5	OPA1	KIF5A	VTI1B	VTI1A	NPC1	NPC2	ZWINT	BACE2	NFKBIE	MTX2	RER1	MYO9B	BCL2L1	ARFGEF2	CALR	ARFGEF1	CDC37	TRAM1	SEC23IP	KIF3B	CIDEA	CDC23	ABCG1	TRPS1	BET1L	GOSR2	GOSR1	LGTN	HTATIP2	TIMM17A	CANX	GLI3	COPB2	COPB1	AP3B2	ANP32A	GOLGA5	KDELR1	AP3B1	KDELR2	ANKRD27	LRMP	SNAP29	BET1	NAGPA	PEX19	BCL2	DDX19B	PEX16	AP3D1	PEX14	BCL6	PEX12	SNAP23	UPF2	GABARAP	COG3	YWHAH	COG7	GSK3B	RAB35	SSR2	COG2	NCBP2	SNCAIP	XPO6	KLHL2	TGFB1	STARD3	APOA1	DDX25	DNAJC1	SCAMP1	NUP133	MCM3AP	SCAMP2	NUPL2	TNNT2	COPG2	LYST	VAMP3	DERL2	STX7	DERL1	NAPG	CCL8	ABCA2	NAPA	ABCA1	CCL5	LMAN1	NPM1	MYO1E	LIN7A	TRNT1	PTTG1IP	RHOT2	TRIP6	PEX6	PEX7	ZFYVE16	RHOB	RANBP2	NCKIPSD	KPNB1	ZW10	KHDRBS1	NUSAP1	TIMM44	MFN2	KIF1C	SCIN	KPNA4	KPNA3	COPE	KPNA1	NUP98	CPLX2	AP1M2	NUP160	CDH1	SEC63	HRH3	AP3M1	PYCARD	PAFAH1B1	CCS	APPBP2	TNPO1	SCRN1	CENPE	ATXN1	FAF1	GGA1	F2R
SMALL_PROTEIN_CONJUGATING_ENZYME_ACTIVITY	http://www.broadinstitute.org/gsea/msigdb/cards/SMALL_PROTEIN_CONJUGATING_ENZYME_ACTIVITY	MYLIP	WWP2	ANAPC4	UBE2C	UHRF2	UBE2M	FBXL6	ANAPC11	UBE3C	STUB1	ERCC8	UBE2D3	UBE2D2	FBXW2	FBXO3	TRAF6	CBL	CDC23	TRIM23	BIRC3	ATG3	SMURF2	SMURF1	UBE2E2	UBE2E1
REGULATION_OF_TRANSCRIPTION_FACTOR_ACTIVITY	http://www.broadinstitute.org/gsea/msigdb/cards/REGULATION_OF_TRANSCRIPTION_FACTOR_ACTIVITY	UBE2V1	EGLN1	PRDX3	NPM1	PYCARD	PEX14	BCL10	CEBPG	UBE2N	CARD11	ID2	NARFL	ID3	IKBKB	MAP3K13
ACTIVE_TRANSMEMBRANE_TRANSPORTER_ACTIVITY	http://www.broadinstitute.org/gsea/msigdb/cards/ACTIVE_TRANSMEMBRANE_TRANSPORTER_ACTIVITY	ATP1B1	SLC9A6	ATP1B3	SLC7A8	SLC7A6	SLC12A7	SLC12A9	SLC38A3	ATP6V1B2	ATP11B	ABCB7	ANKH	ABCG1	ATP7A	SLC25A12	SLC25A11	SLC25A13	ATP2A2	ATP2A1	SLC13A4	SLC5A3	ABCF1	SLC20A2	SLC15A2	SLC1A5	SLC1A3	SLC22A4	SLC22A3	SLC1A1	SLC3A2	SLC7A10	ABCD3	ABCD4	ATP1A1	ATP1A2	SLC6A6	SLC18A2	ABCC1	CTNS
NUCLEAR_ENVELOPE_ENDOPLASMIC_RETICULUM_NETWORK	http://www.broadinstitute.org/gsea/msigdb/cards/NUCLEAR_ENVELOPE_ENDOPLASMIC_RETICULUM_NETWORK	RTN4	XPO1	SLC9A6	VAPB	ORMDL1	ALG3	MRVI1	BSCL2	UBQLN4	PIGK	PIGF	SRPR	RAE1	POMT1	CASP7	RPN1	ASPH	DDOST	SLC33A1	PIGS	KRTCAP2	AADAC	PSEN1	ERN1	LRMP	EXT1	SRP9	DERL2	DERL1	GPAA1	LMAN1	EDEM1	DERL3	PEX16	DAD1	PLP2	HERPUD1	DPM2	SPCS1
MACROMOLECULAR_COMPLEX_ASSEMBLY	http://www.broadinstitute.org/gsea/msigdb/cards/MACROMOLECULAR_COMPLEX_ASSEMBLY	OXA1L	EIF2C1	CD2AP	APOE	EIF2B2	EIF2B5	IKBKAP	MED12	PPARGC1A	PTRF	ATPIF1	SURF1	DAG1	PXN	CDC42EP2	CDA	PAIP2	PAIP1	CHAF1A	CHAF1B	COX11	COX10	NAP1L1	GJA1	NAP1L3	GJA4	GJA5	NAP1L4	NUBP1	GPX3	FANCA	FANCC	COX15	ATF7IP	PRPF31	SNAPC5	BRF1	VIL1	WAS	MED4	EIF4A2	MAP3K11	FMOD	PARD3	NFS1	AASS	HPRT1	CLDN14	LPXN	DGKD	PTK2B	USP39	PEX14	EIF2B1	SF3A1	MIS12	MNAT1	PTCH2	CAPZA2	EIF5	CAPZA1	SLC7A6	VCL	SLC7A7	GTF2E1	DDX20	BCL10	DARS	VAMP3	TRAF1	STK16	NPM1	ASF1A	TAF5	LIN7A	EIF4B	GTF2F2	E2F2	E2F3	CDC42	NDUFS4	RPS3A	ZW10	PPP2R1A	IRAK1	ALDH5A1	CDK7	SLC9A3R1	HMGA1	STOM	EIF4G2	WASL	MDM4	KPNA3	CD9	GTF3C4	SCO1	APC	IL2RB	MUC20	TUBGCP2	VWF	PRLR	FAF1
CELLULAR_LOCALIZATION	http://www.broadinstitute.org/gsea/msigdb/cards/CELLULAR_LOCALIZATION	SSR1	BAK1	HOMER3	RAE1	APOE	VPS4B	CDCA5	OPA1	KIF5A	VTI1B	VTI1A	NPC1	NPC2	ZWINT	BACE2	NFKBIE	MTX2	RER1	MYO9B	BCL2L1	CALR	ARFGEF2	ARFGEF1	CDC37	TRAM1	SEC23IP	KIF3B	CDC23	CIDEA	ABCG1	TRPS1	BET1L	GOSR2	LGTN	GOSR1	HTATIP2	TIMM17A	CANX	GLI3	COPB2	COPB1	ANP32A	AP3B2	GOLGA5	KDELR1	AP3B1	KDELR2	ANKRD27	LRMP	SNAP29	BET1	NAGPA	PEX19	BCL2	DDX19B	PEX16	AP3D1	PEX14	BCL6	SNAP23	PEX12	UPF2	GABARAP	COG3	CDH13	YWHAH	COG7	GSK3B	RAB35	SSR2	COG2	NCBP2	SNCAIP	XPO6	KLHL2	TGFB1	STARD3	APOA1	DDX25	DNAJC1	SCAMP1	EGFR	MCM3AP	NUP133	SCAMP2	NUPL2	TNNT2	COPG2	LYST	VAMP3	DERL2	DERL1	STX7	NAPG	CCL8	NAPA	ABCA2	ABCA1	CCL5	LMAN1	NPM1	NIN	MYO1E	LIN7A	TRNT1	PTTG1IP	RHOT2	TRIP6	PEX6	PEX7	ZFYVE16	RHOB	NCKIPSD	RANBP2	KPNB1	ZW10	KHDRBS1	NUSAP1	TOPORS	TIMM44	KIF1C	MFN2	SCIN	KPNA4	KPNA3	KPNA1	COPE	CPLX2	NUP98	AP1M2	NUP160	CDH1	SEC63	HRH3	AP3M1	CD2	PYCARD	CCS	PAFAH1B1	APPBP2	TNPO1	SCRN1	CENPE	ATXN1	FAF1	GGA1	F2R
DEPHOSPHORYLATION	http://www.broadinstitute.org/gsea/msigdb/cards/DEPHOSPHORYLATION	PTPN22	TIMM50	PTEN	TGFB1	PPP2R1A	PPM1G	PPP2R2A	PPP5C	PPP6C	DUSP10	THTPA	PPP2CA	PTPN7	PTPRB	PTPN6	PTPN9	PTPRZ1	PTPN12	DUSP4	DUSP2	DUSP9	DUSP6
NEGATIVE_REGULATION_OF_CELLULAR_METABOLIC_PROCESS	http://www.broadinstitute.org/gsea/msigdb/cards/NEGATIVE_REGULATION_OF_CELLULAR_METABOLIC_PROCESS	EPC1	SIN3A	SUPT5H	TWIST2	TWIST1	ZHX1	MECP2	RAD9A	EIF2AK1	BACE2	CDA	BCOR	KLF12	PAIP2	PHB	ATR	UBP1	TERF2IP	HSBP1	DAXX	GFI1B	ZNF148	ATF7IP	TLE1	INHBA	NSD1	PEX14	BCL6	TNP1	ILF3	PHF12	SNAI2	STAT3	YAF2	APBB1	TCEAL1	TGFB1	DNAJC1	SOCS1	PA2G4	RAD17	GCLC	SNW1	CDKN1A	CDKN1B	DNMT1	ARID4A	E2F6	DEDD	CTCF	PCGF6	NFX1	KHDRBS1	SLA2	ARID5B	LDB1	RB1	INHA	NRIP1	MDM4	MAPRE1	BCLAF1	GLIS2	CALCA	POU2F1	ERCC4	TERF2	APC	SIRT4	SIRT5	SIRT2	ATXN1	ID2	DR1	IRF7	IRF8	IRF2	ID4	ID3	IGFBP3
CATION_TRANSMEMBRANE_TRANSPORTER_ACTIVITY	http://www.broadinstitute.org/gsea/msigdb/cards/CATION_TRANSMEMBRANE_TRANSPORTER_ACTIVITY	SLC9A6	CUL5	KCNK6	SLC12A7	SLC12A9	RHCG	RYR1	SURF1	SCN1B	CACNB3	SLC11A2	SLC31A2	TRPC3	KCNK1	KCNK3	ATP2A2	ATP2A1	COX11	SLC20A2	COX10	SLC15A2	SLC22A4	SLC22A3	SLC22A2	SLC22A1	COX15	SLC3A2	PKD2	COX7A1	ITPR3	ACCN1	KCNC3	COX5A	SLC40A1	COX7B	KCNA6	ATP6V1B2	KCNA5	KCNS3	CACNA2D1	CACNA1S	P2RX7	P2RX3	CACNA1G	SLC13A4	SLC5A3	UQCRC1	SCN7A	COX4I1	CCS	KCNN4	KCNN2	SLC6A6
HYDROLASE_ACTIVITY_ACTING_ON_ACID_ANHYDRIDESCATALYZING_TRANSMEMBRANE_MOVEMENT_OF_SUBSTANCES	http://www.broadinstitute.org/gsea/msigdb/cards/HYDROLASE_ACTIVITY_ACTING_ON_ACID_ANHYDRIDESCATALYZING_TRANSMEMBRANE_MOVEMENT_OF_SUBSTANCES	ABCF1	ATP1B1	ATP1B3	ATP6V1B2	ABCD3	ABCD4	ATP11B	ATP1A1	ATP1A2	ABCB7	ABCG1	ATP7A	ATP2A2	ATP2A1	ABCC1
PRIMARY_ACTIVE_TRANSMEMBRANE_TRANSPORTER_ACTIVITY	http://www.broadinstitute.org/gsea/msigdb/cards/PRIMARY_ACTIVE_TRANSMEMBRANE_TRANSPORTER_ACTIVITY	ABCF1	ATP1B1	ATP1B3	ATP6V1B2	ABCD3	ABCD4	ATP11B	ATP1A1	ATP1A2	ABCB7	ABCG1	ATP7A	ATP2A2	ATP2A1	ABCC1
CYSTEINE_TYPE_PEPTIDASE_ACTIVITY	http://www.broadinstitute.org/gsea/msigdb/cards/CYSTEINE_TYPE_PEPTIDASE_ACTIVITY	UCHL1	CASP6	CASP3	USP53	CASP7	CASP8	USP11	VCPIP1	UFD1L	BLMH	CTSB	CTSH	USP9X	CAPN6	CAPN5	TINAG
REGULATION_OF_DNA_BINDING	http://www.broadinstitute.org/gsea/msigdb/cards/REGULATION_OF_DNA_BINDING	UBE2V1	EGLN1	PRDX3	TGFB1	NPM1	PYCARD	PEX14	APEX1	BCL10	CEBPG	UBE2N	CARD11	ID2	NARFL	ID3	IKBKB	MAP3K13
TRANSFERASE_ACTIVITY_TRANSFERRING_PHOSPHORUS_CONTAINING_GROUPS	http://www.broadinstitute.org/gsea/msigdb/cards/TRANSFERASE_ACTIVITY_TRANSFERRING_PHOSPHORUS_CONTAINING_GROUPS	CLK1	MAP3K7	MAP3K6	MAP3K5	CLK3	PIK3C3	PIK3CA	TLK2	MAP2K6	PIK3CG	ROCK1	ROCK2	PIK3CB	DPAGT1	NME4	MAPK1	EIF2AK1	MAPK6	MAPK9	MST1R	EIF2AK2	ERBB2	MAP2K1	MAP2K3	TGFBR2	SPHK1	ATM	CDC42BPB	BCKDK	PMVK	LATS2	PIK3C2A	SRPK1	RIPK1	BRDT	MKNK2	HK2	POLA1	DGKA	SNRK	DGKE	DGKD	PTK2B	PAPSS1	PDK1	PDK2	DGKQ	PDK3	PDK4	CSNK2B	RPS6KA3	CSNK1D	EPGN	GSK3B	STK38	RPS6KB2	CSNK2A2	CSNK2A1	EGFR	PDXK	TESK1	PHKA2	STK16	CCL2	STK10	PTK7	MAPKAPK2	CCL4	POLE4	POLE3	STK19	MET	TRNT1	IKBKE	POLD4	PLK3	PLK1	POLD1	DYRK1A	MERTK	TIE1	CDK7	PBK	IGF2R	ERN1	UGP2	XYLB	FLT1	FLT4	PRKX	PRIM1	WNK4	BCR	POLG	PIM1	WNK1	POLB	PDGFRL	PDGFRA	EFNA4	NEK4	NEK6	CHKA	PFKFB2	STK17B	CHEK2	TK2	VRK1	OXSR1	KDR	POLRMT	NRP2	NRP1	RNGTT	CKB	TGFA	CDS1	ADK	MAP3K13	MAP3K11	REV3L	POLR2E	POLR2D	GALK2	GALK1	CSNK1A1	POLR3G	POLR3K	MAPK11	KHK	MAPK12	MAPK13	TJP2	CASK	ITPKA	DNTT	CHPT1	STK4	CDKL1	RIPK3	PRPS2	MAP4K2	MAP4K1	IRAK3	LMTK2	CSF1R	RYK	AK5	CPNE3	GUK1	PRKAG1	ACVR1B	PIGF	PAK2	CDK10	PAK1	TERT	IRAK1	PFKL	MPP1	PFKP	PRKCH	PFKM	DAPK2	DAPK3	TYK2	CRKL	PRKD3	FRK	PRKCZ	TRIB2	TRIB1	EXOSC10	MAP3K3	ETNK1	TEP1
MACROMOLECULE_BIOSYNTHETIC_PROCESS	http://www.broadinstitute.org/gsea/msigdb/cards/MACROMOLECULE_BIOSYNTHETIC_PROCESS	EIF2C1	RPL14	B3GALT4	HRSP12	OGT	EIF2B2	EIF2B5	MRPL52	MRPL51	AARS	PPARGC1A	SARS2	EIF2AK1	HAS1	RARS	BACE2	EXT1	GCNT2	GCNT1	MGAT4B	MGAT4A	PAIP2	PAIP1	ABCF1	COPS5	ACN9	CHST12	EEF2K	MRPL3	INHBA	EIF4A2	MTRF1	RPL3L	NACA	FUT7	GPAA1	RPL27A	MRPL10	RPL31	TSTA3	RRBP1	ETF1	EIF2B1	COG3	COG7	RPL22	RPL21	DPM2	LRP2	APBB1	COG2	HBS1L	TLR1	EIF5	RPS6KB2	TLR6	TLR9	FNTB	APOA1	DDX25	RPN1	SPN	EBI3	BCL10	DARS	IL27	PGGT1B	SDF2	B4GALT1	MRPS24	EIF4B	ST8SIA4	METAP1	NDST1	ALG5	PIGK	ALAS2	PIGF	RPS3A	POMT1	LTB	CHST3	PIGS	MRPS7	INHA	PMM2	EIF4G2	CHST7	CHST8	TM4SF4	GALNT2	GALNT1	ARPP19	B3GALT2	CEBPG	TSFM	LIPC
RESPONSE_TO_ABIOTIC_STIMULUS	http://www.broadinstitute.org/gsea/msigdb/cards/RESPONSE_TO_ABIOTIC_STIMULUS	COPS3	MBIP	GPX1	TRPV4	EIF2B2	EIF2B5	TOPBP1	LIG4	GTF2H2	ATPIF1	CLOCK	GCLC	POLA1	SNN	ERCC8	ERO1L	ERCC3	ERCC4	TRPC3	EIF2B1	ATM	CCL11	POLD1	CIRBP	SCARA3	DNAJB4
NUCLEAR_IMPORT	http://www.broadinstitute.org/gsea/msigdb/cards/NUCLEAR_IMPORT	HTATIP2	GLI3	TGFB1	RANBP2	NCKIPSD	KPNB1	MCM3AP	KPNA4	KPNA3	KPNA1	NFKBIE	CDH1	BCL6	TNPO1	TRPS1	PTTG1IP	FAF1	TRIP6	F2R
POSITIVE_REGULATION_OF_HYDROLASE_ACTIVITY	http://www.broadinstitute.org/gsea/msigdb/cards/POSITIVE_REGULATION_OF_HYDROLASE_ACTIVITY	GNA15	PMAIP1	EDNRA	CASP8AP2	RGN	EGFR	RALBP1	CYCS	BCL2L10	TNNT2	ERN1	APOC2	MOAP1	DIABLO	HIP1	COL4A3	BBC3	AVPR1A	APAF1	F2R
NUCLEOTIDE_METABOLIC_PROCESS	http://www.broadinstitute.org/gsea/msigdb/cards/NUCLEOTIDE_METABOLIC_PROCESS	ADSS	ADCY7	CTPS	ABCA1	HPRT1	PPAT	NT5M	CDA	ENTPD4	NDUFS1	AK5	AMPD3	PTHLH	UMPS	ADM	ADK	CTNS	GUK1
ENDOPLASMIC_RETICULUM_MEMBRANE	http://www.broadinstitute.org/gsea/msigdb/cards/ENDOPLASMIC_RETICULUM_MEMBRANE	RTN4	SLC9A6	VAPB	ORMDL1	MRVI1	ALG3	BSCL2	UBQLN4	PIGK	PIGF	SRPR	CASP7	POMT1	RPN1	ASPH	DDOST	SLC33A1	PIGS	KRTCAP2	AADAC	ERN1	LRMP	EXT1	SRP9	DERL2	DERL1	GPAA1	LMAN1	EDEM1	DERL3	PEX16	DAD1	PLP2	HERPUD1	DPM2	SPCS1
RNA_METABOLIC_PROCESS	http://www.broadinstitute.org/gsea/msigdb/cards/RNA_METABOLIC_PROCESS	SYNCRIP	REST	EPC1	TAF5L	DHX38	VPS4B	IKBKAP	PCBD2	PTBP1	MED12	MECP2	SARS2	PTRF	DUSP11	PABPC1	PAIP1	NOLC1	POP1	POP4	PARP1	TAF1C	ELF1	HTATIP2	ELF3	ELF4	ELF5	ZNF346	DAXX	AUH	ZNF148	BRD7	ATF7IP	BRF1	INHBA	SF3B2	USP39	DHX16	UPF2	TRIM29	TRIM28	TRIM24	PHF12	SF3A1	NCBP2	PRPF4B	LMO4	TCEAL1	TGFB1	MDFIC	BCL10	HIF1A	NFE2L2	LITAF	UBE2V1	ABCA2	CXXC1	TFDP1	HDAC4	HDAC2	ATF7	E2F2	E2F3	E2F6	PTGER3	SLA2	PRPF3	ZFPM2	HIC1	TFAM	NFATC4	GTF3C2	NSUN2	NFATC3	GTF3C4	NFATC1	CEBPA	MAF	CEBPD	NFRKB	CEBPG	GRSF1	ID4	HIRA	DDX17	PPARGC1A	MTF1	PRDM4	MNT	DEAF1	CALR	PLAGL1	PPAN	BCOR	KLF5	UBP1	POLRMT	RNF4	SUPT16H	TCF12	NCOR1	TCF15	PPARG	HSBP1	ZBTB38	ZFP36	CCNH	SCAP	RBBP8	KIN	NR1D2	MLLT1	PEX14	BCL6	HCLS1	SNAI2	SOD2	FOXO1	SMNDC1	GATA2	GATA6	RBMS1	NOVA1	SNW1	SREBF2	PPIG	DNMT1	POU6F2	FUBP1	FOS	DBR1	NRIP1	MDM4	ERCC3	GEMIN7	GEMIN4	SIRT4	SIRT5	GSPT1	DR1	IRF7	IRF8	IRF2	LSM6	LSM4	LSM3	LSM1	RXRA	ZHX1	SMARCAL1	PIR	VEZF1	TCF7	KLF12	MAP2K3	TRPS1	RRN3	CREG1	MYC	GMEB2	GTF2H4	SRPK1	PFDN5	RUVBL1	NSD1	CLOCK	CREM	LIMD1	TRIP11	TRIP13	TNP1	MNAT1	RPS6KA4	TCEB3	PHF5A	NR5A2	RNMT	RBM3	RBM5	RBM6	GTF2E1	SMARCD2	SMARCD3	DDX20	HDAC10	DDIT3	PA2G4	RBPMS	SNRPB2	TRIP4	TAF5	TRNT1	GTF2F2	PRKAR1A	DDX54	ARID4A	DEK	CTCF	FEV	NFX1	ARID5B	RB1	CDK7	HMGA2	HMGA1	CPSF6	CPSF3	CPSF1	NFYB	NFYA	NR3C1	IVNS1ABP	TSC22D1	ADAT1	RNASE6	RNASEH1	PRIM1	SIN3A	U2AF1	SUPT5H	TWIST2	TWIST1	AARS	RARS	ELL	HTATSF1	CDC40	NOTCH2	NOTCH4	BMP6	ADAR	CCNT2	COPS2	GTF3A	COPS5	TBX21	NFKB2	RNGTT	BLZF1	PARN	GFI1B	ASH2L	ABCE1	SNAPC5	PRPF31	SNAPC3	GTF2B	MED4	ASH1L	POLR2G	POLR2E	POLR2D	POLR2B	SUFU	MRPL12	POLR3G	BCAS2	POLR3K	ILF3	PRPF18	STAT3	PPP1R8	NEUROD2	RBM14	THRA	DARS	SNRPN	TRERF1	ELL2	TIAL1	SNRPB	SKIL	RUNX1	RNF14	MAFF	CSTF3	SAP18	PSMC5	CSTF1	SOX18	KHDRBS1	ELP3	LDB1	KHSRP	SUPT3H	ING2	TNFRSF1A	APEX1	ERF	DTX1	CRK
LIPID_CATABOLIC_PROCESS	http://www.broadinstitute.org/gsea/msigdb/cards/LIPID_CATABOLIC_PROCESS	ECH1	ECHS1	ANGPTL3	STS	ACADM	CYP46A1	ACADS	ALDH5A1	CIDEA	CPT1A	CEL	YWHAH	NEU3	PLA2G4B	SMPD3
DNA_PACKAGING	http://www.broadinstitute.org/gsea/msigdb/cards/DNA_PACKAGING	NAP1L1	HAT1	NAP1L3	NAP1L4	ACIN1	ASF1A	CDCA5	DFFB	SIRT4	TNP1	SIRT5	NUSAP1	SYCP3	ASH1L	PRM1	PRM2	CHAF1A	CHAF1B
ELECTRON_TRANSPORT_GO_0006118	http://www.broadinstitute.org/gsea/msigdb/cards/ELECTRON_TRANSPORT_GO_0006118	OXA1L	UQCRC1	PDIA5	PPOX	PLOD1	GPX4	SPR	LOXL1	WWOX	TXNL1	ALDH5A1	NCF4	CDO1	DHRS4	SURF1	ALDH9A1	AOC3	CYP1B1	FDXR	BLVRA	SLC25A12	SLC25A13
SMALL_CONJUGATING_PROTEIN_LIGASE_ACTIVITY	http://www.broadinstitute.org/gsea/msigdb/cards/SMALL_CONJUGATING_PROTEIN_LIGASE_ACTIVITY	MYLIP	WWP2	ANAPC4	UBE2C	UHRF2	UBE2M	FBXL6	UBE3C	ANAPC11	STUB1	ERCC8	ARIH1	UBE2D3	UBE2D2	FBXW2	FBXO3	TRAF6	RNF14	CBL	CDC23	TRIM23	BIRC3	SMURF2	SMURF1	UBE2E1
TRANSMEMBRANE_RECEPTOR_PROTEIN_TYROSINE_KINASE_SIGNALING_PATHWAY	http://www.broadinstitute.org/gsea/msigdb/cards/TRANSMEMBRANE_RECEPTOR_PROTEIN_TYROSINE_KINASE_SIGNALING_PATHWAY	MTSS1	MPZL1	GAB1	TGFA	FRS2	EGFR	SOCS1	IRS1	DOK1	FOXC2	GRB2	ERBB2	ABI1	PXN	PTK2B	EGF	PIK3R1	FIBP	FLT4	CBL	KDR	EPS15	CDH13	PRLR	EPGN	GRB7
ENZYME_BINDING	http://www.broadinstitute.org/gsea/msigdb/cards/ENZYME_BINDING	ALS2	VAPB	UBQLN1	RAPGEF6	SUPT5H	BCL10	DFFB	SOCS1	HDAC10	RAD9A	IRS1	PLAUR	PLCE1	HIF1A	NPC2	ATPIF1	FGD2	FGD1	AKAP12	APOC2	NFKBIA	ITGB2	AKAP11	ABCA1	GCLM	CDC42EP2	DNMT3L	BCOR	FGD4	PARD6A	ATG3	DOCK4	HDAC2	AVPR1A	GRK5	PARP4	TRIP6	HINT1	PRDX3	RANBP2	TOP2B	GOLGA5	CASP2	DHCR24	IRAK1	SIT1	RALBP1	RB1	TOPORS	PRKCD	CCND3	IPO7	MAP3K13	BCL2	CD24	PIK3R1	APC	ZBTB7A	COTL1	SIRT2	VWF	YWHAG	RPS6KA4	FAF1	GGA2
ATPASE_ACTIVITY_COUPLED_TO_MOVEMENT_OF_SUBSTANCES	http://www.broadinstitute.org/gsea/msigdb/cards/ATPASE_ACTIVITY_COUPLED_TO_MOVEMENT_OF_SUBSTANCES	ABCF1	ATP1B1	ATP1B3	ATP6V1B2	ABCD3	ABCD4	RALBP1	ATP11B	ATP1A1	ATP1A2	ABCB7	ABCG1	ATP7A	ATP2A2	ATP2A1	ABCC1
REGULATION_OF_PHOSPHORYLATION	http://www.broadinstitute.org/gsea/msigdb/cards/REGULATION_OF_PHOSPHORYLATION	IL31RA	NDUFS4	MCM7	EGFR	BCL10	SOCS1	INHA	INHBA	CARD14	PSEN1	CCND3	CCND2	CD81	RAD17	ITGB2	CD24	EGF	HCLS1	CDKN1A	CDKN1B	IGFBP3
APOPTOSIS_GO	http://www.broadinstitute.org/gsea/msigdb/cards/APOPTOSIS_GO	CIAPIN1	MAGED1	CUL3	CUL5	MAP3K5	DDAH2	CUL1	OPA1	BRAF	BCL2L10	MAPK1	NME3	MYO18A	NFKBIA	BCL2L1	DIABLO	PHB	SPHK1	RTN4	HTATIP2	ZNF346	DAXX	MAGEH1	INHBA	RIPK1	ALOX12	GPR65	PTK2B	PPP2CA	CDH13	GSK3B	TGFB1	TGFB2	DAP	API5	BCL10	NUDT2	DFFA	DFFB	FADD	TNFAIP8	CCL2	DOCK1	DDX41	ANGPTL4	TRADD	CDKN1A	CDKN1B	IKBKG	DNAJB6	IER3	DEDD	CASP6	CASP3	RPS3A	CASP7	CASP8	RHOB	CASP2	NDUFS1	PPP2R1A	CYCS	ERN1	BCLAF1	TRAIP	DPF1	DAD1	CD2	COL4A3	CEBPG	ANXA5	CUL4A	APAF1	SNCA	DNAJB13	BAK1	APOE	TXNL1	PIM1	TXNDC5	STK17B	CHEK2	CALR	PLAGL1	HIP1	BECN1	LGALS1	SRA1	CIDEA	TPD52L1	TAX1BP1	NOTCH2	LY86	PTEN	BAG4	GPX1	DHCR24	PSEN1	GADD45B	GADD45A	BID	YWHAZ	GULP1	BCL2	BCL6	SPATA4	BIRC6	BIRC3	EEF1E1	CD14	MAEA	CBX4	TLR2	FOXO1	PMAIP1	MRPS30	SMNDC1	CASP8AP2	ACIN1	SOCS2	SOCS3	STK4	TIAL1	RIPK3	GCLC	MCL1	CSE1L	NPM1	GLO1	CFLAR	PTPN6	BBC3	RHOT2	PDCD6	PDCD2	ACVR1B	PCBP4	CXCR4	INHA	DAPK2	DAPK3	PROC	CFL1	SCIN	FAIM3	MDM4	CTSB	GSTP1	PRKCZ	MOAP1	SH3GLB1	PYCARD	ERCC3	IL2RB	SON	IGFBP3	F2R
MACROMOLECULE_LOCALIZATION	http://www.broadinstitute.org/gsea/msigdb/cards/MACROMOLECULE_LOCALIZATION	SSR1	RAE1	HOMER3	BACE2	NFKBIE	AKAP10	CALR	CDC37	SEC23IP	TRAM1	CIDEA	ABCG1	TRPS1	LGTN	TIMM17A	CANX	GLI3	KDELR1	AP3B1	KDELR2	ZDHHC17	NAGPA	PEX19	DDX19B	PEX16	PEX14	AP3D1	BCL6	PEX12	CD24	UPF2	GABARAP	COG3	YWHAH	COG7	GSK3B	RAB35	SSR2	COG2	NCBP2	XPO6	TGFB1	KLHL2	APOA1	DDX25	DNAJC1	EGFR	NUP133	MCM3AP	NUPL2	DERL2	DERL1	ABCA1	NPM1	ANGPTL3	TRNT1	PTTG1IP	TRIP6	PEX6	PEX7	ZFYVE16	NCKIPSD	RANBP2	KPNB1	KHDRBS1	TOPORS	TIMM44	MFN2	CD81	KPNA4	KPNA3	KPNA1	AP1M2	NUP160	CDH1	SEC63	AP3M1	PYCARD	APPBP2	ERCC3	TNPO1	FAF1	GGA1	F2R
PROGRAMMED_CELL_DEATH	http://www.broadinstitute.org/gsea/msigdb/cards/PROGRAMMED_CELL_DEATH	CIAPIN1	CUL3	MAGED1	MAP3K5	CUL5	DDAH2	CUL1	OPA1	BRAF	BCL2L10	MAPK1	NME3	MYO18A	NFKBIA	BCL2L1	DIABLO	PHB	SPHK1	RTN4	HTATIP2	ZNF346	DAXX	MAGEH1	INHBA	RIPK1	ALOX12	GPR65	PTK2B	PPP2CA	CDH13	GSK3B	TGFB1	TGFB2	DAP	API5	BCL10	NUDT2	DFFA	DFFB	FADD	TNFAIP8	CCL2	DOCK1	DDX41	ANGPTL4	TRADD	CDKN1A	CDKN1B	IKBKG	DNAJB6	IER3	DEDD	CASP6	CASP3	RPS3A	CASP7	CASP8	RHOB	CASP2	NDUFS1	PPP2R1A	CYCS	ERN1	BCLAF1	TRAIP	DPF1	CD2	DAD1	COL4A3	CEBPG	ANXA5	CUL4A	APAF1	SNCA	DNAJB13	BAK1	APOE	TXNL1	PIM1	TXNDC5	STK17B	CHEK2	CALR	PLAGL1	HIP1	BECN1	LGALS1	SRA1	CIDEA	TPD52L1	TAX1BP1	NOTCH2	LY86	PTEN	GPX1	BAG4	DHCR24	PSEN1	GADD45B	GADD45A	BID	YWHAZ	GULP1	BCL2	SPATA4	BCL6	BIRC6	BIRC3	EEF1E1	CD14	MAEA	TLR2	CBX4	FOXO1	PMAIP1	MRPS30	SMNDC1	CASP8AP2	ACIN1	SOCS2	SOCS3	STK4	TIAL1	RIPK3	GCLC	MCL1	CSE1L	NPM1	GLO1	PTPN6	CFLAR	BBC3	RHOT2	PDCD6	PDCD2	ACVR1B	PCBP4	CXCR4	INHA	DAPK2	DAPK3	PROC	SCIN	CFL1	FAIM3	CTSB	MDM4	GSTP1	PRKCZ	MOAP1	SH3GLB1	PYCARD	ERCC3	IL2RB	SON	IGFBP3	F2R
REGULATION_OF_APOPTOSIS	http://www.broadinstitute.org/gsea/msigdb/cards/REGULATION_OF_APOPTOSIS	SNCA	CIAPIN1	CUL3	MAGED1	BAK1	MAP3K5	CUL5	APOE	DDAH2	CUL1	OPA1	BRAF	PIM1	BCL2L10	MAPK1	NME3	TXNDC5	MYO18A	STK17B	BCL2L1	CHEK2	CALR	PLAGL1	DIABLO	HIP1	BECN1	PHB	LGALS1	SPHK1	CIDEA	TPD52L1	TAX1BP1	NOTCH2	RTN4	HTATIP2	PTEN	DAXX	BAG4	GPX1	DHCR24	INHBA	PSEN1	ALOX12	BID	YWHAZ	BCL2	PPP2CA	BCL6	BIRC6	BIRC3	CDH13	GSK3B	EEF1E1	TLR2	CBX4	FOXO1	PMAIP1	TGFB1	TGFB2	SMNDC1	CASP8AP2	DAP	API5	BCL10	NUDT2	SOCS2	DFFA	SOCS3	FADD	STK4	TIAL1	TNFAIP8	RIPK3	CCL2	GCLC	MCL1	NPM1	GLO1	ANGPTL4	CFLAR	TRADD	CDKN1A	CDKN1B	BBC3	IKBKG	PDCD6	DNAJB6	IER3	DEDD	ACVR1B	CASP6	CASP3	PCBP4	RPS3A	PPP2R1A	CYCS	INHA	DAPK2	DAPK3	PROC	CFL1	SCIN	ERN1	FAIM3	CTSB	GSTP1	PRKCZ	BCLAF1	TRAIP	DPF1	MOAP1	SH3GLB1	CD2	DAD1	PYCARD	ERCC3	COL4A3	IL2RB	CEBPG	ANXA5	SON	CUL4A	APAF1	IGFBP3	F2R
TRANSCRIPTION_COACTIVATOR_ACTIVITY	http://www.broadinstitute.org/gsea/msigdb/cards/TRANSCRIPTION_COACTIVATOR_ACTIVITY	RFXAP	SMARCD2	SMARCD3	TBPL1	BCL10	PCBD1	RXRA	GABPA	PPARGC1A	MTF1	MNT	RIPK3	ATF2	NPM1	RNF14	TFDP1	TRIP4	SNW1	NR1I3	HTATIP2	COPS5	ELF3	NFKB2	ZFX	HMGA1	NRIP1	BRDT	NFATC4	TRIP11	APEX1	DTX1	TRIM24	YAF2	RBM14
REGULATION_OF_PROTEIN_MODIFICATION_PROCESS	http://www.broadinstitute.org/gsea/msigdb/cards/REGULATION_OF_PROTEIN_MODIFICATION_PROCESS	ITGB2	STUB1	TGFB1	IL31RA	NDUFS4	EGFR	BCL10	HCLS1	SOCS1	PPARGC1A	UBE2N	CARD14	CCND3	CCND2	CD81	RNF139	IGFBP3
TRANSPORT	http://www.broadinstitute.org/gsea/msigdb/cards/TRANSPORT	ITSN1	RAE1	VPS4B	KIF5A	NPC1	NPC2	RYR1	GC	SCN1B	NFKBIE	MTX2	RER1	ARF6	CACNB3	BCL2L1	ARFGEF2	ARFGEF1	SLC29A2	RAC1	KIF3B	ATP11B	LASP1	HTATIP2	SLC20A2	SLC22A4	ANP32A	SLC22A3	SLC22A6	SLC22A5	KDELR1	SLC22A2	SLC22A1	KDELR2	SLC3A2	CLIC1	LRPAP1	LRMP	SNAP29	AMPH	DDX19B	PKD2	SNAP23	UPF2	CDH13	STAB1	GSK3B	LRP2	NCBP2	TGFB1	MCM3AP	SLC33A1	VAMP3	CCL8	ABCA2	ABCA1	CCL5	MYO1E	ABCB7	ABCB6	ABCB4	ATP7A	PTTG1IP	SLC13A4	SLC1A5	SLC1A3	SCN7A	SLC1A1	SLC7A10	KIF1C	HRH3	SLC35B4	CCS	APPBP2	SCNN1A	CBL	SCRN1	FAF1	SLC35A3	APOE	WNK4	WNK1	VTI1B	AP4M1	VTI1A	PPBP	CHKA	MYO9B	CALR	AHSG	SLC11A2	STX12	SLC31A2	HIP1	ATP2A1	GOSR2	GOSR1	GJA4	GLI3	GOLGA5	STX1A	SLC26A4	SLC26A3	ZDHHC17	RAB5A	BET1	PEX19	BCL2	PEX16	PEX14	BCL6	CD24	PEX12	GABARAP	COG3	YWHAH	COG7	RAB35	CD14	COG2	KIF20A	SNCAIP	GATA2	NUP133	SNX2	SNX1	LMAN1	FOLR2	NPM1	ARL6IP5	LIN7A	SLC25A12	SLC25A11	SLC25A13	SLC25A17	ACTR1A	RANBP2	ZW10	RALBP1	MFN2	SCIN	COPE	CPLX2	NUP160	SLC37A4	ATXN1	SH3BP4	SLC18A2	SSR1	KCNK6	CLCA2	OPA1	COLEC12	ATP6V0B	SEC23IP	KCNK1	KCNK3	TRPS1	SYTL2	MSR1	COPB2	SLC23A2	COPB1	STX6	NAGPA	CTNS	SSR2	KCNC3	XPO6	ATP6AP1	SLC7A8	SLC7A6	SLC7A7	SLC2A5	APOA1	SLC2A4	SLC2A3	DDX25	SLC2A1	COPG2	SLC40A1	STX8	STX7	KCNA6	KCNA5	DOCK1	ANGPTL3	PRAF2	CACNA2D1	TRNT1	TRIP6	SEC24B	PEX6	PEX7	ZFYVE16	RHOB	SEC23A	ATP6V1H	IGF2R	NUP98	AP1M2	CDH1	SEC63	AP3M1	TCIRG1	PLP2	PSAP	SLC14A1	GGA1	SLC14A2	AQP1	AQP2	GOT2	BAK1	HOMER3	CLNS1A	RHCG	CDC37	TRAM1	TRPC3	ABCG1	NPY	BET1L	LGTN	CHRNB1	CLEC7A	ABCF2	SLC16A10	TIMM17A	EDNRA	AP3B2	AP3B1	SLC25A4	LDLRAP1	ANKRD27	GULP1	SLC19A1	ABCD2	ABCD3	AP3D1	ABCD4	ABCC1	ABCC5	KLHL2	STARD3	SLC4A1	SCAMP1	SCAMP2	NUPL2	TNNT2	LYST	SRI	SLC38A3	DERL2	DERL1	NAPG	NAPA	KCNS3	UCP1	UCP3	UCP2	RHOT2	CPNE3	ASNA1	NCKIPSD	KPNB1	KHDRBS1	TM9SF2	TIMM44	KPNA4	KPNA3	KPNA1	TNPO1	KCNN4	F2R
RNA_POLYMERASE_II_TRANSCRIPTION_FACTOR_ACTIVITY	http://www.broadinstitute.org/gsea/msigdb/cards/RNA_POLYMERASE_II_TRANSCRIPTION_FACTOR_ACTIVITY	CNOT2	TCEAL1	BATF	RXRA	GABPA	MED12	PPARGC1A	ELL2	HOXD9	HIF1A	PRDM4	TIAL1	LITAF	SOX9	SRF	ATF2	HTATSF1	VEZF1	KLF5	TCF7	USF2	SREBF2	NOTCH2	GTF2F2	RFX1	TCF12	TCF15	E2F2	TAF1C	HTATIP2	DEK	CTCF	FOS	GFI1B	ZNF148	CREG1	SOX18	GMEB2	GTF2B	MED4	TAF12	ASH1L	ZFPM2	SUPT3H	MLLT1	TCEA1	MAF	ERF	NFRKB	PKNOX1	IRF7	IRF8	IRF2	NR5A2
REGULATION_OF_PROGRAMMED_CELL_DEATH	http://www.broadinstitute.org/gsea/msigdb/cards/REGULATION_OF_PROGRAMMED_CELL_DEATH	SNCA	CIAPIN1	MAGED1	CUL3	BAK1	MAP3K5	CUL5	APOE	DDAH2	CUL1	OPA1	BRAF	PIM1	BCL2L10	MAPK1	NME3	TXNDC5	MYO18A	STK17B	BCL2L1	CHEK2	CALR	PLAGL1	DIABLO	HIP1	BECN1	LGALS1	PHB	SPHK1	CIDEA	TPD52L1	TAX1BP1	NOTCH2	RTN4	HTATIP2	PTEN	DAXX	GPX1	BAG4	DHCR24	INHBA	PSEN1	ALOX12	BID	YWHAZ	BCL2	PPP2CA	BCL6	BIRC6	BIRC3	CDH13	GSK3B	EEF1E1	CBX4	TLR2	FOXO1	PMAIP1	TGFB1	SMNDC1	TGFB2	CASP8AP2	DAP	API5	BCL10	NUDT2	SOCS2	DFFA	SOCS3	FADD	STK4	TIAL1	TNFAIP8	RIPK3	GCLC	CCL2	MCL1	NPM1	GLO1	ANGPTL4	CFLAR	TRADD	CDKN1A	CDKN1B	BBC3	IKBKG	PDCD6	DNAJB6	IER3	DEDD	CASP6	ACVR1B	CASP3	PCBP4	RPS3A	PPP2R1A	CYCS	INHA	DAPK2	DAPK3	PROC	CFL1	SCIN	ERN1	FAIM3	CTSB	GSTP1	PRKCZ	BCLAF1	TRAIP	DPF1	MOAP1	SH3GLB1	CD2	PYCARD	DAD1	ERCC3	COL4A3	IL2RB	CEBPG	ANXA5	SON	CUL4A	APAF1	IGFBP3	F2R
KINASE_BINDING	http://www.broadinstitute.org/gsea/msigdb/cards/KINASE_BINDING	HINT1	PRDX3	UBQLN1	TOP2B	IRAK1	BCL10	SIT1	SOCS1	RAD9A	RB1	IRS1	CCND3	MAP3K13	AKAP12	ITGB2	AKAP11	CD24	APC	YWHAG	RPS6KA4	AVPR1A	FAF1	GRK5	TRIP6
TRANSCRIPTION_ACTIVATOR_ACTIVITY	http://www.broadinstitute.org/gsea/msigdb/cards/TRANSCRIPTION_ACTIVATOR_ACTIVITY	FOXO1	RFXAP	TGFB1	EPC1	SMARCD2	SMARCD3	TBPL1	BCL10	PCBD1	RXRA	GABPA	PPARGC1A	MTF1	MNT	RIPK3	UBE2V1	CXXC1	ATF2	NPM1	RUNX1	RNF14	TFDP1	TRIP4	PHB	BRCA2	SNW1	NR1I3	HTATIP2	ELF3	COPS5	ELF4	NFKB2	ZNF148	ZFX	HMGA1	NRIP1	MED4	BRDT	FOXC2	GLIS2	CDH1	NFATC4	TRIP11	APEX1	NFATC1	DTX1	ILF3	TRIM24	YWHAH	YAF2	RBM14
MEMBRANE_ORGANIZATION_AND_BIOGENESIS	http://www.broadinstitute.org/gsea/msigdb/cards/MEMBRANE_ORGANIZATION_AND_BIOGENESIS	VAPA	ITSN1	BAK1	GATA2	VPS4B	EGFR	OPA1	CRISP1	VTI1B	COLEC12	VAMP3	NAPG	SNX2	SNX1	NAPA	ARF6	BCL2L1	AHSG	DOCK1	RAC1	HIP1	GOSR2	CLEC7A	MSR1	TIMM50	ZFYVE16	STX6	ATP6V1H	LDLRAP1	MFN2	IGF2R	RAB5A	LRMP	SNAP29	GULP1	AMPH	CD9	BCL2	PEX16	CD2	SNAP23	CD24	CBL	PLSCR1	CDH13	SH3BP4	STAB1	LRP2	GCA	CD14
MICROTUBULE_BASED_PROCESS	http://www.broadinstitute.org/gsea/msigdb/cards/MICROTUBULE_BASED_PROCESS	CXCL12	TUBG1	OPA1	KIF5A	NUSAP1	LRMP	MAPRE1	MAP3K11	SNAP29	AP1M2	ARF6	SORBS3	TUBGCP6	CDC42EP2	PAFAH1B1	SNAP23	APC	KIF3B	CENPJ	TUBGCP2	RHOT2
GOLGI_VESICLE_TRANSPORT	http://www.broadinstitute.org/gsea/msigdb/cards/GOLGI_VESICLE_TRANSPORT	STX7	NAPG	BET1	RER1	NAPA	LMAN1	COPB2	COPB1	AP3B2	SNAP23	GOLGA5	ZW10	SCAMP1	SCAMP2	COG3	KIF1C	COPG2	COG7	GOSR2	GOSR1	COPE	COG2
PROTEOLYSIS	http://www.broadinstitute.org/gsea/msigdb/cards/PROTEOLYSIS	ATP6AP2	MMP9	LTBP4	IDE	MMP7	MMP2	CPA3	DNAJC1	ANAPC4	NAPSA	ADAMTS9	UHRF2	BACE2	ST14	BACE1	FBXL4	FBXL6	FZR1	DERL2	DERL1	MME	NEDD8	ARIH1	UBE2D3	ACE	UBE2D2	FBXW2	FBXO3	CTRL	PLAT	CDC23	PCNP	PSMC5	PSMC4	SPCS1	SMURF2	SMURF1	CPB2	PLAU	UBE2E1	DPP3	TSG101	UBE2G2	LNPEP	CASP6	CASP3	CASP7	CASP8	CASP2	UBE2A	CTSZ	UFD1L	UBE2C	MMP14	UBE2B	UBE2N	BLMH	SENP1	PSEN1	CTSB	USP25	PMPCA	CTSH	CLN6	CTSF	PREP	UBE3A	SHFM1	EDEM1	STUB1	SUFU	PCSK2	C2	PCSK5	HGFAC	TMPRSS6	NCSTN	PSMD14
ESTABLISHMENT_OF_LOCALIZATION	http://www.broadinstitute.org/gsea/msigdb/cards/ESTABLISHMENT_OF_LOCALIZATION	ITSN1	RAE1	VPS4B	KIF5A	NPC1	NPC2	BACE2	ZWINT	RYR1	GC	SCN1B	NFKBIE	MTX2	RER1	CACNB3	ARF6	BCL2L1	ARFGEF2	ARFGEF1	SLC29A2	RAC1	KIF3B	ATP11B	LASP1	HTATIP2	SLC20A2	SLC22A4	ANP32A	SLC22A3	SLC22A6	SLC22A5	KDELR1	SLC22A2	SLC22A1	KDELR2	SLC3A2	CLIC1	LRPAP1	INHBA	LRMP	SNAP29	AMPH	DDX19B	PKD2	SNAP23	UPF2	CDH13	STAB1	GSK3B	LRP2	NCBP2	TGFB1	DNAJC1	MCM3AP	SLC33A1	VAMP3	CCL8	ABCA2	ABCA1	CCL5	MYO1E	ABCB7	ABCB6	ABCB4	ATP7A	PTTG1IP	SLC13A4	SLC1A5	SLC1A3	SCN7A	SLC1A1	SLC7A10	KIF1C	HRH3	SLC35B4	CCS	APPBP2	SCNN1A	CBL	SCRN1	FAF1	TPD52	SLC35A3	APOE	WNK4	WNK1	VTI1B	AP4M1	VTI1A	PPBP	CHKA	MYO9B	CALR	AHSG	SLC11A2	STX12	SLC31A2	HIP1	CIDEA	ATP2A1	GOSR2	GOSR1	GJA4	CANX	GLI3	GOLGA5	STX1A	SLC26A4	SLC26A3	ZDHHC17	RAB5A	BET1	PEX19	BCL2	PEX16	PEX14	BCL6	CD24	PEX12	NPR1	GABARAP	COG3	YWHAH	COG7	RAB35	CD14	COG2	KIF20A	SNCAIP	GATA2	NUP133	SNX2	SNX1	LMAN1	FOLR2	NPM1	ARL6IP5	LIN7A	SLC25A12	SLC25A11	SLC25A13	SLC25A17	COPA	ACTR1A	RANBP2	ZW10	RALBP1	MFN2	SCIN	COPE	CPLX2	NUP160	SLC37A4	PYCARD	ATXN1	SH3BP4	SLC18A2	SSR1	KCNK6	CDCA5	CLCA2	OPA1	COLEC12	ATP6V0B	SEC23IP	KCNK1	KCNK3	TRPS1	SYTL2	MSR1	COPB2	SLC23A2	COPB1	STX6	NAGPA	CTNS	SSR2	KCNC3	XPO6	ATP6AP1	SLC7A8	SLC7A6	SLC7A7	SLC2A5	APOA1	SLC2A4	SLC2A3	DDX25	SLC2A1	EGFR	COPG2	SLC40A1	STX8	STX7	KCNA6	KCNA5	DOCK1	ANGPTL3	CACNA2D1	PRAF2	TRNT1	TRIP6	SEC24B	PEX6	PEX7	ZFYVE16	RHOB	SEC23A	NUSAP1	ATP6V1H	IGF2R	NUP98	AP1M2	CDH1	SEC63	AP3M1	PAFAH1B1	GUCA1B	TCIRG1	PLP2	PSAP	GGA1	SLC14A1	SLC14A2	AQP1	AQP3	AQP2	GOT2	BAK1	HOMER3	CLNS1A	RHCG	CDC37	TRAM1	TRPC3	CDC23	ABCG1	CEL	NPY	BET1L	CHRNB1	CLEC7A	LGTN	ABCF2	SLC16A10	TIMM17A	EDNRA	AP3B2	AP3B1	SLC25A4	LDLRAP1	ANKRD27	GULP1	SLC19A1	ABCD2	ABCD3	AP3D1	ABCD4	ABCC1	ABCC5	KLHL2	STARD3	SLC4A1	SCAMP1	SCAMP2	NUPL2	TNNT2	LYST	SRI	SLC38A3	DERL2	DERL1	NAPG	NAPA	KCNS3	UCP1	UCP3	UCP2	RHOT2	CPNE3	ASNA1	NCKIPSD	KPNB1	KHDRBS1	TM9SF2	INHA	TIMM44	KPNA4	KPNA3	KPNA1	TNPO1	CENPE	KCNN4	F2R
PROTEIN_OLIGOMERIZATION	http://www.broadinstitute.org/gsea/msigdb/cards/PROTEIN_OLIGOMERIZATION	AASS	HPRT1	APOE	DGKD	GPX3	PEX14	CDA	BCL10	IRAK1	ALDH5A1	MUC20	STOM	VWF	ATPIF1	MAP3K11
RNA_BIOSYNTHETIC_PROCESS	http://www.broadinstitute.org/gsea/msigdb/cards/RNA_BIOSYNTHETIC_PROCESS	REST	EPC1	TAF5L	VPS4B	IKBKAP	PCBD2	RXRA	ZHX1	MECP2	MED12	PTRF	SMARCAL1	PIR	VEZF1	TCF7	KLF12	MAP2K3	TRPS1	PARP1	TAF1C	ELF1	HTATIP2	ELF3	ELF4	ELF5	DAXX	RRN3	ZNF148	CREG1	BRD7	MYC	ATF7IP	BRF1	GMEB2	GTF2H4	INHBA	PFDN5	RUVBL1	NSD1	CLOCK	CREM	LIMD1	TRIP11	TRIP13	TRIM29	TRIM28	TNP1	TRIM24	PHF12	MNAT1	RPS6KA4	TCEB3	PHF5A	NR5A2	LMO4	TCEAL1	TGFB1	GTF2E1	SMARCD2	SMARCD3	MDFIC	BCL10	HDAC10	DDIT3	PA2G4	HIF1A	NFE2L2	LITAF	UBE2V1	ABCA2	CXXC1	TFDP1	TRIP4	TAF5	HDAC4	HDAC2	PRKAR1A	ATF7	GTF2F2	E2F2	E2F3	ARID4A	E2F6	DEK	CTCF	FEV	NFX1	PTGER3	SLA2	ARID5B	CDK7	RB1	HMGA2	HMGA1	ZFPM2	NFYB	NR3C1	NFYA	IVNS1ABP	HIC1	TSC22D1	TFAM	NFATC4	GTF3C2	NFATC3	GTF3C4	NFATC1	CEBPA	MAF	CEBPD	NFRKB	CEBPG	ID4	HIRA	PRIM1	SIN3A	SUPT5H	TWIST2	TWIST1	PPARGC1A	MTF1	PRDM4	MNT	DEAF1	ELL	CALR	PLAGL1	HTATSF1	BCOR	KLF5	UBP1	POLRMT	NOTCH2	RNF4	NOTCH4	SUPT16H	NCOR1	TCF12	TCF15	BMP6	CCNT2	GTF3A	COPS2	COPS5	TBX21	PPARG	NFKB2	HSBP1	ZBTB38	BLZF1	GFI1B	ASH2L	SNAPC5	CCNH	SNAPC3	GTF2B	RBBP8	SCAP	MED4	ASH1L	POLR2G	POLR2E	POLR2D	POLR2B	SUFU	MRPL12	NR1D2	PEX14	MLLT1	BCL6	POLR3G	POLR3K	HCLS1	ILF3	SNAI2	STAT3	SOD2	NEUROD2	RBM14	THRA	FOXO1	GATA2	GATA6	TRERF1	ELL2	TIAL1	SKIL	RUNX1	RNF14	MAFF	SAP18	SNW1	SREBF2	PSMC5	DNMT1	POU6F2	FUBP1	FOS	SOX18	ELP3	LDB1	NRIP1	MDM4	SUPT3H	ING2	TNFRSF1A	ERCC3	APEX1	ERF	DTX1	SIRT4	SIRT5	DR1	IRF7	IRF8	IRF2	CRK
PROTEIN_MODIFICATION_BY_SMALL_PROTEIN_CONJUGATION	http://www.broadinstitute.org/gsea/msigdb/cards/PROTEIN_MODIFICATION_BY_SMALL_PROTEIN_CONJUGATION	UBE2V1	UBE2V2	UBE3C	MYLIP	ANAPC11	STUB1	SENP7	ERCC8	FBXW7	TRAF6	BCL10	CBL	PCNP	UBE2C	TRIM23	ATG3	UBE2N	UHRF2	RNF139	SMURF1
INTERCELLULAR_JUNCTION	http://www.broadinstitute.org/gsea/msigdb/cards/INTERCELLULAR_JUNCTION	CLDN8	CLDN9	VAPA	CLDN5	GJA1	VCL	WNK4	PGM5	ASH1L	CLDN2	PARD3	CDH1	CLDN10	CLDN11	CLDN14	CLDN15	CNN2	B4GALT1	PARD6A	CDC42BPB
PROTEIN_KINASE_BINDING	http://www.broadinstitute.org/gsea/msigdb/cards/PROTEIN_KINASE_BINDING	HINT1	PRDX3	TOP2B	BCL10	IRAK1	SOCS1	RAD9A	CCND3	MAP3K13	AKAP12	ITGB2	AKAP11	CD24	APC	YWHAG	RPS6KA4	AVPR1A	GRK5	FAF1
UBIQUITIN_PROTEIN_LIGASE_ACTIVITY	http://www.broadinstitute.org/gsea/msigdb/cards/UBIQUITIN_PROTEIN_LIGASE_ACTIVITY	MYLIP	WWP2	ANAPC4	UBE2C	UHRF2	UBE2M	FBXL6	UBE3C	ANAPC11	STUB1	ERCC8	UBE2D3	UBE2D2	FBXW2	FBXO3	TRAF6	CBL	CDC23	TRIM23	BIRC3	SMURF2	SMURF1	UBE2E1
TRANSCRIPTION_DNA_DEPENDENT	http://www.broadinstitute.org/gsea/msigdb/cards/TRANSCRIPTION_DNA_DEPENDENT	REST	EPC1	TAF5L	VPS4B	IKBKAP	PCBD2	RXRA	ZHX1	MED12	MECP2	PTRF	SMARCAL1	PIR	VEZF1	TCF7	KLF12	MAP2K3	TRPS1	PARP1	TAF1C	ELF1	HTATIP2	ELF3	ELF4	ELF5	DAXX	RRN3	ZNF148	CREG1	BRD7	MYC	ATF7IP	BRF1	GMEB2	GTF2H4	INHBA	PFDN5	RUVBL1	NSD1	CLOCK	CREM	LIMD1	TRIP11	TRIP13	TRIM29	TRIM28	TNP1	TRIM24	PHF12	MNAT1	RPS6KA4	TCEB3	PHF5A	NR5A2	LMO4	TCEAL1	TGFB1	GTF2E1	SMARCD2	MDFIC	SMARCD3	BCL10	HDAC10	DDIT3	PA2G4	HIF1A	NFE2L2	LITAF	UBE2V1	ABCA2	CXXC1	TFDP1	TRIP4	TAF5	HDAC4	HDAC2	ATF7	GTF2F2	PRKAR1A	E2F2	E2F3	ARID4A	E2F6	CTCF	DEK	FEV	NFX1	PTGER3	SLA2	ARID5B	CDK7	RB1	HMGA2	HMGA1	ZFPM2	NFYB	NFYA	NR3C1	IVNS1ABP	HIC1	TSC22D1	TFAM	NFATC4	GTF3C2	NFATC3	GTF3C4	NFATC1	MAF	CEBPA	CEBPD	CEBPG	NFRKB	ID4	HIRA	SIN3A	SUPT5H	TWIST2	TWIST1	PPARGC1A	PRDM4	MTF1	MNT	DEAF1	ELL	CALR	PLAGL1	HTATSF1	BCOR	KLF5	UBP1	NOTCH2	POLRMT	RNF4	NOTCH4	SUPT16H	NCOR1	TCF12	TCF15	BMP6	CCNT2	COPS2	GTF3A	COPS5	TBX21	PPARG	NFKB2	HSBP1	ZBTB38	BLZF1	GFI1B	ASH2L	SNAPC5	CCNH	SNAPC3	GTF2B	RBBP8	SCAP	MED4	ASH1L	POLR2G	POLR2E	POLR2D	SUFU	POLR2B	MRPL12	NR1D2	MLLT1	PEX14	BCL6	POLR3G	POLR3K	HCLS1	ILF3	SNAI2	STAT3	SOD2	NEUROD2	RBM14	THRA	FOXO1	GATA2	GATA6	TRERF1	ELL2	TIAL1	SKIL	RUNX1	RNF14	MAFF	SAP18	SNW1	SREBF2	PSMC5	DNMT1	POU6F2	FUBP1	FOS	SOX18	ELP3	LDB1	NRIP1	MDM4	SUPT3H	ING2	TNFRSF1A	ERCC3	APEX1	ERF	DTX1	SIRT4	SIRT5	DR1	IRF7	IRF8	IRF2	CRK
ENDOPLASMIC_RETICULUM_PART	http://www.broadinstitute.org/gsea/msigdb/cards/ENDOPLASMIC_RETICULUM_PART	SLC9A6	VAPB	UBQLN4	RPN1	ASPH	DDOST	SLC33A1	AADAC	EXT1	DERL2	DERL1	CALR	LMAN1	DERL3	HERPUD1	SPCS1	RTN4	ORMDL1	MRVI1	ALG3	BSCL2	PDIA5	PIGK	PIGF	SRPR	POMT1	CASP7	PIGS	KRTCAP2	ERN1	LRMP	SRP9	CLN6	GPAA1	EDEM1	PEX16	DAD1	PLP2	DPM2	RCN1
TRANSCRIPTION	http://www.broadinstitute.org/gsea/msigdb/cards/TRANSCRIPTION	REST	EPC1	TAF5L	VPS4B	IKBKAP	PCBD2	RXRA	ZHX1	MED12	MECP2	PTRF	SMARCAL1	XAB2	PIR	VEZF1	TCF7	KLF12	MAP2K3	PHB	TRPS1	PARP1	TAF1C	ELF1	HTATIP2	ELF3	ELF4	ELF5	DAXX	RRN3	ZNF148	CREG1	BRD7	MYC	ATF7IP	BRF1	GMEB2	GTF2H4	TLE1	CARD11	INHBA	PFDN5	RUVBL1	NSD1	CLOCK	CREM	LIMD1	TRIP11	TRIP13	TRIM29	TRIM28	TNP1	TRIM24	PHF12	MNAT1	RPS6KA4	NARFL	TCEB3	PHF5A	NR5A2	LMO4	TCEAL1	TGFB1	GTF2E1	SMARCD2	MDFIC	SMARCD3	BCL10	HDAC10	DDIT3	PA2G4	HIF1A	NFE2L2	LITAF	UBE2V1	ABCA2	CXXC1	TFDP1	TRIP4	TAF5	HDAC4	HDAC2	PRKAR1A	ATF7	GTF2F2	IKBKB	E2F2	E2F3	ARID4A	E2F6	DEDD	DEK	CTCF	PRDX3	FEV	NFX1	PTGER3	SLA2	ARID5B	RB1	CDK7	HMGA2	HMGA1	ZFPM2	BCLAF1	NFYB	EGLN1	NFYA	NR3C1	IVNS1ABP	HIC1	TSC22D1	TFAM	RGMB	NFATC4	GTF3C2	NFATC3	GTF3C4	NFATC1	CEBPA	MAF	CEBPD	NFRKB	CEBPG	DRG1	ID2	ID4	ID3	HIRA	SIN3A	SUPT5H	TWIST2	TWIST1	PPARGC1A	MTF1	PRDM4	MNT	DEAF1	ELL	CALR	PLAGL1	HTATSF1	BCOR	KLF5	UBP1	NOTCH2	POLRMT	RNF4	NOTCH4	SUPT16H	BMP7	TCF12	NCOR1	TCF15	BMP6	CCNT2	COPS2	GTF3A	COPS5	TBX21	PPARG	NFKB2	HSBP1	ZBTB38	BLZF1	GFI1B	ASH2L	SNAPC5	CCNH	SNAPC3	GTF2B	SCAP	RBBP8	MED4	ASH1L	MAP3K13	POLR2G	POLR2E	POLR2D	POLR2B	SUFU	MLF1	MRPL12	NR1D2	MLLT1	PEX14	BCL6	POLR3G	POLR3K	HCLS1	ILF3	SNAI2	STAT3	SOD2	YWHAH	YAF2	NEUROD2	RBM14	APBB2	APBB1	THRA	FOXO1	GATA2	GATA6	TRERF1	ELL2	TIAL1	PPP5C	GCLC	NPM1	SKIL	RUNX1	RNF14	MAFF	SAP18	SNW1	SREBF2	PPIE	PSMC5	DNMT1	POU6F2	FUBP1	FOS	ACVR1B	PCGF6	SOX18	EGR1	KHDRBS1	ELP3	LDB1	NRIP1	UBE2N	MDM4	SUPT3H	ING2	GLIS2	CALCA	TNFRSF1A	PYCARD	POU2F1	ERCC3	APEX1	ERF	DTX1	SIRT4	SIRT5	SIRT2	ATXN1	IRF7	DR1	IRF8	IRF2	CRK
SECRETORY_PATHWAY	http://www.broadinstitute.org/gsea/msigdb/cards/SECRETORY_PATHWAY	SNCAIP	COPB2	COPB1	AP3B2	ZW10	SCAMP1	SCAMP2	VTI1B	KIF1C	COPG2	SCIN	VAMP3	COPE	SNAP29	CPLX2	STX7	NAPG	BET1	RER1	CCL8	NAPA	CCL5	LMAN1	ARFGEF2	ARFGEF1	HRH3	SNAP23	SCRN1	LIN7A	COG3	COG7	GOSR2	GOSR1	COG2
PEPTIDE_BINDING	http://www.broadinstitute.org/gsea/msigdb/cards/PEPTIDE_BINDING	OPRM1	SLC7A8	SSR1	PEX7	KDELR1	KPNB1	DHCR24	KDELR2	NKTR	KPNA3	KPNA1	C3AR1	NFKBIA	MSLN	TNPO2	TNPO1	PIK3R1	PPIE	PPIG	PPIC	AVPR1A	SSR2	F2R	SSR3
GOLGI_APPARATUS_PART	http://www.broadinstitute.org/gsea/msigdb/cards/GOLGI_APPARATUS_PART	AP1G2	AP4M1	COPG2	TRAPPC4	VAMP4	GLG1	MAP4K2	RER1	LMAN1	ARFGEF2	ENTPD4	B4GALT1	ATP7A	RHOT2	COPA	COPB2	COPB1	AP3B2	SPG21	GOLGA5	GOLGA3	ZFYVE1	LDLRAP1	IGF2R	COPG	COPE	BET1	RAB11A	PCSK7	ICA1	TRIM23	COG3	COG4	COG6	COG7	COG8	AP4B1	GGA2	COG2
NUCLEAR_MEMBRANE_PART	http://www.broadinstitute.org/gsea/msigdb/cards/NUCLEAR_MEMBRANE_PART	NUP98	NUP160	LMNB1	RANGAP1	RAE1	DDX19B	NUP50	NUP54	RANBP2	LBR	KPNB1	NUP133	NUP153	AAAS	PSEN1	IPO7	NUTF2	KPNA3	MATR3	KPNA1
SECRETION_BY_CELL	http://www.broadinstitute.org/gsea/msigdb/cards/SECRETION_BY_CELL	SNCAIP	APOA1	DNAJC1	SCAMP1	SCAMP2	VTI1B	COPG2	BACE2	VAMP3	STX7	NAPG	RER1	CCL8	NAPA	ABCA1	LMAN1	ARFGEF2	CCL5	ARFGEF1	CIDEA	LIN7A	GOSR2	GOSR1	CANX	COPB2	COPB1	AP3B2	ZW10	KIF1C	SCIN	COPE	SNAP29	CPLX2	BET1	HRH3	PYCARD	SNAP23	SCRN1	COG3	COG7	COG2
NUCLEAR_MEMBRANE	http://www.broadinstitute.org/gsea/msigdb/cards/NUCLEAR_MEMBRANE	RANGAP1	EPC1	RAE1	RANBP2	KPNB1	LBR	NUP133	AAAS	PSEN1	IPO7	KPNA3	MATR3	KPNA1	NUP98	NUP160	LMNB1	DDX19B	BCL2	NUP50	MRPL19	NUP54	NUP153	SCRN1	NUTF2
PROTEIN_UBIQUITINATION	http://www.broadinstitute.org/gsea/msigdb/cards/PROTEIN_UBIQUITINATION	UBE2V1	UBE2V2	MYLIP	ANAPC11	UBE3C	STUB1	ERCC8	FBXW7	TRAF6	BCL10	CBL	PCNP	UBE2C	TRIM23	ATG3	UBE2N	UHRF2	RNF139	SMURF1
REGULATION_OF_CYCLIN_DEPENDENT_PROTEIN_KINASE_ACTIVITY	http://www.broadinstitute.org/gsea/msigdb/cards/REGULATION_OF_CYCLIN_DEPENDENT_PROTEIN_KINASE_ACTIVITY	CCNT2	CKS1B	BCCIP	CCNG1	PTEN	CDC37	LATS2	CDK5RAP3	SERTAD1	APC	HERC5	CDK7	CDKN3	CDKN1C	MNAT1	CCND3	CCND2	GADD45A
CELL_CYCLE_GO_0007049	http://www.broadinstitute.org/gsea/msigdb/cards/CELL_CYCLE_GO_0007049	XRCC2	AIF1	CDC16	CUL3	CUL5	CCNA2	CDCA5	CUL1	MAP2K6	ANAPC4	TBRG4	RAD9A	DCTN3	DCTN2	UHRF2	ZWINT	NEK6	HUS1	CHEK2	CDC37	PIN1	PLAGL1	FBXO5	SPHK1	CDC23	TPD52L1	ATR	GAS1	ATM	NOTCH2	NOLC1	BMP7	CCNT2	PTEN	LATS2	GFI1B	TGFA	FANCG	MYC	SERTAD1	HERC5	RAD52	RBBP8	INHBA	PFDN1	CCND3	CCND2	GADD45A	MAP3K11	PPP6C	CETN3	POLA1	CETN1	BCCIP	MLF1	NUMA1	CDKN3	MNAT1	MAPK12	EPGN	APBB2	MPHOSPH6	APBB1	HPGD	TGFB1	TGFB2	RAD21	TUBG1	PA2G4	RAD17	PPP5C	ANAPC11	CCNG1	KATNA1	NPM1	EGF	BRCA2	SUGT1	CDKN1C	CDKN1A	CDKN1B	PLK1	POLD1	NBN	RPRM	ACVR1B	PCBP4	RHOB	CDK5RAP3	CDK10	ZW10	KHDRBS1	NUSAP1	INHA	MCM2	CDK7	RB1	UBE2C	MFN2	EIF4G2	PPM1G	XPC	ERN1	BUB1B	MDM4	CKS1B	PAFAH1B1	ERCC3	APC	CENPE	CDC25B	SH3BP4	CUL4A	GSPT1
REGULATION_OF_CELLULAR_COMPONENT_ORGANIZATION_AND_BIOGENESIS	http://www.broadinstitute.org/gsea/msigdb/cards/REGULATION_OF_CELLULAR_COMPONENT_ORGANIZATION_AND_BIOGENESIS	EIF2C1	EIF5	CXCL12	GATA2	APOE	HRSP12	TLK2	EIF2B2	EIF2B5	PPARGC1A	FGD2	FGD1	ARF6	AHSG	IRAK3	CDC42EP2	CDC42EP1	RAC1	FGD4	PAIP2	EIF4B	RTN4	TERF2IP	CDC42	ZFYVE16	ATF7IP	NEXN	LDLRAP1	UBE2N	EIF4G2	MTRF1	EIF4A2	MAPRE1	SORBS3	ERCC4	TERF2	APC	KLK8	CBL	ETF1	CDH13	YWHAH	FAF1
PROTEIN_IMPORT_INTO_NUCLEUS	http://www.broadinstitute.org/gsea/msigdb/cards/PROTEIN_IMPORT_INTO_NUCLEUS	NFKBIE	CDH1	GLI3	TGFB1	BCL6	NCKIPSD	RANBP2	TNPO1	KPNB1	MCM3AP	TRPS1	PTTG1IP	FAF1	KPNA4	TRIP6	KPNA3	KPNA1	F2R
REGULATION_OF_HYDROLASE_ACTIVITY	http://www.broadinstitute.org/gsea/msigdb/cards/REGULATION_OF_HYDROLASE_ACTIVITY	ALS2	GNA15	PMAIP1	EDNRA	GPX1	CASP8AP2	RGN	DHCR24	EGFR	RALBP1	CYCS	BCL2L10	TNNT2	ERN1	ATPIF1	FGD2	FGD1	APOC2	MOAP1	DIABLO	ANGPTL3	HIP1	ANGPTL4	FGD4	COL4A3	BBC3	AVPR1A	APAF1	DNAJB6	F2R
MICROTUBULE_ORGANIZING_CENTER	http://www.broadinstitute.org/gsea/msigdb/cards/MICROTUBULE_ORGANIZING_CENTER	ALS2	CDC16	TUBG1	DCTN2	MAP3K11	BBS4	PPP4R2	CETN3	ABCA2	CETN1	TUBGCP3	TUBGCP6	NPM1	PKD2	APC	NIN	BRCA2	PLK1	KPTN
SECRETION	http://www.broadinstitute.org/gsea/msigdb/cards/SECRETION	SNCAIP	AQP1	TPD52	AQP3	AQP2	APOA1	DNAJC1	SCAMP1	SCAMP2	VTI1B	COPG2	BACE2	VAMP3	STX7	NAPG	RER1	CCL8	NAPA	ABCA1	CCL5	ARFGEF2	LMAN1	ARFGEF1	CIDEA	LIN7A	CEL	GOSR2	GOSR1	COPA	CANX	COPB2	COPB1	AP3B2	SLC22A4	SLC22A2	ZW10	STX1A	INHA	KIF1C	SLC26A3	INHBA	SCIN	COPE	SNAP29	CPLX2	BET1	HRH3	PYCARD	SNAP23	SCNN1A	GUCA1B	SCRN1	NPR1	COG3	COG7	COG2
NEGATIVE_REGULATION_OF_CELL_CYCLE	http://www.broadinstitute.org/gsea/msigdb/cards/NEGATIVE_REGULATION_OF_CELL_CYCLE	NBN	AIF1	RPRM	TGFB1	LATS2	CUL3	CUL5	PCBP4	RHOB	MYC	CUL1	MAP2K6	KHDRBS1	TBRG4	INHA	MFN2	PPM1G	INHBA	EIF4G2	PA2G4	ERN1	GADD45A	MLF1	PLAGL1	APC	GAS1	CDKN3	CDKN1C	NOTCH2	CDKN1B	MAPK12	CUL4A	APBB2	BMP7	APBB1	HPGD
CELL_CYCLE_ARREST_GO_0007050	http://www.broadinstitute.org/gsea/msigdb/cards/CELL_CYCLE_ARREST_GO_0007050	NBN	AIF1	RPRM	TGFB1	CUL3	CUL5	PCBP4	MYC	CUL1	MAP2K6	KHDRBS1	TBRG4	INHA	MFN2	EIF4G2	INHBA	PPM1G	PA2G4	ERN1	GADD45A	MLF1	PLAGL1	APC	GAS1	CDKN3	CDKN1C	NOTCH2	CDKN1B	CUL4A	MAPK12	APBB2	APBB1
LYSOSOME	http://www.broadinstitute.org/gsea/msigdb/cards/LYSOSOME	HPS1	BCL10	HYAL2	STS	ANKRD27	NPC2	TIAL1	VAMP4	CTSC	CLN5	CTSF	ACR	NAGLU	IFI30	ABCA2	AP3M1	GALC	TRIM23	LAMP2	CTNS	LRP2
LYTIC_VACUOLE	http://www.broadinstitute.org/gsea/msigdb/cards/LYTIC_VACUOLE	HPS1	BCL10	HYAL2	STS	ANKRD27	NPC2	TIAL1	VAMP4	CTSC	CLN5	CTSF	ACR	NAGLU	IFI30	ABCA2	AP3M1	GALC	TRIM23	LAMP2	LRP2	CTNS
VESICLE_MEDIATED_TRANSPORT	http://www.broadinstitute.org/gsea/msigdb/cards/VESICLE_MEDIATED_TRANSPORT	ITSN1	VPS4B	VTI1B	COLEC12	AP4M1	VTI1A	RER1	ARF6	ARFGEF2	ARFGEF1	AHSG	RAC1	HIP1	BET1L	GOSR2	SYTL2	CLEC7A	GOSR1	MSR1	COPB2	COPB1	AP3B2	GOLGA5	STX6	LDLRAP1	LRPAP1	ANKRD27	RAB5A	LRMP	SNAP29	GULP1	BET1	AMPH	SNAP23	CD24	COG3	CDH13	COG7	STAB1	RAB35	LRP2	CD14	KIF20A	COG2	GATA2	SCAMP1	SCAMP2	COPG2	LYST	VAMP3	STX7	NAPG	SNX2	CCL8	SNX1	NAPA	ABCA1	LMAN1	CCL5	DOCK1	LIN7A	CPNE3	SEC24B	ACTR1A	ZFYVE16	RHOB	ZW10	SEC23A	ATP6V1H	KIF1C	IGF2R	SCIN	COPE	CPLX2	AP1M2	CBL	SCRN1	SH3BP4
REGULATION_OF_CELL_CYCLE	http://www.broadinstitute.org/gsea/msigdb/cards/REGULATION_OF_CELL_CYCLE	AIF1	CDC16	TGFB1	TGFB2	CUL3	CUL5	CCNA2	MAP2K6	CUL1	TBRG4	RAD9A	PA2G4	UHRF2	ZWINT	NEK6	RAD17	HUS1	CHEK2	CCNG1	CDC37	PIN1	PLAGL1	FBXO5	EGF	SPHK1	CDC23	ATR	GAS1	ATM	CDKN1C	NOTCH2	CDKN1B	BMP7	CCNT2	NBN	RPRM	PTEN	LATS2	PCBP4	RHOB	TGFA	CDK5RAP3	CDK10	FANCG	MYC	SERTAD1	ZW10	KHDRBS1	HERC5	NUSAP1	CDK7	INHA	RB1	UBE2C	RBBP8	MFN2	EIF4G2	INHBA	PPM1G	XPC	CCND3	CCND2	ERN1	BUB1B	GADD45A	CKS1B	BCCIP	MLF1	ERCC3	APC	CDKN3	MNAT1	CUL4A	MAPK12	EPGN	APBB2	HPGD	APBB1
TRANSMEMBRANE_RECEPTOR_PROTEIN_SERINE_THREONINE_KINASE_SIGNALING_PATHWAY	http://www.broadinstitute.org/gsea/msigdb/cards/TRANSMEMBRANE_RECEPTOR_PROTEIN_SERINE_THREONINE_KINASE_SIGNALING_PATHWAY	FMOD	STUB1	TGFB1	MAP3K7	ACVR1B	RGMB	GDF9	SMAD7	CIDEA	SMAD1	LEFTY1	CDKN1C	INHBA	GDF10	SMURF1	HPGD	BMPR1A
GLYCOPROTEIN_BIOSYNTHETIC_PROCESS	http://www.broadinstitute.org/gsea/msigdb/cards/GLYCOPROTEIN_BIOSYNTHETIC_PROCESS	B3GALT4	ALG5	POMT1	RPN1	OGT	BACE2	TM4SF4	GALNT2	GALNT1	FUT7	GCNT1	SDF2	MGAT4B	MGAT4A	B3GALT2	COG3	COG7	ST8SIA4	DPM2	LRP2	LIPC	COG2
ENDOSOME	http://www.broadinstitute.org/gsea/msigdb/cards/ENDOSOME	ALS2	RAB5B	TSG101	IL15	VPS4B	RAB21	EGFR	STX6	TM9SF2	STS	LDLRAP1	ANKRD27	CCR5	VAMP8	LYST	IGF2R	BACE1	VAMP4	SNX17	ARF6	VPS35	WDFY1	ATP7A	LAMP2	TFRC	AVPR1A	BET1L	VPS28	CTNS
UBIQUITIN_CYCLE	http://www.broadinstitute.org/gsea/msigdb/cards/UBIQUITIN_CYCLE	TSG101	UCHL1	UBE2V1	UBE2V2	ANAPC11	MYLIP	UBE3C	STUB1	ERCC8	FBXW7	TRAF6	RNF14	VCPIP1	BCL10	CBL	PCNP	TRIM23	UBE2C	ATG3	UBE2N	UHRF2	RNF139	SMURF1
VACUOLE	http://www.broadinstitute.org/gsea/msigdb/cards/VACUOLE	HPS1	MAP1LC3A	MAP1LC3B	BCL10	STS	HYAL2	STX3	ANKRD27	NPC2	TIAL1	VAMP4	CTSC	CLN5	CTSF	ACR	NAGLU	IFI30	ABCA2	AP3M1	GALC	GABARAPL1	TRIM23	LAMP2	LRP2	CTNS
SYNAPTIC_TRANSMISSION	http://www.broadinstitute.org/gsea/msigdb/cards/SYNAPTIC_TRANSMISSION	SNCAIP	CNP	VIPR1	TGFB2	APOE	NQO1	KIF5A	STRN4	MAPK1	GABRR1	SCN1B	DRD4	NOVA1	HAP1	KCNK3	NPY	MTNR1B	CHRNB1	MBP	SLC1A3	SLC1A1	NPFF	PCDHB6	PCDHB4	ALDH9A1	PCDHB14	HPRT1	AMPH	HRH3	SYN2	CD24	GCHFR	KLK8	GABARAP	ACCN1	ATXN3	YWHAG	YWHAH
GOLGI_MEMBRANE	http://www.broadinstitute.org/gsea/msigdb/cards/GOLGI_MEMBRANE	GLG1	AP1G2	MAP4K2	BET1	RER1	LMAN1	ARFGEF2	COPB1	ENTPD4	PCSK7	GOLGA3	ICA1	TRIM23	LDLRAP1	ATP7A	VAMP4	RHOT2	COG2
COATED_VESICLE	http://www.broadinstitute.org/gsea/msigdb/cards/COATED_VESICLE	COPA	AP1G2	AMPH	COPB2	COPB1	AP3B2	SPG21	MT3	EGFR	STX6	ICA1	LDLRAP1	ATP7A	VWF	COPG2	IGF2R	RAB35	TRAPPC4	COPG	COPE
M_PHASE	http://www.broadinstitute.org/gsea/msigdb/cards/M_PHASE	XRCC2	CDC16	TGFB1	RAD21	CCNA2	CDCA5	ANAPC4	DCTN3	DCTN2	ZWINT	RAD17	NEK6	PPP5C	ANAPC11	PIN1	EGF	CDC23	SUGT1	ATM	NOLC1	PLK1	NBN	PCBP4	TGFA	ZW10	NUSAP1	RAD52	UBE2C	BUB1B	CETN1	NUMA1	CENPE	CDC25B	EPGN	MPHOSPH6
NEGATIVE_REGULATION_OF_TRANSCRIPTION_FROM_RNA_POLYMERASE_II_PROMOTER	http://www.broadinstitute.org/gsea/msigdb/cards/NEGATIVE_REGULATION_OF_TRANSCRIPTION_FROM_RNA_POLYMERASE_II_PROMOTER	E2F6	CTCF	HSBP1	TCEAL1	EPC1	GFI1B	ZNF148	SUPT5H	NFX1	TWIST1	SLA2	MECP2	RB1	NRIP1	MDM4	NSD1	BCL6	KLF12	SNAI2	STAT3	IRF7	DR1	IRF8	IRF2	DNMT1
TRANSCRIPTION_FACTOR_COMPLEX	http://www.broadinstitute.org/gsea/msigdb/cards/TRANSCRIPTION_FACTOR_COMPLEX	LMO4	SAP30	HDAC10	GTF2H4	HES6	HMGA1	HIF1A	TAF12	RUVBL1	CLOCK	ING2	NFYB	NFYA	IVNS1ABP	ACTL6A	GTF3C2	ERCC3	GTF3C4	TAF5	SAP18	HDAC4	HDAC2	RBM14
SERINE_HYDROLASE_ACTIVITY	http://www.broadinstitute.org/gsea/msigdb/cards/SERINE_HYDROLASE_ACTIVITY	ACR	PREP	C1R	PCSK2	TOR1A	LTF	HGFAC	DPP4	KLK8	F10	F9	TMPRSS6	PROC	APEH	CPD
POSITIVE_REGULATION_OF_NUCLEOBASENUCLEOSIDENUCLEOTIDE_AND_NUCLEIC_ACID_METABOLIC_PROCESS	http://www.broadinstitute.org/gsea/msigdb/cards/POSITIVE_REGULATION_OF_NUCLEOBASENUCLEOSIDENUCLEOTIDE_AND_NUCLEIC_ACID_METABOLIC_PROCESS	FOXO1	TGFB1	EPC1	MDFIC	SMARCD3	SUPT5H	BCL10	PCBD2	RXRA	MED12	TRERF1	PPARGC1A	HIF1A	ABCA1	PLAGL1	RUNX1	MAP2K3	NOTCH4	BMP7	BMP6	ELF1	ELF4	CTCF	ZBTB38	EGR1	ATF7IP	CCNH	CDK7	HMGA1	NRIP1	SCAP	UBE2N	INHBA	NSD1	CLOCK	GLIS2	TNFRSF1A	RGMB	MRPL12	ERCC3	CEBPG	TRIM28	ILF3	MNAT1	YWHAH	YAF2	PHF5A	RBM14
SEQUENCE_SPECIFIC_DNA_BINDING	http://www.broadinstitute.org/gsea/msigdb/cards/SEQUENCE_SPECIFIC_DNA_BINDING	FOXO1	MLH3	TERF2IP	TERT	ZW10	MBD4	HMGA2	HMGA1	FOXC2	CXXC1	BCL6	TINF2	TERF2	CEBPG	TRIM28	GCM2	NR5A2
MICROTUBULE_CYTOSKELETON	http://www.broadinstitute.org/gsea/msigdb/cards/MICROTUBULE_CYTOSKELETON	ALS2	CDC16	KIFC3	TUBG1	KIF5A	POLB	DCTN3	DCTN2	LYST	BBS4	NEDD9	ABCA2	PXN	KATNA1	NPM1	FBXO5	KIF3B	NIN	BRCA2	PLK1	LATS2	ACTR1A	ACTR1B	ZW10	TBCE	TBCD	TBCC	MAPRE1	MAP3K11	PPP4R2	CETN3	CETN1	STAU1	TUBGCP3	NUMA1	TUBGCP6	MEFV	PKD2	PAFAH1B1	APPBP2	APC	TUBGCP2	SIRT2	CCNB2	KPTN
SERINE_TYPE_PEPTIDASE_ACTIVITY	http://www.broadinstitute.org/gsea/msigdb/cards/SERINE_TYPE_PEPTIDASE_ACTIVITY	ACR	PREP	C1R	PCSK2	TOR1A	LTF	HGFAC	DPP4	KLK8	F10	F9	TMPRSS6	PROC	APEH	CPD
HELICASE_ACTIVITY	http://www.broadinstitute.org/gsea/msigdb/cards/HELICASE_ACTIVITY	XRCC5	DDX17	DHX38	DDX25	DDX21	DDX20	DDX10	RECQL	SMARCAL1	RUVBL1	SKIV2L	ERCC8	DDX3X	DHX16	SUPV3L1	ERCC3	DDX1	DDX56	DDX54
REGULATION_OF_TRANSPORT	http://www.broadinstitute.org/gsea/msigdb/cards/REGULATION_OF_TRANSPORT	NCBP2	SNCAIP	TGFB1	GATA2	ZFYVE16	KHDRBS1	STX1A	LDLRAP1	NFKBIE	ABCA2	CDH1	ARF6	AHSG	RAC1	CBL	CDH13	GSK3B	FAF1	TRIP6
NEGATIVE_REGULATION_OF_GROWTH	http://www.broadinstitute.org/gsea/msigdb/cards/NEGATIVE_REGULATION_OF_GROWTH	ING5	TGFB1	ACVR1B	SERTAD3	CDA	BCL6	SERTAD2	KLK8	RB1	INHBA	CDKN1A	CDKN1B	BBC3	APBB2	APBB1
TRANSMISSION_OF_NERVE_IMPULSE	http://www.broadinstitute.org/gsea/msigdb/cards/TRANSMISSION_OF_NERVE_IMPULSE	SNCAIP	CNP	VIPR1	TGFB2	APOE	NQO1	EIF2B2	EIF2B5	KIF5A	STRN4	MAPK1	GABRR1	SRI	SCN1B	DRD4	HAP1	NOVA1	KCNK3	NPY	MTNR1B	CHRNB1	MBP	SLC1A3	SLC1A1	NPFF	PCDHB6	PCDHB4	ALDH9A1	PCDHB14	HPRT1	AMPH	CD9	HRH3	SYN2	CD24	GCHFR	KLK8	GABARAP	ACCN1	ATXN3	YWHAG	YWHAH
CELL_CYCLE_PROCESS	http://www.broadinstitute.org/gsea/msigdb/cards/CELL_CYCLE_PROCESS	XRCC2	CDC16	CUL3	CUL5	CDCA5	CCNA2	CUL1	ANAPC4	TBRG4	DCTN3	DCTN2	ZWINT	NEK6	PIN1	FBXO5	CDC23	TPD52L1	ATM	NOLC1	LATS2	GFI1B	TGFA	RAD52	INHBA	MAP3K11	PPP6C	POLA1	CETN3	CETN1	NUMA1	CDKN3	EPGN	APBB2	MPHOSPH6	APBB1	TGFB1	RAD21	TUBG1	RAD17	PPP5C	ANAPC11	KATNA1	NPM1	EGF	BRCA2	SUGT1	CDKN1C	CDKN1A	CDKN1B	PLK1	POLD1	NBN	ACVR1B	PCBP4	CDK10	ZW10	KHDRBS1	NUSAP1	RB1	UBE2C	BUB1B	MDM4	PAFAH1B1	CENPE	CDC25B	CUL4A	GSPT1
NUCLEOCYTOPLASMIC_TRANSPORT	http://www.broadinstitute.org/gsea/msigdb/cards/NUCLEOCYTOPLASMIC_TRANSPORT	NCBP2	HTATIP2	XPO6	GLI3	TGFB1	RAE1	DDX25	ANP32A	RANBP2	NCKIPSD	KPNB1	KHDRBS1	NUP133	MCM3AP	NUPL2	KPNA4	KPNA3	KPNA1	NUP98	NUP160	NFKBIE	CDH1	CALR	DDX19B	NPM1	BCL6	TNPO1	UPF2	ATXN1	GSK3B	TRPS1	PTTG1IP	FAF1	TRIP6	F2R
NUCLEAR_TRANSPORT	http://www.broadinstitute.org/gsea/msigdb/cards/NUCLEAR_TRANSPORT	NCBP2	HTATIP2	XPO6	GLI3	TGFB1	RAE1	DDX25	ANP32A	NCKIPSD	RANBP2	KPNB1	KHDRBS1	NUP133	MCM3AP	NUPL2	KPNA4	KPNA3	KPNA1	NUP98	NUP160	NFKBIE	CDH1	CALR	DDX19B	NPM1	BCL6	TNPO1	UPF2	ATXN1	GSK3B	TRPS1	PTTG1IP	FAF1	TRIP6	F2R
REGULATION_OF_TRANSCRIPTION_FROM_RNA_POLYMERASE_II_PROMOTER	http://www.broadinstitute.org/gsea/msigdb/cards/REGULATION_OF_TRANSCRIPTION_FROM_RNA_POLYMERASE_II_PROMOTER	HIRA	EPC1	SUPT5H	TWIST1	IKBKAP	RXRA	MECP2	MED12	MTF1	SMARCAL1	PLAGL1	HTATSF1	VEZF1	TCF7	KLF12	UBP1	RNF4	TCF12	TCF15	BMP6	ELF1	HTATIP2	ELF4	PPARG	HSBP1	ZBTB38	BLZF1	GFI1B	ZNF148	CREG1	BRD7	MYC	ATF7IP	CCNH	RBBP8	INHBA	RUVBL1	NSD1	CLOCK	BCL6	TRIM28	SNAI2	STAT3	SOD2	MNAT1	NEUROD2	TCEB3	RBM14	FOXO1	TCEAL1	SMARCD2	SMARCD3	HIF1A	TIAL1	LITAF	ABCA2	RUNX1	RNF14	TFDP1	SAP18	SNW1	SREBF2	PRKAR1A	DNMT1	E2F6	DEK	CTCF	FOS	SOX18	NFX1	ELP3	SLA2	RB1	CDK7	NRIP1	ZFPM2	MDM4	SUPT3H	TNFRSF1A	ERCC3	NFATC3	ERF	CEBPG	DR1	IRF7	IRF8	IRF2	ID4	CRK
HYDROLASE_ACTIVITY_ACTING_ON_GLYCOSYL_BONDS	http://www.broadinstitute.org/gsea/msigdb/cards/HYDROLASE_ACTIVITY_ACTING_ON_GLYCOSYL_BONDS	NAGLU	HEXB	SMUG1	GLB1	NAGPA	NAGA	PARG	MAN2B1	NTHL1	APEX1	HYAL1	MSH6	HYAL2	KL	GUSB	MANBA	ADPRH	MAN2A1	NEU1	OGG1
GOLGI_APPARATUS	http://www.broadinstitute.org/gsea/msigdb/cards/GOLGI_APPARATUS	VAPB	RAB1B	SLC35A3	SCYL3	AP4M1	BACE1	TRAPPC4	EXT1	GLG1	RER1	ARFGEF2	CALU	HIP1	LAPTM4A	ABCG1	SYNE1	BET1L	GOSR1	OPRM1	COPB2	CHST10	COPB1	AP3B2	SPG21	GKAP1	GOLGA5	GOLGA3	ZFYVE1	AP3B1	KDELR2	STS	HERC1	LDLRAP1	PSEN1	CLN5	FUT7	BET1	ITM2C	PCSK2	RAB11A	AP3D1	PCSK7	PCSK5	TRIM23	COG3	COG4	COG6	COG7	COG8	RAB36	AP4B1	KIF20A	COG2	AP1G2	IL15	CORO7	COPG2	VAMP4	FGD2	FGD1	MAP4K2	STIP1	KCNA5	LMAN1	ENTPD4	FGD4	B4GALT1	ATP7A	CXCL14	RHOT2	COPA	SACM1L	KIF1C	IGF2R	COPG	PRNP	COPE	SNX17	SLC35B4	SECTM1	ICA1	RGS19	NCSTN	GGA1	GGA2	F2R
M_PHASE_OF_MITOTIC_CELL_CYCLE	http://www.broadinstitute.org/gsea/msigdb/cards/M_PHASE_OF_MITOTIC_CELL_CYCLE	NBN	CDC16	TGFB1	PCBP4	TGFA	CDCA5	CCNA2	ZW10	ANAPC4	NUSAP1	UBE2C	DCTN3	DCTN2	ZWINT	BUB1B	RAD17	NEK6	PPP5C	CETN1	ANAPC11	PIN1	NUMA1	EGF	CDC23	CENPE	SUGT1	ATM	CDC25B	NOLC1	PLK1	EPGN	MPHOSPH6
GTPASE_ACTIVITY	http://www.broadinstitute.org/gsea/msigdb/cards/GTPASE_ACTIVITY	GNA13	SEPT4	GNA15	GNA11	EIF5	RRAD	RRAS	GNG3	MX2	GTPBP2	OPA1	GNAI3	GNAI1	MRAS	ARFRP1	ARF6	RRAGC	RAC2	RAC3	RAC1	ARF3	ARF4	RAB5B	CDC42	ARHGAP5	RHOA	RHOB	RHOC	RHOD	GNB1	RRAS2	RAB5A	RASD1	RAB3D	GNG11	RAB11B	TRIM23	RABL2A	GSPT1	GNG10	RAB35
MITOSIS	http://www.broadinstitute.org/gsea/msigdb/cards/MITOSIS	NBN	CDC16	TGFB1	PCBP4	TGFA	CCNA2	CDCA5	ZW10	ANAPC4	NUSAP1	UBE2C	DCTN3	DCTN2	ZWINT	BUB1B	NEK6	RAD17	PPP5C	CETN1	ANAPC11	PIN1	NUMA1	EGF	CDC23	CENPE	SUGT1	ATM	CDC25B	NOLC1	PLK1	EPGN
TRANSCRIPTION_COFACTOR_ACTIVITY	http://www.broadinstitute.org/gsea/msigdb/cards/TRANSCRIPTION_COFACTOR_ACTIVITY	HIRA	RFXAP	TBPL1	PCBD1	RXRA	MECP2	PPARGC1A	MTF1	MNT	PIAS1	PIR	BCOR	KLF12	UBP1	NR1I3	NCOR1	NCOR2	HTATIP2	COPS5	ELF3	TSG101	NFKB2	HSBP1	CREG1	SLC26A3	MED4	PFDN5	BRDT	NSD1	SUFU	NR1D1	PEX14	TRIP11	TRIP13	TRIM28	TRIM24	YAF2	RBM14	CBX4	CASP8AP2	SMARCD2	SMARCD3	BCL10	GABPA	RELB	HES6	DDIT3	RIPK3	ATF2	NPM1	SKIL	RNF14	TFDP1	TRIP4	SAP18	SNW1	PSMC5	ATF3	DDX54	E2F6	CTCF	FEV	SAP30	LDB1	ZFX	HMGA1	NRIP1	ZFPM2	NFATC4	APEX1	ERF	DTX1	DR1	ID4	ID3
REGULATION_OF_TRANSCRIPTIONDNA_DEPENDENT	http://www.broadinstitute.org/gsea/msigdb/cards/REGULATION_OF_TRANSCRIPTIONDNA_DEPENDENT	REST	EPC1	VPS4B	IKBKAP	PCBD2	RXRA	ZHX1	MED12	MECP2	SMARCAL1	VEZF1	TCF7	KLF12	MAP2K3	ELF1	HTATIP2	ELF4	DAXX	ZNF148	CREG1	BRD7	MYC	ATF7IP	INHBA	PFDN5	RUVBL1	NSD1	CLOCK	CREM	LIMD1	TRIM28	TNP1	PHF12	MNAT1	RPS6KA4	TCEB3	PHF5A	TCEAL1	TGFB1	SMARCD2	MDFIC	SMARCD3	BCL10	HDAC10	DDIT3	PA2G4	HIF1A	LITAF	UBE2V1	ABCA2	CXXC1	TFDP1	HDAC4	HDAC2	ATF7	PRKAR1A	ARID4A	E2F6	DEK	CTCF	NFX1	ARID5B	SLA2	CDK7	RB1	HMGA2	HMGA1	ZFPM2	NFYB	NFYA	HIC1	TFAM	NFATC3	NFATC1	CEBPG	ID4	HIRA	SIN3A	SUPT5H	TWIST2	TWIST1	MTF1	CALR	PLAGL1	HTATSF1	BCOR	UBP1	NOTCH2	RNF4	NOTCH4	TCF12	TCF15	BMP6	TBX21	PPARG	NFKB2	HSBP1	ZBTB38	BLZF1	GFI1B	CCNH	RBBP8	SCAP	SUFU	MRPL12	NR1D2	PEX14	BCL6	POLR3G	HCLS1	ILF3	SNAI2	STAT3	SOD2	NEUROD2	RBM14	FOXO1	GATA6	TRERF1	TIAL1	RUNX1	RNF14	SAP18	SNW1	SREBF2	DNMT1	POU6F2	FOS	SOX18	ELP3	LDB1	NRIP1	MDM4	SUPT3H	ING2	TNFRSF1A	ERCC3	ERF	SIRT4	SIRT5	IRF7	DR1	IRF8	IRF2	CRK
CELL_CYCLE_PHASE	http://www.broadinstitute.org/gsea/msigdb/cards/CELL_CYCLE_PHASE	XRCC2	CDC16	TGFB1	CUL3	CUL5	RAD21	CDCA5	CCNA2	CUL1	ANAPC4	TBRG4	DCTN3	DCTN2	ZWINT	NEK6	RAD17	PPP5C	ANAPC11	PIN1	KATNA1	EGF	CDC23	TPD52L1	SUGT1	ATM	CDKN1C	CDKN1A	CDKN1B	NOLC1	PLK1	POLD1	NBN	LATS2	ACVR1B	GFI1B	PCBP4	TGFA	CDK10	ZW10	KHDRBS1	NUSAP1	RB1	UBE2C	RAD52	INHBA	BUB1B	MAP3K11	PPP6C	POLA1	CETN1	NUMA1	CENPE	CDKN3	CDC25B	CUL4A	GSPT1	EPGN	MPHOSPH6	APBB2	APBB1
PHOSPHOPROTEIN_PHOSPHATASE_ACTIVITY	http://www.broadinstitute.org/gsea/msigdb/cards/PHOSPHOPROTEIN_PHOSPHATASE_ACTIVITY	PTPN22	TIMM50	PTEN	PTPRK	CYCS	CILP	PPM1G	PPP5C	PPP2R2A	PPP6C	DUSP11	PPP1R3C	PTPRB	PTPN7	PTPN6	PTPN9	PTPRZ1	CDKN3	PTPN12	CDC25B	PTPN11	DUSP4	DUSP2	DUSP1	PTP4A3	PTP4A2	PTPN1	DUSP6
POSITIVE_REGULATION_OF_RNA_METABOLIC_PROCESS	http://www.broadinstitute.org/gsea/msigdb/cards/POSITIVE_REGULATION_OF_RNA_METABOLIC_PROCESS	FOXO1	TGFB1	EPC1	SMARCD3	MDFIC	SUPT5H	BCL10	PCBD2	RXRA	MED12	TRERF1	HIF1A	PLAGL1	RUNX1	MAP2K3	NOTCH4	BMP6	ELF1	ELF4	CTCF	ZBTB38	ATF7IP	CCNH	CDK7	HMGA1	NRIP1	SCAP	INHBA	NSD1	CLOCK	TNFRSF1A	MRPL12	ERCC3	TRIM28	ILF3	MNAT1	PHF5A	RBM14
INTERPHASE	http://www.broadinstitute.org/gsea/msigdb/cards/INTERPHASE	LATS2	CUL3	ACVR1B	CUL5	GFI1B	CDK10	CDCA5	CUL1	KHDRBS1	ANAPC4	TBRG4	RB1	INHBA	MAP3K11	PPP6C	POLA1	KATNA1	CDC23	TPD52L1	CDKN3	CDKN1C	CDKN1A	CDKN1B	GSPT1	CUL4A	POLD1	APBB2	APBB1
PROTEIN_AMINO_ACID_DEPHOSPHORYLATION	http://www.broadinstitute.org/gsea/msigdb/cards/PROTEIN_AMINO_ACID_DEPHOSPHORYLATION	PTPN22	TIMM50	PTEN	TGFB1	PPP2R1A	PPM1G	PPP2R2A	PPP5C	PPP6C	DUSP10	PPP2CA	PTPRB	PTPN7	PTPN6	PTPN9	PTPRZ1	PTPN12	DUSP4	DUSP2	DUSP9	DUSP6
POSITIVE_REGULATION_OF_TRANSCRIPTIONDNA_DEPENDENT	http://www.broadinstitute.org/gsea/msigdb/cards/POSITIVE_REGULATION_OF_TRANSCRIPTIONDNA_DEPENDENT	FOXO1	TGFB1	EPC1	SMARCD3	MDFIC	SUPT5H	BCL10	PCBD2	RXRA	MED12	TRERF1	HIF1A	PLAGL1	RUNX1	MAP2K3	NOTCH4	BMP6	ELF1	ELF4	CTCF	ZBTB38	ATF7IP	CCNH	CDK7	HMGA1	SCAP	NRIP1	INHBA	NSD1	CLOCK	TNFRSF1A	MRPL12	ERCC3	TRIM28	ILF3	MNAT1	PHF5A	RBM14
REGULATION_OF_RNA_METABOLIC_PROCESS	http://www.broadinstitute.org/gsea/msigdb/cards/REGULATION_OF_RNA_METABOLIC_PROCESS	REST	EPC1	VPS4B	IKBKAP	PCBD2	RXRA	ZHX1	MECP2	MED12	SMARCAL1	PABPC1	VEZF1	TCF7	KLF12	PAIP1	MAP2K3	ELF1	HTATIP2	ELF4	DAXX	ZNF148	CREG1	BRD7	MYC	ATF7IP	SRPK1	INHBA	PFDN5	RUVBL1	NSD1	CLOCK	CREM	LIMD1	TRIM28	TNP1	PHF12	MNAT1	RPS6KA4	TCEB3	PHF5A	TCEAL1	TGFB1	SMARCD2	SMARCD3	MDFIC	BCL10	HDAC10	DDIT3	PA2G4	HIF1A	LITAF	UBE2V1	ABCA2	CXXC1	TFDP1	HDAC4	HDAC2	ATF7	PRKAR1A	ARID4A	E2F6	CTCF	DEK	NFX1	SLA2	ARID5B	CDK7	RB1	HMGA2	HMGA1	ZFPM2	NFYB	NFYA	HIC1	TFAM	NFATC3	NFATC1	CEBPG	ID4	HIRA	SIN3A	SUPT5H	TWIST2	TWIST1	MTF1	CALR	PLAGL1	HTATSF1	BCOR	UBP1	NOTCH2	RNF4	NOTCH4	TCF12	TCF15	BMP6	TBX21	PPARG	NFKB2	HSBP1	ZBTB38	BLZF1	GFI1B	CCNH	SCAP	RBBP8	SUFU	MRPL12	NR1D2	PEX14	BCL6	POLR3G	HCLS1	ILF3	SNAI2	STAT3	SOD2	NEUROD2	RBM14	FOXO1	GATA6	TRERF1	TIAL1	RUNX1	RNF14	SAP18	SNW1	SREBF2	DNMT1	POU6F2	FOS	SOX18	ELP3	LDB1	NRIP1	MDM4	SUPT3H	ING2	TNFRSF1A	ERCC3	ERF	SIRT4	SIRT5	DR1	IRF7	IRF8	IRF2	CRK
REGULATION_OF_NUCLEOBASENUCLEOSIDENUCLEOTIDE_AND_NUCLEIC_ACID_METABOLIC_PROCESS	http://www.broadinstitute.org/gsea/msigdb/cards/REGULATION_OF_NUCLEOBASENUCLEOSIDENUCLEOTIDE_AND_NUCLEIC_ACID_METABOLIC_PROCESS	REST	EPC1	VPS4B	TLK2	IKBKAP	PCBD2	RXRA	ZHX1	MED12	MECP2	SMARCAL1	PABPC1	VEZF1	TCF7	KLF12	PHB	PAIP1	MAP2K3	ATR	ELF1	HTATIP2	ELF4	DAXX	ZNF148	CREG1	BRD7	MYC	ATF7IP	TLE1	SRPK1	INHBA	CARD11	PFDN5	RUVBL1	NSD1	CLOCK	WRNIP1	CREM	IL7R	LIMD1	TRIM28	TNP1	PHF12	MNAT1	RPS6KA4	NARFL	TCEB3	PHF5A	TCEAL1	TGFB1	SMARCD2	SMARCD3	MDFIC	BCL10	HDAC10	DDIT3	PA2G4	HIF1A	LITAF	UBE2V1	ABCA2	UBE2V2	ABCA1	CXXC1	TFDP1	HDAC4	HDAC2	PRKAR1A	ATF7	IKBKB	NBN	ARID4A	E2F6	DEDD	CTCF	DEK	PRDX3	NFX1	SLA2	ARID5B	CDK7	RB1	HMGA2	HMGA1	ZFPM2	BCLAF1	EGLN1	NFYB	NFYA	HIC1	TFAM	RGMB	NFATC3	TERF2	NFATC1	CEBPG	ID2	ID4	ID3	HIRA	SIN3A	SUPT5H	TWIST2	TWIST1	RAD9A	PPARGC1A	MTF1	CALR	PLAGL1	HTATSF1	CDA	BCOR	UBP1	NOTCH2	RNF4	NOTCH4	BMP7	TCF12	TCF15	BMP6	TBX21	PPARG	TERF2IP	NFKB2	HSBP1	ZBTB38	BLZF1	GFI1B	CCNH	RBBP8	SCAP	MAP3K13	SUFU	MRPL12	NR1D2	PEX14	BCL6	POLR3G	HCLS1	ILF3	SNAI2	STAT3	SOD2	YWHAH	YAF2	NEUROD2	RBM14	APBB2	APBB1	FOXO1	GATA6	TRERF1	TIAL1	RAD17	GCLC	NPM1	RUNX1	RNF14	SAP18	SNW1	SREBF2	PPIE	DNMT1	POU6F2	ACVR1B	FOS	PCGF6	SOX18	EGR1	KHDRBS1	ELP3	LDB1	NRIP1	UBE2N	MDM4	KPNA1	SMARCAD1	SUPT3H	ING2	GLIS2	CALCA	TNFRSF1A	POU2F1	PYCARD	ERCC3	ERCC4	ERF	SIRT4	SIRT5	SIRT2	ATXN1	DR1	IRF7	IRF8	IRF2	CRK
ENDOPLASMIC_RETICULUM	http://www.broadinstitute.org/gsea/msigdb/cards/ENDOPLASMIC_RETICULUM	SLC9A6	VAPB	TPD52	SSR1	OGN	DNAJB11	PLOD2	PLOD3	AADAC	NPC1	TXNDC5	RYR1	EXT1	CALR	CALU	TRAM1	CAMLG	CYP46A1	CLGN	OPRM1	RTN4	TM7SF2	NRP1	ORMDL1	BSCL2	PDIA5	CANX	SRPR	ANP32A	ZFYVE1	DHCR24	MINPP1	KDELR2	STS	PSEN1	LRMP	CLN8	CLN5	SRP9	CLN6	DEGS1	GPAA1	ABI1	EDEM1	CLDN14	STAU1	PEX16	SOAT1	ITPR3	MSRB3	DPM2	SSR2	UBQLN4	RPN1	ASPH	DDOST	DNAJC1	SLC33A1	GOLT1B	CCDC3	RNF139	STX8	DERL2	DERL1	LMAN1	DERL3	ITGB1	ERO1L	P4HB	HERPUD1	DNAJB9	PPIB	SPCS1	PDCD6	CLDN8	MRVI1	ALG3	PIGK	PIGF	POMT1	CASP7	HMOX1	IFNGR2	ZW10	SEC23A	CTSZ	PIGS	KRTCAP2	DHRS1	KIF1C	ERN1	PRNP	FKBP2	FKBP9	NDUFB8	RSAD2	SEC63	TOR1A	DAD1	APEX1	EHD4	PLP2	EBP	NCSTN	VWF	RCN1	RDH14
POSITIVE_REGULATION_OF_TRANSCRIPTION	http://www.broadinstitute.org/gsea/msigdb/cards/POSITIVE_REGULATION_OF_TRANSCRIPTION	FOXO1	TGFB1	EPC1	SMARCD3	MDFIC	SUPT5H	BCL10	PCBD2	RXRA	MED12	TRERF1	HIF1A	PLAGL1	RUNX1	MAP2K3	NOTCH4	BMP7	BMP6	ELF1	ELF4	CTCF	ZBTB38	ATF7IP	EGR1	CCNH	CDK7	HMGA1	NRIP1	SCAP	INHBA	NSD1	CLOCK	GLIS2	TNFRSF1A	RGMB	MRPL12	ERCC3	TRIM28	ILF3	MNAT1	YWHAH	YAF2	PHF5A	RBM14
ENZYME_LINKED_RECEPTOR_PROTEIN_SIGNALING_PATHWAY	http://www.broadinstitute.org/gsea/msigdb/cards/ENZYME_LINKED_RECEPTOR_PROTEIN_SIGNALING_PATHWAY	MTSS1	MPZL1	TGFB1	MAP3K7	GAB1	GDF9	FRS2	EGFR	SOCS1	IRS1	GRB2	ERBB2	PXN	EGF	FIBP	SMAD7	CIDEA	SMAD1	GUCY2C	KDR	EPS15	CDKN1C	SMURF1	GRB7	ACVR1B	TGFA	LEFTY1	INHBA	DOK1	FOXC2	FMOD	ABI1	STUB1	RGMB	PTK2B	PIK3R1	GUCA1B	FLT4	CBL	CDH13	PRLR	EPGN	GDF10	HPGD	BMPR1A
MITOTIC_CELL_CYCLE	http://www.broadinstitute.org/gsea/msigdb/cards/MITOTIC_CELL_CYCLE	CDC16	TGFB1	CUL3	CUL5	CCNA2	CDCA5	CUL1	ANAPC4	TBRG4	DCTN3	DCTN2	ZWINT	RAD17	NEK6	PPP5C	ANAPC11	PIN1	KATNA1	FBXO5	EGF	SPHK1	CDC23	TPD52L1	SUGT1	ATM	CDKN1C	CDKN1A	CDKN1B	NOLC1	PLK1	POLD1	NBN	LATS2	ACVR1B	GFI1B	PCBP4	TGFA	CDK10	ZW10	KHDRBS1	NUSAP1	UBE2C	INHBA	BUB1B	MAP3K11	PPP6C	POLA1	CETN1	NUMA1	PAFAH1B1	CENPE	CDKN3	CDC25B	GSPT1	CUL4A	EPGN	APBB2	MPHOSPH6	APBB1
GLYCOPROTEIN_METABOLIC_PROCESS	http://www.broadinstitute.org/gsea/msigdb/cards/GLYCOPROTEIN_METABOLIC_PROCESS	B3GALT4	ALG5	POMT1	RPN1	OGT	MAN2B1	ADAMTS9	PSEN1	BACE2	BACE1	TM4SF4	GALNT2	GALNT1	FUT7	NGLY1	GCNT1	SDF2	MGAT4B	MGAT4A	B3GALT2	ABCG1	NCSTN	COG3	COG7	ST8SIA4	DPM2	LIPC	LRP2	COG2
REGULATION_OF_TRANSCRIPTION	http://www.broadinstitute.org/gsea/msigdb/cards/REGULATION_OF_TRANSCRIPTION	REST	EPC1	VPS4B	IKBKAP	PCBD2	RXRA	ZHX1	MED12	MECP2	SMARCAL1	VEZF1	TCF7	KLF12	PHB	MAP2K3	ELF1	HTATIP2	ELF4	DAXX	ZNF148	CREG1	BRD7	MYC	ATF7IP	TLE1	CARD11	INHBA	PFDN5	RUVBL1	NSD1	CLOCK	CREM	LIMD1	TRIM28	TNP1	PHF12	MNAT1	RPS6KA4	NARFL	TCEB3	PHF5A	TCEAL1	TGFB1	SMARCD2	MDFIC	SMARCD3	BCL10	HDAC10	DDIT3	PA2G4	HIF1A	LITAF	UBE2V1	ABCA2	CXXC1	TFDP1	HDAC4	HDAC2	ATF7	PRKAR1A	IKBKB	ARID4A	E2F6	DEDD	CTCF	DEK	PRDX3	NFX1	ARID5B	SLA2	RB1	CDK7	HMGA2	HMGA1	ZFPM2	BCLAF1	NFYB	EGLN1	NFYA	HIC1	TFAM	RGMB	NFATC3	NFATC1	CEBPG	ID2	ID4	ID3	HIRA	SIN3A	SUPT5H	TWIST2	TWIST1	MTF1	CALR	PLAGL1	HTATSF1	BCOR	UBP1	NOTCH2	RNF4	NOTCH4	BMP7	TCF12	TCF15	BMP6	TBX21	PPARG	NFKB2	HSBP1	ZBTB38	BLZF1	GFI1B	CCNH	SCAP	RBBP8	MAP3K13	SUFU	MRPL12	NR1D2	PEX14	BCL6	POLR3G	HCLS1	ILF3	SNAI2	STAT3	SOD2	YWHAH	YAF2	NEUROD2	APBB2	RBM14	APBB1	FOXO1	GATA6	TRERF1	TIAL1	GCLC	NPM1	RUNX1	RNF14	SAP18	SNW1	SREBF2	PPIE	DNMT1	POU6F2	ACVR1B	FOS	PCGF6	SOX18	KHDRBS1	EGR1	ELP3	LDB1	NRIP1	UBE2N	MDM4	SUPT3H	ING2	GLIS2	CALCA	TNFRSF1A	POU2F1	PYCARD	ERCC3	ERF	SIRT4	SIRT5	SIRT2	ATXN1	IRF7	DR1	IRF8	IRF2	CRK
INTERPHASE_OF_MITOTIC_CELL_CYCLE	http://www.broadinstitute.org/gsea/msigdb/cards/INTERPHASE_OF_MITOTIC_CELL_CYCLE	LATS2	CUL3	ACVR1B	CUL5	GFI1B	CDK10	CDCA5	CUL1	KHDRBS1	ANAPC4	TBRG4	INHBA	MAP3K11	PPP6C	POLA1	KATNA1	CDC23	TPD52L1	CDKN3	CDKN1C	CDKN1A	CDKN1B	GSPT1	CUL4A	POLD1	APBB2	APBB1
TRANSCRIPTION_FROM_RNA_POLYMERASE_II_PROMOTER	http://www.broadinstitute.org/gsea/msigdb/cards/TRANSCRIPTION_FROM_RNA_POLYMERASE_II_PROMOTER	EPC1	TAF5L	IKBKAP	RXRA	MECP2	MED12	SMARCAL1	PIR	VEZF1	TCF7	KLF12	TRPS1	PARP1	TAF1C	ELF1	HTATIP2	ELF3	ELF4	ELF5	ZNF148	CREG1	BRD7	MYC	ATF7IP	GMEB2	GTF2H4	INHBA	RUVBL1	NSD1	CLOCK	TRIP11	TRIP13	TRIM29	TRIM28	TRIM24	MNAT1	TCEB3	NR5A2	LMO4	TCEAL1	GTF2E1	SMARCD2	SMARCD3	DDIT3	HIF1A	NFE2L2	LITAF	ABCA2	TFDP1	TRIP4	TAF5	PRKAR1A	GTF2F2	E2F2	E2F3	ARID4A	E2F6	CTCF	DEK	FEV	NFX1	SLA2	RB1	CDK7	ZFPM2	NR3C1	NFYA	TSC22D1	NFATC4	NFATC3	NFATC1	MAF	CEBPA	CEBPD	CEBPG	NFRKB	ID4	HIRA	SUPT5H	TWIST1	PPARGC1A	PRDM4	MTF1	MNT	DEAF1	ELL	PLAGL1	HTATSF1	KLF5	UBP1	RNF4	SUPT16H	NCOR1	TCF12	TCF15	BMP6	CCNT2	COPS2	COPS5	PPARG	HSBP1	ZBTB38	BLZF1	GFI1B	ASH2L	SNAPC5	CCNH	SNAPC3	GTF2B	RBBP8	MED4	ASH1L	POLR2G	POLR2E	POLR2D	POLR2B	MLLT1	BCL6	SNAI2	STAT3	SOD2	NEUROD2	RBM14	THRA	FOXO1	GATA2	ELL2	TIAL1	SKIL	RUNX1	RNF14	MAFF	SAP18	SNW1	SREBF2	PSMC5	DNMT1	POU6F2	FUBP1	FOS	SOX18	ELP3	NRIP1	MDM4	SUPT3H	TNFRSF1A	ERCC3	APEX1	ERF	DTX1	IRF7	DR1	IRF8	IRF2	CRK
CELL_DEVELOPMENT	http://www.broadinstitute.org/gsea/msigdb/cards/CELL_DEVELOPMENT	ALS2	CIAPIN1	MAGED1	CUL3	MAP3K5	CUL5	DDAH2	CUL1	OPA1	BRAF	BCL2L10	MAPK1	NME3	SPAG6	SERPINF1	TRAPPC4	MYO18A	NFKBIA	BCL2L1	DIABLO	PHB	SPHK1	HGF	PARP4	RTN4	HTATIP2	ZNF346	DAXX	DFNB31	MAGEH1	ACTA1	INHBA	RIPK1	LRMP	CLN5	ALOX12	GPR65	PTK2B	PPP2CA	TRIM28	NTNG1	TNP1	CDH13	GSK3B	TGFB3	TGFB1	TGFB2	CSNK2A2	DDX25	DAP	SPON2	API5	BCL10	NUDT2	DFFA	DFFB	FADD	SYCP3	TNFAIP8	CCL2	DOCK1	DDX41	ANGPTL4	TRADD	CDKN1A	CDKN1B	IKBKG	DNAJB6	IER3	DEDD	CASP6	CASP3	RPS3A	CASP7	CASP8	RHOB	CASP2	NDUFS1	PPP2R1A	PTGER3	CYCS	ERN1	BCLAF1	TRAIP	DPF1	DAD1	CD2	COL4A3	KLK8	CEBPG	ANXA5	CUL4A	FAF1	APAF1	SNCA	DNAJB13	BAK1	APOE	EIF2B2	EIF2B5	TXNL1	PIM1	RND1	TXNDC5	DEAF1	STK17B	CHEK2	CALR	PLAGL1	HIP1	BECN1	LGALS1	SRA1	CIDEA	TPD52L1	TAX1BP1	NOTCH2	BMP7	NRP2	NRP1	LY86	PTEN	BAG4	GPX1	DHCR24	PSEN1	GADD45B	GADD45A	BID	PARD3	YWHAZ	RAB3D	GULP1	BCL2	BCL6	SPATA4	BIRC6	BIRC3	EIF2B1	YWHAG	YWHAH	MAPK12	EEF1E1	CD14	MAEA	TLR2	CBX4	FOXO1	PMAIP1	MRPS30	SMNDC1	CASP8AP2	ACIN1	IFRD1	SOCS2	SOCS3	STK4	TIAL1	RIPK3	GCLC	MCL1	MAP4K2	RRAGA	CSE1L	NPM1	GLO1	PTPN6	CFLAR	BBC3	RHOT2	PDCD6	POU6F2	PDCD2	ACVR1B	PCBP4	CXCR4	LDB1	INHA	DAPK2	DAPK3	PROC	EIF4G2	CFL1	SCIN	FAIM3	CTSB	MDM4	GSTP1	PRKCZ	RTN4RL1	MOAP1	SH3GLB1	PYCARD	RTN4RL2	ERCC3	IL2RB	DTX1	SON	IGFBP3	F2R
CENTRAL_NERVOUS_SYSTEM_DEVELOPMENT	http://www.broadinstitute.org/gsea/msigdb/cards/CENTRAL_NERVOUS_SYSTEM_DEVELOPMENT	BTD	SNCA	ZIC1	PDGFC	EIF2B2	EIF2B5	GPR56	SH3GL1	ADAM23	CELSR1	POU6F2	PTEN	MBP	NDUFS4	RNF103	PCP4	ALDH5A1	SLIT3	GSTP1	CLN5	UBE3A	NNAT	POU3F3	PTS	PTPRZ1	JARID2	EIF2B1	ACCN1	RPS6KA3	CTNS
KINASE_ACTIVITY	http://www.broadinstitute.org/gsea/msigdb/cards/KINASE_ACTIVITY	CLK1	PRKX	MAP3K7	MAP3K6	MAP3K5	CLK3	WNK4	PIK3C3	PIK3CA	TLK2	MAP2K6	PIK3CG	BCR	ROCK1	ROCK2	PIK3CB	WNK1	PIM1	NME4	MAPK1	EIF2AK1	MAPK6	PDGFRL	PDGFRA	MAPK9	MST1R	EFNA4	NEK4	EIF2AK2	NEK6	CHKA	ERBB2	PFKFB2	STK17B	CHEK2	TK2	VRK1	MAP2K1	MAP2K3	TGFBR2	SPHK1	OXSR1	ATM	KDR	CDC42BPB	NRP2	BCKDK	NRP1	PMVK	LATS2	CKB	TGFA	PIK3C2A	SRPK1	ADK	RIPK1	BRDT	MAP3K13	MAP3K11	MKNK2	HK2	GALK2	DGKA	GALK1	SNRK	DGKE	PTK2B	DGKD	PDK1	CSNK1A1	PDK2	DGKQ	PDK3	PDK4	CSNK2B	MAPK11	KHK	RPS6KA3	CSNK1D	MAPK12	MAPK13	EPGN	GSK3B	TJP2	STK38	CASK	RPS6KB2	ITPKA	CSNK2A2	CSNK2A1	EGFR	PDXK	STK4	CDKL1	RIPK3	TESK1	PRPS2	PHKA2	STK16	CCL2	STK10	MAP4K2	PTK7	MAP4K1	MAPKAPK2	CCL4	IRAK3	LMTK2	STK19	CSF1R	RYK	MET	AK5	IKBKE	PLK3	PLK1	DYRK1A	CPNE3	MERTK	GUK1	PRKAG1	ACVR1B	PAK2	CDK10	PAK1	TIE1	IRAK1	PFKL	MPP1	PFKP	PRKCH	PBK	PFKM	CDK7	DAPK2	DAPK3	TYK2	CRKL	IGF2R	ERN1	PRKD3	XYLB	PRKCZ	FRK	TRIB2	TRIB1	EXOSC10	MAP3K3	ETNK1	FLT1	FLT4
STEROID_METABOLIC_PROCESS	http://www.broadinstitute.org/gsea/msigdb/cards/STEROID_METABOLIC_PROCESS	ACOX3	STARD3	WWOX	DHCR24	STS	NPC1	ADM	CLN8	CLN6	HDLBP	STUB1	SOAT1	CYP46A1	FDXR	ABCG1	CYP7B1	CEL	YWHAH	SCP2	BMP6
REGULATION_OF_CELLULAR_METABOLIC_PROCESS	http://www.broadinstitute.org/gsea/msigdb/cards/REGULATION_OF_CELLULAR_METABOLIC_PROCESS	REST	EPC1	VPS4B	IKBKAP	PCBD2	MED12	MECP2	NPC2	EIF2AK1	BACE2	ARF6	PABPC1	PAIP2	PAIP1	ATR	ELF1	HTATIP2	ELF4	DAXX	ZNF148	BRD7	ATF7IP	CARD11	INHBA	CARD14	EIF4A2	MTRF1	IL7R	TRIM28	PHF12	ETF1	TCEAL1	CXCL12	TGFB1	MDFIC	EBI3	DNAJC1	BCL10	IL27	HIF1A	RNF139	LITAF	UBE2V1	UBE2V2	ABCA2	ABCA1	CXXC1	EGF	TFDP1	HDAC4	CDKN1A	CDKN1B	HDAC2	ATF7	IKBKB	E2F6	SLA2	ZFPM2	MAPRE1	EGLN1	STUB1	HIC1	TFAM	RGMB	NFATC3	NFATC1	CEBPG	ID2	ID4	ID3	HIRA	RAD9A	PPARGC1A	MTF1	CALR	PLAGL1	BCOR	UBP1	RNF4	TCF12	TCF15	PPARG	TERF2IP	HSBP1	ZBTB38	CCNH	RBBP8	SCAP	MAP3K13	NR1D2	PEX14	BCL6	CD24	HCLS1	SNAI2	SOD2	YWHAH	APBB2	APBB1	FOXO1	GATA6	RAD17	ITGB2	NPM1	SNW1	SREBF2	EIF4B	PPIE	DNMT1	METAP1	POU6F2	FOS	PFKL	PFKM	NRIP1	UBE2N	CD81	MDM4	SMARCAD1	GLIS2	ARPP19	POU2F1	PYCARD	ERCC3	ERCC4	APC	SIRT4	SIRT5	SIRT2	ATXN1	DR1	IRF7	IRF8	IRF2	IGFBP3	LTBP4	TLK2	RXRA	ZHX1	SMARCAL1	CDC42EP2	VEZF1	TCF7	KLF12	MAP2K3	PHB	CREG1	MYC	TLE1	SRPK1	CCND3	CCND2	PFDN5	RUVBL1	NSD1	CLOCK	CLN6	CREM	WRNIP1	LIMD1	TNP1	MNAT1	RPS6KA4	NARFL	TCEB3	PHF5A	EIF5	SMARCD2	SMARCD3	DDX25	EGFR	HDAC10	DDIT3	PA2G4	ANGPTL3	PRKAR1A	NBN	ARID4A	DEDD	CTCF	DEK	PRDX3	NDUFS4	NFX1	ARID5B	CDK7	RB1	HMGA2	HMGA1	BCLAF1	NFYB	NFYA	TERF2	EIF2C1	SIN3A	HRSP12	SUPT5H	EIF2B2	TWIST2	EIF2B5	TWIST1	HTATSF1	CDA	NOTCH2	NOTCH4	BMP7	BMP6	TBX21	NFKB2	BLZF1	GFI1B	PSEN1	HPRT1	SUFU	MRPL12	POLR3G	ILF3	STAT3	YAF2	NEUROD2	RBM14	TLR1	TLR6	TLR9	IL31RA	SPN	SOCS1	TRERF1	TIAL1	GCLC	RUNX1	RNF14	SAP18	ACVR1B	MCM7	PCGF6	SOX18	LTB	EGR1	KHDRBS1	ELP3	LDB1	INHA	EIF4G2	KPNA1	SUPT3H	ING2	CALCA	TNFRSF1A	ERF	CRK
TRANSFERASE_ACTIVITY_TRANSFERRING_HEXOSYL_GROUPS	http://www.broadinstitute.org/gsea/msigdb/cards/TRANSFERASE_ACTIVITY_TRANSFERRING_HEXOSYL_GROUPS	B3GALT4	ALG3	ALG5	RPN1	OGT	UGCG	MGAT2	MTAP	EXT1	GALNT3	GALNT2	GALNT1	GCNT2	FUT7	B3GNT6	GCNT1	B4GALT4	C1GALT1	SDF2	MGAT4B	B4GALT1	MGAT4A	B4GALT2	B3GALT2	GBE1	PYGL	DPM2
REGULATION_OF_METABOLIC_PROCESS	http://www.broadinstitute.org/gsea/msigdb/cards/REGULATION_OF_METABOLIC_PROCESS	REST	EPC1	VPS4B	IKBKAP	PCBD2	MED12	MECP2	NPC2	EIF2AK1	BACE2	ARF6	PABPC1	PAIP2	PAIP1	ATR	ELF1	HTATIP2	ELF4	DAXX	ZNF148	BRD7	ATF7IP	CARD11	INHBA	CARD14	MTRF1	EIF4A2	IL7R	TRIM28	PHF12	ETF1	CXCL12	TCEAL1	TGFB1	MDFIC	EBI3	DNAJC1	BCL10	IL27	HIF1A	RNF139	LITAF	UBE2V1	ABCA2	UBE2V2	ABCA1	CXXC1	EGF	TFDP1	HDAC4	CDKN1A	HDAC2	CDKN1B	ATF7	IKBKB	E2F6	SLA2	ZFPM2	MAPRE1	EGLN1	STUB1	HIC1	TFAM	RGMB	NFATC3	NFATC1	CEBPG	ID2	ID4	FAF1	ID3	HIRA	RAD9A	PPARGC1A	MTF1	CALR	PLAGL1	BCOR	CIDEA	UBP1	RNF4	TCF12	TCF15	PPARG	TERF2IP	HSBP1	ZBTB38	CCNH	RBBP8	SCAP	MAP3K13	NR1D2	PEX14	BCL6	CD24	HCLS1	SNAI2	SOD2	YWHAH	APBB2	APBB1	FOXO1	GATA6	RAD17	ITGB2	IRAK3	NPM1	SNW1	SREBF2	EIF4B	PPIE	DNMT1	METAP1	POU6F2	FOS	PFKL	PFKM	NRIP1	UBE2N	CD81	MDM4	SMARCAD1	GLIS2	ARPP19	PYCARD	POU2F1	ERCC3	ERCC4	APC	SIRT4	SIRT5	SIRT2	ATXN1	DR1	IRF7	IRF8	IRF2	IGFBP3	LTBP4	TLK2	RXRA	ZHX1	SMARCAL1	CDC42EP2	VEZF1	TCF7	KLF12	MAP2K3	PHB	CREG1	MYC	TLE1	SRPK1	CCND3	CCND2	PFDN5	RUVBL1	NSD1	CLOCK	CLN6	WRNIP1	CREM	LIMD1	TNP1	MNAT1	RPS6KA4	NARFL	TCEB3	PHF5A	ATP6AP2	EIF5	SMARCD2	SMARCD3	DDX25	EGFR	HDAC10	DDIT3	PA2G4	ANGPTL3	PRKAR1A	NBN	ARID4A	DEDD	DEK	CTCF	PRDX3	CDC42	NDUFS4	NFX1	ARID5B	CDK7	RB1	HMGA2	HMGA1	BCLAF1	NFYB	NFYA	TERF2	EIF2C1	SIN3A	HRSP12	EIF2B2	SUPT5H	TWIST2	EIF2B5	TWIST1	HTATSF1	CDA	NOTCH2	NOTCH4	BMP7	BMP6	TBX21	NFKB2	BLZF1	GFI1B	PSEN1	HPRT1	SUFU	MRPL12	POLR3G	ILF3	STAT3	YAF2	NEUROD2	RBM14	TLR1	TLR6	TLR9	IL31RA	SPN	SOCS1	TRERF1	TIAL1	GCLC	RUNX1	RNF14	SAP18	ACVR1B	MCM7	PCGF6	SOX18	LTB	KHDRBS1	EGR1	ELP3	LDB1	INHA	EIF4G2	KPNA1	SUPT3H	ING2	CALCA	TNFRSF1A	ERF	CRK
NUCLEOBASENUCLEOSIDE_AND_NUCLEOTIDE_METABOLIC_PROCESS	http://www.broadinstitute.org/gsea/msigdb/cards/NUCLEOBASENUCLEOSIDE_AND_NUCLEOTIDE_METABOLIC_PROCESS	ADCY7	CTPS	NT5M	NDUFS1	ALDH6A1	GMPS	NME4	PTHLH	UMPS	ADM	ADK	ADSS	ABCA1	HPRT1	PPAT	CDA	ENTPD4	AK5	AMPD3	CTNS	PAICS	GUK1
POSITIVE_REGULATION_OF_DEVELOPMENTAL_PROCESS	http://www.broadinstitute.org/gsea/msigdb/cards/POSITIVE_REGULATION_OF_DEVELOPMENTAL_PROCESS	CUL3	BAK1	CUL5	MAP3K5	APOE	CUL1	MAPK1	NME3	SERPINF1	STK17B	CHEK2	PLAGL1	CDC42EP2	CDC42EP1	DIABLO	SPHK1	CIDEA	TPD52L1	NOTCH2	ETS1	HTATIP2	PPARG	DAXX	PTEN	INHBA	BID	PPP2CA	BCL6	EEF1E1	TLR2	PMAIP1	TGFB1	TGFB2	SMNDC1	CASP8AP2	ACIN1	DAP	NUDT2	FADD	SOCS5	STK4	TIAL1	RIPK3	RRAGA	ANGPTL3	RUNX1	ANGPTL4	CFLAR	TRADD	CDKN1A	CDKN1B	BBC3	IKBKG	PDCD6	DEDD	CASP6	CDC42	ACVR1B	CASP3	RPS3A	PCBP4	RHOB	PPP2R1A	INHA	DAPK2	DAPK3	SCIN	ERN1	BCLAF1	TRAIP	DPF1	CALCA	PYCARD	CD2	ERCC3	COL4A3	KL	CEBPG	CUL4A	IGFBP3
ANTI_APOPTOSIS	http://www.broadinstitute.org/gsea/msigdb/cards/ANTI_APOPTOSIS	SNCA	CBX4	FOXO1	CIAPIN1	DDAH2	API5	OPA1	BRAF	SOCS2	SOCS3	BCL2L10	TXNDC5	TNFAIP8	MYO18A	CCL2	GCLC	MCL1	BCL2L1	NPM1	GLO1	CFLAR	BECN1	SPHK1	TAX1BP1	NOTCH2	RTN4	IER3	HTATIP2	GPX1	BAG4	DHCR24	PSEN1	CFL1	FAIM3	GSTP1	ALOX12	PRKCZ	YWHAZ	SH3GLB1	BCL2	DAD1	IL2RB	BIRC6	BIRC3	ANXA5	CDH13	SON
PHOSPHOTRANSFERASE_ACTIVITY_ALCOHOL_GROUP_AS_ACCEPTOR	http://www.broadinstitute.org/gsea/msigdb/cards/PHOSPHOTRANSFERASE_ACTIVITY_ALCOHOL_GROUP_AS_ACCEPTOR	CLK1	PRKX	MAP3K7	MAP3K6	MAP3K5	CLK3	WNK4	PIK3C3	PIK3CA	TLK2	MAP2K6	PIK3CG	BCR	ROCK1	ROCK2	PIK3CB	WNK1	PIM1	MAPK1	EIF2AK1	MAPK6	PDGFRL	PDGFRA	MAPK9	MST1R	EFNA4	EIF2AK2	NEK4	NEK6	CHKA	PFKFB2	ERBB2	STK17B	CHEK2	VRK1	MAP2K1	MAP2K3	TGFBR2	SPHK1	OXSR1	ATM	KDR	CDC42BPB	NRP2	BCKDK	NRP1	LATS2	TGFA	PIK3C2A	SRPK1	RIPK1	BRDT	MAP3K13	MAP3K11	HK2	MKNK2	DGKA	GALK2	GALK1	DGKE	SNRK	PTK2B	DGKD	PDK1	CSNK1A1	PDK2	DGKQ	PDK3	PDK4	CSNK2B	MAPK11	KHK	RPS6KA3	CSNK1D	MAPK12	MAPK13	EPGN	GSK3B	STK38	RPS6KB2	ITPKA	CSNK2A2	CSNK2A1	EGFR	PDXK	STK4	CDKL1	TESK1	RIPK3	PHKA2	STK16	CCL2	STK10	PTK7	MAP4K2	MAP4K1	MAPKAPK2	CCL4	IRAK3	LMTK2	STK19	CSF1R	RYK	MET	IKBKE	PLK3	PLK1	DYRK1A	CPNE3	MERTK	PRKAG1	ACVR1B	PAK2	CDK10	TIE1	PAK1	IRAK1	PFKL	PFKP	PRKCH	PFKM	PBK	CDK7	DAPK2	DAPK3	TYK2	CRKL	IGF2R	ERN1	PRKD3	XYLB	PRKCZ	FRK	TRIB2	TRIB1	EXOSC10	MAP3K3	ETNK1	FLT1	FLT4
SMALL_GTPASE_BINDING	http://www.broadinstitute.org/gsea/msigdb/cards/SMALL_GTPASE_BINDING	FGD2	ALS2	FGD1	ABCA1	CDC42EP2	RAPGEF6	RANBP2	GOLGA5	FGD4	PARD6A	RALBP1	DOCK4	PLCE1	IPO7	GGA2
REGULATION_OF_MITOSIS	http://www.broadinstitute.org/gsea/msigdb/cards/REGULATION_OF_MITOSIS	NBN	CDC16	TGFB1	PIN1	PCBP4	TGFA	EGF	CCNA2	ZW10	CDC23	NUSAP1	UBE2C	ATM	EPGN	ZWINT	BUB1B	RAD17	NEK6
ACTIN_CYTOSKELETON	http://www.broadinstitute.org/gsea/msigdb/cards/ACTIN_CYTOSKELETON	MTSS1	CAPZA2	CAPZA1	CASK	CD2AP	KLHL2	IQGAP1	ACTN3	DCTN3	DCTN2	ARPC1A	TNNT2	ACTL7B	DAG1	MYO9B	ARPC4	ARPC5	MYL9	CDC42EP3	HAP1	FSCN1	TNNI3	LASP1	MARCKS	WASF2	ACTR3	ACTR2	ACTR1A	ACTR1B	ACTA1	SLC9A3R1	WAS	FLNB	VASP	SMTN	CLIC4	WASL	ABLIM1	ABLIM2	CDH1	TPM2	TPM4	AMPH	PKD2	MYOM1	SYNPO	IPP	KPTN
GTPASE_BINDING	http://www.broadinstitute.org/gsea/msigdb/cards/GTPASE_BINDING	FGD2	ALS2	FGD1	ABCA1	CDC42EP2	RAPGEF6	RANBP2	GOLGA5	FGD4	PARD6A	RALBP1	DOCK4	PLCE1	IPO7	GGA2
TRANSLATION	http://www.broadinstitute.org/gsea/msigdb/cards/TRANSLATION	EIF2C1	RPL14	HBS1L	EIF5	TLR1	RPS6KB2	TLR6	TLR9	DDX25	HRSP12	EIF2B2	SPN	EBI3	EIF2B5	BCL10	MRPL52	MRPL51	DARS	IL27	AARS	SARS2	EIF2AK1	BACE2	RARS	PAIP2	PAIP1	MRPS24	EIF4B	ABCF1	METAP1	COPS5	RPS3A	EEF2K	LTB	MRPL3	MRPS7	INHA	EIF4G2	INHBA	MTRF1	EIF4A2	RPL3L	NACA	RPL27A	MRPL10	RPL31	RRBP1	CEBPG	ETF1	EIF2B1	RPL22	TSFM	RPL21	APBB1
TRANSCRIPTION_FACTOR_BINDING	http://www.broadinstitute.org/gsea/msigdb/cards/TRANSCRIPTION_FACTOR_BINDING	HIRA	RFXAP	TBPL1	PCBD1	RXRA	MECP2	MED12	PPARGC1A	MTF1	MNT	PIAS1	NFKBIA	PIR	BCOR	KLF12	UBP1	NR1I3	NCOR1	NCOR2	HTATIP2	COPS5	ELF3	TSG101	NFKB2	HSBP1	GPX3	CREG1	BRD7	TLE1	SLC26A3	MED4	PFDN5	BRDT	NSD1	YWHAZ	SUFU	NR1D1	PEX14	TRIP11	TRIP13	TRIM28	TRIM24	STAT3	YAF2	GSK3B	APBB2	RBM14	APBB1	LMO4	CBX4	SMARCD2	CASP8AP2	MDFIC	SMARCD3	BCL10	GABPA	RELB	HES6	TRERF1	STK4	DDIT3	RIPK3	SRF	ATF2	NPM1	SKIL	RNF14	TFDP1	PARD6A	TRIP4	MAFB	SAP18	SNW1	HDAC4	PSMC5	ATF3	HDAC2	DDX54	NBN	E2F6	CTCF	FEV	SAP30	LDB1	ZFX	HMGA1	PURB	NRIP1	ZFPM2	NFATC4	ERCC3	APEX1	CEBPA	ERF	PDCD11	DTX1	CEBPG	DRG1	SIRT2	DR1	ID4	ID3	FAF1
TISSUE_DEVELOPMENT	http://www.broadinstitute.org/gsea/msigdb/cards/TISSUE_DEVELOPMENT	BTD	TGFB2	PLOD1	CTGF	TWIST2	UGCG	MGP	PTHLH	DSP	AHSG	TCF21	MEST	ANKH	ATP2A2	SMURF1	TCF15	ALOX12B	TIE1	DHCR24	STS	WAS	EVPL	RTN4RL1	RTN4RL2	ERCC3	SECTM1	KLK8	KL	SNAI2	BNC1	PTCH2
HYDROLASE_ACTIVITY_ACTING_ON_ESTER_BONDS	http://www.broadinstitute.org/gsea/msigdb/cards/HYDROLASE_ACTIVITY_ACTING_ON_ESTER_BONDS	RPP38	PTPN22	RNASEH1	USP53	NT5C2	PLA1A	PTPRK	RAD9A	AADAC	CCR5	PLA2G2D	ENPP3	ACP6	ACP2	DUSP11	ACP1	PPP1R3C	NTHL1	PTPN12	PTPN11	POP1	PON2	POP4	PLA2G4B	RPP40	PTEN	EDNRA	NT5E	MINPP1	STS	PDE10A	MBD4	G6PC	PPP6C	PNLIPRP1	PTPRZ1	CDKN3	DUSP4	DUSP2	DUSP1	PTP4A3	PPP1R8	PTP4A2	ARSA	OGG1	DUSP6	CNP	PDE4B	BPNT1	DFFA	DFFB	FBP1	LYPLA1	FBP2	GNS	PLCE1	PPP5C	C3AR1	APOC2	PTPN7	PTPN6	LPL	PTPN9	PDE7A	PTPN1	IMPA2	UCHL1	TIMM50	DBR1	CYCS	CILP	PPM1G	INPP4B	PPP2R2A	PLCD1	INPP5D	ERCC4	APEX1	PTPRB	RNASE6	CDC25B	SULF2	SULF1	SMPD1	HIBCH	LIPE
GAMETE_GENERATION	http://www.broadinstitute.org/gsea/msigdb/cards/GAMETE_GENERATION	JAG2	DNAJB13	CSNK2A2	DDX25	GDF9	SPA17	BCL2L10	SYCP3	SPAG6	SPAG4	TESK1	DEAF1	DAZAP1	OAZ3	ABCB9	MEA1	PRKAG1	DEDD	PARN	KHDRBS3	FOXJ1	RUVBL1	USP9X	CDYL	SPATA4	TNP1	PRM1	PRM2	PTCH2	TOB2
CELL_JUNCTION	http://www.broadinstitute.org/gsea/msigdb/cards/CELL_JUNCTION	CLDN8	CLDN9	VAPA	CLDN5	GJA1	VCL	WNK4	ACTN1	ACTN3	NEXN	PGM5	RND1	ASH1L	CLDN2	DST	PARD3	CDH1	CLDN10	CLDN11	CLDN14	CLDN15	SORBS3	CNN2	B4GALT1	PARD6A	TRIP6	CDC42BPB
TRANSCRIPTION_REPRESSOR_ACTIVITY	http://www.broadinstitute.org/gsea/msigdb/cards/TRANSCRIPTION_REPRESSOR_ACTIVITY	HIRA	CBX4	REST	EPC1	CASP8AP2	TWIST2	RELB	HDAC10	MECP2	DDIT3	MNT	PIAS1	DNMT3L	SKIL	BCOR	KLF12	PHB	SAP18	UBP1	HDAC4	ATF3	DDX54	NCOR1	NCOR2	ARID4A	ELF3	TSG101	E2F6	CTCF	HSBP1	FEV	SAP30	CREG1	KHDRBS1	ARID5B	LDB1	RING1	NRIP1	PFDN5	ZFPM2	NSD1	BCLAF1	SUFU	NR1D1	PEX14	BCL6	APEX1	ERF	ZBTB7A	TRIM28	ILF3	PHF12	ATXN1	ID2	YAF2	DR1	ID4	ID3
CELLULAR_MACROMOLECULE_METABOLIC_PROCESS	http://www.broadinstitute.org/gsea/msigdb/cards/CELLULAR_MACROMOLECULE_METABOLIC_PROCESS	PPP2R5C	MYLIP	MAP3K6	OGT	IKBKAP	BRAF	SARS2	EIF2AK1	MAPK6	BACE2	BACE1	MAPK3	DUSP10	ARF6	ARIH1	RAC1	PAIP2	PAIP1	SMURF2	PARP4	SMURF1	PARP1	PARP2	CDC42BPB	TSG101	UBE2G2	CUZD1	PMVK	LNPEP	EEF2K	MRPL3	MMP15	MMP14	LRPAP1	INHBA	CARD14	EIF4A2	MTRF1	USP25	FMOD	NNAT	MKNK2	ABI3	ABI2	ABI1	SNRK	C2	TRIM23	ETF1	DUSP4	DUSP2	CSNK1D	GSK3B	ARAF	LRP2	DUSP9	DUSP6	PRPF4B	IDE	HBS1L	CXCL12	TGFB1	FNTB	CSNK2A1	EBI3	DNAJC1	BCL10	IL27	RNF139	FBXO11	PHKA2	CCL2	UBE2V1	UBE2V2	MAPKAPK2	RABGGTA	FBXW7	FBXW2	SDF2	ATG3	IKBKE	NMT1	ST8SIA4	DYRK1A	DNAJB6	CASP6	CASP3	CASP7	CASP8	MAN2B1	CASP2	ARL2	PPP2R1A	TBCE	TBCD	TBCC	ERN1	MAPRE1	WASL	TM4SF4	PPP2R2A	FKBP9	FKBP4	STUB1	CEBPG	CBL	NCSTN	ICK	PRKG1	PRKX	WWP2	WNK4	BCR	ANAPC4	WNK1	PPARGC1A	FBXL4	CAMK1	FBXL6	EXT1	NEK4	NEK6	STK17B	MME	VRK1	ACE	STX12	FBXO3	PLAT	OXSR1	CCT7	CCT4	SUPT16H	PLAU	COX11	COX10	PTEN	SENP7	CHST12	COX15	UFD1L	BLMH	SENP1	MAP3K13	MAP3K11	PPP6C	PREP	FUT7	EDEM1	PRKAA1	PRKAA2	CSNK1A1	HCLS1	MSRB2	MSRB3	COG3	COG7	APBB1	COG2	MMP9	MMP7	MMP2	NAPSA	CLPX	DSP	CSNK1G3	PPP5C	NEDD8	ITGB2	LMAN1	IRAK3	UBE2D3	UBE2D2	LMTK2	PGGT1B	P4HB	MRPS24	EIF4B	SPCS1	UBE2E2	UBE2E1	METAP1	METAP2	PRKAG1	DSTN	VCPIP1	UBE2A	PRKCH	CHST3	MRPS7	UBE2C	UBE2B	PRKCD	TYK2	UBE2N	EVPL	CHST7	CD81	CHST8	MDM4	PRKD3	PRKCZ	FRK	PPP4R2	UBE3A	HAT1	PRKDC	UBE3C	TRIB2	TRIB1	ERCC8	MAP3K3	YES1	SCO1	APC	SIRT4	SIRT5	SIRT2	PRLR	IGFBP3	BMPR1A	RPL14	LTBP4	TLK2	MAP2K6	ROCK1	ROCK2	ST13	ADAMTS9	ST14	SURF1	GGCX	ERBB2	CDC42EP2	MGAT4B	MGAT4A	PHB	PCNP	TNK1	DPP3	SEPHS1	PDIA5	LATS2	NUBP1	SRPK1	CCND3	CCND2	RPL3L	NSD1	CLN6	NACA	GPAA1	PCSK2	NAGPA	PTK2B	RPL31	PPP2CA	PCSK5	HGFAC	TNP1	TMPRSS6	CCL11	RPS6KA4	RPL22	RPL21	DPM2	STK38	ATP6AP2	EIF5	RPS6KB2	APOA1	DDX25	ST3GAL6	RPN1	CPA3	EGFR	HDAC10	STK16	FGR	STK10	DYRK3	ANGPTL3	STK19	TRAF6	PLK3	MERTK	CPB2	NDST1	UCHL1	PEX6	ALG5	FES	ALAS2	NDUFS4	RPS3A	LOXL2	LOXL1	HMGA1	PPM1G	GALNT2	GALNT1	APH1B	NGLY1	TOR1A	TSFM	JAK3	EIF2C1	B3GALT4	PTPN22	PLOD2	PLOD3	HRSP12	EIF2B2	EIF2B5	MRPL52	MRPL51	AARS	PIM1	UHRF2	RARS	SRP72	PXN	GCNT1	LCMT1	CDC23	ABCG1	PTPN12	ADPRH	AHSA1	ABCF1	COPS5	BAG4	BAG2	PSEN1	PMPCA	SHFM1	RPL27A	NFS1	SUFU	MRPL10	RRBP1	PTPRZ1	EIF2B1	MIS12	PSMD14	MAPK12	RBM14	PYGB	TLR1	TLR6	IL31RA	TLR9	SPN	DARS	SOCS1	STK4	CDKL1	RIPK3	FZR1	DERL2	DERL1	MAP4K2	MAP4K1	ANAPC11	ERO1L	RNF14	CTRL	PTPN7	PTPN6	PTPN9	UST	PSMC5	PSMC4	TIMM50	PIGK	ACVR1B	PIGF	PAK2	POMT1	PAK1	CSK	LTB	CTSZ	PIGS	INHA	DAPK2	DAPK3	EIF4G2	CTSB	CTSH	CTSF	ING5	PTPRB	B3GALT2	CENPJ	LIPC	LIPE	F2R
PROTEIN_DNA_COMPLEX_ASSEMBLY	http://www.broadinstitute.org/gsea/msigdb/cards/PROTEIN_DNA_COMPLEX_ASSEMBLY	E2F2	E2F3	NAP1L1	NAP1L3	NAP1L4	GTF2E1	ATF7IP	SNAPC5	BRF1	MED12	CDK7	PPARGC1A	MED4	PTRF	ASF1A	GTF3C4	TAF5	GTF2F2	CHAF1A	CHAF1B
RESPONSE_TO_VIRUS	http://www.broadinstitute.org/gsea/msigdb/cards/RESPONSE_TO_VIRUS	IL28RA	CXCL12	CXCR4	IFNGR2	IFNGR1	ABCE1	IFI44	IFNAR2	FGR	POLA1	RSAD2	CCL8	IVNS1ABP	CCL5	CCL4	BANF1	BCL2	PRKRA	CCL11	IRF7
CELLULAR_PROTEIN_METABOLIC_PROCESS	http://www.broadinstitute.org/gsea/msigdb/cards/CELLULAR_PROTEIN_METABOLIC_PROCESS	PPP2R5C	MYLIP	MAP3K6	OGT	IKBKAP	BRAF	SARS2	EIF2AK1	MAPK6	BACE2	MAPK3	BACE1	DUSP10	ARF6	ARIH1	RAC1	PAIP2	PAIP1	SMURF2	PARP4	SMURF1	PARP1	PARP2	CDC42BPB	TSG101	UBE2G2	CUZD1	PMVK	LNPEP	EEF2K	MRPL3	MMP15	MMP14	LRPAP1	INHBA	CARD14	MTRF1	EIF4A2	USP25	FMOD	NNAT	MKNK2	ABI3	ABI2	ABI1	SNRK	C2	ETF1	TRIM23	DUSP4	DUSP2	CSNK1D	GSK3B	ARAF	DUSP9	LRP2	DUSP6	PRPF4B	IDE	HBS1L	CXCL12	TGFB1	FNTB	CSNK2A1	EBI3	DNAJC1	BCL10	IL27	RNF139	FBXO11	PHKA2	CCL2	UBE2V1	UBE2V2	MAPKAPK2	RABGGTA	FBXW7	FBXW2	SDF2	ATG3	IKBKE	NMT1	ST8SIA4	DYRK1A	DNAJB6	CASP6	CASP3	CASP7	CASP8	MAN2B1	CASP2	ARL2	PPP2R1A	TBCE	TBCD	TBCC	ERN1	MAPRE1	TM4SF4	PPP2R2A	FKBP9	FKBP4	STUB1	CEBPG	CBL	NCSTN	ICK	PRKG1	PRKX	WWP2	WNK4	BCR	ANAPC4	WNK1	PPARGC1A	FBXL4	CAMK1	FBXL6	NEK4	EXT1	NEK6	STK17B	MME	VRK1	ACE	STX12	FBXO3	PLAT	OXSR1	CCT7	CCT4	SUPT16H	PLAU	COX11	COX10	PTEN	SENP7	CHST12	COX15	UFD1L	BLMH	SENP1	MAP3K13	MAP3K11	PREP	PPP6C	FUT7	EDEM1	PRKAA1	PRKAA2	CSNK1A1	HCLS1	MSRB2	MSRB3	COG3	COG7	APBB1	COG2	MMP9	MMP7	MMP2	NAPSA	CLPX	DSP	CSNK1G3	PPP5C	ITGB2	NEDD8	LMAN1	IRAK3	UBE2D3	UBE2D2	LMTK2	PGGT1B	P4HB	MRPS24	EIF4B	SPCS1	UBE2E2	UBE2E1	METAP1	METAP2	PRKAG1	VCPIP1	UBE2A	CHST3	PRKCH	MRPS7	UBE2C	UBE2B	PRKCD	UBE2N	TYK2	EVPL	CHST7	CD81	CHST8	MDM4	PRKD3	PRKCZ	FRK	PPP4R2	UBE3A	HAT1	PRKDC	UBE3C	TRIB2	TRIB1	ERCC8	MAP3K3	YES1	APC	SCO1	SIRT4	SIRT5	SIRT2	PRLR	IGFBP3	BMPR1A	RPL14	LTBP4	TLK2	MAP2K6	ROCK1	ROCK2	ST13	ADAMTS9	ST14	SURF1	GGCX	ERBB2	CDC42EP2	MGAT4B	MGAT4A	PHB	PCNP	TNK1	DPP3	SEPHS1	PDIA5	LATS2	NUBP1	SRPK1	CCND3	CCND2	RPL3L	NSD1	CLN6	NACA	GPAA1	PCSK2	NAGPA	PTK2B	RPL31	PPP2CA	HGFAC	PCSK5	TNP1	TMPRSS6	CCL11	RPS6KA4	RPL22	RPL21	DPM2	STK38	ATP6AP2	EIF5	RPS6KB2	APOA1	DDX25	ST3GAL6	RPN1	CPA3	EGFR	HDAC10	STK16	FGR	STK10	DYRK3	STK19	ANGPTL3	TRAF6	PLK3	MERTK	CPB2	NDST1	UCHL1	PEX6	ALG5	FES	NDUFS4	ALAS2	RPS3A	LOXL2	LOXL1	HMGA1	PPM1G	GALNT2	GALNT1	APH1B	NGLY1	TOR1A	TSFM	JAK3	EIF2C1	B3GALT4	PTPN22	PLOD2	PLOD3	HRSP12	EIF2B2	EIF2B5	MRPL52	MRPL51	AARS	PIM1	UHRF2	RARS	SRP72	PXN	GCNT1	LCMT1	CDC23	ABCG1	PTPN12	ADPRH	AHSA1	ABCF1	COPS5	BAG4	BAG2	PSEN1	PMPCA	SHFM1	NFS1	RPL27A	SUFU	MRPL10	PTPRZ1	RRBP1	EIF2B1	MIS12	PSMD14	MAPK12	RBM14	TLR1	TLR6	IL31RA	TLR9	SPN	DARS	SOCS1	STK4	CDKL1	RIPK3	DERL2	FZR1	DERL1	MAP4K2	MAP4K1	ANAPC11	ERO1L	RNF14	CTRL	PTPN7	PTPN6	PTPN9	UST	PSMC5	PSMC4	TIMM50	ACVR1B	PIGK	PAK2	PIGF	POMT1	PAK1	CSK	LTB	CTSZ	PIGS	INHA	DAPK2	DAPK3	EIF4G2	CTSB	CTSH	CTSF	ING5	PTPRB	B3GALT2	CENPJ	LIPC	LIPE	F2R
SYSTEM_PROCESS	http://www.broadinstitute.org/gsea/msigdb/cards/SYSTEM_PROCESS	KCNE1L	PTGS2	PTGS1	PGAM2	KIFC3	LTB4R	OPA1	KIF5A	SERPING1	MAPK1	RYR1	SCN1B	CYP1B1	PPYR1	NPHP3	SPHK1	KCNK3	AVPR1A	OPRM1	DFNB31	ACTA1	GUCY1B3	PCDHB14	AMPH	MYOM1	ACCN1	CTNS	TNNC2	ATP6AP2	CXCL12	TGFB2	TIMM9	TGFBI	ASPH	NTSR2	GABRR1	DLL4	HSPB7	C3AR1	DRD4	APOC2	RABGGTB	RABGGTA	PDE6D	CACNA1S	MTNR1B	MBP	SLC1A3	DES	SNTB1	SCN7A	SLC1A1	CHGA	OAT	CASQ2	ALDH9A1	ABLIM1	TIMM10	CABP4	CD9	HRH3	SCNN1A	GCHFR	COL4A3	KLK8	RDH10	PITPNA	AQP1	AQP3	AQP2	APOE	EIF2B2	EIF2B5	CLNS1A	STRN4	ELN	DAG1	MYO9A	ACE	HAP1	TRPC3	CRYZ	CEL	NPY	ATP2A1	UTS2R	CHRNB1	CRYM	GJA1	TAS1R3	GJA5	GPX1	PCDHB6	PCDHB4	CDS1	SLC26A4	SLC26A3	ADM	COL3A1	HPRT1	CD24	NPR1	GABARAP	YWHAG	YWHAH	MEOX2	SNCAIP	WFS1	CNP	VIPR1	CRYGA	NQO1	TIMM8B	TNNT2	PLCE1	SRI	GCLC	DIAPH1	GCLM	MYL9	NOVA1	LPL	HOXB2	COPA	POU6F2	NPFF	EYA3	SMTN	LUM	NDUFB9	CALCA	MTHFR	SYN2	CNN1	RGS16	ATXN3	ATXN7
CYTOSKELETAL_PART	http://www.broadinstitute.org/gsea/msigdb/cards/CYTOSKELETAL_PART	ALS2	CDC16	CD2AP	KIFC3	KIF5A	POLB	DCTN3	DCTN2	LMNB1	MYO9B	PXN	FBXO5	KIF3B	TNNI3	LASP1	LATS2	ACTR3	ACTR2	ACTA1	MAP3K11	CETN3	CETN1	STAU1	NUMA1	MEFV	MYOM1	CAPZA2	CAPZA1	IQGAP1	TUBG1	ACTN3	TNNT2	BBS4	NEDD9	ARPC4	ARPC5	MYL9	KATNA1	NPM1	NIN	BRCA2	PLK1	ACTR1A	ACTR1B	ZW10	TBCE	TBCD	TBCC	MAPRE1	PPP4R2	VIM	TPM2	TPM4	TUBGCP3	TUBGCP6	PAFAH1B1	APPBP2	APC	TUBGCP2	SIRT2
REGULATION_OF_GENE_EXPRESSION	http://www.broadinstitute.org/gsea/msigdb/cards/REGULATION_OF_GENE_EXPRESSION	REST	EPC1	VPS4B	IKBKAP	PCBD2	RXRA	ZHX1	MED12	MECP2	EIF2AK1	BACE2	SMARCAL1	BCL2L1	VEZF1	TCF7	KLF12	PAIP2	MAP2K3	PHB	ELF1	HTATIP2	ELF4	DAXX	ZNF148	CREG1	BRD7	MYC	ATF7IP	TLE1	INHBA	CARD11	MTRF1	EIF4A2	PFDN5	RUVBL1	NSD1	CLOCK	CREM	LIMD1	TRIM28	TNP1	PHF12	ETF1	MNAT1	CDH13	RPS6KA4	NARFL	TCEB3	PHF5A	EIF5	TCEAL1	TGFB1	SMARCD2	MDFIC	SMARCD3	DDX25	EBI3	BCL10	IL27	HDAC10	DDIT3	PA2G4	HIF1A	LITAF	UBE2V1	ABCA2	CXXC1	TFDP1	HDAC4	HDAC2	ATF7	PRKAR1A	IKBKB	ARID4A	E2F6	DEDD	DEK	CTCF	PRDX3	NFX1	SLA2	ARID5B	CDK7	RB1	HMGA2	HMGA1	ZFPM2	BCLAF1	NFYB	EGLN1	NFYA	HIC1	TFAM	RGMB	NFATC3	NFATC1	CEBPG	ID2	H2AFY2	ID4	ID3	EIF2C1	HIRA	SIN3A	HRSP12	H2AFY	SUPT5H	EIF2B2	TWIST2	TWIST1	EIF2B5	MTF1	CALR	PLAGL1	HTATSF1	BCOR	UBP1	NOTCH2	RNF4	NOTCH4	BMP7	TCF12	TCF15	BMP6	TBX21	PPARG	NFKB2	DMAP1	HSBP1	ZBTB38	GPX1	BLZF1	GFI1B	CCNH	SCAP	RBBP8	MAP3K13	SUFU	MRPL12	NR1D2	PEX14	BCL6	POLR3G	HCLS1	ILF3	SNAI2	STAT3	SOD2	YWHAH	YAF2	NEUROD2	RBM14	APBB2	APBB1	TLR1	FOXO1	TLR6	TLR9	GATA6	SPN	TRERF1	TIAL1	GCLC	NPM1	RUNX1	RNF14	SAP18	SNW1	SREBF2	EIF4B	PPIE	DNMT1	METAP1	POU6F2	ACVR1B	FOS	PCGF6	SOX18	LTB	KHDRBS1	EGR1	ELP3	LDB1	INHA	NRIP1	UBE2N	EIF4G2	MDM4	SUPT3H	ING2	GLIS2	CALCA	TNFRSF1A	PYCARD	POU2F1	ERCC3	ERF	IL2RB	SIRT4	SIRT5	SIRT2	ATXN1	IRF7	DR1	IRF8	IRF2	CRK
PROTEIN_PROCESSING	http://www.broadinstitute.org/gsea/msigdb/cards/PROTEIN_PROCESSING	METAP2	PPP2R5C	CUZD1	PAK2	PAK1	STK4	EIF2AK1	PSEN1	MAP3K13	MAP3K11	APH1B	MAP3K3	LMTK2	PCSK5	NCSTN	DYRK1A	TNK1
PURINE_NUCLEOTIDE_BINDING	http://www.broadinstitute.org/gsea/msigdb/cards/PURINE_NUCLEOTIDE_BINDING	MAP3K6	MAP3K5	DHX38	WNK4	TLK2	EIF2B2	GTPBP1	WNK1	PIM1	SARS2	RFC1	RFC2	NEK6	STK17B	ARF6	MYO9B	SPHK1	OXSR1	ABCG1	ARF3	TNK1	RIT1	CDC42BPB	ABCF1	BCKDK	SEPHS1	ABCF2	LATS2	RAP2B	ACTA1	ARHGEF5	SRPK1	MKNK2	GALK1	SNRK	DGKE	ABCD2	ABCD4	TRIM23	APRT	RPS6KA4	ABCC1	ABCC5	STK38	HBS1L	DDX25	RALB	RALA	GNL3	STK4	SEPT6	GBP2	ABCA7	GCLC	MAP4K2	RRAGA	MAP4K1	ABCA2	RRAGC	IRAK3	DYRK3	ABCB7	ABCB6	ATP7A	TRNT1	PEX6	PPOX	ACVR1B	RHOB	DAPK2	DAPK3	ERN1	TRIB1	TOR1A	MSH6	MSH2	DRG2	ICK	BMPR1A
RHODOPSIN_LIKE_RECEPTOR_ACTIVITY	http://www.broadinstitute.org/gsea/msigdb/cards/RHODOPSIN_LIKE_RECEPTOR_ACTIVITY	PDGFRL	C3AR1	DRD4	AVPR1A	TBXA2R	MTNR1B	OPRM1	TAS1R3	PTGER2	PTGER3	PTGER4	ADRB1	CHRM4	TSHR	HRH3	HPGD	F2R
MAGNESIUM_ION_BINDING	http://www.broadinstitute.org/gsea/msigdb/cards/MAGNESIUM_ION_BINDING	STK38	MAP3K6	MTHFD2	MAP3K5	STK4	SRPK1	ERN1	NEK6	GCLC	HPRT1	IRAK3	SNRK	DYRK3	MSH6	MSH2	SPHK1	OXSR1	ICK	MAPK12	CDC42BPB
PHOSPHORIC_ESTER_HYDROLASE_ACTIVITY	http://www.broadinstitute.org/gsea/msigdb/cards/PHOSPHORIC_ESTER_HYDROLASE_ACTIVITY	PTPN22	CNP	NT5C2	PDE4B	BPNT1	PTPRK	FBP1	FBP2	PLCE1	CCR5	PPP5C	C3AR1	ACP6	ENPP3	ACP2	DUSP11	ACP1	PPP1R3C	PTPN7	PTPN6	PTPN9	PTPN12	PTPN11	PDE7A	PTPN1	IMPA2	TIMM50	PTEN	EDNRA	NT5E	MINPP1	CYCS	CILP	PDE10A	PPM1G	G6PC	INPP4B	PPP2R2A	PPP6C	PLCD1	INPP5D	APEX1	PTPRB	PTPRZ1	CDKN3	CDC25B	DUSP4	DUSP2	DUSP1	PTP4A3	PTP4A2	SMPD1	DUSP6
PURINE_RIBONUCLEOTIDE_BINDING	http://www.broadinstitute.org/gsea/msigdb/cards/PURINE_RIBONUCLEOTIDE_BINDING	MAP3K6	MAP3K5	DHX38	WNK4	TLK2	EIF2B2	GTPBP1	PIM1	WNK1	SARS2	RFC1	RFC2	NEK6	STK17B	MYO9B	ARF6	SPHK1	OXSR1	ABCG1	ARF3	TNK1	RIT1	CDC42BPB	ABCF1	BCKDK	SEPHS1	ABCF2	LATS2	RAP2B	ACTA1	ARHGEF5	SRPK1	MKNK2	GALK1	DGKE	SNRK	ABCD2	ABCD4	TRIM23	APRT	RPS6KA4	ABCC1	ABCC5	STK38	HBS1L	DDX25	RALB	RALA	GNL3	STK4	SEPT6	GBP2	ABCA7	GCLC	MAP4K2	RRAGA	MAP4K1	ABCA2	RRAGC	IRAK3	DYRK3	ABCB7	ABCB6	TRNT1	ATP7A	PEX6	ACVR1B	RHOB	DAPK2	DAPK3	ERN1	TRIB1	TOR1A	MSH6	MSH2	DRG2	ICK	BMPR1A
MUSCLE_DEVELOPMENT	http://www.broadinstitute.org/gsea/msigdb/cards/MUSCLE_DEVELOPMENT	MEF2B	MEF2A	TGFB1	GATA6	IFRD1	ACTA1	SMTN	TAGLN	SIX1	SGCD	SRI	CTF1	MRAS	ITGA11	COL6A3	EVC	COL5A3	TNNI3	CSRP3	SIRT2	HDAC4	MEF2D	MAPK12	SVIL	HBEGF	IGFBP3	TCF12
NEGATIVE_REGULATION_OF_CELLULAR_PROCESS	http://www.broadinstitute.org/gsea/msigdb/cards/NEGATIVE_REGULATION_OF_CELLULAR_PROCESS	AIF1	CIAPIN1	MAGED1	CUL3	EPC1	CUL5	DDAH2	CUL1	MAP2K6	CGRRF1	OPA1	BRAF	ZHX1	MECP2	BCL2L10	EIF2AK1	BACE2	ATPIF1	ADAMTS1	EIF2AK2	MYO18A	NFKBIE	ARF6	BCL2L1	NPHP3	RAC1	KLF12	PAIP2	PHB	SPHK1	GAS1	ATR	SMURF1	OPRM1	RTN4	HTATIP2	DAXX	LATS2	ZNF148	SERTAD3	MYC	SERTAD2	ATF7IP	TLE1	INHBA	CLIC4	NSD1	ALOX12	ABI1	TNP1	PHF12	CDH13	GSK3B	HPGD	TCEAL1	TGFB1	VCL	TGFB2	TGFBI	DNAJC1	API5	BCL10	DFFA	ACTN1	PA2G4	TNFAIP8	ARHGDIG	CCL2	PRKRA	ANGPTL4	ARHGDIB	CDKN1C	CDKN1A	CDKN1B	FABP7	IER3	NBN	ARID4A	E2F6	DEDD	RPRM	BAP1	CTCF	CDC42	CASP3	RHOB	NFX1	ARID5B	SLA2	RB1	PPM1G	ERN1	MAPRE1	TM4SF4	BCLAF1	NDN	PF4	DAD1	GPNMB	TERF2	COL4A3	KLK8	ANXA5	CUL4A	ID2	ID4	FAF1	ID3	RARRES1	SNCA	SIN3A	SUPT5H	TWIST2	TWIST1	PIM1	TBRG4	RAD9A	RND1	TXNDC5	MNT	PLAGL1	CDA	BCOR	BECN1	CIDEA	UBP1	TAX1BP1	NOTCH2	ETS1	NOTCH4	BMP7	PRKRIR	TERF2IP	HSBP1	PTEN	GPX1	BAG4	CGREF1	GFI1B	DHCR24	RBBP4	CTBP2	CD164	AMBP	PSEN1	GADD45A	YWHAZ	MLF1	BCL2	PEX14	BCL6	BIRC6	ILF3	BIRC3	SNAI2	CDKN3	STAT3	YWHAH	MAPK12	YAF2	EEF1E1	APBB2	APBB1	TOB2	CBX4	FOXO1	SPN	SOCS2	SOCS3	SOCS1	SOCS5	PTHLH	EMP3	RAD17	GCLC	MCL1	FTH1	NPM1	GLO1	CFLAR	MAFB	BRCA2	SNW1	DNMT1	ACVR1B	PCBP4	PCGF6	CDK10	KHDRBS1	LDB1	INHA	PROC	NRIP1	MFN2	EIF4G2	BTG2	CFL1	SCIN	FAIM3	MDM4	GSTP1	ING5	FRK	PRKCZ	GLIS2	CALCA	SH3GLB1	POU2F1	ERCC4	APC	IL2RB	DTX1	SIRT4	SIRT5	SIRT2	ATXN1	SON	DR1	IRF7	IRF8	IRF2	IGFBP3
VESICLE	http://www.broadinstitute.org/gsea/msigdb/cards/VESICLE	MTSS1	AP1G2	VAPA	APOA1	SLC2A4	EGFR	COPG2	TRAPPC4	DST	CAV2	ARHGDIG	ABCA2	ABCA1	STX12	ARHGDIB	BRCA2	ATP7A	LAMP2	SYT13	SYTL2	COPA	HPS1	CUZD1	COPB2	COPB1	AP3B2	SPG21	MT3	STX6	ANP32E	GALNTL2	LDLRAP1	BGN	IGF2R	COPG	COPE	APH1B	AMPH	DGKD	SELP	ICA1	VWF	PLEKHF2	TFRC	RAB35
NEGATIVE_REGULATION_OF_BIOLOGICAL_PROCESS	http://www.broadinstitute.org/gsea/msigdb/cards/NEGATIVE_REGULATION_OF_BIOLOGICAL_PROCESS	AIF1	CIAPIN1	CUL3	MAGED1	EPC1	CUL5	DDAH2	MAP2K6	CUL1	OPA1	CGRRF1	BRAF	ZHX1	MECP2	BCL2L10	EIF2AK1	SERPINF1	BACE2	ADAMTS1	ATPIF1	EIF2AK2	MYO18A	NFKBIE	ARF6	BCL2L1	NPHP3	RAC1	KLF12	PAIP2	PHB	SPHK1	ATR	GAS1	TNNI3	SMURF1	RTN4	OPRM1	HTATIP2	DAXX	LATS2	ZNF148	SERTAD3	MYC	SERTAD2	ATF7IP	TLE1	INHBA	CLIC4	NSD1	ALOX12	ABI1	TNP1	PHF12	TMPRSS6	CDH13	STAB1	GSK3B	HPGD	TCEAL1	TGFB1	TGFB2	VCL	APOA1	TGFBI	DNAJC1	API5	BCL10	DFFA	ACTN1	PA2G4	TNFAIP8	ARHGDIG	CCL2	PRKRA	ARHGDIB	ANGPTL4	CDKN1C	HDAC4	CDKN1A	CDKN1B	FABP7	IER3	NBN	ARID4A	E2F6	DEDD	RPRM	BAP1	CTCF	CDC42	CASP3	RHOB	NFX1	SLA2	ARID5B	RB1	PPM1G	ERN1	MAPRE1	TM4SF4	BCLAF1	NDN	PF4	DAD1	GPNMB	TERF2	COL4A3	COL4A2	KLK8	ANXA5	LEP	CUL4A	ID2	ID4	ID3	FAF1	RARRES1	SNCA	SIN3A	SUPT5H	TWIST2	TWIST1	PIM1	TBRG4	RAD9A	RND1	TXNDC5	MNT	AHSG	PLAGL1	CDA	BCOR	BECN1	CIDEA	UBP1	TAX1BP1	NOTCH2	ETS1	NOTCH4	BMP7	PRKRIR	TERF2IP	HSBP1	PTEN	BAG4	GPX1	CGREF1	GFI1B	DHCR24	CTBP2	RBBP4	CD164	AMBP	PSEN1	GADD45A	YWHAZ	MLF1	BCL2	PEX14	BCL6	CD24	BIRC6	NPR1	ILF3	BIRC3	SNAI2	CDKN3	STAT3	YWHAH	MAPK12	YAF2	EEF1E1	APBB2	APBB1	TOB2	CBX4	FOXO1	SPN	SOCS2	SOCS3	SOCS1	SOCS5	PTHLH	EMP3	RAD17	GCLC	MCL1	FTH1	NPM1	GLO1	CFLAR	MAFB	BRCA2	SNW1	BBC3	DNMT1	ACVR1B	PCBP4	PCGF6	CDK10	KHDRBS1	LDB1	INHA	NRIP1	PROC	MFN2	EIF4G2	BTG2	SCIN	CFL1	FAIM3	MDM4	GSTP1	ING5	FRK	PRKCZ	GLIS2	CALCA	SH3GLB1	POU2F1	ERCC4	APC	IL2RB	DTX1	SIRT4	SIRT5	SIRT2	ATXN1	SON	IRF7	DR1	IRF8	IRF2	IGFBP3
PROTEIN_HETERODIMERIZATION_ACTIVITY	http://www.broadinstitute.org/gsea/msigdb/cards/PROTEIN_HETERODIMERIZATION_ACTIVITY	VAPA	VAPB	HEXA	HEXB	SDCBP2	TPD52	TGFB2	BAK1	APOE	TOP2B	SUPT5H	EGFR	PPP2R1A	CD3D	HIF1A	MCL1	ERBB2	APOC2	RRAGA	RRAGC	DGKD	KATNA1	BCL2	PPP2CA	NPM1	TAP1	CEBPG	TPD52L1	ABCG1	NOTCH4
MEMBRANE_BOUND_VESICLE	http://www.broadinstitute.org/gsea/msigdb/cards/MEMBRANE_BOUND_VESICLE	MTSS1	AP1G2	APOA1	SLC2A4	EGFR	COPG2	TRAPPC4	DST	CAV2	ARHGDIG	ABCA2	ABCA1	STX12	ARHGDIB	BRCA2	ATP7A	LAMP2	SYT13	SYTL2	COPA	HPS1	CUZD1	COPB2	COPB1	AP3B2	SPG21	MT3	STX6	ANP32E	GALNTL2	LDLRAP1	BGN	IGF2R	COPG	COPE	APH1B	AMPH	DGKD	SELP	ICA1	VWF	PLEKHF2	TFRC	RAB35
CYTOSKELETON	http://www.broadinstitute.org/gsea/msigdb/cards/CYTOSKELETON	ALS2	CDC16	CD2AP	KIFC3	ACTG1	RAE1	KIF5A	POLB	DCTN3	FARP1	DCTN2	ACTL7A	ACTL7B	LMNB1	DAG1	MYO9B	PXN	DMD	FBXO5	CDC42EP3	HAP1	HIP1	KIF3B	TNNI3	LASP1	MARCKS	CDC42BPB	WASF2	LATS2	ACTR3	ACTR2	PARVG	ACTA1	FLNB	WAS	CLIC4	MAP3K11	CETN3	CETN1	STAU1	AMPH	NUMA1	MEFV	PKD2	MYOM1	CCNB2	KPTN	MTSS1	CAPZA2	CAPZA1	CASK	KLHL2	IQGAP1	SLC4A1	DDX20	TUBG1	ACTN3	ARPC1A	TNNT2	LYST	DSP	BBS4	NEDD9	ABCA2	ARPC4	ARPC5	MYL9	PTK2	KATNA1	PPL	NPM1	SLC30A9	ARHGDIB	NIN	FSCN3	FSCN1	BRCA2	PLK1	HINT1	CTTN	ACTR1A	ACTR1B	CASP8	ZW10	LDB3	TBCE	SLC9A3R1	VASP	STOM	SMTN	EVPL	TBCD	TBCC	MAPRE1	WASL	ABLIM1	ABLIM2	PPP4R2	CALD1	VIM	CDH1	TPM2	TPM4	TUBGCP3	TUBGCP6	CNN2	PAFAH1B1	APPBP2	APC	SYNPO	IPP	TUBGCP2	SIRT2
NEGATIVE_REGULATION_OF_DEVELOPMENTAL_PROCESS	http://www.broadinstitute.org/gsea/msigdb/cards/NEGATIVE_REGULATION_OF_DEVELOPMENTAL_PROCESS	SNCA	CIAPIN1	DDAH2	TWIST2	OPA1	BRAF	PIM1	BCL2L10	SERPINF1	TXNDC5	MYO18A	BCL2L1	AHSG	NPHP3	BECN1	SPHK1	CIDEA	TNNI3	TAX1BP1	NOTCH2	NOTCH4	RTN4	HTATIP2	GPX1	BAG4	DHCR24	INHBA	PSEN1	ALOX12	YWHAZ	BCL2	BIRC6	NPR1	BIRC3	CDH13	YWHAH	STAB1	GSK3B	CBX4	FOXO1	API5	BCL10	SOCS2	SOCS3	DFFA	SOCS5	TNFAIP8	GCLC	CCL2	MCL1	NPM1	GLO1	ANGPTL4	CFLAR	MAFB	HDAC4	IER3	CASP3	LDB1	INHA	PROC	CFL1	FAIM3	GSTP1	PRKCZ	PF4	CALCA	SH3GLB1	DAD1	COL4A3	IL2RB	KLK8	COL4A2	DTX1	ANXA5	SIRT2	SON
ECTODERM_DEVELOPMENT	http://www.broadinstitute.org/gsea/msigdb/cards/ECTODERM_DEVELOPMENT	BTD	TGFB2	PLOD1	CTGF	ALOX12B	DHCR24	STS	UGCG	WAS	PTHLH	EVPL	DSP	ERCC3	ATP2A2	BNC1	SMURF1	PTCH2
EPIDERMIS_DEVELOPMENT	http://www.broadinstitute.org/gsea/msigdb/cards/EPIDERMIS_DEVELOPMENT	BTD	TGFB2	PLOD1	CTGF	ALOX12B	DHCR24	STS	UGCG	WAS	PTHLH	EVPL	DSP	ERCC3	ATP2A2	BNC1	PTCH2
PROTEIN_METABOLIC_PROCESS	http://www.broadinstitute.org/gsea/msigdb/cards/PROTEIN_METABOLIC_PROCESS	OXA1L	PPP2R5C	MYLIP	MAP3K6	OGT	IKBKAP	BRAF	SARS2	EIF2AK1	MAPK6	BACE2	MAPK3	BACE1	DUSP10	ARF6	ARIH1	RAC1	PAIP2	PAIP1	SMURF2	PARP4	SMURF1	PARP1	PARP2	CDC42BPB	TSG101	UBE2G2	CUZD1	PMVK	LNPEP	EEF2K	MRPL3	MMP15	MMP14	WAS	LRPAP1	INHBA	CARD14	EIF4A2	MTRF1	USP25	FMOD	NNAT	ABI3	MKNK2	ABI2	ABI1	SNRK	C2	ETF1	TRIM23	DUSP4	DUSP2	CSNK1D	GSK3B	ARAF	DUSP9	LRP2	DUSP6	PRPF4B	IDE	HBS1L	CXCL12	TGFB1	FNTB	CSNK2A1	DNAJC1	EBI3	BCL10	IL27	RNF139	VAMP3	FBXO11	PHKA2	CCL2	UBE2V1	UBE2V2	MAPKAPK2	RABGGTA	FBXW7	FBXW2	SDF2	ATG3	IKBKE	NMT1	ST8SIA4	DYRK1A	DNAJB6	CASP6	CASP3	CASP7	CASP8	MAN2B1	CASP2	ARL2	PPP2R1A	TBCE	TBCD	TBCC	ERN1	MAPRE1	WASL	TM4SF4	PPP2R2A	FKBP9	FKBP4	STUB1	CD9	CEBPG	CBL	NCSTN	ICK	FAF1	PRKG1	PRKX	WWP2	APOE	WNK4	BCR	ANAPC4	WNK1	PPARGC1A	CAMK1	FBXL4	FBXL6	EXT1	NEK4	NEK6	STK17B	MME	VRK1	ACE	STX12	FBXO3	PLAT	OXSR1	CCT7	CCT4	SUPT16H	CHAF1A	CHAF1B	PLAU	COX11	COX10	GJA1	GJA4	GJA5	PTEN	SENP7	CHST12	GPX3	FANCA	COX15	FANCC	UFD1L	VIL1	BLMH	SENP1	MAP3K13	MAP3K11	PREP	PPP6C	PARD3	FUT7	EDEM1	LPXN	PEX14	PRKAA1	PRKAA2	CSNK1A1	HCLS1	MSRB2	MSRB3	COG3	COG7	PTCH2	APBB1	COG2	MMP9	MMP7	MMP2	NAPSA	CLPX	DSP	CSNK1G3	PPP5C	NEDD8	ITGB2	LMAN1	IRAK3	UBE2D3	UBE2D2	LMTK2	PGGT1B	P4HB	MRPS24	LIN7A	EIF4B	SPCS1	UBE2E2	UBE2E1	METAP1	METAP2	PRKAG1	VCPIP1	ZW10	IRAK1	UBE2A	CHST3	PRKCH	MRPS7	UBE2C	UBE2B	PRKCD	TYK2	UBE2N	EVPL	CHST7	CD81	CHST8	MDM4	PRKD3	PRKCZ	FRK	PPP4R2	UBE3A	PRKDC	HAT1	UBE3C	TRIB2	TRIB1	ERCC8	MAP3K3	YES1	SCO1	APC	IL2RB	SIRT4	SIRT5	TUBGCP2	SIRT2	VWF	PRLR	IGFBP3	BMPR1A	RPL14	LTBP4	TLK2	MAP2K6	ROCK1	ROCK2	ST13	ADAMTS9	ST14	ATPIF1	SURF1	GGCX	ERBB2	CDC42EP2	MGAT4B	MGAT4A	PHB	PCNP	TNK1	DPP3	SEPHS1	PDIA5	LATS2	NUBP1	SRPK1	CCND3	CCND2	RPL3L	NSD1	CLN6	NACA	GPAA1	PCSK2	NAGPA	DGKD	PTK2B	RPL31	PPP2CA	HGFAC	PCSK5	TNP1	TMPRSS6	CCL11	MNAT1	RPS6KA4	RPL22	RPL21	DPM2	STK38	ATP6AP2	CAPZA2	EIF5	CAPZA1	RPS6KB2	SLC7A6	SLC7A7	VCL	APOA1	DDX25	ST3GAL6	RPN1	CPA3	EGFR	HDAC10	STK16	TRAF1	FGR	STK10	DYRK3	TRAF6	STK19	ANGPTL3	PLK3	MERTK	CPB2	NDST1	UCHL1	PEX6	ALG5	FES	CDC42	ALAS2	NDUFS4	RPS3A	LOXL2	LOXL1	SLC9A3R1	HMGA1	PPM1G	GALNT2	GALNT1	APH1B	NGLY1	TOR1A	TSFM	JAK3	EIF2C1	B3GALT4	PTPN22	CD2AP	PLOD2	PLOD3	HRSP12	EIF2B2	EIF2B5	MRPL52	MRPL51	AARS	PIM1	UHRF2	RARS	SRP72	DAG1	PXN	CDA	GCNT1	LCMT1	CDC23	ABCG1	PTPN12	ADPRH	AHSA1	ABCF1	COPS5	BAG4	BAG2	PSEN1	PMPCA	SHFM1	RPL27A	NFS1	AASS	HPRT1	SUFU	CLDN14	MRPL10	RRBP1	PTPRZ1	EIF2B1	MIS12	PSMD14	MAPK12	RBM14	TLR1	TLR6	TLR9	IL31RA	SPN	DARS	SOCS1	STK4	CDKL1	RIPK3	FZR1	DERL2	DERL1	MAP4K2	MAP4K1	ANAPC11	ERO1L	RNF14	CTRL	PTPN7	PTPN6	PTPN9	UST	PSMC5	PSMC4	TIMM50	PIGK	ACVR1B	PIGF	PAK2	POMT1	PAK1	CSK	LTB	CTSZ	ALDH5A1	PIGS	INHA	DAPK2	DAPK3	STOM	EIF4G2	CTSB	KPNA3	CTSH	CTSF	ING5	PTPRB	B3GALT2	MUC20	CENPJ	LIPC	LIPE	F2R
ATP_BINDING	http://www.broadinstitute.org/gsea/msigdb/cards/ATP_BINDING	STK38	MAP3K6	MAP3K5	DHX38	DDX25	WNK4	TLK2	EIF2B2	WNK1	PIM1	STK4	SARS2	RFC1	RFC2	NEK6	ABCA7	STK17B	MAP4K2	MAP4K1	MYO9B	ABCA2	IRAK3	DYRK3	SPHK1	OXSR1	ABCB7	ABCB6	TRNT1	ATP7A	TNK1	CDC42BPB	ABCF1	BCKDK	ABCF2	SEPHS1	PEX6	LATS2	ACVR1B	ACTA1	DAPK2	DAPK3	SRPK1	ERN1	MKNK2	TRIB1	GALK1	DGKE	SNRK	TOR1A	ABCD2	ABCD4	MSH6	MSH2	ICK	RPS6KA4	ABCC1	ABCC5	BMPR1A
REGULATION_OF_CELLULAR_PROTEIN_METABOLIC_PROCESS	http://www.broadinstitute.org/gsea/msigdb/cards/REGULATION_OF_CELLULAR_PROTEIN_METABOLIC_PROCESS	EIF2C1	LTBP4	EIF5	TLR1	TLR6	CXCL12	TGFB1	TLR9	IL31RA	DDX25	HRSP12	EIF2B2	DNAJC1	SPN	EBI3	EIF2B5	EGFR	BCL10	IL27	SOCS1	PPARGC1A	EIF2AK1	BACE2	RNF139	ARF6	ITGB2	CDC42EP2	ANGPTL3	PAIP2	EIF4B	METAP1	NDUFS4	LTB	INHA	UBE2N	INHBA	EIF4G2	CARD14	CCND3	CCND2	EIF4A2	MTRF1	CD81	MAPRE1	CLN6	STUB1	APC	CEBPG	HCLS1	ETF1	IGFBP3	APBB1
METAL_ION_TRANSPORT	http://www.broadinstitute.org/gsea/msigdb/cards/METAL_ION_TRANSPORT	KCNC3	KCNK6	RYR1	SLC40A1	SCN1B	CCL8	KCNA6	CACNB3	KCNA5	KCNS3	SLC11A2	SLC31A2	CACNA2D1	TRPC3	KCNK1	KCNK3	ATP7A	NPY	ATP2A1	SCN7A	CCS	SCNN1A	KCNN4
REGULATION_OF_DEVELOPMENTAL_PROCESS	http://www.broadinstitute.org/gsea/msigdb/cards/REGULATION_OF_DEVELOPMENTAL_PROCESS	CIAPIN1	MAGED1	CUL3	MAP3K5	CUL5	DDAH2	CUL1	OPA1	BRAF	BCL2L10	MAPK1	NME3	SERPINF1	MYO18A	BCL2L1	NPHP3	CDC42EP2	CDC42EP1	DIABLO	PHB	SPHK1	TNNI3	RTN4	HTATIP2	DAXX	INHBA	ALOX12	PPP2CA	CDH13	STAB1	GSK3B	TGFB1	TGFB2	DAP	API5	BCL10	NUDT2	DFFA	IL27	FADD	TNFAIP8	FGD2	FGD1	CCL2	ANGPTL3	FGD4	ANGPTL4	ANKH	TRADD	HDAC4	CDKN1A	CDKN1B	IKBKG	DNAJB6	IER3	DEDD	CDC42	CASP6	CASP3	RPS3A	RHOB	PPP2R1A	CYCS	ERN1	BCLAF1	RNH1	PF4	TRAIP	DPF1	CD2	DAD1	COL4A3	COL4A2	KLK8	KL	CEBPG	ANXA5	CUL4A	APAF1	SNCA	BAK1	APOE	TWIST2	PIM1	TXNDC5	STK17B	CHEK2	CALR	AHSG	PLAGL1	HIP1	BECN1	LGALS1	CIDEA	TPD52L1	TAX1BP1	NOTCH2	ETS1	NOTCH4	PPARG	PTEN	GPX1	BAG4	DHCR24	PSEN1	BID	YWHAZ	BCL2	BCL6	NPR1	BIRC6	BIRC3	YWHAG	YWHAH	EEF1E1	TLR2	CBX4	FOXO1	PMAIP1	SMNDC1	CASP8AP2	ACIN1	SOCS2	SOCS3	SOCS5	STK4	TIAL1	RIPK3	GCLC	MCL1	RRAGA	MAP4K1	NPM1	GLO1	RUNX1	CFLAR	MAFB	BBC3	PDCD6	ACVR1B	PCBP4	LDB1	INHA	DAPK2	DAPK3	PROC	SCIN	CFL1	FAIM3	CTSB	GSTP1	PRKCZ	CALCA	MOAP1	SH3GLB1	PYCARD	ERCC3	IL2RB	DTX1	SIRT2	SON	IGFBP3	F2R
REGULATION_OF_GROWTH	http://www.broadinstitute.org/gsea/msigdb/cards/REGULATION_OF_GROWTH	TGFB1	TGFB2	ACVR1B	SERTAD3	SERTAD2	RB1	INHBA	PLCE1	ALOX12	ING5	DERL2	CDA	BCL6	KLK8	SPHK1	CDKN1A	CDKN1B	BBC3	APBB2	APBB1
NUCLEOTIDE_BINDING	http://www.broadinstitute.org/gsea/msigdb/cards/NUCLEOTIDE_BINDING	MAP3K6	MAP3K5	DHX38	LTB4R	WNK4	TLK2	EIF2B2	GTPBP1	PIM1	WNK1	SARS2	RFC1	RFC2	NEK6	STK17B	ARF6	MYO9B	SPHK1	OXSR1	ABCG1	ARF3	TNK1	RIT1	CDC42BPB	ABCF1	BCKDK	SEPHS1	ABCF2	LATS2	NUBP1	NUBP2	SLC22A4	RAP2B	ACTA1	ARHGEF5	SRPK1	MKNK2	POLA1	GALK1	DGKE	SNRK	ABCD2	ABCD4	TRIM23	APRT	RPS6KA4	ABCC1	ABCC5	STK38	HBS1L	DDX25	RALB	RALA	GNL3	STK4	SEPT6	GBP2	ABCA7	GCLC	MAP4K2	MAP4K1	RRAGA	ABCA2	RRAGC	IRAK3	DYRK3	ABCB7	TINAG	ABCB6	TRNT1	ATP7A	PEX6	PPOX	ACVR1B	RHOB	DAPK2	DAPK3	ERN1	TRIB2	TRIB1	TOR1A	MSH6	MSH2	DRG2	ICK	APAF1	BMPR1A
REGULATION_OF_TRANSLATION	http://www.broadinstitute.org/gsea/msigdb/cards/REGULATION_OF_TRANSLATION	METAP1	EIF2C1	TLR1	EIF5	TLR6	TLR9	DDX25	HRSP12	EIF2B2	LTB	EBI3	SPN	EIF2B5	BCL10	IL27	INHA	INHBA	EIF4G2	EIF2AK1	MTRF1	EIF4A2	BACE2	PAIP2	CEBPG	ETF1	EIF4B	APBB1
CYTOSKELETAL_PROTEIN_BINDING	http://www.broadinstitute.org/gsea/msigdb/cards/CYTOSKELETAL_PROTEIN_BINDING	MTSS1	VAPB	CAPZA1	MYLIP	VCL	RAE1	APOE	EGFR	DBNL	ACTN4	ACTN1	POLB	ARPC1A	TNNT2	CCR5	RHCG	DST	GC	MYO9B	ARPC4	FXYD5	ARFGEF1	PXN	KATNA1	DMD	CDC42EP3	GABARAPL1	BRCA2	TNNI3	SYNE1	TMOD3	MARCKS	WASF2	CXCR4	PARVG	ACTA1	NEXN	RAB11FIP5	SMTN	SCIN	MAPRE1	PRNP	ABLIM1	CALD1	ABI2	ABI1	TUBGCP3	SORBS3	TUBGCP6	MEFV	PKD2	CNN2	SYNPO	APC	IPP	COTL1	CENPJ	GABARAP	SVIL	KPTN
NEGATIVE_REGULATION_OF_CELL_PROLIFERATION	http://www.broadinstitute.org/gsea/msigdb/cards/NEGATIVE_REGULATION_OF_CELL_PROLIFERATION	RARRES1	AIF1	TGFB2	MAGED1	CUL5	CUL1	CGRRF1	PTHLH	MNT	ADAMTS1	ATPIF1	EMP3	EIF2AK2	FTH1	NPM1	PRKRA	BRCA2	CDKN1C	NOTCH2	ETS1	FABP7	PRKRIR	OPRM1	BAP1	PTEN	CGREF1	CDK10	CTBP2	RBBP4	CD164	MFN2	BTG2	SCIN	MDM4	TM4SF4	ING5	FRK	NDN	ABI1	GPNMB	APC	COL4A3	CDKN3	CDH13	CUL4A	EEF1E1	TOB2
ADENYL_NUCLEOTIDE_BINDING	http://www.broadinstitute.org/gsea/msigdb/cards/ADENYL_NUCLEOTIDE_BINDING	STK38	MAP3K6	MAP3K5	DHX38	WNK4	DDX25	TLK2	EIF2B2	PIM1	WNK1	STK4	SARS2	RFC1	RFC2	NEK6	ABCA7	GCLC	MAP4K2	STK17B	MAP4K1	MYO9B	ABCA2	IRAK3	DYRK3	SPHK1	OXSR1	ABCB7	ABCB6	ABCG1	TRNT1	ATP7A	TNK1	CDC42BPB	ABCF1	BCKDK	ABCF2	SEPHS1	PEX6	PPOX	LATS2	ACVR1B	ACTA1	DAPK2	DAPK3	SRPK1	ERN1	MKNK2	TRIB1	GALK1	DGKE	SNRK	TOR1A	ABCD2	ABCD4	MSH6	MSH2	APRT	ICK	RPS6KA4	ABCC1	ABCC5	BMPR1A
REGULATION_OF_MOLECULAR_FUNCTION	http://www.broadinstitute.org/gsea/msigdb/cards/REGULATION_OF_MOLECULAR_FUNCTION	ALS2	ADCY7	MAP3K7	MAP3K6	BAK1	MAP3K5	GNG3	DBNL	PIK3CB	BCL2L10	CCR2	ATPIF1	ACR	GNAI3	ERBB2	CDC37	DIABLO	FBXO5	HIP1	MAP2K3	TPD52L1	AVPR1A	CCNT2	PTEN	DAXX	LATS2	EDNRA	GPX1	EDNRB	TGFA	FGF2	SERTAD1	DHCR24	HERC5	LDLRAP1	CARD10	CARD11	CCND3	PSEN1	CCND2	GADD45G	GADD45B	MAP3K13	GADD45A	MAP3K11	PARD3	BCCIP	BCL2	PEX14	CD24	CAP2	CDKN3	MNAT1	DUSP2	EPGN	NARFL	DUSP9	DUSP6	GNA15	PMAIP1	MBIP	TLR6	TGFB1	CASP8AP2	MDFIC	RGN	EGFR	BCL10	RBL2	RBL1	TNNT2	PLCE1	FGD2	FGD1	UBE2V1	APOC2	MAP4K1	CCNG1	NPM1	ANGPTL3	TRAF6	EGF	FGD4	ANGPTL4	CDKN1C	ATP7A	BBC3	IKBKB	DNAJB6	GABBR1	PRDX3	PAK2	CXCR4	CDK5RAP3	PAK1	IRAK1	RALBP1	CYCS	RB1	CDK7	UBE2N	ADRB1	CD81	ERN1	PRKD3	CKS1B	EGLN1	TRIB2	TRIB1	CALCA	MOAP1	PYCARD	APEX1	APC	COL4A3	CEBPG	NCSTN	PRLR	ID2	APAF1	ID3	F2R
MEMBRANE_FRACTION	http://www.broadinstitute.org/gsea/msigdb/cards/MEMBRANE_FRACTION	ALS2	SLC9A6	ADCY8	PTGS1	CD52	RAPGEF3	SLC12A6	KIF5A	STRN4	UGCG	BCL2L10	AADAC	MGAT2	CD36	BACE2	GGCX	GCNT2	DAG1	MMD	ARF6	SLC11A1	ACE	HIP1	SPHK1	JTB	ATP2A2	SYTL2	NRP2	RAB5B	SLC20A2	CD151	CHST10	SLC23A2	GBAS	SLC22A3	SLC22A6	KDELR1	NT5E	SLC22A2	SLC22A1	STS	CLIC1	SLC26A3	PSEN1	MAP3K13	DEGS1	BID	SLC19A1	GALK1	LY6D	FMO3	SELP	ATP1A1	EIF2B1	LRP1	ABCC1	ABCC5	SSR3	MAEA	WFS1	IL15	EBNA1BP2	PRKAR2A	SLC2A1	DNAJC4	FRS2	SLC33A1	CORO7	IRS1	PLCE1	VAMP8	ARRB1	CPD	ARFRP1	ABCA1	FOLR2	ERO1L	SCARB2	FIBP	ABCB4	PPIF	LAMP2	RHBDL1	COPA	HPS1	SLC1A5	SLC1A3	HMOX1	PXMP4	SNTB2	SLC1A1	MPP1	SPINT1	DGAT2	TM4SF4	GALNT3	PRKCZ	CDH5	SLC35B1	RASGRP4	SLC39A7	CD7	PLP2	KL	TSPAN13	RGS19	MGST3	SLC18A2	MGST2	SLC14A2
KINASE_REGULATOR_ACTIVITY	http://www.broadinstitute.org/gsea/msigdb/cards/KINASE_REGULATOR_ACTIVITY	ALS2	MBIP	CD24	DNAJC3	PIK3R1	APC	IKBKAP	BCL10	ELP3	SOCS3	SOCS1	PKIA	CDKN1C	CDKN1A	CDKN1B	PRKAR1A
CALCIUM_ION_BINDING	http://www.broadinstitute.org/gsea/msigdb/cards/CALCIUM_ION_BINDING	S100A8	LTBP4	TPD52	RGN	ASPH	THBD	CALR	CALU	GPD2	HPCAL1	SLC25A12	SLC25A13	ATP2A1	NOTCH4	PDCD6	CANX	LRPAP1	SCIN	NUCB2	FKBP9	SPOCK2	CABP4	CETN1	CALML3	COMP	PKD2	PPP3CB	FBN1	LRP1	FBLN2	CALM3	GCA	RCN1
GROWTH	http://www.broadinstitute.org/gsea/msigdb/cards/GROWTH	TGFB1	TGFB2	ACVR1B	SERTAD3	SERTAD2	GHR	RB1	INHBA	PLCE1	ALOX12	ING5	DERL2	RTN4RL1	RASGRP4	CDA	BCL6	RTN4RL2	KLK8	SPHK1	NOTCH2	CDKN1A	CDKN1B	NUPR1	BBC3	APBB2	APBB1
NERVOUS_SYSTEM_DEVELOPMENT	http://www.broadinstitute.org/gsea/msigdb/cards/NERVOUS_SYSTEM_DEVELOPMENT	ALS2	GDA	BTD	PPP2R5D	MYLIP	SERPINF1	TRAPPC4	SH3GL1	NAGLU	CYP46A1	RTN4	FGF2	CLN8	CLN5	NNAT	PCDHB14	ITM2B	PCDHB17	NTNG1	PHYH	ACCN1	RPS6KA3	CTNS	CHERP	LMO4	ZIC1	TGFB2	SPON2	BPNT1	BCL10	ENC1	GPR56	ADAM23	HDAC4	ST8SIA4	DYRK1A	FABP7	MBP	NDUFS4	TRIM3	HEY1	RNF103	PCP4	CTF1	CD9	PAFAH1B1	KLK8	DPYSL2	HEYL	SMPD1	APAF1	NOG	SNCA	APOE	EIF2B2	EIF2B5	RND1	EFNA5	LRCH4	CELSR1	DLX6	NRP2	NRP1	PTEN	PCDHB6	PCDHB4	SLIT3	PARD3	JARID2	PTPRZ1	EIF2B1	STAT3	YWHAG	YWHAH	NEUROD2	WFS1	FGF11	PDGFC	POU6F2	GSS	ALDH5A1	LDB1	GSTP1	RTN4RL1	UBE3A	POU3F3	RTN4RL2	PTS	DTX1	ATXN3
PROTEIN_C_TERMINUS_BINDING	http://www.broadinstitute.org/gsea/msigdb/cards/PROTEIN_C_TERMINUS_BINDING	PEX6	SDCBP2	DFNB31	TRIM3	TOP2B	CSK	BCL10	TOPBP1	PFKM	LIG4	CDK7	LDLRAP1	NCL	PRKCD	EFHC1	ITGB1BP1	HSPB7	MAPRE1	DST	SNX17	HIC2	PEX16	PKD2	PEX12	PABPC1	ERCC3	ERCC4	MSH2	ATXN1
POSITIVE_REGULATION_OF_METABOLIC_PROCESS	http://www.broadinstitute.org/gsea/msigdb/cards/POSITIVE_REGULATION_OF_METABOLIC_PROCESS	EPC1	SUPT5H	EIF2B5	PCBD2	RXRA	MED12	PPARGC1A	ARF6	PLAGL1	CDC42EP2	MAP2K3	NOTCH4	BMP7	BMP6	ELF1	ELF4	ZBTB38	ATF7IP	CCNH	SCAP	INHBA	CARD14	CCND3	CCND2	NSD1	CLOCK	CLN6	HPRT1	MRPL12	CD24	HCLS1	TRIM28	ILF3	MNAT1	YWHAH	YAF2	PHF5A	RBM14	TLR1	FOXO1	TLR6	TGFB1	TLR9	IL31RA	MDFIC	SMARCD3	EBI3	SPN	EGFR	BCL10	IL27	TRERF1	HIF1A	ABCA1	RUNX1	EGF	ANGPTL3	CTCF	LTB	EGR1	CDK7	HMGA1	NRIP1	UBE2N	CD81	GLIS2	ARPP19	STUB1	TNFRSF1A	RGMB	ERCC3	CEBPG	FAF1
ADENYL_RIBONUCLEOTIDE_BINDING	http://www.broadinstitute.org/gsea/msigdb/cards/ADENYL_RIBONUCLEOTIDE_BINDING	STK38	MAP3K6	MAP3K5	DHX38	WNK4	DDX25	TLK2	EIF2B2	WNK1	PIM1	STK4	SARS2	RFC1	RFC2	NEK6	ABCA7	GCLC	MAP4K2	STK17B	MAP4K1	MYO9B	ABCA2	IRAK3	DYRK3	SPHK1	OXSR1	ABCB7	ABCB6	ABCG1	ATP7A	TRNT1	TNK1	CDC42BPB	ABCF1	BCKDK	ABCF2	SEPHS1	PEX6	LATS2	ACVR1B	ACTA1	DAPK2	DAPK3	SRPK1	ERN1	MKNK2	TRIB1	GALK1	SNRK	DGKE	TOR1A	ABCD2	ABCD4	MSH6	MSH2	APRT	ICK	RPS6KA4	ABCC1	ABCC5	BMPR1A
ENZYME_ACTIVATOR_ACTIVITY	http://www.broadinstitute.org/gsea/msigdb/cards/ENZYME_ACTIVATOR_ACTIVITY	ALS2	RANGAP1	MAP3K5	APOA1	CASP8AP2	FRS2	DNAJC1	DBNL	BCL10	F10	BCR	RFC1	HSPB2	FZR1	APOC2	MYO9B	ARFGEF1	CDC42EP2	DOCK1	GMIP	DNMT3L	PRKRA	VAV3	TPD52L1	DOCK4	RGS2	RGS5	AHSA1	DNAJB6	ARHGAP4	ARHGAP5	RALBP1	MMP17	MMP15	PRKCD	ALDH1A1	RASGRP3	ALOX5AP	CD24	RASA4	GTF3C4	GUCA1B	PSAP	RGS16	TRIM23	RGS14	IGFBP3
PHOSPHORYLATION	http://www.broadinstitute.org/gsea/msigdb/cards/PHOSPHORYLATION	PRKG1	PRKX	MAP3K6	WNK4	TLK2	MAP2K6	IKBKAP	BCR	BRAF	ROCK1	ROCK2	PIM1	WNK1	EIF2AK1	MAPK6	MAPK3	CAMK1	SRP72	NEK4	NEK6	ERBB2	STK17B	VRK1	OXSR1	TNK1	CDC42BPB	BCKDK	TOLLIP	PMVK	LATS2	SRPK1	INHBA	CARD14	CCND3	PSEN1	CCND2	MAP3K13	MAP3K11	ABI3	MKNK2	ABI2	ABI1	SNRK	PTK2B	PRKAA1	PRKAA2	CD24	CSNK1A1	HCLS1	CCL11	RPS6KA4	MAPK12	CSNK1D	GSK3B	PRPF4B	STK38	TGFB1	IL31RA	CSNK2A1	EGFR	BCL10	SOCS1	STK4	CDKL1	RAD17	STK16	CCL2	FGR	STK10	MAP4K2	MAP4K1	ITGB2	MAPKAPK2	IRAK3	LMTK2	DYRK3	STK19	EGF	IKBKE	CDKN1A	CDKN1B	PLK3	DYRK1A	MERTK	UQCRC2	UQCRC1	PRKAG1	FES	ACVR1B	NDUFS4	MCM7	PAK2	PAK1	CSK	PRKCH	INHA	DAPK2	DAPK3	PRKCD	TYK2	CD81	ERN1	PRKD3	FRK	PRKCZ	TRIB2	TRIB1	MAP3K3	PIK3R1	ICK	JAK3	IGFBP3	LIPE	BMPR1A	F2R
CELL_FRACTION	http://www.broadinstitute.org/gsea/msigdb/cards/CELL_FRACTION	ALS2	SLC9A6	BTC	PTGS1	RANGAP1	KIF5A	UGCG	BCL2L10	BACE2	GGCX	ARF6	ACP1	SPHK1	JTB	SYTL2	SLC20A2	SLC23A2	SLC22A3	SLC22A6	KDELR1	SLC22A2	SLC22A1	STS	CLIC1	CLIC4	DEGS1	ABI1	CCL25	FMO3	SELP	LRP1	AP4B1	DUSP6	SSR3	IDE	IL15	EBNA1BP2	PRKAR2A	SLC2A1	PDE4B	CTDSP2	DNAJC4	FRS2	SLC33A1	FMR1	CORO7	IRS1	ARRB1	VAMP8	ABCA1	FGB	FIBP	ABCB4	LAMP2	CXCL13	RHBDL1	FABP4	PCSK1N	MERTK	SLC1A5	WISP2	WISP1	SLC1A3	HMOX1	SNTB2	SLC1A1	IK	SPINT1	TNFSF13B	IPO7	TM4SF4	GALNT3	CDH5	IARS	SLC35B1	GGPS1	CCS	CD7	PLP2	KL	TSPAN13	SLC14A2	ADCY8	EDN1	CD52	RAPGEF3	SLC12A6	EFNB1	STRN4	AARS	AADAC	MGAT2	CD36	RARS	CCR2	GCNT2	MMD	DAG1	SLC11A1	ACE	HIP1	PTPN12	ATP2A2	GRK5	NRP2	NARS	RAB5B	CD151	CHST10	GBAS	NT5E	SLC26A3	PSEN1	ADM	MAP3K13	BID	SLC19A1	GALK1	LY6D	ATP1A1	EIF2B1	FBLN1	ABCC1	ABCC5	MAEA	WFS1	DARS	PLCE1	CPD	ARFRP1	MAP4K2	GCLM	FOLR2	SCARB2	ERO1L	PPIF	ASNA1	COPA	HPS1	CTTN	PXMP4	NPFF	MPP1	ALDH5A1	IGFALS	TARS	DGAT2	PRKCZ	ERCC8	RASGRP4	SLC39A7	RGS19	MGST3	NTS	SLC18A2	TEP1	MGST2
POSITIVE_REGULATION_OF_CATALYTIC_ACTIVITY	http://www.broadinstitute.org/gsea/msigdb/cards/POSITIVE_REGULATION_OF_CATALYTIC_ACTIVITY	ALS2	GNA15	ADCY7	PMAIP1	TLR6	MAP3K7	MAP3K6	MAP3K5	CASP8AP2	MDFIC	RGN	GNG3	EGFR	DBNL	PIK3CB	BCL2L10	TNNT2	PLCE1	ACR	ERBB2	APOC2	MAP4K1	DIABLO	EGF	TRAF6	HIP1	MAP2K3	TPD52L1	ATP7A	BBC3	AVPR1A	DAXX	EDNRA	CXCR4	TGFA	PAK1	FGF2	IRAK1	RALBP1	CYCS	CARD10	UBE2N	ADRB1	CCND3	PSEN1	CCND2	GADD45G	CD81	ERN1	GADD45B	MAP3K13	PRKD3	MAP3K11	PARD3	CALCA	MOAP1	CD24	COL4A3	CAP2	NCSTN	PRLR	EPGN	APAF1	F2R
DNA_BINDING	http://www.broadinstitute.org/gsea/msigdb/cards/DNA_BINDING	XRCC5	TAF5L	FLI1	IKBKAP	RXRA	LIG1	ZHX1	MECP2	LIG4	LYL1	NTHL1	KLF12	SPHK1	USF2	TRPS1	PARP4	PARP1	ZNF219	ELF1	TSG101	MYC	GTF2H4	PFDN1	FOXC2	CLOCK	POLA1	ABI2	TRIM29	TRIM28	TNP1	RLF	BNC1	PHF5A	OGG1	NR5A2	LMO1	LMO4	RBM5	RBM6	ZIC1	CNOT7	BATF	PMS2	PMS1	MCM3AP	RELB	GABPA	HES6	ARID1B	HHEX	PA2G4	HIF1A	NFE2L2	ATF1	CXXC1	TRAF4	TFDP1	TAF5	VAV1	ATF3	HDAC2	POLD1	HIVEP2	HIVEP1	E2F3	E2F4	ARID4A	DEDD	CTCF	FEV	HEY1	LBR	NFX1	ARID5B	ZFX	RB1	TOPORS	HMGA2	HMGA1	PURB	BCLAF1	NFYB	NR3C1	NFYA	HIC1	TFAM	GTF3C2	TERF2	NFATC1	CEBPG	CBL	HIRA	PPARGC1A	RFC3	MTF1	MNT	LENEP	PLAGL1	SUPV3L1	PLAGL2	UBP1	NR1I3	RNF4	DLX6	TCF15	TBX21	PPARG	MLH1	MLH3	TERF2IP	NFKB2	GLI3	ZBTB38	FANCG	SNAPC5	SNAPC3	MBD4	RAD52	SLC26A3	KIN	POLR2B	MLF1	STAT6	STAT4	MLLT1	BCL6	HCLS1	ILF3	MSRB2	STAT3	NEUROD2	THRA	FOXO1	GATA2	RBMS1	SATB1	TRERF1	CENPC1	HOXA7	RUNX1	GCM2	PHF1	RFX1	RFX2	POU6F2	FUBP1	MCM7	PCGF6	TERT	ZW10	KHDRBS1	EGR1	ELP3	DMRT2	MCM2	MCM3	NUCB1	XPC	NUCB2	ING2	RPA1	RPA2	POU2F1	POU3F3	TINF2	APEX1	ERCC4	ZBTB7A	MSH6	MSH2	MPG	SON	IRF8	PRM1	PRM2
NEGATIVE_REGULATION_OF_CATALYTIC_ACTIVITY	http://www.broadinstitute.org/gsea/msigdb/cards/NEGATIVE_REGULATION_OF_CATALYTIC_ACTIVITY	GABBR1	MBIP	LATS2	EDNRB	GPX1	PAK2	DHCR24	RB1	TNNT2	CCR2	ATPIF1	GNAI3	FBXO5	ANGPTL3	APC	ANGPTL4	DUSP2	DUSP9	DNAJB6	DUSP6
REGULATION_OF_PROTEIN_METABOLIC_PROCESS	http://www.broadinstitute.org/gsea/msigdb/cards/REGULATION_OF_PROTEIN_METABOLIC_PROCESS	EIF2C1	ATP6AP2	LTBP4	TLR1	EIF5	TLR6	CXCL12	TGFB1	IL31RA	TLR9	DDX25	HRSP12	EIF2B2	SPN	EBI3	DNAJC1	EIF2B5	EGFR	BCL10	IL27	SOCS1	PPARGC1A	EIF2AK1	BACE2	RNF139	ITGB2	ARF6	IRAK3	CDC42EP2	ANGPTL3	PAIP2	EIF4B	METAP1	CDC42	NDUFS4	LTB	INHA	UBE2N	EIF4G2	INHBA	CARD14	CCND3	CCND2	EIF4A2	MTRF1	CD81	MAPRE1	MDM4	CLN6	STUB1	APC	HCLS1	CEBPG	ETF1	FAF1	IGFBP3	APBB1
PROTEIN_MODIFICATION_PROCESS	http://www.broadinstitute.org/gsea/msigdb/cards/PROTEIN_MODIFICATION_PROCESS	PPP2R5C	MYLIP	MAP3K6	TLK2	OGT	MAP2K6	IKBKAP	ROCK1	BRAF	ROCK2	EIF2AK1	MAPK6	BACE2	MAPK3	GGCX	ERBB2	DUSP10	MGAT4B	MGAT4A	PHB	PCNP	TNK1	SMURF1	PARP4	PARP1	PARP2	CDC42BPB	SEPHS1	TSG101	CUZD1	PMVK	LATS2	MMP15	SRPK1	CARD14	CCND3	CCND2	USP25	NSD1	NNAT	ABI3	MKNK2	GPAA1	ABI2	ABI1	NAGPA	SNRK	PTK2B	PPP2CA	PCSK5	TRIM23	CCL11	DUSP4	DUSP2	RPS6KA4	CSNK1D	GSK3B	ARAF	DPM2	LRP2	DUSP9	DUSP6	PRPF4B	STK38	TGFB1	FNTB	CSNK2A1	ST3GAL6	RPN1	EGFR	BCL10	HDAC10	RNF139	FBXO11	PHKA2	STK16	CCL2	FGR	STK10	UBE2V1	UBE2V2	MAPKAPK2	RABGGTA	FBXW7	FBXW2	DYRK3	TRAF6	STK19	SDF2	ATG3	NMT1	IKBKE	PLK3	ST8SIA4	DYRK1A	MERTK	UCHL1	ALG5	FES	NDUFS4	LOXL2	MAN2B1	LOXL1	PPP2R1A	PPM1G	ERN1	TM4SF4	PPP2R2A	GALNT2	GALNT1	APH1B	STUB1	CBL	NCSTN	ICK	JAK3	B3GALT4	PTPN22	PRKG1	PRKX	PLOD2	WWP2	PLOD3	WNK4	BCR	PIM1	WNK1	PPARGC1A	UHRF2	CAMK1	SRP72	NEK4	NEK6	STK17B	VRK1	GCNT1	PLAT	LCMT1	OXSR1	PTPN12	ADPRH	PTEN	SENP7	PSEN1	MAP3K13	MAP3K11	PPP6C	FUT7	NFS1	PRKAA1	PRKAA2	CSNK1A1	PTPRZ1	HCLS1	COG3	COG7	MAPK12	RBM14	COG2	IL31RA	SOCS1	STK4	CDKL1	RIPK3	DSP	CSNK1G3	PPP5C	MAP4K2	MAP4K1	NEDD8	ITGB2	ANAPC11	IRAK3	LMTK2	ERO1L	PGGT1B	RNF14	PTPN7	PTPN6	P4HB	PTPN9	UST	UBE2E2	UBE2E1	METAP1	METAP2	PRKAG1	TIMM50	ACVR1B	PIGK	PAK2	PIGF	POMT1	PAK1	CSK	VCPIP1	PRKCH	PIGS	UBE2C	DAPK2	DAPK3	PRKCD	UBE2N	TYK2	EVPL	CD81	PRKD3	ING5	PRKCZ	FRK	PPP4R2	PRKDC	HAT1	UBE3C	TRIB2	TRIB1	ERCC8	MAP3K3	YES1	PTPRB	B3GALT2	SIRT4	SIRT5	SIRT2	LIPC	IGFBP3	LIPE	F2R	BMPR1A
PROTEIN_BINDING_BRIDGING	http://www.broadinstitute.org/gsea/msigdb/cards/PROTEIN_BINDING_BRIDGING	RUSC1	SLA	ARHGAP4	GAB1	KHDRBS1	SOCS2	SLA2	ST13	EVPL	CRKL	DSP	GRAP	GRB2	FKBP4	ABI2	ARPC4	STUB1	VAV3	SH3BGRL	LAT	LASP1	CHN1	GRB7
BIOPOLYMER_MODIFICATION	http://www.broadinstitute.org/gsea/msigdb/cards/BIOPOLYMER_MODIFICATION	PPP2R5C	MYLIP	MAP3K6	TLK2	OGT	MAP2K6	IKBKAP	BRAF	ROCK1	ROCK2	EIF2AK1	MAPK6	BACE2	MAPK3	GGCX	ERBB2	DUSP10	MGAT4B	MGAT4A	PHB	PCNP	TNK1	SMURF1	PARP4	PARP1	PARP2	CDC42BPB	SEPHS1	TSG101	CUZD1	PMVK	LATS2	ATF7IP	MMP15	SRPK1	CARD14	CCND3	CCND2	USP25	NSD1	NNAT	GPAA1	MKNK2	ABI3	ABI2	ABI1	NAGPA	SNRK	PTK2B	PPP2CA	PCSK5	TRIM23	CCL11	DUSP4	RPS6KA4	DUSP2	CSNK1D	GSK3B	ARAF	DPM2	DUSP9	LRP2	DUSP6	PRPF4B	STK38	TGFB1	FNTB	CSNK2A1	ST3GAL6	RPN1	EGFR	BCL10	HDAC10	RNF139	FBXO11	PHKA2	STK16	CCL2	FGR	STK10	UBE2V1	UBE2V2	MAPKAPK2	RABGGTA	FBXW7	FBXW2	DYRK3	TRAF6	STK19	SDF2	ATG3	IKBKE	NMT1	PLK3	ST8SIA4	DYRK1A	MERTK	UCHL1	ALG5	FES	NDUFS4	LOXL2	MAN2B1	LOXL1	PPP2R1A	PPM1G	ERN1	TM4SF4	PPP2R2A	GALNT2	GALNT1	APH1B	STUB1	NSUN2	CBL	NCSTN	ICK	JAK3	B3GALT4	PTPN22	PRKG1	PRKX	PLOD2	WWP2	WNK4	PLOD3	BCR	PIM1	WNK1	PPARGC1A	UHRF2	CAMK1	SRP72	NEK4	NEK6	STK17B	VRK1	GCNT1	PLAT	LCMT1	OXSR1	PTPN12	ADPRH	ADAR	DMAP1	PTEN	SENP7	PARN	PSEN1	MAP3K13	MAP3K11	PPP6C	FUT7	NFS1	PRKAA1	PRKAA2	CSNK1A1	PTPRZ1	HCLS1	COG3	MAPK12	COG7	RBM14	COG2	IL31RA	SOCS1	STK4	CDKL1	RIPK3	DSP	CSNK1G3	PPP5C	MAP4K2	MAP4K1	ITGB2	NEDD8	ANAPC11	IRAK3	LMTK2	ERO1L	PGGT1B	RNF14	PTPN7	PTPN6	P4HB	PTPN9	UST	DNMT1	UBE2E2	UBE2E1	METAP1	METAP2	PRKAG1	TIMM50	FOS	ACVR1B	PIGK	PAK2	PIGF	POMT1	PAK1	CSK	VCPIP1	PRKCH	PIGS	DAPK2	UBE2C	DAPK3	PRKCD	TYK2	UBE2N	EVPL	CD81	PRKD3	ING5	PRKCZ	FRK	PPP4R2	PRKDC	HAT1	UBE3C	TRIB2	TRIB1	ERCC8	MAP3K3	YES1	PTPRB	B3GALT2	SIRT4	SIRT5	SIRT2	LIPC	IGFBP3	LIPE	BMPR1A	F2R
LEADING_EDGE	http://www.broadinstitute.org/gsea/msigdb/cards/LEADING_EDGE	ALS2	FGD2	FGD1	S100A6	WASF2	ABI3	ABI1	ARF6	CD2AP	ITGB1	CTTN	CXCR4	FGD4	DBNL	SCYL3	ITGA5	ITGB1BP1	APBB2	APBB1	CDC42BPB
PROTEIN_HOMODIMERIZATION_ACTIVITY	http://www.broadinstitute.org/gsea/msigdb/cards/PROTEIN_HOMODIMERIZATION_ACTIVITY	ALS2	S100A6	VAPB	TPD52	TGFB2	MAP3K5	PLOD1	APOE	ACTN4	CST3	ACTN3	STK4	EIF2AK1	ATPIF1	CAV2	RRAGA	APOC2	MYO9B	PVRL1	PVRL3	NPM1	PVRL2	CDA	CIDEA	TPD52L1	ABCG1	HEXB	SDCBP2	GOLGA5	LDB1	AMBP	MAP3K13	AOC3	MAP3K11	CLN6	NFS1	HPRT1	MOAP1	SH3GLB1	DGKD	BCL2	PYCARD	MSH6	MSH2	VWF	HPGD
POSITIVE_REGULATION_OF_CELLULAR_METABOLIC_PROCESS	http://www.broadinstitute.org/gsea/msigdb/cards/POSITIVE_REGULATION_OF_CELLULAR_METABOLIC_PROCESS	EPC1	SUPT5H	EIF2B5	PCBD2	RXRA	MED12	PPARGC1A	ARF6	PLAGL1	CDC42EP2	MAP2K3	NOTCH4	BMP7	BMP6	ELF1	ELF4	ZBTB38	ATF7IP	CCNH	SCAP	INHBA	CARD14	CCND3	CCND2	NSD1	CLOCK	CLN6	HPRT1	MRPL12	HCLS1	TRIM28	ILF3	MNAT1	YWHAH	YAF2	PHF5A	RBM14	TLR1	FOXO1	TLR6	TGFB1	TLR9	IL31RA	MDFIC	SMARCD3	SPN	EBI3	EGFR	BCL10	IL27	TRERF1	HIF1A	ABCA1	EGF	RUNX1	CTCF	LTB	EGR1	CDK7	HMGA1	NRIP1	UBE2N	CD81	GLIS2	ARPP19	STUB1	TNFRSF1A	RGMB	ERCC3	CEBPG
G_PROTEIN_COUPLED_RECEPTOR_ACTIVITY	http://www.broadinstitute.org/gsea/msigdb/cards/G_PROTEIN_COUPLED_RECEPTOR_ACTIVITY	GPR125	GPR124	VIPR1	ELTD1	LPHN1	GPR133	GPR56	PDGFRL	C3AR1	DRD4	NPY	MTNR1B	TBXA2R	AVPR1A	OPRM1	GABBR1	TAS1R3	PTGER2	PTGER3	PTGER4	CHRM4	ADRB1	XPR1	TSHR	LANCL1	HRH3	HPGD	F2R
POST_TRANSLATIONAL_PROTEIN_MODIFICATION	http://www.broadinstitute.org/gsea/msigdb/cards/POST_TRANSLATIONAL_PROTEIN_MODIFICATION	PPP2R5C	MYLIP	MAP3K6	TLK2	MAP2K6	IKBKAP	ROCK1	BRAF	ROCK2	EIF2AK1	MAPK6	MAPK3	ERBB2	DUSP10	PHB	PCNP	TNK1	SMURF1	PARP1	PARP2	CDC42BPB	TSG101	CUZD1	PMVK	LATS2	SRPK1	CARD14	CCND3	CCND2	NSD1	NNAT	MKNK2	GPAA1	ABI3	ABI2	ABI1	SNRK	PTK2B	PPP2CA	PCSK5	TRIM23	CCL11	DUSP4	RPS6KA4	DUSP2	CSNK1D	GSK3B	DUSP9	DUSP6	PRPF4B	STK38	TGFB1	CSNK2A1	ST3GAL6	EGFR	BCL10	HDAC10	RNF139	STK16	CCL2	FGR	STK10	UBE2V1	UBE2V2	MAPKAPK2	FBXW7	DYRK3	STK19	TRAF6	ATG3	NMT1	IKBKE	PLK3	DYRK1A	MERTK	UCHL1	FES	NDUFS4	PPP2R1A	PPM1G	ERN1	PPP2R2A	APH1B	STUB1	CBL	NCSTN	ICK	JAK3	PTPN22	PRKG1	PRKX	WNK4	BCR	PIM1	WNK1	PPARGC1A	UHRF2	CAMK1	SRP72	NEK4	NEK6	STK17B	VRK1	LCMT1	OXSR1	PTPN12	PTEN	SENP7	PSEN1	MAP3K13	MAP3K11	PPP6C	NFS1	PRKAA1	PRKAA2	CSNK1A1	PTPRZ1	HCLS1	MAPK12	RBM14	IL31RA	SOCS1	STK4	CDKL1	DSP	PPP5C	MAP4K2	MAP4K1	ITGB2	ANAPC11	IRAK3	LMTK2	RNF14	PTPN7	PTPN6	PTPN9	UST	UBE2E2	UBE2E1	METAP2	PRKAG1	TIMM50	PIGK	ACVR1B	PAK2	PAK1	CSK	VCPIP1	PRKCH	PIGS	DAPK2	UBE2C	PRKCD	DAPK3	TYK2	UBE2N	EVPL	CD81	PRKD3	FRK	PRKCZ	UBE3C	TRIB2	TRIB1	ERCC8	MAP3K3	PTPRB	SIRT4	SIRT5	SIRT2	IGFBP3	LIPE	F2R	BMPR1A
I_KAPPAB_KINASE_NF_KAPPAB_CASCADE	http://www.broadinstitute.org/gsea/msigdb/cards/I_KAPPAB_KINASE_NF_KAPPAB_CASCADE	VAPA	TBK1	TSPAN6	TLR6	MAP3K7	MYD88	BCL10	BST2	GOLT1B	FADD	NEK6	PPP5C	LITAF	UBE2V1	CXXC5	TRAF6	CFLAR	LGALS1	ECM1	TRADD	TRAF3IP2	IKBKE	PLK2	IKBKG	TRIP6	GJA1	CANT1	HMOX1	CASP8	RHOA	RHOC	IRAK1	LTBR	CARD10	UBE2N	ZDHHC17	RIPK1	TNFRSF1A	TMED4	MAP3K3	SECTM1	BIRC2	FAF1	F2R
SEXUAL_REPRODUCTION	http://www.broadinstitute.org/gsea/msigdb/cards/SEXUAL_REPRODUCTION	JAG2	DNAJB13	CSNK2A2	DDX25	GDF9	CRISP1	SPA17	BCL2L10	SYCP3	SPAG6	SPAG4	TESK1	MST1R	DEAF1	ACR	DAZAP1	OAZ3	ABCB9	MEA1	CLGN	DEDD	PRKAG1	PARN	KHDRBS3	FOXJ1	RUVBL1	USP9X	CD9	CDYL	SPATA4	TNP1	PRM1	PRM2	PTCH2	TOB2
IDENTICAL_PROTEIN_BINDING	http://www.broadinstitute.org/gsea/msigdb/cards/IDENTICAL_PROTEIN_BINDING	ALS2	S100A6	VAPB	TPD52	ACTG1	BAK1	MAP3K5	PLOD1	APOE	RAB25	DBNL	ROCK1	PCBD1	EIF2AK1	MED18	ATPIF1	PFKFB3	ERBB2	NFKBIA	MYO9B	BCL2L1	ACP1	PVRL1	PVRL3	PVRL2	CDA	CIDEA	TPD52L1	OXSR1	USF2	ABCG1	TAX1BP1	FNBP1	POP1	SMURF2	POP4	PARP1	CDC42BPB	SCHIP1	DAXX	TRPV4	GOLGA5	EXOSC8	WAS	AMBP	INHBA	DOK2	MAP3K13	MAP3K11	CLN6	ABCD1	NFS1	CLDN10	CLDN11	HPRT1	CLDN14	SUFU	CLDN15	DOM3Z	DGKD	BCL2	TRIP13	UPF2	CSNK2B	ELAVL1	PTP4A3	PAICS	HPGD	PASK	UBQLN4	TGFB2	EGFR	STK25	ACTN4	DFFA	SNRPN	CST3	FBP1	FADD	ACTN3	STK4	HSPB8	PSMA4	TRIM39	CAV2	RRAGA	APOC2	PSMA7	ITGB1	IRAK3	BLOC1S3	ITGB7	NPM1	TRADD	KCTD17	IKBKB	TRIP6	CLDN8	CLDN9	HEXB	CLDN5	SDCBP2	PAK2	CASP8	LDB1	DAPK2	MCM6	CLDN2	PRNP	AOC3	DTNBP1	EXOSC10	RGMB	MOAP1	SH3GLB1	PYCARD	GPSM2	PTS	MSH6	MSH2	ATXN1	MPG	VWF
STRUCTURAL_CONSTITUENT_OF_CYTOSKELETON	http://www.broadinstitute.org/gsea/msigdb/cards/STRUCTURAL_CONSTITUENT_OF_CYTOSKELETON	CD2AP	DES	TUBG1	ACTA1	ACTL7A	ACTL7B	DSP	DST	VIM	ARPC4	ARPC5	SORBS3	DMD	PPL	HIP1
TRANSCRIPTION_COREPRESSOR_ACTIVITY	http://www.broadinstitute.org/gsea/msigdb/cards/TRANSCRIPTION_COREPRESSOR_ACTIVITY	TSG101	E2F6	CBX4	HIRA	CTCF	HSBP1	FEV	SAP30	CASP8AP2	CREG1	LDB1	RELB	MECP2	DDIT3	NRIP1	PFDN5	MNT	ZFPM2	PIAS1	NSD1	SUFU	NR1D1	PEX14	SKIL	BCOR	APEX1	ERF	KLF12	TRIM28	SAP18	UBP1	ATF3	YAF2	DR1	ID4	ID3	DDX54	NCOR1	NCOR2
RESPONSE_TO_STRESS	http://www.broadinstitute.org/gsea/msigdb/cards/RESPONSE_TO_STRESS	XRCC2	AIF1	CTGF	LTB4R	CCNA2	MAP2K6	CGRRF1	LIG1	F8	F9	LIG4	EIF2AK1	TFPI	MAPK9	GGCX	DUSP10	SERPINH1	XAB2	RAC1	NTHL1	RECQL5	ATR	ATM	PARP4	PARP1	ELF3	PDIA5	TRPV4	GTF2H4	WAS	ALOX15	WRNIP1	POLA1	CCL24	PTK2B	ALOX5AP	C2	FADS1	TNP1	TMPRSS6	CCL11	ORM1	MNAT1	CSNK1D	DUSP1	GSK3B	AOX1	NARFL	OGG1	ORM2	TGFB1	TGFB2	PMS2	DNAJC4	PMS1	STK25	CDO1	DDIT3	THBD	HIF1A	HSPB7	C3AR1	UBE2V1	UBE2V2	STIP1	CX3CL1	CCL5	CCL4	ASF1A	HERPUD1	HDAC4	POLD1	DNAJB1	DNAJB4	NBN	ALAS2	LBP	NDUFS2	NFX1	TOPORS	RECQL	ERN1	PF4	EGLN1	SMUG1	TOR1A	NFATC4	NFATC3	KLK8	CEBPG	NFRKB	S100A8	VAPB	PLOD1	PLOD2	EIF2B2	EIF2B5	POLL	F11R	F10	POLG	RAD9A	RFC3	CD36	CCR5	CCR3	CX3CR1	CCR2	PLA2G2D	HUS1	CHEK2	AHSG	PLAT	SMAD7	CIDEA	OXSR1	AHSA1	PRKRIR	ABCF1	UVRAG	MLH1	CGREF1	GPX3	FANCG	SEPP1	FANCA	DHCR24	FANCC	RAD52	SCAP	RBBP8	ADM	GADD45G	GADD45B	GADD45A	CXCL9	MEFV	BCL6	CD24	MAPK11	EIF2B1	SOD2	MAPK12	MAPK13	EEF1E1	F13A1	MBIP	MMRN1	GP9	RAD21	RAD17	DERL2	DERL1	GCLC	BLM	MAP4K2	MAP4K1	LMAN1	GCLM	DERL3	NPM1	BRCA2	CIRBP	SCARA3	GSS	FOS	MCM7	PCBP4	CXCR4	MT3	UBE2A	UBE2B	PROC	UBE2N	XPC	BTG2	PRNP	PROS1	AOC3	RTN4RL1	RPA1	SNN	ERCC8	TNFRSF1A	RTN4RL2	ERCC3	APEX1	ERCC4	APC	MSH6	MSH2	NDUFA6	VWF	MPG	ATXN3	F2R
REGULATION_OF_CATALYTIC_ACTIVITY	http://www.broadinstitute.org/gsea/msigdb/cards/REGULATION_OF_CATALYTIC_ACTIVITY	ALS2	ADCY7	MAP3K7	MAP3K6	MAP3K5	GNG3	DBNL	PIK3CB	BCL2L10	CCR2	ATPIF1	ACR	GNAI3	ERBB2	CDC37	FBXO5	DIABLO	HIP1	MAP2K3	TPD52L1	AVPR1A	CCNT2	PTEN	DAXX	LATS2	EDNRA	EDNRB	GPX1	TGFA	FGF2	SERTAD1	DHCR24	HERC5	CARD10	PSEN1	CCND3	CCND2	GADD45G	GADD45B	GADD45A	MAP3K13	MAP3K11	PARD3	BCCIP	CD24	CAP2	CDKN3	MNAT1	DUSP2	EPGN	DUSP9	DUSP6	GNA15	MBIP	PMAIP1	TLR6	CASP8AP2	MDFIC	RGN	EGFR	RBL2	RBL1	TNNT2	PLCE1	FGD2	FGD1	MAP4K1	APOC2	CCNG1	TRAF6	EGF	ANGPTL3	FGD4	ANGPTL4	ATP7A	CDKN1C	BBC3	DNAJB6	GABBR1	PAK2	CXCR4	CDK5RAP3	PAK1	IRAK1	RALBP1	CYCS	CDK7	RB1	UBE2N	ADRB1	CD81	ERN1	PRKD3	CKS1B	TRIB2	TRIB1	CALCA	MOAP1	APC	COL4A3	NCSTN	PRLR	APAF1	F2R
PROTEIN_DIMERIZATION_ACTIVITY	http://www.broadinstitute.org/gsea/msigdb/cards/PROTEIN_DIMERIZATION_ACTIVITY	ALS2	S100A6	VAPA	VAPB	TPD52	TGFB2	BAK1	MAP3K5	PLOD1	APOE	SUPT5H	WWOX	EGFR	CD3D	ACTN4	NCF4	CST3	ACTN3	STK4	HIF1A	EIF2AK1	ATPIF1	CAV2	MCL1	ERBB2	APOC2	RRAGA	MYO9B	RRAGC	PVRL1	KATNA1	PVRL3	NPM1	PVRL2	CDA	TAF5	CIDEA	TPD52L1	ABCG1	NOTCH4	HEXA	HEXB	HPS1	SDCBP2	TOP2B	GOLGA5	PPP2R1A	LDB1	AMBP	MAP3K13	CLN6	AOC3	MAP3K11	NFS1	HPRT1	MOAP1	SH3GLB1	DGKD	BCL2	PPP2CA	TAP1	PYCARD	MSH6	MSH2	CEBPG	VWF	HPGD
PROTEIN_TYROSINE_PHOSPHATASE_ACTIVITY	http://www.broadinstitute.org/gsea/msigdb/cards/PROTEIN_TYROSINE_PHOSPHATASE_ACTIVITY	PTPN22	TIMM50	PTEN	PTPRK	DUSP11	PTPN7	PTPRB	PTPN6	PTPN9	PTPRZ1	PTPN12	PTPN11	CDC25B	DUSP2	PTP4A3	DUSP1	PTP4A2	PTPN1	DUSP6
POSITIVE_REGULATION_OF_TRANSCRIPTION_FROM_RNA_POLYMERASE_II_PROMOTER	http://www.broadinstitute.org/gsea/msigdb/cards/POSITIVE_REGULATION_OF_TRANSCRIPTION_FROM_RNA_POLYMERASE_II_PROMOTER	ELF1	ELF4	FOXO1	ZBTB38	EPC1	SUPT5H	CCNH	RXRA	MED12	CDK7	NRIP1	INHBA	HIF1A	CLOCK	PLAGL1	TNFRSF1A	ERCC3	RUNX1	MNAT1	RBM14	BMP6
POSITIVE_REGULATION_OF_PROTEIN_METABOLIC_PROCESS	http://www.broadinstitute.org/gsea/msigdb/cards/POSITIVE_REGULATION_OF_PROTEIN_METABOLIC_PROCESS	TLR1	TLR6	TGFB1	IL31RA	TLR9	LTB	EBI3	SPN	EIF2B5	BCL10	IL27	PPARGC1A	UBE2N	CARD14	CCND3	CCND2	CD81	CLN6	ARF6	STUB1	CDC42EP2	HCLS1	CEBPG	FAF1
POSITIVE_REGULATION_OF_I_KAPPAB_KINASE_NF_KAPPAB_CASCADE	http://www.broadinstitute.org/gsea/msigdb/cards/POSITIVE_REGULATION_OF_I_KAPPAB_KINASE_NF_KAPPAB_CASCADE	VAPA	TBK1	TSPAN6	GJA1	TLR6	CANT1	MYD88	HMOX1	CASP8	RHOA	RHOC	BCL10	LTBR	BST2	GOLT1B	FADD	UBE2N	ZDHHC17	RIPK1	NEK6	PPP5C	LITAF	UBE2V1	CXXC5	TNFRSF1A	TMED4	MAP3K3	TRAF6	CFLAR	SECTM1	LGALS1	BIRC2	ECM1	TRADD	TRAF3IP2	IKBKE	PLK2	F2R
CELL_SURFACE	http://www.broadinstitute.org/gsea/msigdb/cards/CELL_SURFACE	ATP6AP2	CSPG4	TLR2	PDLIM2	ACVR1B	SLC2A4	PGRMC1	SLC3A2	PLAUR	CCR5	ATPIF1	AOC3	FGFR2	CX3CL1	GPM6A	CD24	HSPA8	B4GALT1	P4HB	IL2RB	NOTCH2	SULF2	PRLR	SULF1	NOTCH4
REGULATION_OF_I_KAPPAB_KINASE_NF_KAPPAB_CASCADE	http://www.broadinstitute.org/gsea/msigdb/cards/REGULATION_OF_I_KAPPAB_KINASE_NF_KAPPAB_CASCADE	VAPA	TBK1	TSPAN6	GJA1	TLR6	CANT1	MYD88	HMOX1	CASP8	RHOA	RHOC	BCL10	LTBR	BST2	GOLT1B	FADD	UBE2N	ZDHHC17	RIPK1	NEK6	PPP5C	LITAF	UBE2V1	CXXC5	TNFRSF1A	TMED4	MAP3K3	TRAF6	SECTM1	CFLAR	LGALS1	ECM1	BIRC2	TRADD	TRAF3IP2	IKBKE	PLK2	F2R
CYTOSKELETON_ORGANIZATION_AND_BIOGENESIS	http://www.broadinstitute.org/gsea/msigdb/cards/CYTOSKELETON_ORGANIZATION_AND_BIOGENESIS	PRKG1	APOE	OPA1	ROCK1	KIF5A	RND1	MYO9B	ARF6	KRT20	CDC42EP2	RAC3	DMD	RAC1	KIF3B	LASP1	CDC42BPB	WASF2	NUBP1	ACTA1	VIL1	FLNB	LRMP	MAP3K11	SNAP29	ABI2	SORBS3	SNAP23	KPTN	MTSS1	CXCL12	TUBG1	ARPC1A	TNNT2	DST	FGD2	FGD1	MRAS	ARPC4	ARPC5	DOCK2	FGD4	ARHGDIB	MYO1E	FSCN1	RHOT2	DNAJB6	DSTN	ARHGAP4	CDC42	DES	RHOA	PAK1	NUSAP1	NEXN	CFL1	SCIN	WASL	MAPRE1	AP1M2	TUBGCP6	PAFAH1B1	CNN2	APC	CENPJ	TUBGCP2	CRK
PROTEIN_KINASE_ACTIVITY	http://www.broadinstitute.org/gsea/msigdb/cards/PROTEIN_KINASE_ACTIVITY	CLK1	PRKX	MAP3K7	MAP3K6	MAP3K5	CLK3	WNK4	TLK2	MAP2K6	BCR	ROCK1	ROCK2	WNK1	PIM1	MAPK1	EIF2AK1	MAPK6	PDGFRL	PDGFRA	MAPK9	EFNA4	MST1R	NEK4	EIF2AK2	NEK6	ERBB2	STK17B	CHEK2	VRK1	MAP2K1	MAP2K3	TGFBR2	OXSR1	ATM	KDR	CDC42BPB	NRP2	BCKDK	NRP1	LATS2	TGFA	SRPK1	RIPK1	BRDT	MAP3K13	MAP3K11	MKNK2	SNRK	PTK2B	PDK1	CSNK1A1	PDK2	PDK3	PDK4	CSNK2B	MAPK11	RPS6KA3	MAPK12	CSNK1D	EPGN	MAPK13	GSK3B	STK38	RPS6KB2	CSNK2A2	CSNK2A1	EGFR	STK4	CDKL1	TESK1	RIPK3	PHKA2	STK16	CCL2	STK10	PTK7	MAP4K2	MAP4K1	MAPKAPK2	CCL4	IRAK3	LMTK2	STK19	CSF1R	RYK	MET	IKBKE	PLK3	PLK1	DYRK1A	CPNE3	MERTK	PRKAG1	ACVR1B	PAK2	CDK10	PAK1	TIE1	IRAK1	PRKCH	PBK	CDK7	DAPK2	DAPK3	TYK2	CRKL	IGF2R	ERN1	PRKD3	PRKCZ	FRK	TRIB2	TRIB1	EXOSC10	MAP3K3	FLT1	FLT4
CARBOHYDRATE_BINDING	http://www.broadinstitute.org/gsea/msigdb/cards/CARBOHYDRATE_BINDING	FGF10	PRG2	LRPAP1	CD34	AAMP	ACR	HDGF	POLA1	PF4	LMAN1	GALK1	THBS2	LPL	LGALS4	LGALS7	HBEGF	CLEC7A
REGULATION_OF_KINASE_ACTIVITY	http://www.broadinstitute.org/gsea/msigdb/cards/REGULATION_OF_KINASE_ACTIVITY	ALS2	MBIP	TLR6	MAP3K7	MAP3K6	MAP3K5	MDFIC	GNG3	EGFR	DBNL	RBL2	PIK3CB	RBL1	PLCE1	ERBB2	MAP4K1	CCNG1	CDC37	EGF	TRAF6	MAP2K3	TPD52L1	CDKN1C	CCNT2	PTEN	DAXX	LATS2	PAK2	CXCR4	TGFA	CDK5RAP3	PAK1	FGF2	SERTAD1	IRAK1	HERC5	RB1	CDK7	CARD10	CCND3	CCND2	GADD45G	CD81	ERN1	GADD45B	GADD45A	MAP3K13	PRKD3	MAP3K11	CKS1B	PARD3	BCCIP	TRIB2	TRIB1	CD24	APC	CDKN3	MNAT1	DUSP2	PRLR	EPGN	DUSP9	DUSP6
REGULATION_OF_TRANSFERASE_ACTIVITY	http://www.broadinstitute.org/gsea/msigdb/cards/REGULATION_OF_TRANSFERASE_ACTIVITY	ALS2	MBIP	TLR6	MAP3K7	MAP3K6	MAP3K5	MDFIC	GNG3	EGFR	DBNL	RBL2	PIK3CB	RBL1	PLCE1	ERBB2	MAP4K1	CCNG1	CDC37	TRAF6	EGF	MAP2K3	TPD52L1	CDKN1C	CCNT2	PTEN	DAXX	LATS2	PAK2	CXCR4	TGFA	CDK5RAP3	PAK1	FGF2	SERTAD1	IRAK1	HERC5	CDK7	RB1	CARD10	CCND3	CCND2	GADD45G	CD81	ERN1	GADD45B	MAP3K13	GADD45A	PRKD3	MAP3K11	CKS1B	PARD3	BCCIP	TRIB2	TRIB1	CD24	APC	CDKN3	MNAT1	DUSP2	PRLR	EPGN	DUSP9	DUSP6
CELL_CELL_ADHESION	http://www.broadinstitute.org/gsea/msigdb/cards/CELL_CELL_ADHESION	CLDN8	CLDN9	LMO4	CLDN5	PTEN	CD47	EGFR	BCL10	MGP	CD164	CD34	CLDN2	CLDN10	ITGB2	CLDN11	CX3CL1	ITGB1	CDH5	CLDN14	CLDN15	CALCA	PVRL1	PVRL3	PVRL2	PKD1	LGALS7	CELSR1	CDH13
PROTEIN_TYROSINE_KINASE_ACTIVITY	http://www.broadinstitute.org/gsea/msigdb/cards/PROTEIN_TYROSINE_KINASE_ACTIVITY	NRP2	NRP1	CLK1	TIE1	EGFR	TYK2	CRKL	IGF2R	PDGFRL	PDGFRA	EFNA4	MST1R	FRK	ERBB2	PTK7	CCL4	PTK2B	CSF1R	FLT1	RYK	FLT4	MET	KDR	DYRK1A	MERTK
STRUCTURAL_MOLECULE_ACTIVITY	http://www.broadinstitute.org/gsea/msigdb/cards/STRUCTURAL_MOLECULE_ACTIVITY	RPL14	CD2AP	MRPL52	MRPL51	STRN4	DCTN3	PGM5	ACTL7A	ACTL7B	SPAG4	LMNB1	DMD	RPS21	HIP1	LAMA4	ACTA1	RPL3L	RPL27A	MRPL10	NUMA1	SORBS3	MRPL12	MYOM2	RPL31	MYOM1	FBLN1	RPL22	FBLN2	RPL21	SEPT4	MPZL1	ASPH	TUBG1	MGP	ACTN3	DSP	DST	MRPS12	ARPC4	ARPC5	MYL9	PPL	MRPS22	EFEMP2	MRPS24	DES	RPS3A	MRPS7	EVPL	SMTN	MATR3	VIM	TPM2	TPM4	COMP	MYOC	COL4A2	FBN1
PROTEIN_SERINE_THREONINE_KINASE_ACTIVITY	http://www.broadinstitute.org/gsea/msigdb/cards/PROTEIN_SERINE_THREONINE_KINASE_ACTIVITY	CLK1	PRKX	MAP3K7	MAP3K6	MAP3K5	CLK3	WNK4	TLK2	BCR	ROCK1	ROCK2	PIM1	WNK1	MAPK1	EIF2AK1	MAPK6	MAPK9	NEK4	EIF2AK2	NEK6	STK17B	CHEK2	VRK1	TGFBR2	OXSR1	ATM	CDC42BPB	BCKDK	LATS2	SRPK1	RIPK1	BRDT	MAP3K13	MAP3K11	MKNK2	SNRK	CSNK1A1	CSNK2B	MAPK11	RPS6KA3	MAPK12	CSNK1D	MAPK13	GSK3B	STK38	RPS6KB2	CSNK2A2	CSNK2A1	STK4	CDKL1	RIPK3	TESK1	STK16	PHKA2	STK10	MAP4K2	MAP4K1	MAPKAPK2	IRAK3	LMTK2	STK19	IKBKE	PLK3	PLK1	DYRK1A	CPNE3	PRKAG1	ACVR1B	PAK2	CDK10	PAK1	IRAK1	PRKCH	CDK7	PBK	DAPK2	DAPK3	ERN1	PRKD3	PRKCZ	EXOSC10	MAP3K3
REGULATION_OF_PROTEIN_KINASE_ACTIVITY	http://www.broadinstitute.org/gsea/msigdb/cards/REGULATION_OF_PROTEIN_KINASE_ACTIVITY	ALS2	MBIP	TLR6	MAP3K7	MAP3K6	MAP3K5	MDFIC	GNG3	EGFR	DBNL	PIK3CB	PLCE1	ERBB2	MAP4K1	CCNG1	CDC37	TRAF6	EGF	MAP2K3	TPD52L1	CDKN1C	CCNT2	PTEN	DAXX	LATS2	PAK2	CXCR4	TGFA	CDK5RAP3	PAK1	FGF2	SERTAD1	IRAK1	HERC5	CDK7	RB1	CARD10	CCND3	CCND2	CD81	GADD45G	ERN1	GADD45B	GADD45A	MAP3K13	PRKD3	MAP3K11	CKS1B	PARD3	BCCIP	TRIB2	TRIB1	CD24	APC	CDKN3	MNAT1	DUSP2	PRLR	EPGN	DUSP9	DUSP6
CYTOPLASMIC_MEMBRANE_BOUND_VESICLE	http://www.broadinstitute.org/gsea/msigdb/cards/CYTOPLASMIC_MEMBRANE_BOUND_VESICLE	MTSS1	AP1G2	APOA1	EGFR	COPG2	TRAPPC4	DST	CAV2	ARHGDIG	ABCA2	ABCA1	STX12	ARHGDIB	BRCA2	ATP7A	LAMP2	SYT13	SYTL2	COPA	HPS1	CUZD1	COPB2	COPB1	AP3B2	SPG21	MT3	STX6	ANP32E	GALNTL2	LDLRAP1	BGN	IGF2R	COPG	COPE	APH1B	AMPH	DGKD	SELP	ICA1	VWF	PLEKHF2	TFRC	RAB35
NEUROGENESIS	http://www.broadinstitute.org/gsea/msigdb/cards/NEUROGENESIS	RTN4	ALS2	NRP2	NRP1	POU6F2	TGFB2	APOE	SPON2	EIF2B2	EIF2B5	LDB1	RND1	SERPINF1	TRAPPC4	CLN5	PARD3	RTN4RL1	RTN4RL2	KLK8	DTX1	NTNG1	EIF2B1	YWHAG	YWHAH
ACTIN_CYTOSKELETON_ORGANIZATION_AND_BIOGENESIS	http://www.broadinstitute.org/gsea/msigdb/cards/ACTIN_CYTOSKELETON_ORGANIZATION_AND_BIOGENESIS	MTSS1	PRKG1	CXCL12	ROCK1	ARPC1A	RND1	DST	FGD2	FGD1	MRAS	ARF6	ARPC4	ARPC5	CDC42EP2	DOCK2	RAC3	RAC1	FGD4	ARHGDIB	FSCN1	CDC42BPB	WASF2	DSTN	CDC42	RHOA	ACTA1	FLNB	SCIN	CFL1	WASL	SORBS3	KPTN	CRK
CYTOPLASMIC_VESICLE	http://www.broadinstitute.org/gsea/msigdb/cards/CYTOPLASMIC_VESICLE	MTSS1	AP1G2	APOA1	EGFR	COPG2	TRAPPC4	DST	ARHGDIG	CAV2	ABCA2	ABCA1	STX12	ARHGDIB	BRCA2	ATP7A	LAMP2	SYT13	SYTL2	COPA	HPS1	CUZD1	COPB2	COPB1	AP3B2	SPG21	MT3	STX6	ANP32E	GALNTL2	LDLRAP1	BGN	IGF2R	COPG	COPE	APH1B	AMPH	DGKD	SELP	ICA1	VWF	PLEKHF2	TFRC	RAB35
RESPONSE_TO_BIOTIC_STIMULUS	http://www.broadinstitute.org/gsea/msigdb/cards/RESPONSE_TO_BIOTIC_STIMULUS	VAPB	TLR6	CXCL12	DNAJC4	SPN	BCL10	IFI44	WFDC12	HSPB7	DERL2	DERL1	FGR	CCL8	CCL5	DERL3	CCL4	SERPINH1	BANF1	SLC11A1	PRKRA	HERPUD1	DNAJB1	DNAJB4	IL28RA	CXCR4	IFNGR2	IFNGR1	ABCE1	IFNAR2	ERN1	POLA1	RSAD2	IVNS1ABP	BCL2	TOR1A	CD24	CCL11	STAB1	GSK3B	IRF7
POSITIVE_REGULATION_OF_TRANSFERASE_ACTIVITY	http://www.broadinstitute.org/gsea/msigdb/cards/POSITIVE_REGULATION_OF_TRANSFERASE_ACTIVITY	ALS2	TLR6	DAXX	MAP3K7	MAP3K6	MAP3K5	CXCR4	MDFIC	TGFA	PAK1	GNG3	FGF2	EGFR	DBNL	IRAK1	PIK3CB	CARD10	PLCE1	CCND3	CCND2	CD81	GADD45G	ERN1	GADD45B	MAP3K13	PRKD3	MAP3K11	PARD3	ERBB2	MAP4K1	CD24	EGF	TRAF6	MAP2K3	TPD52L1	PRLR	EPGN
ACTIN_FILAMENT_BASED_PROCESS	http://www.broadinstitute.org/gsea/msigdb/cards/ACTIN_FILAMENT_BASED_PROCESS	MTSS1	PRKG1	CXCL12	ROCK1	ARPC1A	TNNT2	RND1	DST	FGD2	FGD1	MRAS	ARF6	ARPC4	MYO9B	ARPC5	DOCK2	CDC42EP2	RAC3	RAC1	FGD4	ARHGDIB	MYO1E	FSCN1	CDC42BPB	WASF2	DSTN	CDC42	RHOA	ACTA1	VIL1	FLNB	SCIN	CFL1	WASL	SORBS3	KPTN	CRK
GTPASE_ACTIVATOR_ACTIVITY	http://www.broadinstitute.org/gsea/msigdb/cards/GTPASE_ACTIVATOR_ACTIVITY	RANGAP1	ARHGAP4	ARHGAP5	BCR	RALBP1	MYO9B	ARFGEF1	ALDH1A1	CDC42EP2	DOCK1	RASGRP3	GMIP	RASA4	VAV3	RGS16	RGS14	DOCK4	RGS2	RGS5
REGULATION_OF_RESPONSE_TO_STIMULUS	http://www.broadinstitute.org/gsea/msigdb/cards/REGULATION_OF_RESPONSE_TO_STIMULUS	IL28RA	TGFB2	MAP3K7	SLA2	UBE2N	UBE2V1	UBE2V2	CX3CL1	AHSG	TNFRSF1A	C2	TRAF6	KLK8	CEBPG	LEP	CDH13	NPY	EEF1E1	IKBKG
ACTIN_BINDING	http://www.broadinstitute.org/gsea/msigdb/cards/ACTIN_BINDING	MTSS1	WASF2	CAPZA1	VCL	CXCR4	PARVG	EGFR	DBNL	ACTN4	NEXN	ARPC1A	TNNT2	SMTN	CCR5	SCIN	DST	GC	ABLIM1	CALD1	MYO9B	ARPC4	FXYD5	MEFV	DMD	CNN2	SYNPO	IPP	COTL1	TNNI3	SYNE1	SVIL	MARCKS	KPTN
MONOVALENT_INORGANIC_CATION_TRANSPORT	http://www.broadinstitute.org/gsea/msigdb/cards/MONOVALENT_INORGANIC_CATION_TRANSPORT	KCNC3	ATP6AP1	KCNK6	SCN7A	SCN1B	KCNA6	KCNA5	ATP6V0B	KCNS3	SCNN1A	TCIRG1	UCP1	KCNK1	KCNK3	KCNN4	UCP3	UCP2
POSITIVE_REGULATION_OF_CELLULAR_PROTEIN_METABOLIC_PROCESS	http://www.broadinstitute.org/gsea/msigdb/cards/POSITIVE_REGULATION_OF_CELLULAR_PROTEIN_METABOLIC_PROCESS	TLR1	TLR6	TGFB1	TLR9	IL31RA	LTB	SPN	EBI3	EIF2B5	BCL10	IL27	PPARGC1A	UBE2N	CARD14	CCND3	CCND2	CD81	CLN6	ARF6	STUB1	CDC42EP2	CEBPG	HCLS1
GROWTH_FACTOR_ACTIVITY	http://www.broadinstitute.org/gsea/msigdb/cards/GROWTH_FACTOR_ACTIVITY	PGF	BTC	FGF11	JAG2	FGF10	TGFA	GDF9	PDGFC	FGF1	NUDT6	INHA	INHBA	GRN	CSF1	EGF	CLEC11A	EPGN	GDF10	TRIP6
REGULATION_OF_CELL_GROWTH	http://www.broadinstitute.org/gsea/msigdb/cards/REGULATION_OF_CELL_GROWTH	DERL2	TGFB1	TGFB2	ACVR1B	SERTAD3	CDA	BCL6	SERTAD2	SPHK1	RB1	INHBA	PLCE1	CDKN1A	CDKN1B	APBB2	APBB1	ALOX12
SKELETAL_DEVELOPMENT	http://www.broadinstitute.org/gsea/msigdb/cards/SKELETAL_DEVELOPMENT	TGFB1	TWIST2	TWIST1	MGP	COL1A2	EXT1	AHSG	EVC	ANKH	DLX6	TRPS1	ETS2	CHRD	TNFRSF11B	GHR	UFD1L	INHA	INHBA	SUFU	COMP	PAPSS1	EBP	KL	FBN1	RPS6KA3	CLEC3B	GDF10	IGFBP4
SOLUBLE_FRACTION	http://www.broadinstitute.org/gsea/msigdb/cards/SOLUBLE_FRACTION	IDE	EDN1	BTC	RANGAP1	PDE4B	CTDSP2	DARS	EFNB1	AARS	FMR1	CORO7	ARRB1	RARS	CCR2	MAP4K2	ACP1	GCLM	ACE	FGB	SPHK1	PTPN12	CXCL13	FABP4	GRK5	MERTK	PCSK1N	ASNA1	COPA	NARS	HPS1	CTTN	WISP2	WISP1	NPFF	IK	ALDH5A1	IGFALS	CLIC1	TARS	ADM	TNFSF13B	CLIC4	IPO7	ABI1	IARS	CCL25	ERCC8	RASGRP4	GGPS1	CCS	SELP	KL	FBLN1	NTS	TEP1	AP4B1	DUSP6
LIPASE_ACTIVITY	http://www.broadinstitute.org/gsea/msigdb/cards/LIPASE_ACTIVITY	EDNRA	PLA1A	LYPLA1	AADAC	PLCE1	CCR5	PLA2G2D	C3AR1	APOC2	PLCD1	LPL	PNLIPRP1	SMPD1	PLA2G4B	LIPE
TRANSMEMBRANE_RECEPTOR_PROTEIN_TYROSINE_KINASE_ACTIVITY	http://www.broadinstitute.org/gsea/msigdb/cards/TRANSMEMBRANE_RECEPTOR_PROTEIN_TYROSINE_KINASE_ACTIVITY	NRP2	NRP1	PTK7	TIE1	CSF1R	EGFR	FLT1	RYK	FLT4	MET	KDR	IGF2R	PDGFRL	PDGFRA	EFNA4	MST1R	MERTK
HOMEOSTATIC_PROCESS	http://www.broadinstitute.org/gsea/msigdb/cards/HOMEOSTATIC_PROCESS	MPV17	CD52	BAK1	AGTR1	APOE	PPARGC1A	NPC1	NPC2	CCR5	RHCG	CCR3	CCR2	BCL2L1	CALR	NPHP3	ABCG1	ETS1	AVPR1A	DFNB31	EDNRA	GPX1	TRPV4	MYC	INHBA	CLN5	CLN6	BCL2	CD24	HCLS1	NPR1	ATP1A1	ATP1A2	CCL11	MT2A	NARFL	GNA15	CXCL12	APOA1	SLC2A4	RGN	SLC4A1	ACIN1	BCL10	DDIT3	PLCE1	HIF1A	SLC40A1	SRI	C3AR1	CCL2	DERL1	GCLC	ABCA2	ABCA1	CCL5	FTH1	CCL7	P2RY2	DYRK3	ANGPTL3	MAFB	ATP7A	GCM2	CXCL13	RHOT2	CXCR3	ACVR1B	ALAS2	CXCR4	NDUFS1	LDB1	EGLN1	CALCA	CEBPG
VASCULATURE_DEVELOPMENT	http://www.broadinstitute.org/gsea/msigdb/cards/VASCULATURE_DEVELOPMENT	HTATIP2	CANX	TGFB2	CUL7	RHOB	NCL	SERPINF1	FOXC2	ATPIF1	RNH1	PF4	EGF	ANGPTL3	RUNX1	C1GALT1	ANGPTL4	COL4A3	COL4A2	SPHK1	NPR1	TNNI3	CDH13	EPGN	STAB1	NOTCH4
POSITIVE_REGULATION_OF_CELLULAR_PROCESS	http://www.broadinstitute.org/gsea/msigdb/cards/POSITIVE_REGULATION_OF_CELLULAR_PROCESS	PGF	BTC	SSR1	CUL3	EPC1	MAP3K5	CUL5	CUL1	PCBD2	RXRA	MED12	MAPK1	NME3	SERPINF1	MST1R	ERBB2	ARF6	CDC42EP2	CDC42EP1	RAC1	DIABLO	MAP2K3	TGFBR2	SPHK1	ELF1	HTATIP2	ELF4	NAP1L1	DAXX	MYC	SERTAD1	ATF7IP	INHBA	CARD14	CCND3	CCND2	RIPK1	NSD1	CLOCK	CLN6	ALOX12	CSF1	SORBS3	PTK2B	PPP2CA	TRIM28	CLEC11A	CAPN1	MNAT1	CDH13	EPGN	GSK3B	BNC1	PHF5A	NCBP2	TSPAN6	IL15	TGFB1	TGFB2	MDFIC	SMARCD3	DAP	EBI3	EGFR	BCL10	NUDT2	BST2	ACTN4	GOLT1B	IL27	FADD	HIF1A	LITAF	UBE2V1	CXXC5	CX3CL1	ABCA1	TRAF6	EGF	ANGPTL3	TRADD	TRAF3IP2	CDKN1C	IKBKE	CDKN1A	CDKN1B	PLK2	IKBKG	TRIP6	DEDD	CTCF	CASP6	CDC42	CASP3	NDUFS4	RPS3A	HMOX1	CASP8	RHOA	RHOC	PPP2R1A	NUSAP1	CDK7	HMGA1	TNFSF13B	ERN1	TSHR	BCLAF1	CTF1	CDH1	TRAIP	STUB1	DPF1	TMED4	RGMB	CD2	FIGF	TCIRG1	COL4A3	SECTM1	FLT1	FLT4	CEBPG	CBL	CDC25B	CUL4A	FAF1	VAPA	EDN1	CD47	BAK1	MYD88	APOE	SUPT5H	EIF2B5	TBRG4	PPARGC1A	VEGFB	NEK6	STK17B	CHEK2	AHSG	PLAGL1	LGALS1	CIDEA	TPD52L1	ECM1	NOTCH2	ETS1	NOTCH4	BMP7	BMP6	NRP1	PPARG	GJA1	PTEN	CANT1	ZBTB38	TGFA	LTBR	CCNH	LDLRAP1	SCAP	ZDHHC17	BID	PRTN3	HPRT1	MRPL12	BCL6	CD24	HCLS1	ILF3	BIRC2	YWHAH	YAF2	EEF1E1	RBM14	TBK1	TLR1	TLR2	FGF10	FOXO1	PMAIP1	TLR6	VIPR1	TLR9	IL31RA	SMNDC1	GATA2	CASP8AP2	ACIN1	SPN	SOCS5	TRERF1	STK4	PTHLH	TIAL1	RIPK3	PPP5C	DERL2	RRAGA	RUNX1	CFLAR	BBC3	PDCD6	ACVR1B	PCBP4	LTB	EGR1	INHA	DAPK2	UBE2C	DAPK3	NRIP1	UBE2N	SCIN	CD81	ICOSLG	GLIS2	ARPP19	CALCA	TNFRSF1A	MAP3K3	RASGRP4	PYCARD	TGM2	ERCC3	STAMBP	IGFBP3	F2R
PEPTIDYL_AMINO_ACID_MODIFICATION	http://www.broadinstitute.org/gsea/msigdb/cards/PEPTIDYL_AMINO_ACID_MODIFICATION	METAP1	METAP2	IL31RA	RPN1	EGFR	SOCS1	STK4	CD81	ABI3	MAP4K1	ABI2	ITGB2	ABI1	P4HB	HCLS1	GSK3B	DYRK1A	DPM2	F2R
POSITIVE_REGULATION_OF_SIGNAL_TRANSDUCTION	http://www.broadinstitute.org/gsea/msigdb/cards/POSITIVE_REGULATION_OF_SIGNAL_TRANSDUCTION	VAPA	TBK1	TSPAN6	TLR6	IL31RA	MYD88	BCL10	BST2	GOLT1B	FADD	NEK6	PPP5C	LITAF	UBE2V1	CXXC5	RAC1	EGF	TRAF6	CFLAR	LGALS1	TPD52L1	ECM1	TRADD	CDKN1C	TRAF3IP2	NOTCH2	IKBKE	PLK2	GJA1	CANT1	ACVR1B	HMOX1	CASP8	RHOA	TGFA	RHOC	LTBR	UBE2N	ZDHHC17	RIPK1	TNFRSF1A	TMED4	MAP3K3	RASGRP4	SECTM1	HCLS1	BIRC2	CDH13	EPGN	EEF1E1	F2R
AMINE_TRANSPORT	http://www.broadinstitute.org/gsea/msigdb/cards/AMINE_TRANSPORT	SLC38A3	SLC16A10	SLC7A8	SLC1A5	SLC1A3	SLC22A3	ARL6IP5	SLC1A1	PRAF2	SLC3A2	SLC7A10	SLC25A12	SLC25A13	SLC18A2	CTNS
PROTEIN_DOMAIN_SPECIFIC_BINDING	http://www.broadinstitute.org/gsea/msigdb/cards/PROTEIN_DOMAIN_SPECIFIC_BINDING	CD2AP	PTEN	GPX1	ARHGAP5	SIT1	LDB1	RAD9A	IRS1	CARD11	CARD14	ABI2	STUB1	MLF1	PTK2	BCL2	PYCARD	TBC1D10A	PTPN12	DOCK4	YWHAH	CRK
NEURON_DEVELOPMENT	http://www.broadinstitute.org/gsea/msigdb/cards/NEURON_DEVELOPMENT	ALS2	RTN4	NRP2	NRP1	TGFB2	APOE	SPON2	RND1	TRAPPC4	PARD3	RTN4RL1	RTN4RL2	KLK8	NTNG1	YWHAH
SUBSTRATE_SPECIFIC_CHANNEL_ACTIVITY	http://www.broadinstitute.org/gsea/msigdb/cards/SUBSTRATE_SPECIFIC_CHANNEL_ACTIVITY	KCNC3	AQP2	CUL5	KCNK6	CLCA2	RYR1	SCN1B	CLCN2	CACNB3	KCNA6	KCNA5	KCNS3	CACNA2D1	TRPC3	KCNK1	CACNA1S	KCNK3	P2RX7	P2RX3	CACNA1G	SCN7A	PKD2	KCNN4	ACCN1	KCNN2
PROTEIN_COMPLEX_BINDING	http://www.broadinstitute.org/gsea/msigdb/cards/PROTEIN_COMPLEX_BINDING	PEX6	MLH1	TGFBI	PMS2	ADAM11	ACTN4	ACTN1	ACTN3	IRS1	AMBP	DST	ERCC8	DOCK2	ANGPTL3	PIK3R1	MSH6	COL4A3	MSH2	ADAM23	ATR	TRADD	VWF
CATION_TRANSPORT	http://www.broadinstitute.org/gsea/msigdb/cards/CATION_TRANSPORT	KCNC3	ATP6AP1	KCNK6	RHCG	RYR1	SLC40A1	SCN1B	CCL8	KCNA6	CACNB3	KCNA5	ATP6V0B	KCNS3	SLC11A2	SLC31A2	CACNA2D1	TRPC3	UCP1	KCNK1	KCNK3	ATP7A	NPY	UCP3	UCP2	ATP2A1	CHRNB1	SLC22A4	SLC22A3	SCN7A	SLC22A2	SLC22A1	PKD2	CCS	SCNN1A	TCIRG1	KCNN4
RESPONSE_TO_OTHER_ORGANISM	http://www.broadinstitute.org/gsea/msigdb/cards/RESPONSE_TO_OTHER_ORGANISM	IL28RA	TLR6	CXCL12	CXCR4	IFNGR2	IFNGR1	SPN	BCL10	ABCE1	IFI44	WFDC12	IFNAR2	FGR	POLA1	RSAD2	CCL8	CCL5	IVNS1ABP	CCL4	BANF1	SLC11A1	BCL2	PRKRA	CD24	CCL11	STAB1	IRF7
GUANYL_NUCLEOTIDE_EXCHANGE_FACTOR_ACTIVITY	http://www.broadinstitute.org/gsea/msigdb/cards/GUANYL_NUCLEOTIDE_EXCHANGE_FACTOR_ACTIVITY	FGD2	ALS2	FGD1	RCBTB2	DOCK2	TIAM2	RASGRP4	RAPGEF6	RAPGEF3	EIF2B2	FGD4	EIF2B5	NET1	HERC1	EIF2B1	FARP1	ANKRD27	PLCE1
ANATOMICAL_STRUCTURE_FORMATION	http://www.broadinstitute.org/gsea/msigdb/cards/ANATOMICAL_STRUCTURE_FORMATION	HTATIP2	CANX	TGFB2	RHOB	NCL	SERPINF1	ATPIF1	RNH1	PF4	CD9	RUNX1	EGF	ANGPTL3	C1GALT1	ANGPTL4	COL4A3	COL4A2	SPHK1	NPR1	TNNI3	CDH13	EPGN	STAB1	NOTCH4
NEURON_DIFFERENTIATION	http://www.broadinstitute.org/gsea/msigdb/cards/NEURON_DIFFERENTIATION	ALS2	NRP2	RTN4	NRP1	POU6F2	TGFB2	APOE	SPON2	LDB1	RND1	TRAPPC4	PARD3	RTN4RL1	RTN4RL2	KLK8	DTX1	NTNG1	YWHAG	YWHAH
RHO_PROTEIN_SIGNAL_TRANSDUCTION	http://www.broadinstitute.org/gsea/msigdb/cards/RHO_PROTEIN_SIGNAL_TRANSDUCTION	FGD2	ALS2	ARHGDIG	FGD1	ARF6	ABCA1	ARHGAP4	ARHGAP5	APOA1	APOE	RAC1	RHOA	RHOB	RHOD	FGD4	ARHGDIB	ROCK1	RALBP1	CDH13	CFL1
CHEMICAL_HOMEOSTASIS	http://www.broadinstitute.org/gsea/msigdb/cards/CHEMICAL_HOMEOSTASIS	GNA15	CD52	CXCL12	AGTR1	BAK1	APOA1	SLC2A4	APOE	RGN	SLC4A1	NPC1	PLCE1	NPC2	HIF1A	CCR5	RHCG	CCR3	CCR2	SLC40A1	SRI	C3AR1	CCL2	DERL1	ABCA2	BCL2L1	ABCA1	CALR	CCL5	FTH1	CCL7	P2RY2	ANGPTL3	ABCG1	ATP7A	GCM2	CXCL13	AVPR1A	CXCR3	EDNRA	CXCR4	TRPV4	MYC	NDUFS1	CLN5	CLN6	EGLN1	CALCA	BCL2	CD24	NPR1	ATP1A1	ATP1A2	CCL11	MT2A	NARFL
PROTEIN_AMINO_ACID_PHOSPHORYLATION	http://www.broadinstitute.org/gsea/msigdb/cards/PROTEIN_AMINO_ACID_PHOSPHORYLATION	PRKG1	PRKX	MAP3K6	WNK4	TLK2	MAP2K6	IKBKAP	BCR	BRAF	ROCK1	ROCK2	WNK1	PIM1	EIF2AK1	MAPK6	MAPK3	CAMK1	SRP72	NEK4	NEK6	ERBB2	STK17B	VRK1	OXSR1	TNK1	CDC42BPB	PMVK	LATS2	SRPK1	CARD14	CCND3	CCND2	MAP3K13	MAP3K11	ABI3	MKNK2	ABI2	ABI1	SNRK	PTK2B	PRKAA1	PRKAA2	CSNK1A1	HCLS1	CCL11	RPS6KA4	MAPK12	CSNK1D	GSK3B	PRPF4B	STK38	TGFB1	IL31RA	CSNK2A1	EGFR	SOCS1	STK4	CDKL1	STK16	CCL2	FGR	STK10	MAP4K2	MAP4K1	ITGB2	MAPKAPK2	IRAK3	LMTK2	DYRK3	STK19	IKBKE	PLK3	DYRK1A	MERTK	PRKAG1	FES	ACVR1B	NDUFS4	PAK2	PAK1	CSK	PRKCH	DAPK2	DAPK3	PRKCD	TYK2	CD81	ERN1	PRKD3	PRKCZ	FRK	TRIB2	TRIB1	MAP3K3	ICK	JAK3	IGFBP3	LIPE	F2R	BMPR1A
REGULATION_OF_SIGNAL_TRANSDUCTION	http://www.broadinstitute.org/gsea/msigdb/cards/REGULATION_OF_SIGNAL_TRANSDUCTION	ALS2	VAPA	MYD88	NEK6	ARF6	RAC1	LGALS1	CIDEA	TPD52L1	ECM1	NOTCH2	RGS2	RGS5	GRK6	GRK4	GRK5	SMURF1	CDC42BPB	GJA1	PTEN	CANT1	TGFA	LTBR	AMBP	INHBA	ZDHHC17	RIPK1	CD24	HCLS1	BIRC2	CDH13	EPGN	EEF1E1	ATP6AP2	TBK1	TSPAN6	ZIC1	TLR6	TGFB1	IL31RA	MDFIC	RGN	BCL10	BST2	GOLT1B	SOCS1	FADD	PLCE1	PPP5C	FGD2	FGD1	LITAF	UBE2V1	CXXC5	TRAF6	EGF	FGD4	CFLAR	TRADD	TRAF3IP2	CDKN1C	IKBKE	PLK2	ACVR1B	HMOX1	CASP8	RHOA	RHOC	RAMP1	RALBP1	SLA2	UBE2N	MFN2	TNFRSF1A	TMED4	MAP3K3	RASGRP4	SECTM1	DTX1	RGS16	RGS14	F2R
ION_TRANSPORT	http://www.broadinstitute.org/gsea/msigdb/cards/ION_TRANSPORT	KCNC3	ATP6AP1	KCNK6	WNK4	SLC4A1	WNK1	RHCG	RYR1	SLC40A1	SCN1B	CCL8	CACNB3	KCNA6	KCNA5	ATP6V0B	SLC11A2	KCNS3	SLC31A2	CACNA2D1	TRPC3	UCP1	KCNK1	KCNK3	ATP7A	NPY	UCP3	UCP2	LASP1	ATP2A1	CHRNB1	SLC13A4	SLC22A4	SLC22A3	SLC22A6	SCN7A	SLC22A2	SLC22A1	CLIC1	SLC26A4	SLC26A3	PKD2	CCS	SCNN1A	TCIRG1	PLP2	KCNN4
SH3_SH2_ADAPTOR_ACTIVITY	http://www.broadinstitute.org/gsea/msigdb/cards/SH3_SH2_ADAPTOR_ACTIVITY	GRAP	GRB2	RUSC1	ABI2	SLA	ARHGAP4	GAB1	KHDRBS1	VAV3	SOCS2	SLA2	SH3BGRL	LAT	CRKL	LASP1	CHN1	GRB7
ANGIOGENESIS	http://www.broadinstitute.org/gsea/msigdb/cards/ANGIOGENESIS	HTATIP2	RNH1	PF4	CANX	TGFB2	RHOB	RUNX1	EGF	ANGPTL3	C1GALT1	ANGPTL4	COL4A3	COL4A2	SPHK1	NPR1	TNNI3	NCL	CDH13	SERPINF1	EPGN	STAB1	NOTCH4	ATPIF1
ION_CHANNEL_ACTIVITY	http://www.broadinstitute.org/gsea/msigdb/cards/ION_CHANNEL_ACTIVITY	KCNC3	CUL5	KCNK6	CLCA2	RYR1	CLCN2	SCN1B	KCNA6	CACNB3	KCNA5	KCNS3	CACNA2D1	TRPC3	KCNK1	CACNA1S	KCNK3	P2RX7	P2RX3	CACNA1G	SCN7A	PKD2	KCNN4	ACCN1	KCNN2
METAL_ION_TRANSMEMBRANE_TRANSPORTER_ACTIVITY	http://www.broadinstitute.org/gsea/msigdb/cards/METAL_ION_TRANSMEMBRANE_TRANSPORTER_ACTIVITY	KCNC3	CUL5	KCNK6	RYR1	SLC40A1	SCN1B	CACNB3	KCNA6	KCNA5	KCNS3	SLC11A2	SLC31A2	CACNA2D1	TRPC3	KCNK1	CACNA1S	KCNK3	P2RX7	ATP2A2	P2RX3	ATP2A1	CACNA1G	SLC13A4	SCN7A	PKD2	CCS	ITPR3	KCNN4	ACCN1	KCNN2
POSITIVE_REGULATION_OF_BIOLOGICAL_PROCESS	http://www.broadinstitute.org/gsea/msigdb/cards/POSITIVE_REGULATION_OF_BIOLOGICAL_PROCESS	PGF	BTC	SSR1	CUL3	MAP3K7	EPC1	CUL5	MAP3K5	CUL1	PCBD2	RXRA	MED12	MAPK1	NME3	SERPINF1	MST1R	ERBB2	ARF6	CDC42EP2	CDC42EP1	RAC1	DIABLO	MAP2K3	SPHK1	TGFBR2	ELF1	HTATIP2	ELF4	NAP1L1	DAXX	MYC	SERTAD1	ATF7IP	CARD11	INHBA	CARD14	CCND3	CCND2	RIPK1	NSD1	CLOCK	ALOX12	CLN6	CSF1	SORBS3	PTK2B	PPP2CA	C2	TRIM28	CLEC11A	CAPN1	CDH13	MNAT1	EPGN	GSK3B	BNC1	PHF5A	NCBP2	ATP6AP2	TSPAN6	IL15	TGFB1	TGFB2	SMARCD3	MDFIC	DAP	EBI3	EGFR	BCL10	NUDT2	ACTN4	BST2	GOLT1B	IL27	FADD	HIF1A	LITAF	UBE2V1	ABCA1	CXXC5	CX3CL1	TRAF6	EGF	ANGPTL3	ANGPTL4	TRADD	CDKN1C	TRAF3IP2	IKBKE	CDKN1A	CDKN1B	PLK2	IKBKG	TRIP6	DEDD	CTCF	CDC42	CASP6	CASP3	NDUFS4	RPS3A	HMOX1	CASP8	RHOA	RHOB	RHOC	PPP2R1A	SLA2	NUSAP1	CDK7	HMGA1	TNFSF13B	ERN1	TSHR	BCLAF1	CTF1	CDH1	TRAIP	STUB1	DPF1	TMED4	RGMB	CD2	FIGF	TCIRG1	SECTM1	COL4A3	FLT1	KL	CEBPG	FLT4	CBL	CDC25B	CUL4A	FAF1	VAPA	VAPB	EDN1	BAK1	CD47	MYD88	APOE	SUPT5H	EIF2B5	TBRG4	PPARGC1A	VEGFB	NEK6	STK17B	CHEK2	AHSG	PLAGL1	LGALS1	CIDEA	TPD52L1	ECM1	NOTCH2	NPY	ETS1	ATP2A1	NOTCH4	BMP7	BMP6	NRP1	PPARG	GJA1	PTEN	ZBTB38	CANT1	TGFA	LTBR	CCNH	LDLRAP1	SCAP	ZDHHC17	BID	PRTN3	HPRT1	MRPL12	BCL6	CD24	HCLS1	ILF3	BIRC2	YWHAH	YAF2	EEF1E1	RBM14	TBK1	TLR1	TLR2	FGF10	FOXO1	PMAIP1	TLR6	VIPR1	TLR9	IL31RA	SMNDC1	GATA2	CASP8AP2	ACIN1	SPN	SOCS5	STK4	TRERF1	PTHLH	TIAL1	RIPK3	PPP5C	DERL2	RRAGA	RUNX1	CFLAR	BBC3	PDCD6	ACVR1B	PCBP4	LTB	EGR1	INHA	UBE2C	DAPK2	DAPK3	NRIP1	UBE2N	CD81	SCIN	ICOSLG	GLIS2	ARPP19	CALCA	TNFRSF1A	MAP3K3	RASGRP4	PYCARD	TGM2	ERCC3	STAMBP	IGFBP3	F2R
MOLECULAR_ADAPTOR_ACTIVITY	http://www.broadinstitute.org/gsea/msigdb/cards/MOLECULAR_ADAPTOR_ACTIVITY	RUSC1	SLA	ARHGAP4	GAB1	FRS2	KHDRBS1	SOCS2	SLA2	CRKL	GRAP	GRB2	ABI2	VAV3	LAT	SH3BGRL	LASP1	CHN1	GRB7
CAMP_MEDIATED_SIGNALING	http://www.broadinstitute.org/gsea/msigdb/cards/CAMP_MEDIATED_SIGNALING	ADCY7	WASF2	GABBR1	EDNRA	EDNRB	NDUFS4	PTGER4	PTHLH	ADRB1	CCR3	CCR2	ACR	GNAI3	CALCA	CAP2	GRK5
GENERATION_OF_NEURONS	http://www.broadinstitute.org/gsea/msigdb/cards/GENERATION_OF_NEURONS	ALS2	RTN4	NRP2	NRP1	POU6F2	TGFB2	APOE	SPON2	LDB1	RND1	SERPINF1	TRAPPC4	PARD3	RTN4RL1	RTN4RL2	KLK8	DTX1	NTNG1	YWHAG	YWHAH
SMALL_GTPASE_MEDIATED_SIGNAL_TRANSDUCTION	http://www.broadinstitute.org/gsea/msigdb/cards/SMALL_GTPASE_MEDIATED_SIGNAL_TRANSDUCTION	ALS2	RRAD	ARHGAP4	APOA1	ARHGAP5	APOE	RHOA	RRAS	RHOB	RHOD	FGF2	GTPBP2	DBNL	ROCK1	RALBP1	MFN2	PLCE1	CRKL	GNB1	CFL1	FGD2	FGD1	ARHGDIG	GRAP	GRB2	MRAS	MYO9B	ARF6	ABCA1	RRAGC	DOCK1	RASGRP4	RAC1	ARHGDIB	FGD4	PDK1	VAV3	RGS19	NOTCH2	LAT	CDH13	CDC42BPB
CELL_PROJECTION	http://www.broadinstitute.org/gsea/msigdb/cards/CELL_PROJECTION	ALS2	S100A6	CD2AP	TGFB2	DBNL	ACTN4	ACTN1	SCYL3	ACTN3	SPAG6	FGD2	FGD1	ARF6	ITGB1	FGD4	B4GALT1	TBC1D10A	DOCK4	ITGA5	WASF2	DFNB31	CDC42	CTTN	CLIC1	EFHC1	CLIC4	ITGB1BP1	ABI3	ABI1	CABP4	DTNBP1	PKD2	SYNPO	ITPR3	CDH13	RAB35	APBB2	APBB1
CELLULAR_HOMEOSTASIS	http://www.broadinstitute.org/gsea/msigdb/cards/CELLULAR_HOMEOSTASIS	GNA15	CD52	CXCL12	AGTR1	BAK1	RGN	SLC4A1	DDIT3	PLCE1	CCR5	RHCG	CCR3	CCR2	SLC40A1	SRI	C3AR1	GCLC	CCL2	BCL2L1	CALR	CCL5	CCL7	FTH1	NPHP3	P2RY2	ATP7A	GCM2	CXCL13	AVPR1A	RHOT2	CXCR3	EDNRA	GPX1	CXCR4	TRPV4	MYC	NDUFS1	CLN5	CLN6	CALCA	BCL2	CD24	ATP1A1	ATP1A2	CCL11	MT2A
REPRODUCTION	http://www.broadinstitute.org/gsea/msigdb/cards/REPRODUCTION	VAPB	DNAJB13	WWP2	GDF9	EIF2B2	EIF2B5	BYSL	CRISP1	BCL2L10	SPAG6	SPAG4	MST1R	ACR	DEAF1	FCGRT	HTATSF1	UBP1	CYP17A1	CLGN	SFRP4	LNPEP	PARN	CTBP2	ADM	RUVBL1	RQCD1	SPATA4	TNP1	PTCH2	HPGD	TOB2	IDE	JAG2	TGFB1	CSNK2A2	MDFIC	DDX25	CDKL2	SPA17	PTHLH	SYCP3	TESK1	CCL2	DERL1	RRAGA	CCL4	DAZAP1	OAZ3	MAFF	ABCB9	OVGP1	MEA1	PRKAG1	DEDD	DEK	APLN	KHDRBS3	FOXJ1	DMRT2	CD81	USP9X	CD9	CDYL	AMHR2	FLT1	PRLR	PRM1	PRM2	LIPE
MAPKKK_CASCADE_GO_0000165	http://www.broadinstitute.org/gsea/msigdb/cards/MAPKKK_CASCADE_GO_0000165	ATP6AP2	MBIP	MAP3K6	MAP3K5	MDFIC	GNG3	DBNL	PIK3CB	PLCE1	MAPK9	MAP4K2	DUSP10	MAP4K1	MAPKAPK2	EGF	TPD52L1	DAXX	CXCR4	TGFA	PAK1	FGF2	AMBP	CRKL	GADD45G	CD81	GADD45B	MAP3K13	MAP3K11	MAP3K3	CD24	DUSP4	DUSP2	EPGN	DUSP9	DUSP6
CELL_CELL_SIGNALING	http://www.broadinstitute.org/gsea/msigdb/cards/CELL_CELL_SIGNALING	PGF	KIF5A	MAPK1	SCN1B	KCNK3	LNPEP	INHBA	PCDHB14	AMPH	PCSK2	CCL24	PCSK5	CCL17	ACCN1	STAB1	MPZL1	TGFB3	IL15	ENPEP	TGFB2	BST2	GABRR1	GPR56	DRD4	CCL8	CCL5	CCL4	CCL7	CXCL14	CXCL13	MTNR1B	MERTK	MBP	WISP2	WISP1	SLC1A3	SLC1A1	IK	TSHR	ALDH9A1	CTF1	CD9	HRH3	GCHFR	GUCA1B	KLK8	APOE	EIF2B2	EIF2B5	STC2	EFNB1	STRN4	EFNB2	C1QA	CCR5	EFNA5	EFNA4	MME	HAP1	BMP3	NPY	CHRNB1	NRP1	TOLLIP	GJA1	STX1A	PCDHB6	PCDHB4	ADM	ASH1L	CXCL9	HPRT1	CD24	SNAI2	GABARAP	YWHAG	YWHAH	TUSC2	SNCAIP	FGF11	CNP	VIPR1	NQO1	PTHLH	SRI	GRAP	GRB2	NOVA1	LTB	NPFF	INHA	CALCA	SYN2	ATXN3	MGST2
JNK_CASCADE	http://www.broadinstitute.org/gsea/msigdb/cards/JNK_CASCADE	MAP4K2	DUSP10	MAP4K1	DAXX	MAP3K6	MAP3K5	MDFIC	DBNL	TPD52L1	AMBP	CRKL	MAPK9	DUSP9	MAP3K13	MAP3K11
ENZYME_REGULATOR_ACTIVITY	http://www.broadinstitute.org/gsea/msigdb/cards/ENZYME_REGULATOR_ACTIVITY	ALS2	PPP2R5B	PPP2R5D	RANGAP1	MAP3K5	PPP1R1A	RAPGEF6	RAPGEF3	EIF2B2	TWIST1	EIF2B5	IKBKAP	DBNL	F10	BCR	SERPING1	FARP1	SERPINF1	RFC1	ATPIF1	EIF2AK2	MYO9B	SERPINH1	ARFGEF1	CDC42EP2	DNMT3L	PPP2R2B	TPD52L1	RGS2	RGS5	AHSA1	ARL2BP	GPX1	ABCE1	ANP32E	MMP17	MMP15	HERC1	WAS	AMBP	ANKRD27	ALOX5AP	CD24	RASA4	TRIM23	EIF2B1	PPP1R7	PPP1R8	MBIP	IQGAP1	RCBTB2	APOA1	TIAM2	CASP8AP2	DNAJC3	FRS2	DNAJC1	NET1	EGFR	BCL10	SOCS3	SOCS1	CST3	PKIA	PLCE1	CST6	ARRB1	IGBP1	TNFAIP8	HSPB2	FGD2	ARHGDIG	FGD1	FZR1	APOC2	CDC42SE1	TIMP2	OAZ2	OAZ3	DOCK2	DOCK1	GMIP	PRKRA	LMTK2	ANGPTL3	ANGPTL4	FGD4	ARHGDIB	VAV3	DOCK4	CDKN1C	CDKN1A	CDKN1B	PRKAR1A	DNAJB6	ARHGAP4	ARHGAP5	ARL2	ELP3	PPP2R1A	RALBP1	SPINT1	PRKCD	IPO7	WASL	PROS1	PPP2R2A	RNH1	STUB1	ALDH1A1	RASGRP3	RASGRP4	PIK3R1	GTF3C4	APC	GUCA1B	PSAP	RGS16	ANXA5	RGS14	FAF1	IGFBP3
CELL_MIGRATION	http://www.broadinstitute.org/gsea/msigdb/cards/CELL_MIGRATION	RTN4	NRP2	NRP1	ENPEP	CD2AP	PTEN	TGFB2	VCL	SPON2	EGFR	NEXN	VEGFC	CD34	CLIC4	ITGB1BP1	ABI3	ABI2	ITGB2	PF4	CX3CL1	ITGB1	CALCA	DOCK2	CD24	ANGPTL3	SPHK1	CDH13	TRIP6
REGULATION_OF_MULTICELLULAR_ORGANISMAL_PROCESS	http://www.broadinstitute.org/gsea/msigdb/cards/REGULATION_OF_MULTICELLULAR_ORGANISMAL_PROCESS	KCNE1L	TNNC2	ATP6AP2	TGFB1	TGFB2	MAP3K7	CD47	EBI3	IL27	SOCS5	TNNT2	PLCE1	HIF1A	HSPB7	SRI	MYL9	AHSG	TRAF6	SPHK1	CIDEA	ANKH	LAT	ATP2A1	IKBKG	IL28RA	DES	SIT1	SLA2	INHA	PROC	UBE2N	CARD11	INHBA	ICOSLG	CALCA	CD24	CNN1	C2	KLK8	KL	TMPRSS6
STRESS_ACTIVATED_PROTEIN_KINASE_SIGNALING_PATHWAY	http://www.broadinstitute.org/gsea/msigdb/cards/STRESS_ACTIVATED_PROTEIN_KINASE_SIGNALING_PATHWAY	DAXX	MAP3K6	MAP3K5	MDFIC	DBNL	AMBP	CRKL	MAPK9	MAP3K13	MAP3K11	DUSP10	MAP4K2	MAP4K1	TPD52L1	DUSP9
RECEPTOR_SIGNALING_PROTEIN_SERINE_THREONINE_KINASE_ACTIVITY	http://www.broadinstitute.org/gsea/msigdb/cards/RECEPTOR_SIGNALING_PROTEIN_SERINE_THREONINE_KINASE_ACTIVITY	MAP4K1	MAP3K7	MAP3K6	ACVR1B	MAP3K5	MAP3K3	IRAK1	TGFBR2	MAPK11	MAPK1	IKBKE	MAPK12	MAPK13	MAPK9	MAP3K13	MAP3K11
ENZYME_INHIBITOR_ACTIVITY	http://www.broadinstitute.org/gsea/msigdb/cards/ENZYME_INHIBITOR_ACTIVITY	MBIP	IQGAP1	PPP1R1A	DNAJC3	TWIST1	SOCS3	SOCS1	CST3	SERPING1	PKIA	CST6	SERPINF1	ARRB1	TNFAIP8	ATPIF1	CDC42SE1	TIMP2	SERPINH1	OAZ2	OAZ3	LMTK2	ANGPTL3	ANGPTL4	CDKN1C	CDKN1A	CDKN1B	GPX1	ARL2	ABCE1	ANP32E	SPINT1	AMBP	PROS1	RNH1	STUB1	ANXA5	PPP1R8	FAF1
GATED_CHANNEL_ACTIVITY	http://www.broadinstitute.org/gsea/msigdb/cards/GATED_CHANNEL_ACTIVITY	KCNC3	KCNK6	RYR1	CLCN2	SCN1B	CACNB3	KCNA6	KCNA5	KCNS3	CACNA2D1	TRPC3	KCNK1	CACNA1S	P2RX7	P2RX3	CACNA1G	SCN7A	PKD2	KCNN4	ACCN1	KCNN2
CATION_CHANNEL_ACTIVITY	http://www.broadinstitute.org/gsea/msigdb/cards/CATION_CHANNEL_ACTIVITY	KCNC3	CUL5	KCNK6	RYR1	SCN1B	KCNA6	CACNB3	KCNA5	KCNS3	CACNA2D1	TRPC3	KCNK1	CACNA1S	KCNK3	P2RX7	P2RX3	CACNA1G	SCN7A	PKD2	ACCN1	KCNN4	KCNN2
GTPASE_REGULATOR_ACTIVITY	http://www.broadinstitute.org/gsea/msigdb/cards/GTPASE_REGULATOR_ACTIVITY	ALS2	RANGAP1	IQGAP1	RCBTB2	TIAM2	RAPGEF6	RAPGEF3	EIF2B2	EIF2B5	NET1	BCR	FARP1	PLCE1	FGD2	ARHGDIG	FGD1	CDC42SE1	MYO9B	ARFGEF1	CDC42EP2	DOCK2	DOCK1	GMIP	ARHGDIB	FGD4	VAV3	DOCK4	RGS2	RGS5	ARL2BP	ARHGAP4	ARHGAP5	ARL2	RALBP1	HERC1	WAS	ANKRD27	IPO7	WASL	ALDH1A1	RASGRP3	RASGRP4	RASA4	RGS16	EIF2B1	RGS14
TRANSMEMBRANE_RECEPTOR_PROTEIN_KINASE_ACTIVITY	http://www.broadinstitute.org/gsea/msigdb/cards/TRANSMEMBRANE_RECEPTOR_PROTEIN_KINASE_ACTIVITY	NRP2	NRP1	ACVR1B	TIE1	EGFR	IGF2R	PDGFRL	PDGFRA	MST1R	EFNA4	PTK7	CSF1R	FLT1	RYK	FLT4	MET	TGFBR2	KDR	MERTK
CYCLIC_NUCLEOTIDE_MEDIATED_SIGNALING	http://www.broadinstitute.org/gsea/msigdb/cards/CYCLIC_NUCLEOTIDE_MEDIATED_SIGNALING	ADCY7	VIPR1	PTHLH	CCR3	CCR2	ACR	CCL2	GNAI3	TBL3	NPY	MTNR1B	GRK5	OPRM1	WASF2	GABBR1	EDNRA	EDNRB	NDUFS4	PTGER4	ADRB1	TSHR	CALCA	HRH3	CAP2
POSITIVE_REGULATION_OF_MAP_KINASE_ACTIVITY	http://www.broadinstitute.org/gsea/msigdb/cards/POSITIVE_REGULATION_OF_MAP_KINASE_ACTIVITY	ERBB2	MAP4K1	TLR6	DAXX	MAP3K6	MAP3K5	MDFIC	CXCR4	TGFA	CD24	PAK1	GNG3	EGF	FGF2	EGFR	DBNL	PIK3CB	TPD52L1	PLCE1	EPGN	CD81	MAP3K11
REGULATION_OF_CELL_DIFFERENTIATION	http://www.broadinstitute.org/gsea/msigdb/cards/REGULATION_OF_CELL_DIFFERENTIATION	PPARG	TGFB2	ACVR1B	ACIN1	TWIST2	LDB1	IL27	SOCS5	INHA	INHBA	SCIN	MAP4K1	PF4	CALCA	NPHP3	RUNX1	DTX1	MAFB	NOTCH2	YWHAG	YWHAH	ETS1	NOTCH4	IGFBP3
ACTIVATION_OF_MAPK_ACTIVITY	http://www.broadinstitute.org/gsea/msigdb/cards/ACTIVATION_OF_MAPK_ACTIVITY	MAP4K1	DAXX	MAP3K6	MAP3K5	CXCR4	MDFIC	TGFA	GNG3	EGF	FGF2	DBNL	PIK3CB	PLCE1	EPGN	CD81	MAP3K11
ANATOMICAL_STRUCTURE_MORPHOGENESIS	http://www.broadinstitute.org/gsea/msigdb/cards/ANATOMICAL_STRUCTURE_MORPHOGENESIS	ALS2	HIRA	TPD52	CD2AP	FLI1	CUL7	APOE	PITX3	TWIST1	BRAF	LIG1	EFNB2	MSX1	SERPINF1	TRAPPC4	ATPIF1	DEAF1	HOXA11	ELN	ARF6	CDC42EP2	CDC42EP1	RAC3	RAC1	UPK1B	SPHK1	UPK3A	CELSR1	TNNI3	DVL1	NOTCH3	NOTCH2	NOTCH4	CDC42BPB	NRP2	RTN4	NRP1	HTATIP2	ELF3	CANX	DFNB31	GNPAT	FGF1	FGF2	CYR61	TLE1	FOXC2	PARD3	PKD2	PKD1	PHLDA3	C1GALT1	CAP2	NTNG1	NPR1	FZD2	CDH13	YWHAH	EPGN	STAB1	NR5A2	LMO4	TGFB3	FGF10	ZIC1	TGFB1	TGFB2	VCL	SPON2	SPN	BCL10	STK4	CST6	SLC40A1	FGD2	FGD1	CCL2	GCLC	NEDD8	CCL4	GCLM	ITGAX	ANGPTL3	RUNX1	EGF	UPK2	FGD4	ANGPTL4	WHSC1	TINAG	HOXB5	FABP1	IER3	CDC42	GPC3	HEY1	RHOB	NCL	EYA3	WNT11	ABLIM1	CPM	RTN4RL1	RNH1	PF4	DCN	CALCA	CD9	COMP	RTN4RL2	ERCC3	DKKL1	MYOC	COL4A3	KLK8	COL4A2	CEBPG	COL5A3	F2R
INTRINSIC_TO_MEMBRANE	http://www.broadinstitute.org/gsea/msigdb/cards/INTRINSIC_TO_MEMBRANE	OSMR	PPP2R5C	AGTR1	LTB4R	RAE1	LPHN1	LIFR	NPC1	BACE1	RYR1	PPYR1	RER1	SLC29A2	JTB	GAS1	PKP2	OPRM1	SLC20A2	LNPEP	SRPR	SLC22A4	SLC22A3	SLC22A6	IL13RA1	KDELR1	SLC22A2	SLC22A1	GHR	KDELR2	MMP17	MMP15	MMP14	LRPAP1	LRMP	DEGS1	DDX19B	PKD2	PKD1	C1GALT1	NTNG1	TMEM5	ACCN1	LRP1	TFRC	EPGN	STAB1	MPZL1	IL15	MARCO	FRS2	BCL10	BST2	SLC33A1	GABRR1	RNF139	VAMP3	VAMP2	NEU3	VAMP1	ABCA7	C3AR1	PTK7	ABCA2	ABCA1	P2RY6	P2RY2	P2RY1	UPK2	MET	ABCB4	ATP7A	P2RX7	P2RX3	TBXA2R	SLC13A4	CLDN5	GABBR1	SLC1A5	TIE1	SLC1A1	PTGER2	PTGER3	PTGER4	PCDH7	SDC1	ERN1	TM4SF1	TM4SF4	RGMB	HRH3	PRRG2	GPNMB	CD7	SECTM1	EBP	KL	PEX11A	NCSTN	EPOR	GPR125	IL6ST	GPR124	CD52	CD47	GPR133	CD36	CCR5	HAS1	CCR3	CCR2	HAS2	EXT1	MMD	MME	SLC11A2	SLC11A1	SLC31A2	TYROBP	CELSR1	EPHA1	EPHA2	KDR	ATP2A2	IL27RA	GJA1	GJA4	CD151	GBAS	GOLGA5	ICAM1	PCDHB6	PCDHB4	CD164	SLC26A4	FUT7	EDEM1	PEX16	CD24	PEX12	PROM1	PTCH2	VIPR1	MS4A1	ELTD1	NUP133	BCAP31	IGSF6	EMP2	CAV2	ADCYAP1R1	LMAN1	FXYD5	FXYD6	ITGAX	ITGB7	LMTK2	ARL6IP5	CSF1R	PODXL	ITGA9	SLC25A11	SLC25A13	ITGA5	ITGA8	SPCS1	CD79B	SLC25A17	SLC5A3	PPOX	CXCR3	PLEKHB1	CXCR4	RANBP2	MFN2	CD83	CHST7	CD81	NGFR	AOC3	GPRC5C	NUP160	GPRC5A	GPR4	NUP153	IL2RB	SLC18A2	BMPR1A	KCNE1L	SLC9A6	RANGAP1	SSR1	KCNK6	PTPRK	CLCA2	NCF4	AAAS	ST14	MST1R	GGCX	IL1R1	ACP2	ATP6V0B	PROCR	PHB	TGFBR2	KCNK1	KCNK3	SYNE1	KCNJ8	AVPR1A	NUTF2	RTN4	MSR1	BSCL2	SLC23A2	GPR97	XPR1	CLN5	GPAA1	GPR65	NAGPA	PCDHB17	CCBP2	PCSK7	TMPRSS2	SELP	TMPRSS6	HBEGF	SSR2	KCNC3	TSPAN1	TSPAN2	JAG2	SLC7A8	ENPEP	SLC7A6	SLC7A7	ST3GAL5	SLC2A4	PGRMC1	ST3GAL6	PGRMC2	NTSR2	NCAM1	THBD	GPR56	SLC40A1	STX8	DRD4	KCNA6	KCNA5	CX3CL1	NUMB	B4GALT4	PRAF2	ADAM23	LAT	MTNR1B	RHBDL1	NKG7	TRIP6	MERTK	NDST2	SYNGR1	GPC3	GPC1	LBR	CCRL1	SIT1	VAT1	ADRB1	CHRM4	IPO7	IGF2R	TSHR	GALNT3	NUP98	APH1B	TCIRG1	FLT1	PSAP	FLT4	TSPAN13	CLPTM1	SLC14A1	SLC14A2	ADCY3	PVR	ATP1B1	LYPD3	RARRES1	ATP1B3	ADCY7	AQP1	BAK1	SLC12A6	SLC12A7	SLC12A9	EFNB1	EFNB2	MGAT3	RHCG	CX3CR1	PDGFRA	EFNA5	EFNA4	ENPP3	DAG1	ITGA11	NUP50	FCER1G	NUP54	GCNT1	TRAM1	TRPC3	NOTCH3	NOTCH2	NOTCH4	CLEC7A	TM7SF2	SLC15A2	TIMM17A	IL28RA	EDNRA	EDNRB	SLC25A4	FLOT1	CLEC1A	PSEN1	LANCL1	SLC19A1	ABCD2	ABCD3	ABCD4	PTPRZ1	ATP1A1	FZD2	FZD4	FZD7	FZD6	ABCC1	OPN3	ABCC5	MAEA	WFS1	TLR1	CSPG4	TLR2	TLR6	GP9	SLC4A1	SPN	TNFRSF17	PKD2L2	SLC38A3	DERL2	DERL1	DERL3	LAPTM5	SCARB2	ENTPD4	RYK	UST	RHOT2	HPS1	ACVR1B	PIGK	POMT1	PXMP4	RAMP1	IFNGR2	KPNB1	IFNGR1	TM9SF2	MPP1	PIGS	STOM	SMO	IFNAR2	KPNA3	KPNA1	RTN4RL1	RHBG	TNFRSF1A	RTN4RL2	PTPRB	KCNN4	F2R
RESPONSE_TO_CHEMICAL_STIMULUS	http://www.broadinstitute.org/gsea/msigdb/cards/RESPONSE_TO_CHEMICAL_STIMULUS	VAPB	GOT2	OGT	SUPT5H	EIF2B2	EIF2B5	STC2	PIK3CB	PLAUR	MAPK1	MTF1	CCR5	CCR3	CX3CR1	CCR2	SERPINH1	MAP2K1	OXSR1	ABCG1	CLEC7A	PLAU	PPARG	TAS1R3	LATS2	GPX1	GPX3	SEMA3C	SEPP1	FGF2	DHCR24	AS3MT	FOXC2	CXCL9	CCL24	CCL25	DGKD	BCL2	CCBP2	CD24	HCLS1	EIF2B1	SOD2	CCL17	CCL11	CDH13	DUSP1	ABCC1	RBM14	BCAR3	CTPS	BPHL	PMAIP1	CXCL12	TGFB2	RALA	DNAJC4	NQO1	SPN	BCL10	STK25	TNNT2	HSPB7	MVP	DERL2	DERL1	CCL2	GCLC	CCL8	ABCA2	ITGB2	CX3CL1	CCL5	DERL3	GCLM	CCL7	DOCK2	NDRG1	HERPUD1	BRCA2	ABCB4	SLC25A12	SLC25A13	CXCL14	CXCL13	DNAJB1	SCARA3	DNAJB4	PDCD6	CXCR3	GSS	NDUFS4	CXCR4	NDUFS2	CCRL1	RALBP1	ADIPOR2	ADIPOR1	ERN1	PRNP	PF4	ERCC8	TOR1A	ERCC3	NDUFA6	LIPE
REGULATION_OF_BIOLOGICAL_QUALITY	http://www.broadinstitute.org/gsea/msigdb/cards/REGULATION_OF_BIOLOGICAL_QUALITY	ALS2	PTGS2	PTGS1	MPV17	AGTR1	FLI1	F8	F9	NPC1	NPC2	TFPI	GGCX	ARF6	BCL2L1	NPHP3	CDC42EP2	CDC42EP1	PABPC1	PAIP1	SPHK1	AVPR1A	DFNB31	SLC22A4	SERTAD3	TRPV4	MYC	SLC22A2	SERTAD2	WAS	INHBA	CLN5	CLN6	ALOX12	TMPRSS6	CCL11	MT2A	NARFL	GNA15	ATP6AP2	CXCL12	TGFB1	TGFB2	APOA1	SLC2A4	RGN	BCL10	DDIT3	HIF1A	THBD	SLC40A1	FGD2	C3AR1	FGD1	CCL2	ABCA2	ABCA1	CCL5	CCL7	P2RY2	DYRK3	ANGPTL3	FGD4	ATP7A	CDKN1A	CDKN1B	CXCL13	PEX6	MBP	SLC1A3	ALAS2	NDUFS1	RB1	CHGA	ALDH9A1	PF4	EGLN1	CD9	HRH3	GCHFR	GUCA1B	KLK8	CEBPG	LEP	CD52	BAK1	APOE	EIF2B2	EIF2B5	F10	PPARGC1A	CD36	CCR5	RHCG	CCR3	CCR2	CALR	ACE	STX12	CDA	PLAT	ABCG1	NOTCH2	CEL	NPY	ETS1	PTEN	EDNRA	GPX1	HPRT1	BCL2	BCL6	CD24	HCLS1	NPR1	ATP1A1	ATP1A2	COG3	YWHAG	YWHAH	NUPR1	COG7	APBB2	APBB1	SNCAIP	F13A1	MMRN1	GP9	SLC4A1	ACIN1	PLCE1	SRI	DERL2	GCLC	DERL1	LMAN1	GCLM	FTH1	MAFB	GCM2	RHOT2	COPA	CXCR3	ACVR1B	CXCR4	LDB1	PROC	MDM4	PROS1	CALCA	RASGRP4	VWF	F2R
REGULATION_OF_CELL_PROLIFERATION	http://www.broadinstitute.org/gsea/msigdb/cards/REGULATION_OF_CELL_PROLIFERATION	RARRES1	AIF1	PGF	BTC	EDN1	SSR1	MAGED1	CUL3	CD47	CUL5	CUL1	CGRRF1	TBRG4	VEGFB	MNT	ATPIF1	ADAMTS1	MST1R	EIF2AK2	ERBB2	TGFBR2	SPHK1	NOTCH2	ETS1	PRKRIR	OPRM1	NRP1	NAP1L1	PTEN	GPX1	CGREF1	TGFA	MYC	SERTAD1	RBBP4	CTBP2	CD164	ALOX12	PRTN3	CSF1	ABI1	PTK2B	CD24	HCLS1	CDKN3	CLEC11A	CAPN1	CDH13	EPGN	EEF1E1	BNC1	TOB2	JAG2	FGF10	IL15	VIPR1	TGFB2	IL31RA	EBI3	GNL3	EGFR	IL27	PTHLH	EMP3	DERL2	FTH1	NPM1	PRKRA	BRCA2	CDKN1C	CDKN1A	FABP7	BAP1	NDUFS4	CDK10	INHA	MFN2	BTG2	TNFSF13B	CD81	SCIN	MDM4	TSHR	TM4SF4	ICOSLG	ING5	FRK	NDN	CTF1	GPNMB	FIGF	APC	TCIRG1	STAMBP	COL4A3	FLT1	FLT4	CDC25B	CUL4A
INTRACELLULAR_SIGNALING_CASCADE	http://www.broadinstitute.org/gsea/msigdb/cards/INTRACELLULAR_SIGNALING_CASCADE	ALS2	MAP3K7	MAP3K6	AGTR1	MAP3K5	LTB4R	GNG3	TLK2	DDAH2	CCNA2	DDAH1	ROCK1	PIK3CB	MED12	BCL2L10	MAPK9	GNAI3	DUSP10	ARF6	BCL2L1	ARFGEF2	RAC1	DIABLO	SPHK1	ATR	AVPR1A	CDC42BPB	OPRM1	DAXX	LATS2	ANP32A	FGF2	SRPK1	CARD10	GNB1	RIPK1	GUCY1B3	MKNK2	DGKA	PDK1	CDH13	DUSP4	RPS6KA4	DUSP2	EPGN	GSK3B	DUSP9	DUSP6	GNA15	STK38	ATP6AP2	TSPAN6	RRAD	PRKAR2A	APOA1	MDFIC	RGN	RRAS	EGFR	BCL10	BST2	GOLT1B	DFFA	DFFB	FADD	FGD2	ARHGDIG	FGD1	CCL2	LITAF	MRAS	UBE2V1	CXXC5	MAPKAPK2	ABCA1	P2RY6	DOCK1	P2RY2	P2RY1	TRAF6	EGF	FGD4	ARHGDIB	VAV3	EFS	TRADD	TRAF3IP2	LAT	IKBKE	PLK2	PRKAR1A	IKBKG	MTNR1B	DDX54	TRIP6	NBN	GABBR1	CASP3	NDUFS4	HMOX1	CASP7	CASP8	RHOA	RHOB	RHOC	RHOD	CASP2	PTGER4	SLA2	CYCS	ADRB1	ERN1	TSHR	TMED4	HRH3	NFATC1	COL4A3	SECTM1	ICK	FAF1	APAF1	VAPA	ADCY7	VAPB	BAK1	MYD88	APOE	WNK4	GTPBP2	DBNL	WNK1	RAD9A	CCR3	CCR2	PIAS1	NEK6	ACR	HUS1	STK17B	MYO9B	AKAP11	CHEK2	HIP1	TYROBP	LGALS1	CIDEA	TPD52L1	OXSR1	ECM1	NOTCH2	NPY	CLEC7A	GRK5	WASF2	GJA1	PTEN	CANT1	EDNRA	EDNRB	GPX1	TGFA	LTBR	SCAP	AMBP	ZDHHC17	MED4	GADD45G	GADD45B	MAP3K13	MAP3K11	BID	CARHSP1	PARD3	STAT4	CD24	CAP2	HCLS1	MAPK11	BIRC2	STAT3	YWHAH	MAPK13	EEF1E1	TBK1	MBIP	PMAIP1	VIPR1	TLR6	IL31RA	CASP8AP2	ACIN1	SOCS2	SOCS3	SOCS1	STK4	PTHLH	PLCE1	RAD17	PPP5C	DERL2	DERL1	GRAP	MCL1	GRB2	MAP4K2	MAP4K1	DERL3	RRAGC	CORO2A	GMIP	CFLAR	TBL3	BBC3	ARHGAP4	ARHGAP5	CXCR4	PCBP4	PAK1	IRAK1	RALBP1	ADIPOR2	ADIPOR1	DAPK2	DAPK3	UBE2N	MFN2	IFNAR2	CRKL	ITGB1BP1	CFL1	CD81	PRKD3	CALCA	TNFRSF1A	MOAP1	MAP3K3	RASGRP4	STAMBP	RGS19	F2R
REPRODUCTIVE_PROCESS	http://www.broadinstitute.org/gsea/msigdb/cards/REPRODUCTIVE_PROCESS	VAPB	IDE	TGFB1	MDFIC	WWP2	EIF2B2	EIF2B5	BYSL	CRISP1	CDKL2	SPA17	PTHLH	MST1R	ACR	CCL2	DERL1	RRAGA	FCGRT	CCL4	HTATSF1	MAFF	OVGP1	MEA1	UBP1	CYP17A1	CLGN	SFRP4	DEK	LNPEP	APLN	CTBP2	DMRT2	ADM	CD81	CD9	RQCD1	AMHR2	FLT1	TNP1	PRLR	HPGD	LIPE
MULTI_ORGANISM_PROCESS	http://www.broadinstitute.org/gsea/msigdb/cards/MULTI_ORGANISM_PROCESS	VAPB	TLR6	CXCL12	TGFB1	WWP2	SPN	BCL10	BYSL	IFI44	PTHLH	WFDC12	DERL1	FGR	CCL8	RRAGA	FCGRT	CCL5	BANF1	CCL4	SLC11A1	PRKRA	MAFF	OVGP1	SFRP4	IL28RA	LNPEP	CXCR4	IFNGR2	IFNGR1	ABCE1	IFNAR2	ADM	CD81	POLA1	RSAD2	IVNS1ABP	BCL2	CD24	FLT1	CCL11	PRLR	STAB1	IRF7	HPGD	LIPE
INTEGRAL_TO_MEMBRANE	http://www.broadinstitute.org/gsea/msigdb/cards/INTEGRAL_TO_MEMBRANE	OSMR	PPP2R5C	AGTR1	LTB4R	RAE1	LPHN1	LIFR	NPC1	BACE1	RYR1	PPYR1	RER1	SLC29A2	JTB	PKP2	OPRM1	SLC20A2	LNPEP	SRPR	SLC22A4	SLC22A3	SLC22A6	IL13RA1	KDELR1	SLC22A2	GHR	SLC22A1	KDELR2	MMP17	MMP15	MMP14	LRPAP1	LRMP	DEGS1	DDX19B	PKD2	PKD1	C1GALT1	TMEM5	ACCN1	LRP1	TFRC	STAB1	EPGN	MPZL1	IL15	MARCO	FRS2	BCL10	BST2	SLC33A1	GABRR1	RNF139	VAMP3	VAMP2	NEU3	VAMP1	C3AR1	ABCA7	PTK7	ABCA2	ABCA1	P2RY6	P2RY2	P2RY1	UPK2	MET	ABCB4	ATP7A	P2RX7	P2RX3	TBXA2R	SLC13A4	CLDN5	GABBR1	SLC1A5	TIE1	SLC1A1	PTGER2	PTGER3	PTGER4	PCDH7	SDC1	ERN1	TM4SF1	TM4SF4	HRH3	PRRG2	GPNMB	CD7	SECTM1	EBP	KL	PEX11A	NCSTN	EPOR	GPR125	GPR124	IL6ST	CD52	CD47	GPR133	CD36	CCR5	HAS1	CCR3	CCR2	HAS2	EXT1	MMD	MME	SLC11A2	SLC11A1	SLC31A2	TYROBP	CELSR1	EPHA1	EPHA2	KDR	ATP2A2	IL27RA	GJA1	CD151	GJA4	GBAS	GOLGA5	ICAM1	PCDHB6	PCDHB4	CD164	SLC26A4	FUT7	EDEM1	PEX16	PEX12	PROM1	PTCH2	VIPR1	MS4A1	ELTD1	NUP133	BCAP31	IGSF6	EMP2	CAV2	ADCYAP1R1	LMAN1	FXYD5	FXYD6	ITGAX	ITGB7	LMTK2	ARL6IP5	CSF1R	PODXL	ITGA9	SLC25A11	SLC25A13	ITGA5	ITGA8	CD79B	SPCS1	SLC25A17	SLC5A3	CXCR3	PLEKHB1	CXCR4	RANBP2	CD83	CHST7	CD81	NGFR	AOC3	GPRC5C	NUP160	GPRC5A	GPR4	NUP153	IL2RB	SLC18A2	BMPR1A	KCNE1L	SLC9A6	RANGAP1	SSR1	KCNK6	PTPRK	CLCA2	NCF4	AAAS	ST14	MST1R	GGCX	IL1R1	ACP2	ATP6V0B	PROCR	PHB	TGFBR2	KCNK1	KCNK3	SYNE1	KCNJ8	AVPR1A	NUTF2	RTN4	MSR1	BSCL2	SLC23A2	GPR97	XPR1	CLN5	GPAA1	GPR65	NAGPA	PCDHB17	CCBP2	PCSK7	SELP	TMPRSS2	TMPRSS6	HBEGF	SSR2	KCNC3	TSPAN1	TSPAN2	SLC7A8	JAG2	ENPEP	SLC7A6	SLC7A7	SLC2A4	ST3GAL5	PGRMC1	ST3GAL6	PGRMC2	NTSR2	NCAM1	THBD	GPR56	SLC40A1	STX8	DRD4	KCNA6	KCNA5	CX3CL1	NUMB	B4GALT4	PRAF2	ADAM23	LAT	MTNR1B	RHBDL1	MERTK	NKG7	TRIP6	NDST2	SYNGR1	GPC3	GPC1	LBR	CCRL1	SIT1	VAT1	CHRM4	ADRB1	IPO7	IGF2R	TSHR	GALNT3	NUP98	APH1B	TCIRG1	FLT1	PSAP	FLT4	TSPAN13	CLPTM1	SLC14A1	SLC14A2	PVR	ADCY3	ATP1B1	RARRES1	ADCY7	ATP1B3	AQP1	BAK1	SLC12A6	SLC12A7	SLC12A9	EFNB1	EFNB2	MGAT3	RHCG	CX3CR1	PDGFRA	EFNA4	ENPP3	ITGA11	DAG1	NUP50	FCER1G	NUP54	TRAM1	GCNT1	TRPC3	NOTCH3	NOTCH2	NOTCH4	CLEC7A	TM7SF2	SLC15A2	TIMM17A	IL28RA	EDNRA	EDNRB	SLC25A4	FLOT1	CLEC1A	PSEN1	LANCL1	SLC19A1	ABCD2	ABCD3	ABCD4	PTPRZ1	ATP1A1	FZD2	FZD4	FZD7	FZD6	ABCC1	ABCC5	OPN3	MAEA	WFS1	TLR1	CSPG4	TLR2	TLR6	GP9	SLC4A1	SPN	TNFRSF17	PKD2L2	SLC38A3	DERL2	DERL1	DERL3	LAPTM5	SCARB2	ENTPD4	RYK	UST	RHOT2	HPS1	ACVR1B	PIGK	POMT1	PXMP4	RAMP1	IFNGR2	KPNB1	IFNGR1	TM9SF2	MPP1	PIGS	STOM	SMO	IFNAR2	KPNA3	KPNA1	RHBG	TNFRSF1A	PTPRB	KCNN4	F2R
G_PROTEIN_SIGNALING_COUPLED_TO_CAMP_NUCLEOTIDE_SECOND_MESSENGER	http://www.broadinstitute.org/gsea/msigdb/cards/G_PROTEIN_SIGNALING_COUPLED_TO_CAMP_NUCLEOTIDE_SECOND_MESSENGER	ADCY7	WASF2	GABBR1	EDNRA	EDNRB	PTGER4	PTHLH	ADRB1	CCR3	CCR2	ACR	GNAI3	CALCA	CAP2	GRK5
SMALL_GTPASE_REGULATOR_ACTIVITY	http://www.broadinstitute.org/gsea/msigdb/cards/SMALL_GTPASE_REGULATOR_ACTIVITY	ALS2	RANGAP1	ARL2BP	ARHGAP4	RCBTB2	ARHGAP5	RALBP1	HERC1	WAS	FARP1	IPO7	WASL	ARHGDIG	MYO9B	ARFGEF1	ALDH1A1	CDC42EP2	DOCK2	RASGRP3	GMIP	RASGRP4	ARHGDIB	DOCK4
ANATOMICAL_STRUCTURE_DEVELOPMENT	http://www.broadinstitute.org/gsea/msigdb/cards/ANATOMICAL_STRUCTURE_DEVELOPMENT	MEF2B	MEF2A	GDA	BTD	PPP2R5D	MYLIP	CUL7	BRAF	LIG1	UGCG	SERPINF1	TAGLN	SH3GL1	ARF6	RAC3	RAC1	UPK1B	CYP46A1	UPK3A	SMURF1	CDC42BPB	HTATIP2	ELF3	FGF1	FGF2	GHR	WAS	INHBA	LRMP	FOXC2	CSF1	NNAT	SNRK	PKD2	PKD1	PAPSS1	PHLDA3	C1GALT1	NTNG1	PHYH	CDH13	MEF2D	ACCN1	EPGN	STAB1	BNC1	LMO4	TGFB3	TGFB1	TGFB2	BCL10	IL27	ENC1	MGP	FGD2	FGD1	CCL2	CCL4	EGF	UPK2	FGD4	MEA1	HDAC4	ST8SIA4	DYRK1A	FABP1	FABP7	IER3	MBP	RNF103	TIE1	CASQ2	CD9	DKKL1	EBP	SECTM1	KLK8	KL	CEBPG	COL5A3	GDF10	HIRA	TPD52	APOE	CD3D	RND1	LRCH4	EXT1	DEAF1	AHSG	TCF21	CELSR1	ATP2A2	DLX6	ETS1	ETS2	TCF12	TCF15	NRP2	NRP1	PTEN	CANX	GNPAT	UFD1L	PCDHB6	PCDHB4	PARD3	RAB3D	CAP2	JARID2	HCLS1	NPR1	SNAI2	YWHAG	YWHAH	SVIL	PTCH2	MMP9	GATA6	PDGFC	IFRD1	CST6	DSP	NEDD8	ITGAX	CHRD	POU6F2	DMRT2	EYA3	EVPL	SCIN	UBE3A	COMP	ERCC3	SIRT2	ATXN3	IGFBP3	IGFBP4	ALS2	FLI1	CTGF	MSX1	TRAPPC4	ATPIF1	NAGLU	ERBB2	NPHP3	CDC42EP2	CDC42EP1	SPHK1	TNNI3	DVL1	TRPS1	RTN4	DFNB31	STS	ACTA1	TLE1	CLN8	CLN5	PCDHB14	ITM2B	COL6A3	PCDHB17	RPS6KA3	HBEGF	CTNS	NR5A2	CHERP	JAG2	ZIC1	VCL	SPON2	BPNT1	GPR56	SIX1	COL1A2	SLC40A1	MRAS	DYRK3	ANGPTL3	ANGPTL4	ADAM23	WHSC1	ANKH	CDC42	TRIM3	ALAS2	GPC3	NDUFS4	HEY1	PCP4	RHOB	NCL	ABLIM1	CTF1	RNH1	PF4	DCN	PAFAH1B1	COL4A3	COL4A2	FBN1	DPYSL2	HEYL	SMPD1	APAF1	NOG	SNCA	CD2AP	PLOD1	PITX3	EIF2B2	TWIST2	EIF2B5	TWIST1	EFNB2	EFNA5	HOXA11	ELN	ITGA11	CSRP3	NOTCH3	NOTCH2	NOTCH4	TNFRSF11B	ALOX12B	DHCR24	CYR61	SLIT3	SGCD	SUFU	MLF1	PTPRZ1	FZD2	EIF2B1	STAT3	MAPK12	CLEC3B	NEUROD2	WFS1	FGF11	FGF10	IL31RA	ACIN1	SPN	SOCS5	STK4	PTHLH	PLCE1	SRI	GCLC	MAP4K2	MAP4K1	GCLM	RUNX1	MEST	EVC	MAFB	TINAG	GCM2	HOXB5	GSS	ACVR1B	ALDH5A1	LDB1	INHA	SMTN	WNT11	GSTP1	CPM	RTN4RL1	CALCA	RASGRP4	POU3F3	RTN4RL2	PTS	MYOC	DTX1	F2R
ION_HOMEOSTASIS	http://www.broadinstitute.org/gsea/msigdb/cards/ION_HOMEOSTASIS	GNA15	CD52	CXCL12	BAK1	AGTR1	RGN	SLC4A1	PLCE1	CCR5	RHCG	CCR3	CCR2	SLC40A1	SRI	C3AR1	CCL2	BCL2L1	CCL5	CALR	CCL7	FTH1	P2RY2	ATP7A	GCM2	CXCL13	AVPR1A	CXCR3	EDNRA	CXCR4	TRPV4	MYC	NDUFS1	CLN5	CLN6	CALCA	BCL2	CD24	NPR1	ATP1A1	ATP1A2	CCL11	MT2A
RECEPTOR_SIGNALING_PROTEIN_ACTIVITY	http://www.broadinstitute.org/gsea/msigdb/cards/RECEPTOR_SIGNALING_PROTEIN_ACTIVITY	CSPG4	DAXX	MAP3K7	ACVR1B	MAP3K6	BAG4	MAP3K5	FRS2	IRAK1	SOCS2	IRS1	MAPK1	PLCE1	IL18BP	MAPK9	MAP3K13	MAP3K11	ERBB2	MAP4K1	CCL4	MAP3K3	SKIL	TYROBP	AMHR2	TBL3	SMAD7	TGFBR2	MAPK11	STAT3	IKBKE	CDKN1B	MAPK12	MAPK13
CHEMOKINE_ACTIVITY	http://www.broadinstitute.org/gsea/msigdb/cards/CHEMOKINE_ACTIVITY	CCL2	CXCL9	CCL8	PF4	CX3CL1	CCL5	CXCL12	CCL4	CCL7	CCL24	CCL25	CCL17	CCL11	CXCL14	CXCL13	CXCL16
POSITIVE_REGULATION_OF_CELL_PROLIFERATION	http://www.broadinstitute.org/gsea/msigdb/cards/POSITIVE_REGULATION_OF_CELL_PROLIFERATION	PGF	BTC	EDN1	FGF10	IL15	VIPR1	IL31RA	TGFB2	SSR1	CUL3	CD47	EBI3	EGFR	TBRG4	VEGFB	PTHLH	MST1R	DERL2	ERBB2	TGFBR2	SPHK1	CDKN1A	NRP1	NAP1L1	NDUFS4	TGFA	MYC	SERTAD1	TNFSF13B	CD81	TSHR	ICOSLG	ALOX12	PRTN3	CTF1	CSF1	PTK2B	CD24	FIGF	TCIRG1	STAMBP	FLT1	FLT4	HCLS1	CLEC11A	CAPN1	CDC25B	CDH13	EPGN	BNC1
RECEPTOR_COMPLEX	http://www.broadinstitute.org/gsea/msigdb/cards/RECEPTOR_COMPLEX	OSMR	IL28RA	SRPR	IL13RA1	BCL10	CARD11	SRP9	ITGA11	ITGAX	ITGB7	TGFBR2	ITGA9	ITGA5	ITGA8	TRIP6
SYSTEM_DEVELOPMENT	http://www.broadinstitute.org/gsea/msigdb/cards/SYSTEM_DEVELOPMENT	MEF2B	GDA	MEF2A	BTD	PPP2R5D	MYLIP	CUL7	BRAF	LIG1	UGCG	TAGLN	SERPINF1	SH3GL1	CYP46A1	SMURF1	HTATIP2	ELF3	FGF2	GHR	WAS	INHBA	LRMP	FOXC2	CSF1	NNAT	SNRK	PKD2	PAPSS1	C1GALT1	NTNG1	PHYH	CDH13	ACCN1	MEF2D	STAB1	EPGN	BNC1	LMO4	TGFB3	TGFB1	TGFB2	BCL10	IL27	ENC1	MGP	FGD1	CCL2	EGF	MEA1	HDAC4	ST8SIA4	DYRK1A	FABP1	FABP7	MBP	RNF103	TIE1	CASQ2	CD9	SECTM1	EBP	KLK8	KL	CEBPG	COL5A3	GDF10	TPD52	APOE	CD3D	RND1	LRCH4	EXT1	AHSG	TCF21	CELSR1	ATP2A2	ETS1	DLX6	ETS2	TCF12	TCF15	NRP2	NRP1	PTEN	CANX	GNPAT	PCDHB6	UFD1L	PCDHB4	PARD3	RAB3D	JARID2	HCLS1	NPR1	SNAI2	YWHAG	YWHAH	SVIL	PTCH2	MMP9	GATA6	PDGFC	IFRD1	DSP	ITGAX	CHRD	POU6F2	DMRT2	EVPL	SCIN	UBE3A	COMP	ERCC3	SIRT2	ATXN3	IGFBP3	IGFBP4	ALS2	FLI1	CTGF	MSX1	TRAPPC4	ATPIF1	NAGLU	ERBB2	NPHP3	SPHK1	TNNI3	DVL1	TRPS1	RTN4	DFNB31	STS	ACTA1	TLE1	CLN8	CLN5	PCDHB14	ITM2B	PCDHB17	COL6A3	RPS6KA3	HBEGF	CTNS	CHERP	JAG2	ZIC1	SPON2	BPNT1	GPR56	SIX1	COL1A2	MRAS	DYRK3	ANGPTL3	ANGPTL4	ADAM23	ANKH	CDC42	ALAS2	NDUFS4	TRIM3	HEY1	PCP4	RHOB	NCL	ABLIM1	CTF1	RNH1	PF4	DCN	PAFAH1B1	COL4A3	COL4A2	FBN1	DPYSL2	HEYL	SMPD1	APAF1	NOG	SNCA	PLOD1	PITX3	EIF2B2	TWIST2	TWIST1	EIF2B5	EFNA5	ELN	ITGA11	CSRP3	NOTCH2	NOTCH4	TNFRSF11B	ALOX12B	DHCR24	SLIT3	SGCD	SUFU	MLF1	PTPRZ1	EIF2B1	STAT3	MAPK12	CLEC3B	NEUROD2	WFS1	FGF11	FGF10	IL31RA	ACIN1	SOCS5	PTHLH	PLCE1	SRI	MAP4K2	MAP4K1	RUNX1	MEST	EVC	MAFB	TINAG	GCM2	GSS	ACVR1B	ALDH5A1	LDB1	INHA	SMTN	GSTP1	RTN4RL1	CALCA	RASGRP4	POU3F3	RTN4RL2	PTS	DTX1
CYTOKINE_PRODUCTION	http://www.broadinstitute.org/gsea/msigdb/cards/CYTOKINE_PRODUCTION	ATP6AP2	TLR1	TLR6	TGFB2	TLR9	MAP3K7	APOA1	LTB	SPN	EBI3	BCL10	IL27	INHA	CARD11	INHBA	HIF1A	ABCA1	CALCA	PYCARD	CD24	TRAF6	CEBPG	CIDEA
CYTOKINE_ACTIVITY	http://www.broadinstitute.org/gsea/msigdb/cards/CYTOKINE_ACTIVITY	FGF10	CXCL12	TGFB2	IL27	CCL2	ERBB2	CCL8	CX3CL1	CCL5	CCL4	CCL7	CXCL14	CXCL13	CXCL16	TRIP6	TNFRSF11B	INHA	INHBA	CSF1	CTF1	CXCL9	PF4	CCL24	CCL25	FIGF	PIK3R1	SECTM1	CCL17	CCL11
REGULATION_OF_MAP_KINASE_ACTIVITY	http://www.broadinstitute.org/gsea/msigdb/cards/REGULATION_OF_MAP_KINASE_ACTIVITY	MBIP	TLR6	DAXX	MAP3K6	MAP3K5	MDFIC	CXCR4	TGFA	PAK1	GNG3	FGF2	EGFR	DBNL	PIK3CB	PLCE1	CD81	MAP3K11	ERBB2	MAP4K1	TRIB2	TRIB1	CD24	EGF	TPD52L1	DUSP2	EPGN	DUSP9	DUSP6
PROTEIN_KINASE_CASCADE	http://www.broadinstitute.org/gsea/msigdb/cards/PROTEIN_KINASE_CASCADE	VAPA	MAP3K7	MAP3K6	MAP3K5	MYD88	WNK4	GNG3	DBNL	PIK3CB	WNK1	CCR2	MAPK9	PIAS1	NEK6	STK17B	DUSP10	AKAP11	LGALS1	TPD52L1	OXSR1	ECM1	GJA1	DAXX	PTEN	LATS2	CANT1	TGFA	FGF2	LTBR	SRPK1	CARD10	AMBP	ZDHHC17	RIPK1	GADD45G	GADD45B	MAP3K13	MAP3K11	MKNK2	STAT4	CD24	HCLS1	MAPK11	BIRC2	STAT3	DUSP4	RPS6KA4	DUSP2	MAPK13	EPGN	DUSP9	DUSP6	STK38	ATP6AP2	TBK1	TSPAN6	MBIP	TLR6	IL31RA	MDFIC	BCL10	SOCS2	BST2	GOLT1B	SOCS3	SOCS1	FADD	STK4	PLCE1	PPP5C	CCL2	LITAF	MAP4K2	MAP4K1	UBE2V1	MAPKAPK2	CXXC5	EGF	TRAF6	CFLAR	TRADD	TRAF3IP2	IKBKE	PLK2	IKBKG	TRIP6	CXCR4	HMOX1	CASP8	RHOA	RHOC	PAK1	IRAK1	DAPK2	DAPK3	UBE2N	IFNAR2	CRKL	ITGB1BP1	CD81	TNFRSF1A	TMED4	MAP3K3	STAMBP	SECTM1	ICK	FAF1	F2R
RECEPTOR_BINDING	http://www.broadinstitute.org/gsea/msigdb/cards/RECEPTOR_BINDING	PGF	BTC	EDN1	MYD88	GDF9	STC2	EFNB1	EFNB2	MED12	CCR2	EFNA5	CHGB	GLG1	ERBB2	ALCAM	GAS6	NPY	NCOR2	DAXX	TNFRSF11B	TGFA	SPG21	FGF1	ANGPT2	ADAM11	LRPAP1	INHBA	MED4	IL18BP	NSD1	BID	C3	CSF1	CXCL9	LANCL1	CCL24	CCL25	TRIM24	CLEC11A	GABARAP	CCL17	CCL11	YWHAG	YWHAH	EPGN	HBEGF	MTSS1	JAG2	FGF11	TGFB3	FGF10	CXCL12	TGFB1	TGFB2	APOA1	CASP8AP2	SMARCD3	TGFBI	PDGFC	ACTN4	SOCS2	PLXNB1	NUDT6	IL27	SOCS1	ACTN1	FADD	DLL1	ACTN3	IRS1	PTHLH	DLL4	DST	SRI	DERL1	CCL2	GRB2	CCL8	CX3CL1	CCL5	CCL4	CCL7	DOCK2	ANGPTL1	ANGPTL3	EGF	GABARAPL1	TRIP4	ADAM23	SNW1	PSMC5	CXCL14	CXCL13	CXCL16	DDX54	PCSK1N	TRIP6	NPFF	INHA	SLC9A3R1	HMGA1	NRIP1	GRN	ICOSLG	CTF1	PF4	ARPP19	CALCA	FIGF	PIK3R1	COL4A3	SECTM1	DTX1	VWF	GDF10	F2R
CELL_PROLIFERATION_GO_0008283	http://www.broadinstitute.org/gsea/msigdb/cards/CELL_PROLIFERATION_GO_0008283	AIF1	OSMR	PGF	BTC	CLK1	SSR1	CUL3	MAGED1	CUL5	CUL1	CGRRF1	SERPINF1	ADAMTS1	ATPIF1	MST1R	EIF2AK2	ERBB2	SLC29A2	MKI67	TGFBR2	SPHK1	GAS6	OPRM1	ELF4	ELF5	NAP1L1	CREG1	MYC	SERTAD1	LRPAP1	EIF5A2	ALOX12	CSF1	POLA1	ABI1	PTK2B	BUB3	CLEC11A	CAPN1	CDH13	MNAT1	LRP1	EPGN	BNC1	LMO1	JAG2	IL15	ENPEP	TGFB2	TGFBI	EBI3	EGFR	BST2	IL27	PA2G4	UBE2V2	PRKRA	TFDP1	FSCN1	CDKN1C	EPS15	CDKN1A	PLK1	FABP7	BAP1	FES	NDUFS4	CDK7	CHRM4	TNFSF13B	MAPRE2	MAPRE1	TSHR	TM4SF4	NDN	CTF1	TRAIP	GPNMB	FIGF	TCIRG1	COL4A3	KLK8	FLT1	FLT4	CDC25B	CUL4A	RARRES1	EDN1	CDC16	CD47	GAB1	INSIG1	RAPGEF3	PIM1	TBRG4	VTI1B	DCTN2	VEGFB	UHRF2	PRDM4	MNT	PDGFRA	ELN	SRA1	NOTCH2	NPY	ETS1	PRKRIR	NRP1	LY86	PTEN	GPX1	CGREF1	BLZF1	GFI1B	TGFA	CYR61	CTBP2	RBBP4	CD164	MAP3K11	PRTN3	PDAP1	CD24	HCLS1	CDKN3	EEF1E1	TOB2	TUSC2	FGF10	VIPR1	IL31RA	IFRD2	GNL3	TNFRSF17	PTHLH	EMP3	EMP2	DERL2	HDGF	FTH1	CSE1L	NPM1	CSF1R	BRCA2	CD274	CDK10	MT3	KHDRBS1	INHA	MFN2	BTG2	SCIN	CD81	BUB1B	MDM4	ICOSLG	ING5	FRK	CKS1B	TRIB1	CALCA	RASGRP4	APC	STAMBP	ERF	IRF2	IGFBP4
INTRINSIC_TO_PLASMA_MEMBRANE	http://www.broadinstitute.org/gsea/msigdb/cards/INTRINSIC_TO_PLASMA_MEMBRANE	OSMR	AGTR1	LTB4R	LIFR	NPC1	BACE1	RYR1	PPYR1	SLC29A2	JTB	GAS1	OPRM1	SLC20A2	LNPEP	SLC22A4	SLC22A3	SLC22A6	IL13RA1	SLC22A2	SLC22A1	GHR	MMP17	MMP15	MMP14	LRMP	DEGS1	PKD1	NTNG1	TMEM5	ACCN1	LRP1	TFRC	STAB1	EPGN	MPZL1	IL15	MARCO	FRS2	BST2	SLC33A1	GABRR1	VAMP2	NEU3	VAMP1	C3AR1	PTK7	ABCA1	P2RY6	P2RY2	P2RY1	UPK2	MET	ABCB4	ATP7A	P2RX7	P2RX3	TBXA2R	SLC13A4	GABBR1	SLC1A5	TIE1	SLC1A1	PTGER2	PTGER3	PCDH7	SDC1	TM4SF1	TM4SF4	RGMB	HRH3	PRRG2	EBP	KL	NCSTN	EPOR	IL6ST	CD52	CD47	CD36	CCR5	HAS1	CCR3	CCR2	HAS2	MMD	MME	SLC11A2	SLC11A1	SLC31A2	TYROBP	CELSR1	EPHA1	EPHA2	KDR	ATP2A2	IL27RA	GJA1	CD151	GJA4	GBAS	ICAM1	PCDHB6	PCDHB4	CD164	CD24	PROM1	PTCH2	VIPR1	MS4A1	BCAP31	IGSF6	CAV2	ADCYAP1R1	ITGAX	ITGB7	CSF1R	PODXL	SLC25A11	ITGA9	SLC25A13	ITGA5	ITGA8	CD79B	SLC25A17	SLC5A3	CXCR3	CXCR4	CD83	CD81	NGFR	GPRC5C	GPRC5A	GPR4	IL2RB	SLC18A2	KCNE1L	KCNK6	PTPRK	CLCA2	NCF4	ST14	MST1R	IL1R1	PROCR	PHB	KCNK1	KCNK3	KCNJ8	AVPR1A	MSR1	SLC23A2	XPR1	GPR65	PCDHB17	CCBP2	SELP	TMPRSS2	HBEGF	KCNC3	SLC7A8	JAG2	ENPEP	SLC7A6	SLC7A7	ST3GAL5	SLC2A4	PGRMC1	NTSR2	THBD	GPR56	SLC40A1	STX8	DRD4	KCNA6	KCNA5	NUMB	ADAM23	MTNR1B	RHBDL1	TRIP6	MERTK	NKG7	SYNGR1	GPC3	GPC1	CCRL1	SIT1	ADRB1	CHRM4	IGF2R	TSHR	TCIRG1	FLT1	FLT4	TSPAN13	CLPTM1	SLC14A1	ADCY3	ATP1B1	LYPD3	ADCY7	ATP1B3	AQP1	SLC12A6	SLC12A7	EFNB1	EFNB2	RHCG	CX3CR1	PDGFRA	EFNA5	EFNA4	ENPP3	ITGA11	DAG1	FCER1G	TRPC3	NOTCH3	NOTCH2	NOTCH4	TM7SF2	SLC15A2	IL28RA	EDNRA	EDNRB	SLC25A4	CLEC1A	PSEN1	LANCL1	SLC19A1	ABCD2	PTPRZ1	ATP1A1	FZD2	FZD6	ABCC1	ABCC5	OPN3	MAEA	TLR1	CSPG4	TLR2	TLR6	GP9	SLC4A1	SPN	SLC38A3	LAPTM5	SCARB2	RYK	HPS1	ACVR1B	RAMP1	IFNGR2	IFNGR1	TM9SF2	MPP1	STOM	IFNAR2	RTN4RL1	RHBG	TNFRSF1A	RTN4RL2	PTPRB	KCNN4	F2R
LEUKOCYTE_DIFFERENTIATION	http://www.broadinstitute.org/gsea/msigdb/cards/LEUKOCYTE_DIFFERENTIATION	MMP9	CSF1	JAG2	TPD52	IL31RA	CALCA	CDC42	ACIN1	RUNX1	CD3D	CEBPG	IL27	INHA	SOCS5	HDAC4	INHBA
PLASMA_MEMBRANE	http://www.broadinstitute.org/gsea/msigdb/cards/PLASMA_MEMBRANE	OSMR	AGTR1	LTB4R	LIFR	NPC1	PTRF	BACE1	RYR1	PPYR1	CACNB3	ARF6	SLC29A2	JTB	GAS1	PKP2	CDC42BPB	OPRM1	SLC20A2	LNPEP	SLC22A4	SLC22A3	SLC22A6	SLC22A5	IL13RA1	SLC22A2	SLC22A1	GHR	MMP17	MMP15	MMP14	LRPAP1	CARD11	LRMP	DEGS1	ALOX12	SNAP29	SORBS3	PKD2	PKD1	SNAP23	NTNG1	TMEM5	CDH13	ACCN1	PLSCR1	LRP1	TFRC	EPGN	STAB1	GNA15	MPZL1	GNA11	IL15	MARCO	CSNK2A1	FRS2	EBI3	BCL10	BST2	SLC33A1	GABRR1	ARRB1	VAMP2	VAMP1	NEU3	C3AR1	HDLBP	IFITM3	PTK7	ABCA1	P2RY6	P2RY2	P2RY1	EGF	UPK2	MET	ABCB4	ATP7A	EPS15	P2RX7	P2RX3	TBXA2R	SLC13A4	CLDN8	CLDN9	CLDN5	GABBR1	SLC1A5	SNTB1	SNTB2	TIE1	SLC1A1	PTGER2	PTGER3	SLA2	PCDH7	NEXN	SDC1	CLDN2	TM4SF1	TM4SF4	RGMB	HRH3	PRRG2	CD5	CD7	EBP	KL	CBL	NCSTN	EPOR	GCA	IL6ST	CD52	CD53	CD47	WNK4	F11R	CD36	RND1	CCR5	HAS1	CCR3	CCR2	HAS2	MMD	MME	SLC11A2	SLC11A1	ACE	STX12	DMD	SLC31A2	TYROBP	CELSR1	EPHA1	EPHA2	KDR	ATP2A2	RIT1	STEAP4	RAB5B	IL27RA	LY86	GJA1	GJA4	CD151	GBAS	FCGR3A	ICAM1	PCDHB6	LY96	PCDHB4	CD164	AMBP	PARD3	IL10RA	CD24	GRIA3	GABARAP	PROM1	RAB35	SVIL	PTCH2	CD14	CASK	VIPR1	MS4A1	BCAP31	IGSF6	DST	CAV2	ADCYAP1R1	PTPRCAP	FXYD6	ITGB1	ITGAX	ITGB7	CSF1R	PODXL	ITGA9	SLC25A11	SLC25A13	ITGA5	ITGA8	CD79B	SLC25A17	SLC5A3	CXCR3	CXCR4	CD83	NUCB2	CD81	NGFR	PRNP	AOC3	PRKCZ	GPRC5C	DTNBP1	GPRC5A	GPR4	APC	IL2RB	SLC18A2	KCNE1L	CTGF	KCNK6	PTPRK	CLCA2	NCF4	PLAUR	MAGEE1	ST14	MST1R	IL1R1	GNAI1	CDC42EP2	PROCR	PVRL3	PVRL2	PHB	KCNK1	KCNK3	KCNJ8	AVPR1A	SYTL2	MSR1	UNC93A	SLC23A2	TRPV4	STX6	STS	STX3	XPR1	RNPEP	GPR65	DGKD	PCDHB17	CCBP2	SELP	TMPRSS2	HBEGF	KCNC3	ATP6AP2	SLC7A8	JAG2	ENPEP	SLC7A6	SLC7A7	VCL	PRKAR2A	SLC2A5	ST3GAL5	SLC2A4	PGRMC1	EGFR	ACTN1	ACTN3	NTSR2	NCAM1	THBD	GPR56	SLC40A1	STX8	MRAS	DRD4	CDC42SE1	KCNA6	KCNA5	NUMB	B4GALT1	CACNA2D1	ADAM23	CACNA1S	LAT	MTNR1B	CACNA1G	RHBDL1	TRIP6	NKG7	MERTK	SYNGR1	CDC42	GPC3	RHOB	GPC1	CCRL1	SIT1	CHRM4	ADRB1	IGF2R	TSHR	CDH1	CDH5	TCIRG1	PLP2	FLT1	FLT4	TSPAN13	CLPTM1	SLC14A1	ADCY3	ATP1B1	LYPD3	VAPA	ATP1B3	ADCY7	ADCY8	AQP1	AQP2	GOT2	RAPGEF6	SLC12A6	CLNS1A	SLC12A7	EFNB1	EFNB2	PGM5	RHCG	CX3CR1	PDGFRA	EFNA5	EFNA4	ENPP3	ITGA11	DAG1	FCER1G	TRPC3	LGALS4	ABCG1	NOTCH3	NOTCH2	NOTCH4	TM7SF2	SLC15A2	SLC16A10	IL28RA	EDNRA	EDNRB	ADAM11	SLC25A4	FLOT1	LDLRAP1	CLEC1A	PSEN1	ASH1L	SGCD	LANCL1	CLDN10	CLDN11	SLC19A1	CLDN14	CLDN15	ABCD2	ACTL6A	IL18R1	PTPRZ1	ATP1A1	FZD2	ATP1A2	ITPR3	EIF2B1	FZD7	FZD6	CALM3	ABCC1	ABCC5	OPN3	MAEA	TLR1	CSPG4	TLR2	TLR6	GP9	SLC4A1	SPN	TNFRSF17	PLCE1	SLC38A3	LAPTM5	SCARB2	PARD6A	RYK	HPS1	ACVR1B	PAK1	CSK	RAMP1	IFNGR2	IFNGR1	TM9SF2	MPP1	STOM	IFNAR2	C1QBP	CPM	RTN4RL1	RHBG	TNFRSF1A	RASGRP4	RTN4RL2	CNN2	PTPRB	MUC20	RGS19	KCNN4	F2R
MULTICELLULAR_ORGANISMAL_DEVELOPMENT	http://www.broadinstitute.org/gsea/msigdb/cards/MULTICELLULAR_ORGANISMAL_DEVELOPMENT	MEF2B	GDA	MEF2A	BTD	PPP2R5D	MYLIP	CUL7	BRAF	LIG1	UGCG	TAGLN	SERPINF1	SH3GL1	KIF3B	CYP46A1	ATR	SMURF1	HTATIP2	ELF3	FGF1	FGF2	GHR	WAS	INHBA	FOXC2	LRMP	CSF1	NNAT	SNRK	PKD2	PAPSS1	C1GALT1	NTNG1	PHYH	CDH13	MEF2D	ACCN1	EPGN	STAB1	BNC1	LMO1	LMO4	TGFB3	TGFB1	TGFB2	BCL10	BST2	BST1	IL27	ENC1	MGP	FGD1	CCL2	EGF	UPK2	ARHGDIB	MEA1	HDAC4	ST8SIA4	DYRK1A	FABP1	FABP7	MBP	RNF103	TIE1	CASQ2	CD9	EBP	SECTM1	KLK8	KL	CEBPG	COL5A3	ID2	GDF10	ID3	TPD52	APOE	CD3D	RND1	MNT	LRCH4	EXT1	LENEP	AHSG	TCF21	DDX1	CELSR1	EPHA2	ATP2A2	ETS1	DLX6	ETS2	TCF12	TCF15	NRP2	NRP1	PTEN	CANX	GNPAT	UFD1L	PCDHB6	PCDHB4	CD164	PARD3	RAB3D	JARID2	HCLS1	NPR1	SNAI2	YWHAG	YWHAH	MEOX2	SVIL	PTCH2	PLXNA3	PLXNA1	MMP9	GATA6	PDGFC	IFRD1	DSP	ITGAX	CSF1R	CHRD	POU6F2	DMRT2	EVPL	SCIN	UBE3A	COMP	ERCC3	SIRT2	ATXN3	PRLR	IGFBP3	IGFBP4	ALS2	FLI1	CTGF	ADAMTS9	MSX1	TRAPPC4	ATPIF1	NAGLU	ERBB2	NPHP3	SPHK1	TNNI3	DVL1	TRPS1	RTN4	DFNB31	CREG1	STS	ACTA1	TLE1	CLN8	CLN5	GPR65	PCDHB14	ITM2B	PCDHB17	COL6A3	LIMD1	CCBP2	ELAVL1	CCL17	RPS6KA3	HBEGF	CTNS	NR5A2	CHERP	JAG2	ZIC1	SPON2	BPNT1	HHEX	GPR56	SIX1	COL1A2	TNFRSF12A	MRAS	DYRK3	DDX41	ANGPTL3	ANGPTL4	ADAM23	ANKH	FES	CDC42	ALAS2	NDUFS4	TRIM3	HEY1	PCP4	RHOB	HMGA2	NCL	ABLIM1	CTF1	RNH1	PF4	DCN	PAFAH1B1	COL4A3	COL4A2	FBN1	DRG1	DPYSL2	CLPTM1	HEYL	SMPD1	APAF1	NOG	SNCA	PLOD1	PITX3	EIF2B2	TWIST2	EIF2B5	TWIST1	PIM1	EFNA5	GCNT2	ELN	ITGA11	SMAD1	CSRP3	NOTCH2	NOTCH4	SFRP4	TBX21	TNFRSF11B	ALOX12B	DHCR24	SLIT3	SGCD	SUFU	MLF1	PTPRZ1	EIF2B1	STAT3	FZD6	MAPK12	CLEC3B	NEUROD2	MAEA	CRABP1	WFS1	FGF11	FGF10	IL31RA	ACIN1	TNFRSF17	SOCS5	PTHLH	PLCE1	SRI	GCLC	MCL1	MAP4K2	MAP4K1	GCLM	RUNX1	MEST	EVC	MAFB	TINAG	GCM2	HOXB2	GSS	ACVR1B	POMT1	ALDH5A1	LDB1	INHA	SMTN	GSTP1	RTN4RL1	CALCA	RASGRP4	POU3F3	RTN4RL2	PTS	DTX1	F2R
ORGAN_MORPHOGENESIS	http://www.broadinstitute.org/gsea/msigdb/cards/ORGAN_MORPHOGENESIS	TGFB3	FGF10	ZIC1	TGFB1	TGFB2	FLI1	CUL7	PITX3	BRAF	MSX1	SERPINF1	ATPIF1	FGD1	CCL2	ELN	ITGAX	RUNX1	EGF	ANGPTL3	ANGPTL4	SPHK1	TNNI3	TINAG	NOTCH2	NOTCH4	FABP1	HTATIP2	NRP1	CANX	HEY1	RHOB	GNPAT	FGF2	TLE1	NCL	ABLIM1	RNH1	PF4	DCN	COMP	PKD2	C1GALT1	COL4A3	COL4A2	CEBPG	NPR1	COL5A3	CDH13	EPGN	STAB1
G_PROTEIN_SIGNALING_COUPLED_TO_CYCLIC_NUCLEOTIDE_SECOND_MESSENGER	http://www.broadinstitute.org/gsea/msigdb/cards/G_PROTEIN_SIGNALING_COUPLED_TO_CYCLIC_NUCLEOTIDE_SECOND_MESSENGER	ADCY7	VIPR1	PTHLH	CCR3	CCR2	ACR	GNAI3	CCL2	TBL3	NPY	MTNR1B	GRK5	OPRM1	WASF2	GABBR1	EDNRA	EDNRB	PTGER4	ADRB1	TSHR	CALCA	HRH3	CAP2
INTEGRAL_TO_PLASMA_MEMBRANE	http://www.broadinstitute.org/gsea/msigdb/cards/INTEGRAL_TO_PLASMA_MEMBRANE	OSMR	AGTR1	LTB4R	LIFR	NPC1	BACE1	RYR1	PPYR1	SLC29A2	JTB	OPRM1	SLC20A2	LNPEP	SLC22A4	SLC22A3	SLC22A6	IL13RA1	SLC22A2	GHR	SLC22A1	MMP17	MMP15	MMP14	LRMP	DEGS1	PKD1	TMEM5	ACCN1	LRP1	TFRC	EPGN	STAB1	MPZL1	IL15	MARCO	FRS2	BST2	SLC33A1	GABRR1	VAMP2	NEU3	VAMP1	C3AR1	PTK7	ABCA1	P2RY6	P2RY2	P2RY1	UPK2	MET	ABCB4	ATP7A	P2RX7	P2RX3	TBXA2R	SLC13A4	GABBR1	SLC1A5	TIE1	SLC1A1	PTGER2	PTGER3	PCDH7	SDC1	TM4SF1	TM4SF4	HRH3	PRRG2	EBP	KL	NCSTN	EPOR	IL6ST	CD52	CD47	CD36	CCR5	HAS1	CCR3	CCR2	HAS2	MMD	MME	SLC11A2	SLC11A1	SLC31A2	TYROBP	CELSR1	EPHA1	EPHA2	KDR	ATP2A2	IL27RA	GJA1	CD151	GJA4	GBAS	ICAM1	PCDHB6	PCDHB4	CD164	PROM1	PTCH2	VIPR1	MS4A1	BCAP31	IGSF6	CAV2	ADCYAP1R1	ITGAX	ITGB7	CSF1R	PODXL	SLC25A11	ITGA9	SLC25A13	ITGA5	ITGA8	CD79B	SLC25A17	SLC5A3	CXCR3	CXCR4	CD83	CD81	NGFR	GPRC5C	GPRC5A	GPR4	IL2RB	SLC18A2	KCNE1L	KCNK6	PTPRK	CLCA2	NCF4	ST14	MST1R	IL1R1	PROCR	PHB	KCNK1	KCNK3	KCNJ8	AVPR1A	MSR1	SLC23A2	XPR1	GPR65	PCDHB17	CCBP2	SELP	TMPRSS2	HBEGF	KCNC3	JAG2	SLC7A8	ENPEP	SLC7A6	SLC7A7	SLC2A4	ST3GAL5	PGRMC1	NTSR2	THBD	GPR56	SLC40A1	STX8	DRD4	KCNA6	KCNA5	NUMB	ADAM23	MTNR1B	RHBDL1	MERTK	TRIP6	NKG7	SYNGR1	GPC3	GPC1	CCRL1	SIT1	ADRB1	CHRM4	IGF2R	TSHR	TCIRG1	FLT1	FLT4	TSPAN13	CLPTM1	SLC14A1	ADCY3	ATP1B1	ADCY7	ATP1B3	AQP1	SLC12A6	SLC12A7	EFNB1	EFNB2	RHCG	CX3CR1	PDGFRA	EFNA4	ENPP3	ITGA11	DAG1	FCER1G	TRPC3	NOTCH3	NOTCH2	NOTCH4	TM7SF2	SLC15A2	IL28RA	EDNRA	EDNRB	SLC25A4	CLEC1A	PSEN1	LANCL1	SLC19A1	ABCD2	PTPRZ1	ATP1A1	FZD2	FZD6	ABCC1	ABCC5	OPN3	MAEA	TLR1	TLR2	CSPG4	TLR6	GP9	SLC4A1	SPN	SLC38A3	LAPTM5	SCARB2	RYK	HPS1	ACVR1B	IFNGR2	RAMP1	IFNGR1	TM9SF2	MPP1	STOM	IFNAR2	RHBG	TNFRSF1A	PTPRB	KCNN4	F2R
TRANSCRIPTION_FACTOR_ACTIVITY	http://www.broadinstitute.org/gsea/msigdb/cards/TRANSCRIPTION_FACTOR_ACTIVITY	HIRA	TAF5L	FLI1	RXRA	ZHX1	MTF1	MNT	PLAGL2	KLF12	UBP1	USF2	NR1I3	RNF4	DLX6	TRPS1	ZNF219	TCF15	ELF1	TBX21	PPARG	NFKB2	GLI3	ZBTB38	MYC	SNAPC5	GTF2H4	SLC26A3	PFDN1	CLOCK	STAT6	STAT4	TRIM29	HCLS1	TRIM28	MSRB2	STAT3	RLF	BNC1	NEUROD2	PHF5A	NR5A2	LMO1	THRA	LMO4	ZIC1	CNOT7	BATF	GATA2	RELB	GABPA	HES6	TRERF1	HHEX	PA2G4	HIF1A	NFE2L2	ATF1	HOXA7	RUNX1	TFDP1	TAF5	VAV1	ATF3	HDAC2	PHF1	RFX1	E2F3	E2F4	ARID4A	POU6F2	CTCF	FEV	FUBP1	HEY1	PCGF6	NFX1	EGR1	DMRT2	RB1	HMGA1	NFYB	NR3C1	NFYA	HIC1	TFAM	POU2F1	POU3F3	NFATC1	CBL	IRF8
TRANSMEMBRANE_RECEPTOR_ACTIVITY	http://www.broadinstitute.org/gsea/msigdb/cards/TRANSMEMBRANE_RECEPTOR_ACTIVITY	OSMR	LPHN1	PTPRK	LIFR	COLEC12	MST1R	IL1R1	TGFBR2	AVPR1A	OPRM1	MSR1	GHR	LRPAP1	XPR1	IL7R	STAB1	HPGD	GRIK5	EGFR	GABRR1	GPR56	C3AR1	DRD4	PTK7	MET	CXCL16	MTNR1B	TBXA2R	MERTK	GABBR1	TIE1	PTGER2	PTGER3	PTGER4	ADRB1	CHRM4	IGF2R	TSHR	HRH3	EBP	FLT1	FLT4	EPOR	GPR125	GPR124	IL6ST	GPR133	PDGFRL	PDGFRA	EFNA4	LGALS3BP	KDR	NPY	CHRNB1	NRP2	NRP1	IL27RA	TAS1R3	ASGR2	ICAM1	CLEC1A	LANCL1	IL10RA	PTPRZ1	FZD4	FZD7	FZD6	PLXNA1	VIPR1	IL31RA	ELTD1	SPN	PLXNB1	IGSF6	CSF1R	RYK	SCARA3	ACVR1B	IFNGR2	IFNGR1	IFNAR2	TNFRSF1A	MR1	PTPRB	IL2RB	F2R
SECOND_MESSENGER_MEDIATED_SIGNALING	http://www.broadinstitute.org/gsea/msigdb/cards/SECOND_MESSENGER_MEDIATED_SIGNALING	GNA15	ADCY7	VIPR1	AGTR1	LTB4R	RGN	EGFR	PTHLH	PLCE1	CCR3	CCR2	ACR	CCL2	GNAI3	P2RY6	P2RY2	P2RY1	TBL3	SPHK1	LAT	NPY	MTNR1B	AVPR1A	GRK5	OPRM1	WASF2	GABBR1	EDNRA	EDNRB	NDUFS4	PTGER4	SLA2	ADRB1	TSHR	PRKD3	PARD3	CALCA	HRH3	CAP2	CDH13
RAS_PROTEIN_SIGNAL_TRANSDUCTION	http://www.broadinstitute.org/gsea/msigdb/cards/RAS_PROTEIN_SIGNAL_TRANSDUCTION	ALS2	ARHGAP4	ARHGAP5	APOA1	APOE	RHOA	RRAS	RHOB	RHOD	FGF2	DBNL	ROCK1	RALBP1	MFN2	PLCE1	CRKL	GNB1	CFL1	FGD2	ARHGDIG	FGD1	GRAP	GRB2	MRAS	MYO9B	ARF6	ABCA1	RASGRP4	RAC1	FGD4	ARHGDIB	LAT	CDH13	NOTCH2
CHEMOKINE_RECEPTOR_BINDING	http://www.broadinstitute.org/gsea/msigdb/cards/CHEMOKINE_RECEPTOR_BINDING	CCL2	CXCL9	CCL8	PF4	CX3CL1	CCL5	CCL4	CXCL12	CCL7	CCL24	CCL25	CCL17	CCL11	CXCL14	CXCL13	CXCL16	CCR2
REGULATION_OF_IMMUNE_SYSTEM_PROCESS	http://www.broadinstitute.org/gsea/msigdb/cards/REGULATION_OF_IMMUNE_SYSTEM_PROCESS	IL28RA	TGFB1	TGFB2	MAP3K7	CD47	EBI3	SIT1	SLA2	IL27	SOCS5	INHA	UBE2N	INHBA	ICOSLG	CD24	C2	TRAF6	LAT	IKBKG
G_PROTEIN_COUPLED_RECEPTOR_BINDING	http://www.broadinstitute.org/gsea/msigdb/cards/G_PROTEIN_COUPLED_RECEPTOR_BINDING	CXCL12	SLC9A3R1	CCR2	CCL2	CXCL9	CCL8	PF4	CX3CL1	CCL5	CCL4	CCL7	CCL24	CALCA	CCL25	CCL17	CCL11	PSMC5	CXCL14	CXCL13	CXCL16
PLASMA_MEMBRANE_PART	http://www.broadinstitute.org/gsea/msigdb/cards/PLASMA_MEMBRANE_PART	OSMR	AGTR1	LTB4R	LIFR	NPC1	PTRF	BACE1	RYR1	PPYR1	CACNB3	SLC29A2	JTB	GAS1	CDC42BPB	OPRM1	SLC20A2	LNPEP	SLC22A4	SLC22A3	SLC22A6	IL13RA1	SLC22A2	GHR	SLC22A1	MMP17	MMP15	MMP14	CARD11	LRMP	DEGS1	SORBS3	PKD1	NTNG1	TMEM5	CDH13	ACCN1	LRP1	TFRC	EPGN	STAB1	MPZL1	IL15	MARCO	FRS2	BCL10	BST2	SLC33A1	GABRR1	ARRB1	VAMP2	VAMP1	NEU3	C3AR1	PTK7	ABCA1	P2RY6	P2RY2	P2RY1	UPK2	MET	ABCB4	ATP7A	EPS15	P2RX7	P2RX3	TBXA2R	SLC13A4	CLDN8	CLDN9	CLDN5	GABBR1	SLC1A5	SNTB1	SNTB2	TIE1	SLC1A1	PTGER2	PTGER3	PCDH7	NEXN	SDC1	CLDN2	TM4SF1	TM4SF4	RGMB	HRH3	PRRG2	EBP	KL	NCSTN	EPOR	IL6ST	CD52	CD47	WNK4	RND1	CD36	CCR5	HAS1	CCR3	CCR2	HAS2	MMD	MME	SLC11A2	SLC11A1	STX12	DMD	SLC31A2	TYROBP	CELSR1	EPHA1	EPHA2	KDR	ATP2A2	IL27RA	GJA1	CD151	GJA4	GBAS	ICAM1	PCDHB6	PCDHB4	CD164	PARD3	CD24	PROM1	RAB35	PTCH2	VIPR1	MS4A1	BCAP31	IGSF6	DST	CAV2	ADCYAP1R1	ITGAX	ITGB7	CSF1R	PODXL	SLC25A11	ITGA9	SLC25A13	ITGA5	ITGA8	CD79B	SLC25A17	SLC5A3	CXCR3	CXCR4	CD83	CD81	NGFR	PRNP	GPRC5C	GPRC5A	GPR4	APC	IL2RB	SLC18A2	KCNE1L	KCNK6	PTPRK	CLCA2	NCF4	MAGEE1	ST14	MST1R	IL1R1	GNAI1	PROCR	PHB	KCNK1	KCNK3	KCNJ8	AVPR1A	SYTL2	MSR1	SLC23A2	STX3	XPR1	GPR65	PCDHB17	CCBP2	SELP	TMPRSS2	HBEGF	KCNC3	ATP6AP2	JAG2	SLC7A8	ENPEP	SLC7A6	SLC7A7	VCL	SLC2A4	ST3GAL5	PGRMC1	EGFR	ACTN1	ACTN3	NTSR2	THBD	GPR56	SLC40A1	STX8	DRD4	KCNA6	KCNA5	NUMB	B4GALT1	CACNA2D1	ADAM23	CACNA1S	LAT	MTNR1B	CACNA1G	RHBDL1	TRIP6	MERTK	NKG7	SYNGR1	GPC3	GPC1	CCRL1	SIT1	CHRM4	ADRB1	IGF2R	TSHR	CDH1	TCIRG1	FLT1	FLT4	TSPAN13	CLPTM1	SLC14A1	ADCY3	ATP1B1	LYPD3	ADCY7	VAPA	ATP1B3	AQP1	AQP2	SLC12A6	SLC12A7	EFNB1	EFNB2	PGM5	RHCG	CX3CR1	PDGFRA	EFNA5	EFNA4	ENPP3	ITGA11	DAG1	FCER1G	TRPC3	NOTCH3	NOTCH2	NOTCH4	TM7SF2	SLC16A10	SLC15A2	IL28RA	EDNRA	EDNRB	SLC25A4	FLOT1	LDLRAP1	CLEC1A	PSEN1	ASH1L	SGCD	LANCL1	CLDN10	CLDN11	SLC19A1	CLDN14	CLDN15	ABCD2	PTPRZ1	ATP1A1	FZD2	FZD6	ABCC1	ABCC5	OPN3	MAEA	TLR1	TLR2	CSPG4	TLR6	GP9	SLC4A1	SPN	SLC38A3	LAPTM5	SCARB2	PARD6A	RYK	HPS1	ACVR1B	RAMP1	IFNGR2	IFNGR1	TM9SF2	MPP1	STOM	IFNAR2	RTN4RL1	RHBG	TNFRSF1A	CNN2	RTN4RL2	PTPRB	MUC20	RGS19	KCNN4	F2R
REGULATION_OF_BODY_FLUID_LEVELS	http://www.broadinstitute.org/gsea/msigdb/cards/REGULATION_OF_BODY_FLUID_LEVELS	COPA	F13A1	MMRN1	GP9	FLI1	SLC22A4	SLC22A2	F10	F8	F9	WAS	PROC	CD36	THBD	TFPI	PROS1	GGCX	PF4	LMAN1	PLAT	GUCA1B	NPR1	TMPRSS6	VWF	CEL	F2R
CELLULAR_DEFENSE_RESPONSE	http://www.broadinstitute.org/gsea/msigdb/cards/CELLULAR_DEFENSE_RESPONSE	ZNF148	LBP	SPN	LY96	CCR5	LYST	CCR3	CCR2	CX3CR1	FAIM3	CXCL9	CCL5	ITGB1	LGALS3BP	VEZF1	TYROBP	TCIRG1	BECN1	CD5L
WOUND_HEALING	http://www.broadinstitute.org/gsea/msigdb/cards/WOUND_HEALING	F13A1	MMRN1	TGFB2	GP9	F10	F8	F9	WAS	PROC	CD36	THBD	TFPI	PROS1	GGCX	RTN4RL1	PF4	LMAN1	RTN4RL2	PLAT	KLK8	TMPRSS6	VWF	F2R
BLOOD_COAGULATION	http://www.broadinstitute.org/gsea/msigdb/cards/BLOOD_COAGULATION	GGCX	F13A1	PF4	MMRN1	LMAN1	GP9	PLAT	F10	F8	F9	WAS	TMPRSS6	PROC	VWF	THBD	CD36	TFPI	PROS1	F2R
G_PROTEIN_COUPLED_RECEPTOR_PROTEIN_SIGNALING_PATHWAY	http://www.broadinstitute.org/gsea/msigdb/cards/G_PROTEIN_COUPLED_RECEPTOR_PROTEIN_SIGNALING_PATHWAY	ADCY7	AGTR1	LTB4R	HOMER3	APOE	PIK3CG	PIK3CB	CCR5	CCR3	CX3CR1	CCR2	ACR	GNAI3	PPYR1	AKAP12	SPHK1	HOMER2	RGS2	NPY	RGS5	GRK6	AVPR1A	GRK4	GRK5	OPRM1	WASF2	EDNRA	EDNRB	GNB1	XPR1	RASD1	PARD3	C3	LANCL1	GPR65	CXCL9	CCL25	CCBP2	CAP2	CCL17	CALM3	OPN3	GNA15	VIPR1	CXCL12	APOA1	FRS2	EGFR	PTHLH	PLCE1	GABRR1	C3AR1	CCL2	DRD4	ABCA1	P2RY6	P2RY2	P2RY1	PTPN6	TBL3	MTNR1B	TBXA2R	GABBR1	CXCR4	RAMP1	NPFF	CCRL1	PTGER2	PTGER3	PTGER4	ADRB1	CHRM4	TSHR	PRKD3	GPRC5C	GPR4	CALCA	HRH3	GPSM2	RGS19	RGS16	RGS14
HEMOSTASIS	http://www.broadinstitute.org/gsea/msigdb/cards/HEMOSTASIS	GGCX	F13A1	PF4	LMAN1	MMRN1	GP9	FLI1	PLAT	F10	F8	F9	WAS	TMPRSS6	PROC	VWF	CD36	THBD	TFPI	PROS1	F2R
EXTRACELLULAR_MATRIX_PART	http://www.broadinstitute.org/gsea/msigdb/cards/EXTRACELLULAR_MATRIX_PART	SNTB1	SNTB2	MAGEE1	COL1A2	SGCD	DST	LUM	COL3A1	LAMB2	DMD	COL6A3	COL8A1	COL4A3	COL4A2	EFEMP2	FBN1	COL15A1	NID2	COL5A3	TINAG	COL5A1	LAMA4
LEUKOCYTE_ACTIVATION	http://www.broadinstitute.org/gsea/msigdb/cards/LEUKOCYTE_ACTIVATION	ELF4	JAG2	TPD52	TGFB1	CD47	EBI3	SIT1	CD3D	IL27	SLA2	SOCS5	INHA	INHBA	ICOSLG	CX3CL1	CD2	CD24	CD7	CEBPG	HDAC4	LAT	CLEC7A
ORGAN_DEVELOPMENT	http://www.broadinstitute.org/gsea/msigdb/cards/ORGAN_DEVELOPMENT	MEF2B	MEF2A	BTD	FLI1	CUL7	CTGF	BRAF	UGCG	MSX1	SERPINF1	TAGLN	ATPIF1	ERBB2	NPHP3	SPHK1	TNNI3	DVL1	TRPS1	SMURF1	HTATIP2	ELF3	DFNB31	FGF2	GHR	STS	ACTA1	TLE1	WAS	INHBA	LRMP	FOXC2	CLN5	CSF1	NNAT	SNRK	COL6A3	PKD2	PAPSS1	C1GALT1	CDH13	MEF2D	RPS6KA3	EPGN	STAB1	BNC1	HBEGF	CTNS	JAG2	TGFB3	ZIC1	TGFB1	TGFB2	IL27	MGP	SIX1	GPR56	COL1A2	FGD1	CCL2	MRAS	DYRK3	ANGPTL3	EGF	ANGPTL4	MEA1	ANKH	HDAC4	FABP1	CDC42	NDUFS4	ALAS2	HEY1	RHOB	TIE1	NCL	CASQ2	ABLIM1	CTF1	RNH1	PF4	DCN	COL4A3	EBP	SECTM1	KLK8	COL4A2	KL	CEBPG	FBN1	COL5A3	GDF10	TPD52	PLOD1	EIF2B2	PITX3	TWIST2	TWIST1	EIF2B5	CD3D	EXT1	ELN	ITGA11	AHSG	TCF21	CSRP3	NOTCH2	ATP2A2	ETS1	DLX6	ETS2	NOTCH4	TCF12	TCF15	NRP1	CANX	TNFRSF11B	GNPAT	ALOX12B	DHCR24	UFD1L	SGCD	RAB3D	SUFU	MLF1	HCLS1	NPR1	SNAI2	MAPK12	CLEC3B	SVIL	PTCH2	MMP9	FGF10	IL31RA	GATA6	ACIN1	IFRD1	SOCS5	PTHLH	PLCE1	DSP	SRI	MAP4K2	MAP4K1	ITGAX	RUNX1	MEST	EVC	MAFB	TINAG	GCM2	CHRD	ACVR1B	LDB1	DMRT2	INHA	SMTN	EVPL	SCIN	RTN4RL1	UBE3A	CALCA	RASGRP4	COMP	RTN4RL2	ERCC3	SIRT2	IGFBP3	IGFBP4
COAGULATION	http://www.broadinstitute.org/gsea/msigdb/cards/COAGULATION	GGCX	F13A1	PF4	MMRN1	LMAN1	GP9	PLAT	F10	F8	F9	TMPRSS6	WAS	PROC	VWF	CD36	THBD	TFPI	PROS1	F2R
CELL_SURFACE_RECEPTOR_LINKED_SIGNAL_TRANSDUCTION_GO_0007166	http://www.broadinstitute.org/gsea/msigdb/cards/CELL_SURFACE_RECEPTOR_LINKED_SIGNAL_TRANSDUCTION_GO_0007166	OSMR	MAP3K7	AGTR1	LTB4R	PIK3CG	BSG	PIK3CB	LIFR	ADAMTS1	GNAI3	ERBB2	PPYR1	SPHK1	GUCY2C	RGS2	RGS5	AVPR1A	SMURF1	OPRM1	TRPV4	IL13RA1	INHBA	DOK1	DOK2	GNB1	XPR1	FOXC2	RASD1	FMOD	C3	MKNK2	GPR65	ABI1	IL7R	CCL25	PTK2B	CCBP2	CCL17	CDH13	EPGN	HPGD	MTSS1	MPZL1	GNA15	ZIC1	CXCL12	TGFB1	MARCO	APOA1	MDFIC	FRS2	EGFR	IRS1	GABRR1	C3AR1	CCL2	DRD4	CX3CL1	ABCA1	PTK2	P2RY6	DOCK1	P2RY2	P2RY1	TRAF6	EGF	FIBP	EPS15	CDKN1C	LAT	IKBKG	TBXA2R	MTNR1B	MERTK	GABBR1	CCRL1	PTGER2	PTGER3	PTGER4	SLA2	LEFTY1	ADRB1	CHRM4	TSHR	PF4	STUB1	RGMB	HRH3	CD2	GPSM2	GUCA1B	FLT4	CBL	NCSTN	GDF10	ADCY7	IL6ST	CD47	APOE	HOMER3	GAB1	GDF9	STC2	CCR5	CCR3	CX3CR1	CCR2	PDGFRA	ACR	AKAP12	PXN	SMAD7	CIDEA	SMAD1	HOMER2	KDR	NPY	GRK6	GRK4	GRK5	IL27RA	WASF2	EDNRA	EDNRB	ASGR2	TGFA	ADAM11	LY96	CLEC1A	PSEN1	PARD3	CXCL9	LANCL1	CD24	CAP2	GRIA3	BIRC3	BIRC2	CALM3	CD14	OPN3	MBIP	VIPR1	IL31RA	SOCS1	SOCS5	IGSF6	PTHLH	PLCE1	GRB2	RRAGA	IRAK3	PTPN6	TBL3	CD274	GRB7	ACVR1B	CXCR4	IFNGR2	RAMP1	NPFF	KHDRBS1	INHA	UBE2N	IFNAR2	PRKD3	GPRC5C	GPR4	CALCA	TNFRSF1A	PYCARD	PIK3R1	IL2RB	DTX1	RGS19	RGS16	RGS14	PRLR	BMPR1A
LYMPHOCYTE_ACTIVATION	http://www.broadinstitute.org/gsea/msigdb/cards/LYMPHOCYTE_ACTIVATION	ELF4	JAG2	TPD52	TGFB1	CD47	EBI3	SIT1	CD3D	SLA2	IL27	SOCS5	INHA	INHBA	ICOSLG	CD2	CD24	CD7	CEBPG	HDAC4	LAT	CLEC7A
IMMUNE_RESPONSE	http://www.broadinstitute.org/gsea/msigdb/cards/IMMUNE_RESPONSE	IL6ST	MAP3K7	LTB4R	SEMA7A	IKBKAP	GTPBP1	NCF4	COLEC12	CCR5	CCR2	CNIH	FCGRT	ST6GAL1	TCF7	ETS1	TCF12	IL27RA	LY86	IL28RA	SEMA3C	DPP8	FCGR3A	DPP4	CD164	WAS	IL18BP	GPR65	IL7R	CCL24	CCL25	BCL2	CCBP2	C2	FCGR2B	ATP6V0A2	IL16	VTN	IL15	VIPR1	CXCL12	TGFB1	TGFB2	APOA1	MS4A1	EBI3	BCL10	BST2	BST1	IL27	SOCS5	IGSF6	GBP2	CCL2	IFITM3	MAP4K2	CX3CL1	CCL5	CCL4	FTH1	PRKRA	TRAF6	ARHGDIB	LAT	CXCL13	IKBKG	CD274	RFX1	CD79B	MBP	CXCR4	LTF	APLN	CCRL1	IK	PTGER4	SLA2	UBE2N	CD83	C1QBP	CTSC	PSMB10	RSAD2	MR1	CD7	SECTM1	CEBPG	IRF8
POSITIVE_REGULATION_OF_MULTICELLULAR_ORGANISMAL_PROCESS	http://www.broadinstitute.org/gsea/msigdb/cards/POSITIVE_REGULATION_OF_MULTICELLULAR_ORGANISMAL_PROCESS	ATP6AP2	TGFB1	TGFB2	MAP3K7	CD47	EBI3	SLA2	SOCS5	UBE2N	CARD11	ICOSLG	CALCA	CD24	C2	TRAF6	KL	SPHK1	ATP2A1	IKBKG
MYELOID_CELL_DIFFERENTIATION	http://www.broadinstitute.org/gsea/msigdb/cards/MYELOID_CELL_DIFFERENTIATION	CSF1	MMP9	PF4	IL31RA	CALCA	CDC42	ACVR1B	ALAS2	SNRK	RASGRP4	DYRK3	ACIN1	RUNX1	MAFB	HCLS1	LDB1	CEBPG	INHA	INHBA	ETS1	SCIN
CELL_ACTIVATION	http://www.broadinstitute.org/gsea/msigdb/cards/CELL_ACTIVATION	ELF4	JAG2	TPD52	TGFB1	CD47	EBI3	SIT1	CD3D	SLA2	IL27	SOCS5	INHA	INHBA	ICOSLG	PF4	CX3CL1	CD2	CD24	CD7	CEBPG	LAT	VWF	HDAC4	CLEC7A
T_CELL_ACTIVATION	http://www.broadinstitute.org/gsea/msigdb/cards/T_CELL_ACTIVATION	ELF4	JAG2	CD47	CD2	CD24	EBI3	CD7	SIT1	CD3D	SLA2	IL27	SOCS5	LAT	CLEC7A	ICOSLG
CELLULAR_CATION_HOMEOSTASIS	http://www.broadinstitute.org/gsea/msigdb/cards/CELLULAR_CATION_HOMEOSTASIS	GNA15	CD52	CXCL12	AGTR1	RGN	PLCE1	CCR5	CCR3	CCR2	SLC40A1	SRI	C3AR1	CCL2	CCL5	CALR	FTH1	CCL7	ATP7A	GCM2	CXCL13	AVPR1A	CXCR3	EDNRA	CXCR4	TRPV4	MYC	CLN5	CLN6	CALCA	BCL2	CD24	ATP1A1	ATP1A2	CCL11	MT2A
CATION_HOMEOSTASIS	http://www.broadinstitute.org/gsea/msigdb/cards/CATION_HOMEOSTASIS	GNA15	CD52	CXCL12	AGTR1	RGN	PLCE1	CCR5	CCR3	CCR2	SLC40A1	SRI	C3AR1	CCL2	CCL5	CALR	FTH1	CCL7	ATP7A	GCM2	CXCL13	AVPR1A	CXCR3	EDNRA	CXCR4	TRPV4	MYC	CLN5	CLN6	CALCA	BCL2	CD24	ATP1A1	ATP1A2	CCL11	MT2A
INFLAMMATORY_RESPONSE	http://www.broadinstitute.org/gsea/msigdb/cards/INFLAMMATORY_RESPONSE	S100A8	AIF1	TGFB1	LTB4R	F11R	CDO1	CCR5	CCR3	CCR2	PLA2G2D	C3AR1	CX3CL1	CCL5	CCL4	AHSG	RAC1	HDAC4	PARP4	ABCF1	ELF3	FOS	CXCR4	LBP	NFX1	ALOX15	AOC3	CXCL9	CCL24	TNFRSF1A	MEFV	ALOX5AP	NFATC4	C2	NFATC3	NFRKB	CCL11	ORM1	AOX1	ORM2
DEFENSE_RESPONSE	http://www.broadinstitute.org/gsea/msigdb/cards/DEFENSE_RESPONSE	S100A8	AIF1	LTB4R	F11R	COLEC12	WFDC12	CCR5	CCR3	CX3CR1	CCR2	MST1R	PLA2G2D	AHSG	LGALS3BP	RAC1	VEZF1	TYROBP	CAMLG	BECN1	CD5L	PARP4	ABCF1	ELF3	IL28RA	ZNF148	LY96	WAS	CLEC1A	INHBA	ALOX15	CXCL9	CCL24	MEFV	BCL2	ALOX5AP	C2	CCL11	ORM1	STAB1	AOX1	ORM2	TLR6	TGFB1	MX2	SPN	BCL10	CDO1	TIAL1	LYST	C3AR1	CX3CL1	CCL5	PTPRCAP	ITGB1	CCL4	HDAC4	FOS	CXCR4	LBP	NFX1	CD83	CD81	FAIM3	AOC3	RSAD2	TNFRSF1A	NFATC4	NFATC3	TCIRG1	NFRKB	CEBPG	RNASE6	KCNN4
IMMUNE_SYSTEM_DEVELOPMENT	http://www.broadinstitute.org/gsea/msigdb/cards/IMMUNE_SYSTEM_DEVELOPMENT	MMP9	JAG2	TPD52	TGFB1	TGFB2	IL31RA	ACVR1B	CDC42	ALAS2	ACIN1	CD3D	IL27	LIG1	LDB1	INHA	SOCS5	INHBA	SCIN	LRMP	RAB3D	CSF1	MAP4K2	MAP4K1	PF4	MLF1	CALCA	SNRK	RASGRP4	DYRK3	RUNX1	MAFB	CEBPG	HCLS1	HDAC4	NOTCH2	ETS1	NOTCH4
RECEPTOR_ACTIVITY	http://www.broadinstitute.org/gsea/msigdb/cards/RECEPTOR_ACTIVITY	OSMR	CUL5	LPHN1	PTPRK	RXRA	RXRG	LIFR	MED12	COLEC12	MST1R	IL1R1	PVRL1	PROCR	PVRL2	TGFBR2	AVPR1A	OPRM1	MSR1	SLC20A2	GHR	LRPAP1	XPR1	GUCY1B3	IL7R	LRP1	STAB1	HPGD	GRIK5	MARCO	PGRMC2	EGFR	GABRR1	GPR56	RNF139	C3AR1	DRD4	PTK7	ABCA1	NR2C1	P2RY2	P2RY1	MET	P2RX7	CXCL16	TBXA2R	MTNR1B	MERTK	GABBR1	SLC1A5	TIE1	PTGER2	PTGER3	PTGER4	ADRB1	CHRM4	IGF2R	TSHR	FKBP3	NR3C1	SEC63	HRH3	CD7	AMHR2	EBP	FLT1	FLT4	EPOR	PVR	GPR125	IL6ST	GPR124	GPR133	CCR5	LILRB4	PDGFRL	PDGFRA	EFNA4	MMD	FCGRT	LGALS3BP	TRAM1	KDR	NR1I3	NPY	LGTN	CLEC7A	CHRNB1	NRP2	NRP1	IL27RA	TAS1R3	ASGR2	TNFRSF11B	NR2F6	ICAM1	LY96	CLEC1A	MED4	LANCL1	NR1D1	IL10RA	PTPRZ1	RRBP1	LRRN2	FZD2	ITPR3	FZD4	FZD7	FZD6	CD14	THRA	PLXNA1	TLR2	VIPR1	IL31RA	ELTD1	SPN	PLXNB1	TNFRSF17	IGSF6	ADCYAP1R1	ITGAX	CSF1R	RYK	SCARA3	ACVR1B	CXCR4	IFNGR2	IFNGR1	PRKCH	SMO	IFNAR2	PRKD3	PRKCZ	RTN4RL1	TNFRSF1A	RTN4RL2	MR1	PTPRB	IL2RB	F2R
PROTEINACEOUS_EXTRACELLULAR_MATRIX	http://www.broadinstitute.org/gsea/msigdb/cards/PROTEINACEOUS_EXTRACELLULAR_MATRIX	LTBP4	TGFB1	CHAD	CTGF	MGP	ADAMTS9	MAGEE1	COL1A2	DST	LAMB2	DMD	EFEMP2	ECM1	TINAG	LAMA4	SNTB1	SNTB2	SGCD	FMOD	CD248	LUM	COL3A1	COMP	COL6A3	COL8A1	COL4A3	COL4A2	FBN1	COL15A1	NID2	COL5A3	COL5A1	FBLN1	FBLN2
EXTRACELLULAR_MATRIX	http://www.broadinstitute.org/gsea/msigdb/cards/EXTRACELLULAR_MATRIX	LTBP4	TGFB1	CHAD	CTGF	MGP	ADAMTS9	MAGEE1	COL1A2	DST	LAMB2	DMD	EFEMP2	TINAG	ECM1	LAMA4	SNTB1	SNTB2	SGCD	FMOD	CD248	LUM	COL3A1	COMP	COL6A3	COL8A1	COL4A3	COL4A2	FBN1	COL15A1	NID2	COL5A3	COL5A1	FBLN1	FBLN2
HEMOPOIETIC_OR_LYMPHOID_ORGAN_DEVELOPMENT	http://www.broadinstitute.org/gsea/msigdb/cards/HEMOPOIETIC_OR_LYMPHOID_ORGAN_DEVELOPMENT	MMP9	JAG2	TPD52	TGFB1	IL31RA	TGFB2	ACVR1B	CDC42	ALAS2	ACIN1	CD3D	IL27	LDB1	INHA	SOCS5	INHBA	SCIN	LRMP	RAB3D	CSF1	MAP4K2	MAP4K1	PF4	MLF1	CALCA	SNRK	RASGRP4	DYRK3	RUNX1	MAFB	HCLS1	CEBPG	HDAC4	NOTCH2	ETS1	NOTCH4
HEMOPOIESIS	http://www.broadinstitute.org/gsea/msigdb/cards/HEMOPOIESIS	MMP9	JAG2	TPD52	IL31RA	TGFB2	CDC42	ACVR1B	ALAS2	ACIN1	CD3D	LDB1	IL27	INHA	SOCS5	INHBA	SCIN	LRMP	RAB3D	CSF1	MAP4K2	MAP4K1	PF4	MLF1	CALCA	SNRK	RASGRP4	DYRK3	RUNX1	MAFB	HCLS1	CEBPG	HDAC4	NOTCH2	ETS1	NOTCH4
LOCOMOTORY_BEHAVIOR	http://www.broadinstitute.org/gsea/msigdb/cards/LOCOMOTORY_BEHAVIOR	CXCL12	TGFB2	RALA	SPN	PIK3CB	PLAUR	MAPK1	CCR5	CCR3	CCR2	CX3CR1	CCL2	CCL8	ITGB2	CX3CL1	CCL5	CCL7	DOCK2	NOVA1	MAP2K1	CXCL14	CXCL13	PLAU	CXCR3	CXCR4	FGF2	CCRL1	RALBP1	CXCL9	PF4	CCL24	CCL25	CCBP2	CCL17	CCL11	CDH13
RESPONSE_TO_EXTERNAL_STIMULUS	http://www.broadinstitute.org/gsea/msigdb/cards/RESPONSE_TO_EXTERNAL_STIMULUS	S100A8	AIF1	CTGF	LTB4R	OGT	F11R	F10	STC2	PIK3CB	F8	F9	PLAUR	MAPK1	CD36	EIF2AK1	CCR5	CCR3	CX3CR1	CCR2	TFPI	PLA2G2D	GGCX	AHSG	RAC1	PLAT	TRPC3	MAP2K1	NPY	PARP4	PLAU	ABCF1	ELF3	PPARG	TRPV4	FGF2	WAS	INHBA	ALOX15	ADM	CXCL9	CCL24	CCL25	MEFV	ALOX5AP	CCBP2	C2	FADS1	TMPRSS6	CCL17	CCL11	ORM1	CDH13	AOX1	ORM2	F13A1	MMRN1	CXCL12	TGFB1	TGFB2	GP9	RALA	SPN	CDO1	THBD	C3AR1	CCL2	CCL8	ITGB2	CX3CL1	CCL5	LMAN1	CCL4	CCL7	DOCK2	HDAC4	CDKN1A	CXCL14	CXCL13	CXCR3	FOS	CXCR4	LBP	NFX1	CCRL1	RALBP1	INHA	PROC	PROS1	AOC3	RTN4RL1	PF4	TNFRSF1A	RASGRP4	NFATC4	RTN4RL2	NFATC3	KLK8	NFRKB	LEP	VWF	F2R
RESPONSE_TO_WOUNDING	http://www.broadinstitute.org/gsea/msigdb/cards/RESPONSE_TO_WOUNDING	S100A8	AIF1	F13A1	MMRN1	TGFB1	GP9	TGFB2	CTGF	LTB4R	F11R	F10	F8	F9	CDO1	THBD	CD36	CCR5	CCR3	CCR2	CX3CR1	TFPI	PLA2G2D	GGCX	C3AR1	CX3CL1	LMAN1	CCL5	CCL4	AHSG	RAC1	PLAT	HDAC4	PARP4	ABCF1	ELF3	FOS	CXCR4	LBP	NFX1	WAS	PROC	ALOX15	ADM	PROS1	AOC3	RTN4RL1	CXCL9	PF4	CCL24	TNFRSF1A	MEFV	ALOX5AP	NFATC4	RTN4RL2	C2	NFATC3	KLK8	NFRKB	TMPRSS6	CCL11	ORM1	VWF	AOX1	ORM2	F2R
BEHAVIOR	http://www.broadinstitute.org/gsea/msigdb/cards/BEHAVIOR	ADCY8	ZIC1	CXCL12	TGFB2	APOE	RALA	SPN	PIK3CB	PLAUR	MAPK1	CCR5	CCR3	CX3CR1	CCR2	CCL2	PPYR1	CCL8	ITGB2	CX3CL1	CCL5	CCL7	DOCK2	NOVA1	MAP2K1	CXCL14	NPY	CXCL13	PLAU	OPRM1	CXCR3	CXCR4	FGF2	CCRL1	RALBP1	CXCL9	PF4	HPRT1	CCL24	CCL25	CCBP2	KLK8	CCL17	LEP	CCL11	CDH13
EXTRACELLULAR_SPACE	http://www.broadinstitute.org/gsea/msigdb/cards/EXTRACELLULAR_SPACE	PVR	NOG	EDN1	CFH	CRISP1	C1QA	C1QB	WFDC12	EFNA5	LGALS3BP	FGL2	LGALS7	CD5L	NPY	SFRP4	RTN3	GPX3	FGF2	ANGPT2	HYAL1	SLIT3	INHBA	ADM	CXCL9	PCSK2	C2	PCSK5	ORM1	CDH13	FBLN1	HBEGF	ORM2	IL16	MMP9	IDE	MMP7	FGF10	VTN	IL15	MMP2	TGFB1	APOA1	TGFBI	SPN	EBI3	IL27	PTHLH	TNFAIP2	CCL2	HDGF	CCL4	FXYD6	CCL7	FGG	FGB	ANGPTL1	ANGPTL3	SDF2	CTRL	PCSK1N	CPB2	COPA	LBP	LOXL2	GPC1	IK	IGFALS	INHA	NUCB1	NUCB2	CALCA	DKKL1	FIGF	MYOC	SECTM1	KLK8	FLT1	KL	PSAP	FBN1	LEP	IGFBP1	LIPE
IMMUNE_SYSTEM_PROCESS	http://www.broadinstitute.org/gsea/msigdb/cards/IMMUNE_SYSTEM_PROCESS	IL6ST	TPD52	MAP3K7	CD47	LTB4R	SEMA7A	GTPBP1	IKBKAP	CD3D	LIG1	NCF4	COLEC12	CCR5	CD34	CCR2	CNIH	FCGRT	ST6GAL1	TCF7	NOTCH2	ETS1	NOTCH4	CLEC7A	TCF12	IL27RA	ELF4	LY86	IL28RA	SEMA3C	DPP8	FCGR3A	DPP4	CD164	WAS	INHBA	IL18BP	LRMP	RAB3D	CSF1	GPR65	IL7R	MLF1	CCL24	CCL25	SNRK	BCL2	CCBP2	CD24	C2	HCLS1	FCGR2B	ATP6V0A2	IL16	MMP9	JAG2	VTN	IL15	VIPR1	CXCL12	TGFB1	TGFB2	IL31RA	APOA1	MS4A1	ACIN1	EBI3	BCL10	BST2	BST1	IL27	SOCS5	IGSF6	GBP2	CCL2	IFITM3	MAP4K2	MAP4K1	ITGB2	CX3CL1	CCL5	CCL4	FTH1	DOCK2	PRKRA	DYRK3	TRAF6	RUNX1	ARHGDIB	MAFB	LAT	HDAC4	CXCL13	CD274	IKBKG	RFX1	CD79B	MBP	CDC42	ACVR1B	ALAS2	CXCR4	LTF	APLN	CCRL1	IK	SIT1	PTGER4	SLA2	LDB1	INHA	UBE2N	CD83	C1QBP	SCIN	CTSC	ICOSLG	PSMB10	RSAD2	PF4	CALCA	RASGRP4	CD2	MR1	CD7	SECTM1	CEBPG	IRF8
EXTRACELLULAR_REGION	http://www.broadinstitute.org/gsea/msigdb/cards/EXTRACELLULAR_REGION	LTBP4	CTGF	ADAMTS9	MAGEE1	SERPINF1	ERBB2	FGL2	EMILIN2	RTN3	FGF2	ANGPT2	HYAL1	INHBA	IL18BP	RNPEP	FMOD	PCSK2	COL6A3	C2	PCSK5	COL15A1	NID2	CLEC11A	ORM1	CDH13	TFRC	HBEGF	ORM2	IL16	IDE	IL15	TGFB1	TGFB2	CHAD	APOA1	TGFBI	EBI3	IL27	MGP	COL1A2	TNFAIP2	CCL2	CX3CL1	CCL4	CCL7	FGG	FGB	ANGPTL1	ANGPTL3	ANGPTL4	SDF2	EFEMP2	PCSK1N	CPB2	SNTB1	SNTB2	LBP	LOXL2	GPC1	LOXL1	IK	SPINT1	CTF1	RNH1	CABP4	DKKL1	COL8A1	FIGF	COL4A3	SECTM1	KLK8	COL4A2	FLT1	KL	PSAP	FBN1	RNASE6	COL5A3	COL5A1	LEP	PVR	NOG	EDN1	APOE	CFH	APOA1BP	CRISP1	C1QA	WFDC12	C1QB	EFNA5	PLA2G2D	IFI30	LGALS3BP	LAMB2	DMD	CDA	LGALS7	CD5L	ECM1	LAMA4	NPY	SFRP4	PLA2G4B	TNFRSF11B	GPX3	PRG2	SLIT3	ADM	SGCD	COL3A1	CXCL9	PNLIPRP1	FBLN1	FBLN2	RAB35	F13A1	MMP9	MMP7	FGF10	VTN	MMP2	SPN	PTHLH	DST	HDGF	FXYD6	CTRL	LPL	TINAG	COPA	KLK10	IGFALS	INHA	NUCB1	IFNAR2	NUCB2	CD248	LUM	CALCA	COMP	MYOC	VWF	IGFBP1	LIPE
EXTRACELLULAR_REGION_PART	http://www.broadinstitute.org/gsea/msigdb/cards/EXTRACELLULAR_REGION_PART	PVR	NOG	LTBP4	EDN1	CTGF	CFH	CRISP1	C1QA	WFDC12	C1QB	ADAMTS9	MAGEE1	EFNA5	LGALS3BP	LAMB2	DMD	FGL2	LGALS7	CD5L	ECM1	LAMA4	NPY	SFRP4	RTN3	GPX3	ANGPT2	FGF2	HYAL1	SLIT3	INHBA	ADM	SGCD	FMOD	COL3A1	CXCL9	PCSK2	COL6A3	C2	PCSK5	COL15A1	NID2	CDH13	ORM1	FBLN1	FBLN2	RAB35	HBEGF	ORM2	IL16	MMP9	IDE	MMP7	FGF10	VTN	IL15	MMP2	TGFB1	CHAD	APOA1	TGFBI	SPN	EBI3	IL27	MGP	PTHLH	COL1A2	TNFAIP2	DST	CCL2	HDGF	FXYD6	CCL4	CCL7	FGG	FGB	ANGPTL1	ANGPTL3	CTRL	SDF2	EFEMP2	TINAG	PCSK1N	CPB2	COPA	SNTB1	SNTB2	LBP	LOXL2	GPC1	IK	IGFALS	INHA	NUCB1	NUCB2	CD248	LUM	RNH1	CALCA	COMP	COL8A1	DKKL1	FIGF	MYOC	COL4A3	SECTM1	KLK8	COL4A2	FLT1	PSAP	KL	FBN1	COL5A3	COL5A1	LEP	IGFBP1	LIPE
