# Supplementary material for: Network-based integration of molecular and physiological data elucidates regulatory mechanisms underlying adaptation to high-fat diet
Source: Genes Nutr. 2015 May 28;10(4):22. doi: 10.1007/s12263-015-0470-6 (PMC4446272; doi:10.1007/s12263-015-0470-6)
Supplement: Supplementary file 4 — Supplementary material 4 (ZIP 6984 kb) [file 12263_2015_470_MOESM4_ESM.zip › HF LF 12 w GSEA result/edb/HF_LF_12w_collapsed.rnk]

RAB9B	10.763318
IFI27	9.418414
1110059M19RIK	8.874436
D430019H16RIK	8.785495
CRIP2	8.696441
SFRP4	8.682512
A830073O21RIK	8.644332
NNAT	8.565593
C80638	8.553939
ST3GAL2	8.2314005
EMILIN2	8.199464
F730043M19RIK	8.044225
ITGAX	7.993923
ATF3	7.9325485
LTB4R	7.8887405
5330411L03RIK	7.791795
NAP1L1	7.699137
CCL7	7.529943
9130017C17RIK	7.46009
LMO1	7.4460416
CCL6	7.3983245
PLEKHB1	7.2093105
TBXAS1	7.207106
CCL9	7.1475177
CYR61	7.1291175
MGI:1929709	7.0783896
DST	7.0721827
THBS2	7.0477157
ALDH1A2	7.0384703
RAPGEF3	6.953183
5830408C22RIK	6.9176903
IGH-6	6.897337
RETNLA	6.872418
2310016C08RIK	6.8485374
MUSTN1	6.8431244
KCNE1L	6.831586
1100001G20RIK	6.831037
PSCDBP	6.8226852
TYROBP	6.7944765
9130005N14RIK	6.790405
CD83	6.7357616
PCOLCE2	6.712672
GPNMB	6.6249127
MAP4K1	6.505312
METRNL	6.494268
H2-BF	6.465214
CCR3	6.4490767
D4S234E	6.3560343
IFITM6	6.3458943
FCNA	6.2656984
FMR1	6.2555156
MEST	6.216382
BCL2A1C	6.180418
LOXL2	6.1709456
5730416F02RIK	6.138986
RETNLG	6.1232514
DUSP9	6.109811
PLCE1	6.0824375
9130211I03RIK	6.0795
CD248	6.0732203
SLIT3	6.0516706
CLEC4D	6.016365
PROS1	5.993223
B430201A12RIK	5.9855323
S100A6	5.983318
MS4A8A	5.960818
TNFAIP2	5.939135
ITGA11	5.9311852
XLKD1	5.9277267
CYP4V3	5.9222646
LPXN	5.876042
DOCK8	5.8734636
RYR1	5.836739
TIMP3	5.8127856
PIK3R5	5.808171
NCF4	5.80605
WNT11	5.7768188
HTRA4	5.7526307
MAFB	5.7382073
DOCK11	5.7131686
EHD3	5.6979523
MSR2	5.6804624
PITPNC1	5.641608
CYP26B1	5.5969815
SLC11A1	5.5393677
PKP2	5.5001473
ITGB2	5.4780025
KIF21B	5.4728084
PEG3	5.45506
NR1D1	5.4388824
EFEMP2	5.432973
6330417G04RIK	5.4321537
EAR11	5.3852954
AL024069	5.379124
HEG1	5.375912
BTC	5.3749294
PTRF	5.3429766
EMP3	5.3366404
SLC7A8	5.3087034
IL7R	5.294457
SLC25A24	5.2926283
TPM4	5.2819777
VNN1	5.281227
C2	5.275936
ROCK2	5.2701755
DOK2	5.265828
BC004044	5.242643
MPP7	5.228374
HK3	5.223362
ACVR1B	5.2088485
1200013B08RIK	5.198375
2810022L02RIK	5.1868877
CCR2	5.179289
2810457I06RIK	5.1748238
WASPIP	5.1717486
HAS2	5.16352
BATF	5.140831
PLAUR	5.128514
TMEFF2	5.1235805
TRAF1	5.107609
PLA1A	5.1017423
CLEC7A	5.093419
AI467606	5.0681596
OAT	5.045959
PFC	5.045769
1810019A08RIK	5.0420985
MS4A6D	5.005987
AHNAK	5.000764
SUCNR1	4.9963355
FUT7	4.994671
TGFB3	4.989714
AKAP12	4.985761
FOLR2	4.9846272
TRAIP	4.974893
GNB4	4.9706373
MAMDC2	4.9677773
EDN1	4.966222
ITGB7	4.964137
CALCA	4.956922
ALOX5AP	4.956395
NEK6	4.945118
1110067I12RIK	4.9449654
STMN4	4.934258
MEFV	4.916581
SLAMF8	4.916245
PTHLH	4.9085793
CCDC3	4.9059095
IRAK3	4.9026704
CCL2	4.9002895
KBTBD9	4.8995137
DDAH2	4.8862653
DDX25	4.8799376
CREB3L2	4.878359
LOC98434	4.8771424
FXYD5	4.8761063
3110050N22RIK	4.874458
IGFBP5	4.872658
FCER1G	4.8693347
MPEG1	4.867609
ARHGDIB	4.862875
CMKOR1	4.8571944
2610041P08RIK	4.8437552
FBLN2	4.8422728
ADAMTS2	4.8403106
CENTA2	4.8380785
CYP2C44	4.80259
FRMD4B	4.7781363
4930568P13RIK	4.76229
P4HA2	4.7617726
NOV	4.7546544
STK11IP	4.7302556
HTRA3	4.729291
RARRES2	4.703171
ECM1	4.693587
IL10RA	4.6930933
CCBP2	4.6845407
LBP	4.6772428
WBSCR5	4.662404
CYS1	4.650785
DNAJB8	4.637615
H2-AA	4.6364427
TGFBI	4.6361384
ABCG1	4.6300716
FCGR3	4.6284213
APH1B	4.624793
DISP1	4.623952
1700084M14RIK	4.6155386
KLF2	4.6147246
NDN	4.6134114
2900006N09RIK	4.6131034
KDELC2	4.611678
SLC15A3	4.608934
1200013A08RIK	4.6024747
JARID1B	4.600371
ALOX5	4.5994225
D630033O11RIK	4.5915256
AU041480	4.5870914
CPB2	4.5791106
NEDD9	4.5636854
BST1	4.5544796
GCNT2	4.5477166
F13A1	4.5428457
RUNX1	4.538056
ARRB1	4.5339036
TIMP4	4.520843
NAV1	4.516675
H2-DMA	4.515812
BC029169	4.5139794
ZNF289	4.5103817
SLC6A13	4.506208
FBN1	4.5044637
LOXL1	4.488797
CYBA	4.4850464
A430110N23	4.4836774
MCL1	4.4778175
MS4A6C	4.473237
SMPDL3A	4.465967
H2-DMB1	4.465557
2700055K07RIK	4.46089
ADCY7	4.459315
SELPL	4.457595
LYZS	4.446728
CCL11	4.439093
TSPAN6	4.437944
CCL24	4.4357796
DACT1	4.413172
SYNC	4.3889737
LEP	4.386693
DOCK2	4.3771243
EVC2	4.3760138
SDF2L1	4.3692355
SULF2	4.361563
RGS10	4.361087
CD200R1	4.3562026
RNASE4	4.352407
SCG3	4.3476996
LILRB4	4.3318906
LCP1	4.330852
SDC1	4.3300853
5830434P21RIK	4.328053
IGSF6	4.319104
GPR43	4.303294
RNASEL	4.3025236
COL1A2	4.29389
LRRN2	4.293167
AGPAT4	4.2916994
METRN	4.2897425
CKLFSF3	4.2879667
SLITL2	4.2866426
FCGR2B	4.2799172
ARHGAP4	4.278121
MFGE8	4.2697825
SMARCA3	4.2697816
HIST1H2AK	4.2572904
C1QG	4.2507815
HAS1	4.242679
CILP	4.23963
MGC67174	4.2310038
PHF8	4.2275176
VAV1	4.2274017
SMPD3	4.203549
LRRC25	4.195003
TM6SF1	4.170815
AP3M2	4.157239
C1QB	4.1439104
FOS	4.1345973
GLT8D2	4.1335
RPL31	4.13132
4931406O17RIK	4.128677
GFI1B	4.123527
PKIA	4.1231656
ARL6IP5	4.122988
LTBP3	4.1211476
SLC16A10	4.1199327
PER2	4.1190076
THBD	4.109502
BC052066	4.1027136
ASAH2	4.092569
GALNTL1	4.0897465
2610510B01RIK	4.0883904
2410066E13RIK	4.067428
LIX1L	4.061654
LAPTM5	4.0595164
EPS15-RS	4.059377
PVR	4.0511384
HES2	4.0300665
VIM	4.0232286
PTPN7	4.0149183
RGS18	4.010444
C76566	4.0095406
C1GALT1	4.0062065
PRKCD	3.9941022
GUSB	3.9888122
FRAS1	3.9867704
PYCARD	3.9851263
4432409M07RIK	3.979418
ANGPT4	3.9703212
P2RX7	3.968703
SDCBP2	3.9686472
SEC24D	3.9670672
DPYSL2	3.9498496
ADM	3.945038
HSPB7	3.9403646
PTGER2	3.9375324
PDK3	3.913854
SH3BGRL	3.9036884
AKAP2	3.8956318
RND1	3.886838
COL6A3	3.8795426
GAS5	3.8779907
CCIN	3.8744397
ABCA6	3.8702455
ASAHL	3.8687046
AI840980	3.863873
JUND1	3.857231
GLT8D1	3.8529973
5330426P16RIK	3.8493292
GPX1	3.8481643
NDRG2	3.8473463
MDFIC	3.8466167
MYO9B	3.8464537
PLXNA4	3.8452363
GPC1	3.8440187
FBXO21	3.8260913
MAN2B1	3.822196
RGS14	3.8178198
KNTC2	3.813762
TTC7A	3.8124096
NDRG1	3.8069212
1810057C19RIK	3.8022473
CLEC4A3	3.8022292
RASGRP4	3.8012505
SGCD	3.7947571
AI597013	3.7918422
C030038J10RIK	3.7852638
4632417K18RIK	3.7699652
SVEP1	3.7698243
TBC1D10C	3.7689292
6430706D22RIK	3.7627563
RAB11FIP5	3.759365
PIK3CD	3.7529466
TNFRSF11B	3.7528272
COLEC11	3.7512555
AI607873	3.7488778
TUSC5	3.7413688
TIMP2	3.7395499
CD53	3.7307205
LHFPL4	3.7303362
FGF2	3.7179651
P2RY6	3.7145054
CSF1	3.7142932
IRF5	3.7131295
LRRK1	3.712806
G630064H08RIK	3.7053757
CACNA1G	3.6987429
DNAJB13	3.6960783
CHRM4	3.6945238
MERTK	3.6898744
STC2	3.6692681
RASSF4	3.6686916
9630054F20RIK	3.6641157
BC032204	3.6589022
CYP27A1	3.6528678
CLIC4	3.6507642
ANXA5	3.6506956
LOC433886	3.6446495
TDH	3.6439798
STARD8	3.6309915
SLC41A3	3.6194706
1500005A01RIK	3.615413
HIP1	3.6139197
HM13	3.6136963
TRIM16	3.6090953
NME4	3.6061885
SLC43A3	3.6019511
B430218L07RIK	3.597067
C1QA	3.5957313
SUFU	3.5922508
4632428N05RIK	3.5851324
PRTN3	3.5829577
ITGA9	3.581113
NFYA	3.5753913
CRTAP	3.5731504
NCOR2	3.566465
FZD4	3.5658953
HIVEP2	3.5657248
4732482E20RIK	3.5653384
2810003C17RIK	3.564496
4930483J18RIK	3.5579362
DOK1	3.5351355
ISLR	3.5330706
C030003D03RIK	3.5261657
1700093E07RIK	3.5206213
ANKK1	3.5205226
THSD6	3.5190125
IFNGR2	3.512632
1700023L04RIK	3.5094483
COBLL1	3.5005858
D9UCLA1	3.4912632
IQGAP1	3.490629
1500041B16RIK	3.4896116
SOCS3	3.4891045
FGR	3.4838407
EIF4A2	3.483336
TMEM35	3.483005
UCHL1	3.4766376
KLHL1	3.4752188
2210011C24RIK	3.4749737
PPIC	3.470496
MAP3K14	3.4688942
SLA	3.4685588
B430320C24RIK	3.4654005
RSN	3.4613914
1110014C03RIK	3.4564996
SPEER5-PS1	3.4551725
KCNK6	3.454661
INPP5D	3.4465492
9230105E05RIK	3.443129
2610028A01RIK	3.4425037
MST1R	3.441299
POU6F2	3.4329293
PROCR	3.4320412
MEG3	3.4314365
EPGN	3.426229
5530400B01RIK	3.4236832
1700016G05RIK	3.4221554
ACTN4	3.4211187
BPY2IP1	3.4193797
1110028A07RIK	3.4164927
RBM28	3.4130244
TLR6	3.4102201
UNC93B1	3.40899
GSS	3.4064088
FNBP1	3.4031608
DUSP1	3.3942142
1110034C04RIK	3.3905725
2310005P05RIK	3.3822193
RRBP1	3.3758755
HMOX1	3.3657563
CHGA	3.3544316
GPR133	3.349401
CPT1A	3.344009
1110033M05RIK	3.3411613
C3AR1	3.3397036
9330132E09RIK	3.3296564
2210402C18RIK	3.3284864
HSPA12B	3.3266308
IRF8	3.3228428
LGALS7	3.3224294
ARHGEF10	3.312465
SPON2	3.3029134
CD2	3.29935
FAM62A	3.2990112
RAC2	3.2917302
NFKBIE	3.2911444
PLP2	3.2846143
ZFP537	3.2840917
LY86	3.2771604
3300001G02RIK	3.276022
STAB1	3.267775
F10	3.264209
BMP2K	3.2615678
A630001G21RIK	3.2509024
5730521E12RIK	3.2422607
1600015H20RIK	3.241653
CTSH	3.239833
NEUROD2	3.237456
F630022B06RIK	3.229714
2210020M01RIK	3.2289677
PDE7A	3.226338
NEK9	3.2234256
GM368	3.2214882
H2-M3	3.2197683
COL5A1	3.2152321
C530009C10RIK	3.2071927
EPDR2	3.200858
SMO	3.1998265
HIC1	3.1938734
APOE	3.1926124
FES	3.1804614
PRSS12	3.1796968
RBM9	3.1742735
HAL	3.1726468
ZIC1	3.1645713
KIF12	3.1618557
SERPING1	3.1609464
CCL4	3.157331
SCRN1	3.156721
ICAM1	3.156282
PCSK5	3.1534216
ZSWIM6	3.1494417
SESN2	3.1482823
5133400D11RIK	3.1480336
PRSS11	3.1397915
SDPR	3.1386068
P2RY12	3.1337004
TLR9	3.131586
CCR5	3.1307147
ARHE	3.129802
ADAMTS10	3.1292224
4930506M07RIK	3.1246226
KCNE3	3.1243923
ZBTB38	3.1177669
MGI:1932093	3.1092458
1700019D03RIK	3.1009736
2410022L05RIK	3.0989053
CLEC2I	3.096503
WAS	3.0958965
CACNA1S	3.0924308
SAMHD1	3.0922406
SLFN2	3.0883253
MGI:1914962	3.083397
CMAH	3.0826633
PLEKHA2	3.0806615
FNDC3B	3.0732224
SESN3	3.070061
SERPINF1	3.0659676
LRMP	3.0627878
PKD2	3.057411
CSF1R	3.0469606
E130307J04RIK	3.046704
AK129018	3.045959
D930036F22RIK	3.0423548
1810015A11RIK	3.0423355
RASL11B	3.0387068
C430014M02RIK	3.0374818
DCLRE1C	3.037321
P2RY1	3.0239384
RGL1	3.02262
RASA4	3.021415
DNAJB4	3.0199997
CTSZ	3.0193691
SPG20	3.0176744
AW539457	3.011765
P4HB	3.0077715
MYRIP	3.0058174
HN1	3.000509
ACTG1	3.0004427
PLXNA3	2.9976175
MYADM	2.995736
AMHR2	2.991499
A430107O13RIK	2.98892
2610019P18RIK	2.987943
RPL14	2.9844508
IL6ST	2.9758043
BC048507	2.9752648
ICOSLG	2.974625
UBQLN2	2.9715466
4933425K02RIK	2.970377
SCARA3	2.9667215
ASPH	2.9633417
MGI:2450166	2.9615226
ASB4	2.95892
RNF12	2.9564319
SBF2	2.956175
LTB	2.9520257
FSCN3	2.9480846
DNAJC3	2.947128
OSMR	2.9428525
DHH	2.9374135
MILL2	2.9359148
SAMD10	2.9340603
B230208N19RIK	2.9313178
NUP98	2.9308677
C9ORF138	2.9296494
5330439J01RIK	2.921967
RHOC	2.9157767
1700094C09RIK	2.913316
EVC	2.9117324
RTN2	2.9108922
CARD11	2.9023876
LOC434222	2.8994784
SLC7A10	2.8977838
TSLP	2.89712
MARCH1	2.896648
TCRB-V13	2.895353
AA536743	2.8862593
CARD10	2.8861365
PLCD1	2.879213
SKIL	2.8767562
TLR2	2.8752127
CCRL1	2.8680005
MNT	2.8678095
ANTXR1	2.859028
OLFR909	2.8587544
LY6A	2.8566349
SNAP23	2.8506265
TSGA14	2.8491478
PCSK2	2.8485026
CPT1C	2.847876
1700024B07RIK	2.8460684
NBL1	2.8439882
FLNB	2.842544
STAT4	2.8417532
TEC	2.8397698
1700034O15RIK	2.8386064
AI132321	2.8358397
1700113H08RIK	2.8346057
2810474O19RIK	2.8320744
UBE2C	2.8299534
HEXA	2.828701
TCF20	2.8282964
UCP2	2.828021
ATRNL1	2.826912
AW490526	2.8210955
SPNB2	2.814544
SLC4A9	2.813871
MGI:1926002	2.8103259
KCNK13	2.8060496
2610027C15RIK	2.8039136
LTBP4	2.7939694
D430039N05RIK	2.7938905
RECQL	2.7882714
TIMD4	2.785628
MAN2B2	2.7784894
CDKN3	2.7782142
CHIC2	2.775427
TENC1	2.771759
UPF2	2.7671158
SASH1	2.7653368
LNPEP	2.765293
NFATC4	2.7613046
JUB	2.7610338
PF4	2.760946
2010110P09RIK	2.7525659
0610009L18RIK	2.75067
CEECAM1	2.7456682
1110007F12RIK	2.7456138
RPL27A	2.745176
PCDH19	2.7422469
PDIA5	2.741971
AW544981	2.7385979
WDR10	2.7383983
ATOH8	2.737434
2610208M17RIK	2.7291222
2810048G17RIK	2.7271411
PMAIP1	2.7270756
ZCWCC3	2.7257628
1600014E20RIK	2.722138
EPS15	2.7207284
LXN	2.7180595
AOC3	2.717778
CAMK1	2.714461
SLC25A25	2.711737
ARRDC3	2.7102668
LPGAT1	2.7091389
YPEL5	2.7023776
LRRC35	2.6998153
A230098A12RIK	2.6919706
1700001K19RIK	2.6904585
6330419J24RIK	2.6880903
PPP2R5C	2.6866264
0610006O14RIK	2.6862469
SPATS2	2.6836975
EBI3	2.681732
0610040B10RIK	2.6793559
BGN	2.678266
4933406J07RIK	2.676698
1700013B16RIK	2.6750832
ITSN1	2.6737108
LYL1	2.6736846
CLEC3B	2.6673164
BC024063	2.6663194
WNK1	2.6630852
PER3	2.660701
LMO4	2.6587977
CNOT6	2.6504836
9830160G03RIK	2.6493886
DAPP1	2.647661
ZFP618	2.645248
ZFP106	2.6447039
TFDP1	2.6438348
BB220380	2.6395109
TMEM23	2.636118
5730557B15RIK	2.631216
PRKCDBP	2.6284835
ZFP536	2.6276205
STAT6	2.627365
AW049332	2.6272488
LAMB2	2.6251569
LIMD1	2.6239734
GRN	2.622679
YWHAZ	2.617971
GVIN1	2.6149375
IL27	2.6145144
AW208599	2.6135528
CD3D	2.6118581
LRP1	2.609513
IGSF3	2.6084414
EFS	2.6029203
SSBP4	2.6023655
A630007B06RIK	2.6017673
NR5A2	2.5997548
STARD13	2.595242
1810010M01RIK	2.593909
9230115A19RIK	2.5938685
CCL17	2.593683
LBR	2.5912538
FCGRT	2.5799255
2610035D17RIK	2.5788379
2410015A16RIK	2.578488
HIST1H2AB	2.5781345
SDC3	2.5780938
IFI30	2.577377
RHOA	2.5772161
1700010M22RIK	2.5746253
CEBPD	2.5725129
TERT	2.5622144
CAI	2.5611987
MAP1LC3A	2.5575929
2310046G15RIK	2.5567238
E330036I19RIK	2.5558133
EDEM1	2.5488112
2010109A12RIK	2.5485141
HNRPC	2.5425649
GALGT1	2.541219
MGAT4A	2.540006
IQCD	2.536839
ARID5B	2.5363493
TNFRSF19L	2.5360494
4930486L24RIK	2.5294442
CNN2	2.5254707
DCN	2.5239284
1700019M22RIK	2.523139
PCSK1N	2.5214953
SYNPO	2.5086179
4930540L03RIK	2.5066674
EPC2	2.5046182
LOC279067	2.50243
E430036I04RIK	2.501903
COL6A2	2.4992201
FUBP1	2.4988544
VAV3	2.4968219
EPHA2	2.4958398
NFE2L2	2.4939551
1810048P08RIK	2.4937057
2810405K02RIK	2.4923244
FCGR3A	2.4844794
LATS2	2.4835176
ARSA	2.4795434
RBM15B	2.4788923
IKBKB	2.4788425
LRRC20	2.4769638
ABCB1B	2.474074
RAB6B	2.4687624
SCN7A	2.4626873
PDGFRA	2.4625864
KCTD10	2.4614878
ATP6V1E2	2.4585762
CDC42EP1	2.4582927
SART2	2.4549458
SMOC1	2.452746
CCL5	2.4514022
COL8A1	2.4513853
FGD2	2.4496975
CENPE	2.4465194
PABPC1	2.4456816
TRAM2	2.4435291
TMEM45B	2.441257
HMX3	2.439967
GP1BB	2.4394176
SPN	2.4392493
BC058638	2.4370623
PSTPIP1	2.4355264
HAPLN3	2.4340646
NRAS	2.433466
TMCC3	2.4332128
MUC20	2.431021
0610025L06RIK	2.4292998
2610024E20RIK	2.42882
ENC1	2.4276001
AW112037	2.4245152
CD59A	2.4189634
FKBP1B	2.41883
CD109	2.4183557
PPP1R12C	2.4132228
NXPH3	2.399489
AADACL1	2.3932726
TDP1	2.3924348
BAIAP1	2.391929
NFATC1	2.3900142
ADRB1	2.3891788
PLAT	2.3888898
4930523C11RIK	2.3870807
1810008K03RIK	2.383689
BC027663	2.3820848
IFITM3	2.3799772
4933415A04RIK	2.3798144
PTCH2	2.379788
SEPT2	2.3792083
TRERF1	2.3780236
CD209B	2.3772595
SH3D19	2.3765686
1700095G12RIK	2.3765612
HMGA2	2.373708
1700071E18RIK	2.3734822
GSDMDC1	2.3719492
BNC1	2.371929
GRB2	2.3689697
B430105G09RIK	2.366135
TPARL	2.361654
2810004A10RIK	2.3612485
MAFF	2.3612244
1700030B17RIK	2.3598866
1700029F12RIK	2.3566697
PHC3	2.3554218
ZDHHC19	2.3529243
FEM1C	2.3527248
GATM	2.3483994
ZDHHC1	2.3453186
TRA1	2.3429906
SIT1	2.3378806
HIST1H1B	2.3376842
KCNE4	2.3365526
ALDH1A3	2.334243
PLK3	2.3312922
2810043G13RIK	2.3309827
CLIC1	2.328027
AI313915	2.3199682
LRG1	2.3134193
B930096L08RIK	2.3129346
4930558C23RIK	2.3124454
4930511I11RIK	2.3124099
1700090G07RIK	2.3098366
VKORC1	2.3077953
CCPG1	2.3050978
EXT1	2.3049893
PTPRB	2.3047996
GRIFIN	2.3045926
SLC22A2	2.304588
CD81	2.304251
KLHL6	2.3032534
SRI	2.3032243
DFY	2.3028111
6530401C20RIK	2.3007607
UBD	2.3001752
PERQ1	2.299963
BCAR3	2.297687
BMP6	2.297011
TM4SF1	2.29049
STK10	2.2903967
CREB3L4	2.2870746
LOC232680	2.286484
TJP2	2.2851226
B4GALT1	2.2840276
CD5	2.280553
AI449441	2.27909
MGI:1929253	2.2767735
FMO2	2.2742658
SLA2	2.27244
ASGR2	2.269841
SNAI1	2.269674
2610039C10RIK	2.2663054
MGI:1915044	2.2653623
1700120K04RIK	2.2618616
4930583C14RIK	2.2601254
EXPI	2.259964
LGR6	2.2554457
APLN	2.253165
CDKL2	2.2523756
UBR1	2.2511938
PRAP1	2.2486722
MGI:1915176	2.2469246
NR1I3	2.2450898
IGFBP4	2.2425547
1810037C20RIK	2.2425177
4732418C07RIK	2.241284
FOXP1	2.240636
PMFBP1	2.2399442
KCNN4	2.2350292
GAN	2.234301
AMMECR1	2.2336566
TRPV4	2.233155
TBX21	2.2317805
SERPINA3C	2.2303076
SLC12A6	2.2293775
ZFP287	2.2290053
PGM2L1	2.2278626
PGM3	2.227211
IQSEC1	2.2265203
SLC7A7	2.226225
A230042K10RIK	2.2260218
SH3BP1	2.2244594
ST6GAL1	2.2243326
ZFP207	2.2241793
MGI:1929713	2.222721
PANX1	2.2210574
TMEM7	2.2203805
ZFHX1B	2.220077
NEU3	2.2197819
KCNC3	2.2141502
2810489O06RIK	2.2077615
TNP1	2.2075508
PVRL3	2.2054532
STK17B	2.2051284
CD151	2.199829
NUDT16	2.1977239
4933428I03RIK	2.197566
TFPI	2.197476
PRNP	2.1934931
TWSG1	2.1932728
SULT4A1	2.1921833
D1ERTD161E	2.1915863
CTSF	2.1911135
SIGLEC10	2.1904001
AMAC1	2.1892998
PFKFB3	2.1891499
ENPP3	2.1886897
PLAGL1	2.1879354
FGF1	2.187457
4933411K16RIK	2.1839764
A230046K03RIK	2.17812
CETN1	2.175307
ARL12	2.1749802
SLC22A3	2.1745496
GMIP	2.1742399
1810054O13RIK	2.1716547
CD9	2.1658442
ARID2	2.1656213
DUSP10	2.1624205
LOC435366	2.1612003
ELL	2.1583364
ADAT1	2.152376
1700011F03RIK	2.150101
ZCCHC3	2.1486285
MGI:1920480	2.143426
MMRN2	2.140358
2600009P04RIK	2.1369953
SCARB2	2.1362293
SMAD7	2.1357932
GPX3	2.135756
TUBB6	2.1344156
1190003M12RIK	2.134169
MAN2A1	2.133584
MAF	2.1290848
ANKRD35	2.1284187
1200009F10RIK	2.1261194
RAB15	2.1245852
MSLN	2.1213925
TCIRG1	2.120647
2010109K11RIK	2.118619
1700020C07RIK	2.1164534
COX6A2	2.1161346
IL27RA	2.115784
TBC1D16	2.113722
CANT1	2.113321
E130304I02RIK	2.1123753
D030068L24RIK	2.1093793
5830482F20RIK	2.1089303
LRCH4	2.1082768
EVER1	2.1079705
AI604832	2.1058707
AK5	2.1046329
1810055G02RIK	2.1036723
POLE3	2.1021864
4930572D21RIK	2.1018627
SGOL1	2.101636
SOX7	2.0990798
1700001F04RIK	2.0980945
MGI:2429944	2.0964208
A230053A07RIK	2.0957394
2410008K03RIK	2.0952709
RBL1	2.0933645
BTG2	2.092189
BC025600	2.0918846
HILS1	2.0916686
DSCR6	2.0915031
FMOD	2.0914173
FKBP7	2.0903363
4930404H21RIK	2.0899696
VEGF	2.088094
GJA5	2.0869207
RB1CC1	2.0868936
UAP1L1	2.0859792
IQCF1	2.085207
1700019N19RIK	2.0840573
BC003236	2.0836074
4732481H14RIK	2.0807276
PUNC	2.0797713
NRP1	2.07563
SEC8L1	2.07339
4933425F03RIK	2.0712478
1110032E23RIK	2.0671134
ZDHHC2	2.06698
ANXA8	2.0658264
PDLIM2	2.0640967
E130307C13	2.0634153
B230120H23RIK	2.0634146
ST6GALNAC5	2.0625565
HPS1	2.0575566
IRF2BP2	2.0547206
CTRL	2.0497296
5430431G03RIK	2.0493011
MAN1A	2.0480185
PPM1K	2.047125
DDX5	2.046518
FEV	2.0457864
A230052E19RIK	2.0455892
CBFA2T3H	2.0452921
1700029J11RIK	2.0433724
ARG1	2.0425265
HHEX	2.041876
CDCA8	2.0415745
LASS4	2.0404778
AF346502	2.0402713
LOC434070	2.0390856
ATP6AP2	2.0379353
AY074887	2.0368605
1110051M20RIK	2.0368042
9130008F23RIK	2.034656
SOCS1	2.0342748
AGTR1	2.032585
AGMAT	2.0278034
PITPNA	2.026116
DECR2	2.0243294
4930526D03RIK	2.0240328
ASCC3	2.021236
ANKRD9	2.0202103
RBM12	2.0189686
B130017I01RIK	2.0159442
B4GALT2	2.0115738
RBMS1	2.009249
MRPPLF4	2.0087833
VAT1	2.0080993
1700061J05RIK	2.007918
TRP53BP1	2.0058966
EGFL4	2.0051708
SPTLC2	2.0046518
PLOD2	2.0019407
PLVAP	1.9989547
1700023A16RIK	1.9964422
5730592L21RIK	1.9954778
CD34	1.9950135
CTGF	1.9941069
POLR3GL	1.9936166
9630025I21RIK	1.9935142
ZFP90	1.9886944
GBP5	1.9883623
CHRNB1	1.9879291
D13BWG1146E	1.9869294
HMGN3	1.9856248
ALX3	1.9820538
1200008N06RIK	1.9810663
TRIM29	1.9808611
EMR4	1.9798355
4933426L22RIK	1.9795512
YWHAH	1.9776821
1700026P10RIK	1.9776049
ZBTB26	1.9764751
MGI:2446326	1.974727
RNF152	1.9747267
TRIM24	1.9710997
AHI1	1.966762
ACTL7A	1.9655783
NODAL	1.9648826
QK	1.9626707
GM496	1.9619755
5730420B22RIK	1.9615451
1700001L05RIK	1.9614158
GM160	1.9607574
ADCY4	1.9597319
ARMET	1.9583803
IQCF5	1.9565198
IGSF4B	1.9557906
1700066J24RIK	1.9543962
FKHL18	1.953429
GABBR1	1.9531308
CCNB2	1.9518498
MRC2	1.9509176
CHST8	1.9500725
CSF2RB2	1.949686
6820424L24RIK	1.9489912
SLC4A7	1.944546
MGI:1917275	1.9424512
2310020A21RIK	1.9410012
BPIL3	1.9396163
CLGN	1.9390234
RFX1	1.9385233
MMP23	1.9379746
1700006H03RIK	1.9364502
TBC1D10A	1.936294
DISC1	1.9361886
3200002M19RIK	1.9358788
PRM2	1.9357722
TGFBR2	1.9327431
1700030E15RIK	1.9322073
1110065D03RIK	1.9293983
CDC42EP2	1.9293556
TXNDC4	1.9261858
ABHD8	1.9216843
1810031K02RIK	1.9196632
1700020D05RIK	1.9193805
CKLFSF2A	1.9179379
2310067E08RIK	1.9173884
1110020M19RIK	1.9173837
LMNA	1.9168631
FLT3L	1.9147848
STX1A	1.9137356
SPIC	1.9123396
2310008M10RIK	1.9122202
ESM1	1.911924
FABP9	1.9118
SPEER1-PS1	1.9115638
4933406E20RIK	1.9096512
BMS1L	1.9051809
1700013G24RIK	1.9038043
9130416N05RIK	1.9036778
EHD4	1.9006625
4921526K24RIK	1.8953927
DR1	1.8943168
4631422O05RIK	1.8942381
CXCL16	1.8931621
MGI:2149839	1.8919133
2610019F03RIK	1.891866
KIF2B	1.8907455
A130092J06RIK	1.890374
ATP2A1	1.8867062
2510001I10RIK	1.8833764
2410116G06RIK	1.8814789
1700023B23RIK	1.8806058
ADAR	1.8775818
SLC25A30	1.876488
CACNB3	1.876407
TRIM35	1.876286
GLIPR1	1.8755095
1700029I08RIK	1.8749623
DGKA	1.8734832
CYP46A1	1.8693765
AI316828	1.869122
GPM6A	1.868953
4930488P18RIK	1.8644582
1700001P01RIK	1.8585222
XPR1	1.857944
OASL2	1.8560078
GNG2	1.8538146
ADIPOQ	1.8535565
EXOSC9	1.8526844
BC003498	1.8501772
RRAS	1.8490968
HBEGF	1.8480244
2610307O08RIK	1.8480155
STAT3	1.8473698
SEMA3C	1.8459872
SULF1	1.8447335
HSPB9	1.8394072
5830416P10RIK	1.8360842
TNFRSF1A	1.8350112
TUFT1	1.8338387
AMOTL2	1.8326128
9330164H19RIK	1.8318665
NUMB	1.8290532
ZFP143	1.8268217
PTGDS2	1.8244723
G630055P03RIK	1.8220917
1600002K03RIK	1.8195817
AQP1	1.8195392
LEPREL2	1.8190725
CHTF18	1.8174746
GOLGA3	1.8168356
1700042G07RIK	1.8166933
HIST3H2A	1.8160089
GTF3C4	1.8128624
4933417C16RIK	1.8126246
CRB2	1.8113819
4933413B09RIK	1.810634
FBXO4	1.8083985
9930109F21	1.8072882
BC027342	1.8064878
ERN1	1.80588
D230014K01RIK	1.8054788
DBIL5	1.8032393
CST6	1.8009998
GPR81	1.7984796
TRIM8	1.7981365
1700015E13RIK	1.7950989
GUCA1B	1.7942618
1810011H11RIK	1.793051
1700019B01RIK	1.7918317
PROZ	1.7873228
PSAP	1.7854748
COX6B2	1.7846146
AW491445	1.7835541
FADS3	1.7808776
9030408N13RIK	1.7781483
MGI:1920603	1.7779205
LMNB1	1.7774076
GK-RS1	1.7760189
1700009N14RIK	1.7752612
BICC1	1.7743877
PTAR1	1.7725384
IPO4	1.7701461
SLC12A5	1.7689581
CFLAR	1.768842
1700025K23RIK	1.767228
RAC3	1.7656255
LDHC	1.7648993
PLK1	1.7630635
UPK3B	1.762864
BC054438	1.762534
4833432M17RIK	1.7616565
PRSS34	1.7616507
SLC9A9	1.7614855
NDP52	1.7605145
RGNEF	1.7600317
SULT1E1	1.7599306
0610006F02RIK	1.7589945
IVNS1ABP	1.7588334
ATP8B3	1.7579346
1700007K09RIK	1.7578666
CPNE8	1.7578343
A630019B22	1.757497
4921510H08RIK	1.7535956
4930503L19RIK	1.7481763
DDX17	1.7454194
1810006K23RIK	1.7402246
CBL	1.7394246
DLGAP3	1.7390566
SRF	1.7368946
IL18R1	1.7366443
1110014J01RIK	1.7357217
4933421I07RIK	1.7329851
1700019I23RIK	1.7323285
COL3A1	1.7317744
ZC3H7A	1.7294194
MBP	1.728905
EGFR	1.728477
CXCR3	1.7281244
FOXM1	1.7275112
TCP10C	1.7265285
DNMBP	1.7239498
GTF2A1LF	1.7237465
BACE2	1.7233423
DPP4	1.7229209
ELF4	1.7215544
ITGB5	1.7214316
4933421O10RIK	1.7190528
CEL	1.7188894
LRRN6D	1.7188658
MRGPRE	1.7187806
GM527	1.7143166
PGAM2	1.7140545
4930588N13RIK	1.710592
4933427G17RIK	1.7094707
USF2	1.7046268
RNF36	1.7018374
SH2BP1	1.7013878
4933400F01RIK	1.7009245
PRM1	1.6975917
MPP1	1.6969059
CTS7	1.6959946
HEY1	1.6958114
1700016M24RIK	1.6949104
GPR124	1.69382
BMP3	1.6894523
5330410G16RIK	1.6885979
C1R	1.6878834
PXT1	1.6875335
9830147J24RIK	1.6871564
GPC3	1.6866882
D14ERTD668E	1.6846334
MSR1	1.6836988
DAXX	1.6821367
NT5C2	1.68213
FKBP9	1.6819474
UVRAG	1.6813287
TAT	1.6811377
LASP1	1.6805047
ROPN1	1.6793507
PARG	1.6776057
B430119L13RIK	1.6762148
VEGFC	1.6747041
4933431N12RIK	1.6738563
BC049635	1.6729288
WASF2	1.6712604
VIT	1.6706395
WDR40A	1.6680342
4930511M18RIK	1.6664994
CCDC10	1.6661365
2610036F08RIK	1.6639271
AA536749	1.6629546
E130119H09RIK	1.661383
TNRC5	1.6611798
TLE6	1.6581874
KRTAP16-10	1.6577625
ST3GAL5	1.6558542
GLG1	1.6540776
RALBP1	1.6533757
CYLN2	1.6531414
LRP11	1.6528707
KIF3B	1.6517991
1700021F07RIK	1.6517174
D8ERTD594E	1.6510924
TINAGL	1.6505262
MGI:1928939	1.6494995
APBB1	1.6494294
OAZ3	1.6485238
1700108J01RIK	1.6478847
SSR3	1.6466311
E430026E19RIK	1.6460636
SERPINE2	1.6446594
SERTAD4	1.6425474
5730414C17RIK	1.6423243
SALL4	1.6419684
SLC9A6	1.6410508
IGK-V8	1.6408293
TUBA1	1.6406822
GNA15	1.6401355
ID3	1.6395501
ZFYVE20	1.6393485
BC023151	1.6393452
NOG	1.6383052
1700010D01RIK	1.6379975
GPR4	1.63737
BC018601	1.6368532
ZFP39	1.6357899
TUBB2	1.6336496
RTN4RL1	1.6327324
TMOD3	1.6320966
PDGFC	1.6320766
YPEL1	1.6305828
5033403D15RIK	1.6299562
SERF1A	1.6298426
SLK	1.6254842
BCL2L1	1.6250194
MKI67	1.6241846
BC023928	1.6224277
4933405K18RIK	1.6198182
TM9SF2	1.6177603
OLFR821	1.6169074
GUCY2C	1.6148822
C030002O17RIK	1.6138576
ZPBP2	1.6110953
B430203M17RIK	1.6103911
NR1D2	1.6099701
BC023892	1.6069039
CD7	1.6044102
AIF1	1.6026915
SLC14A1	1.6026206
6130401J04RIK	1.602197
AKP2	1.6012831
S100A8	1.6003877
2610024B07RIK	1.597957
SH3TC2	1.5964721
1700021C14RIK	1.5963166
SERTAD2	1.5944673
CARD4	1.5942755
AW212607	1.5936693
FBXW17	1.5929723
PKNOX1	1.5919923
SLAMF9	1.5893997
4631422C13RIK	1.5863235
KIF20A	1.5855061
MGI:2674071	1.5847523
OLFR1030	1.5844498
DIAPH1	1.584082
HERC1	1.5833557
VWF	1.5825453
LUM	1.5824413
RLF	1.5812266
REST	1.5807214
SOCS2	1.5798806
D8ERTD457E	1.57899
KRT2-7	1.5762959
1700013E18RIK	1.5762196
HPCAL1	1.5740646
ADH4	1.574032
AKAP11	1.573725
PTK2B	1.5722562
2310009E04RIK	1.5715758
LRFN3	1.5709021
COPG2	1.5704119
FTSJ3	1.5663887
4930519N13RIK	1.5655801
1700024P04RIK	1.5649829
PARVA	1.5645717
PCNT2	1.5639714
2810459M11RIK	1.5638807
HCLS1	1.5616772
PTGFRN	1.5613307
SEC15L2	1.5590142
S100A3	1.5586798
VPS13B	1.5583371
RFX2	1.5564711
PPM1J	1.5563455
ZBTB10	1.5556734
ACTL7B	1.55064
CLDN15	1.5500076
4932416A11RIK	1.5496103
MAPRE1	1.5475265
GCM2	1.5474473
SLC2A10	1.5447124
BC034097	1.5447085
NUSAP1	1.5434763
4931406H21RIK	1.5434102
TBX18	1.5431455
CXCL9	1.542968
6030419C18RIK	1.54217
GAS6	1.538977
ATP7A	1.5388943
FKBP14	1.5376631
1700025G04RIK	1.5366746
RPS6KA4	1.535973
SPATA4	1.5336199
LYNX1	1.5333984
SLC5A3	1.5332361
POP1	1.5331942
1110025F24RIK	1.5320525
1700029P11RIK	1.531515
4930442L21RIK	1.5286502
4930563D23RIK	1.5280757
B130005I07RIK	1.5237418
PRKAB2	1.5221052
5430400N05RIK	1.520581
3110041P15RIK	1.5198395
CST3	1.5194709
RPS3A	1.5186327
ABI3	1.5166748
VMD2L1	1.5165291
SDC2	1.5159274
LOC385154	1.5157945
C6	1.5147177
MGI:2183426	1.514591
1700055M20RIK	1.5138013
DRD1IP	1.51114
5830417I10RIK	1.5074452
C530028I08RIK	1.5071591
CXORF27	1.505046
GLIS2	1.5047947
ETS1	1.5042764
TMEM46	1.5040447
2310079F23RIK	1.5003117
PCBD1	1.4986184
GPR125	1.4981077
1190002F15RIK	1.4975839
MTHFR	1.4975079
4833427B12RIK	1.4969927
1700008P20RIK	1.4967889
PKD1	1.4960463
NOTCH2	1.4955691
TEX101	1.4953963
5730454B08RIK	1.4944332
ADAMTS1	1.49401
9330140K16RIK	1.4938225
4933430F08RIK	1.492396
SHCBP1	1.4898782
SLC1A3	1.4881122
TRADD	1.4874895
GAB3	1.4865808
EDG1	1.4863509
FPGT	1.4861146
CD14	1.4859661
COLEC12	1.4844855
C230052I12RIK	1.4827784
LDHAL6B	1.4817729
PIK3CG	1.4815329
GLT25D1	1.4814122
E230015L20RIK	1.4812133
1700011E24RIK	1.4783734
AA415817	1.477916
ITGB1	1.4763294
INSIG2	1.474693
4631402N15RIK	1.473809
2310021H06RIK	1.4719532
GNAI1	1.4699667
TRAM1	1.4697099
GNG10	1.4682583
MARVELD1	1.4663837
CXORF17	1.4660997
PAMCI	1.4602052
BANK1	1.4600422
CD1D1	1.4595793
EHD1	1.4592704
1700123K08RIK	1.4572712
MS4A4B	1.4567786
ZBTB3	1.456434
TMED9	1.4550151
ASPN	1.454038
SAA2	1.4517219
CARD14	1.4510497
HNRPF	1.4481268
ZFP369	1.4470359
POPDC2	1.4465814
PHF11	1.4460605
AW046014	1.4454238
3000004N20RIK	1.444349
CALU	1.4425337
BCL2	1.4407456
ARID1B	1.4403161
ACE	1.4402636
H2AFY2	1.4353613
PRH1	1.4340118
PRDM2	1.4339929
SDC4	1.4337178
WARS2	1.4324311
KLRB1A	1.4323283
1700109H08RIK	1.4297433
AMICA1	1.4284866
4922502D21RIK	1.4277418
D630042P16RIK	1.4268718
SEC23IP	1.4267167
2900092E17RIK	1.4249319
LOC434495	1.4246451
TRP73	1.4231269
ELN	1.4217576
STK4	1.4205943
DDX19B	1.4198962
COL15A1	1.4156233
2410014A08RIK	1.4151373
ANTXR2	1.4148117
AI481772	1.4136244
XPO1	1.4125896
LOC382695	1.4114404
FBXW8	1.4109102
STS	1.4108207
CALR	1.4102498
STK22S1	1.4099704
GPR109B	1.4093121
BARHL1	1.4092627
NOL5	1.4080858
BCORL1	1.4077306
AW146020	1.4075305
ZFP574	1.4069573
IFNGR1	1.4067085
TNFRSF17	1.4061679
MMP2	1.4058696
ATF7IP	1.4036297
CAV2	1.4034207
HRG	1.4032899
CCHCR1	1.4032352
REXO1	1.4031448
PTPN1	1.4030831
CYP17A1	1.4020251
D930001I22RIK	1.400915
2810453I06RIK	1.3992254
GPRC5A	1.398346
INMT	1.3957034
HMGA1	1.3948449
PIM3	1.3940344
BC019206	1.3920785
D3ERTD300E	1.3915027
LOC209387	1.3898263
1190002A17RIK	1.3874743
SARA1	1.3858343
HERPUD1	1.3857123
MS4A4D	1.385226
IL31RA	1.3841493
LOC380809	1.3823276
ADCY6	1.3819642
1700006D24RIK	1.3804668
VCAM1	1.3786771
2700049P18RIK	1.3781173
4933433K01RIK	1.3772446
3010021M21RIK	1.3770628
FLRT2	1.375528
OAS1F	1.375446
PIAS1	1.3754352
PAFAH1B1	1.3743372
UBE2R2	1.3742363
ZFP36	1.3740845
A630055G03RIK	1.3718299
LFNG	1.3697255
TCE4	1.368117
D030011O10RIK	1.3675393
1700019A02RIK	1.363889
GPX4	1.3621598
FBXO46	1.3615284
EFNB1	1.3602936
DNAJB6	1.3588115
COX8C	1.3584564
1700012A03RIK	1.3570657
PLXNA1	1.3556174
EPS8L1	1.3543829
D19WSU12E	1.3543031
P2RY2	1.3541563
S100A10	1.3529949
CLN8	1.3524941
4833422F24RIK	1.3496857
1810013L24RIK	1.348986
CATNAL1	1.3485765
ZDHHC14	1.3484931
RIPK1	1.3483739
DAP	1.3416235
SFRP2	1.3406413
RIPK3	1.3397405
DNCLI2	1.3391702
ABCB4	1.338471
FMO3	1.3382497
AGTRAP	1.3375354
TRIM30	1.3349396
COMP	1.3347857
RAD51L1	1.3340546
GPR51	1.333953
ACTA1	1.3328485
CENPJ	1.332559
DIAP3	1.3324434
5930431H10	1.3313875
HDAC4	1.3302712
2610042L04RIK	1.3284795
EEF1B2	1.3284487
CSK	1.3282907
CDCA3	1.3245282
MAPRE2	1.3227664
D16ERTD472E	1.3208807
IGSF10	1.3206828
TMCC1	1.3199173
CHGB	1.31793
CNKSR3	1.3170577
AW210596	1.3147943
MRPS6	1.3132448
AP1G2	1.3117793
ANKRD17	1.3104571
2210023G05RIK	1.3091992
SMCX	1.3071523
WBSCR17	1.3071225
1300013B24RIK	1.3049259
CST13	1.3048491
OLFML2B	1.3039682
SULT5A1	1.3032594
GOLPH2	1.3030391
PSD	1.2969992
2900057D21RIK	1.2969275
RAPGEF6	1.2967033
EPN3	1.2965577
4930402H24RIK	1.2964585
1700041C02RIK	1.295273
CAPZA1	1.294489
WFS1	1.2914778
CDS2	1.2908133
PARP4	1.2896996
SLC39A6	1.2892518
BC024969	1.2882252
NR3C1	1.2864999
ZFP105	1.2851661
ANGPTL4	1.2836883
STEAP4	1.2827024
8430438D04RIK	1.2821367
BC026645	1.2814116
ARHGAP17	1.2764983
HRH3	1.275501
CXCL12	1.2748451
BC035954	1.2701925
AW125753	1.2694306
VMP	1.2691913
CPNE2	1.2684104
3830406C13RIK	1.2680722
MGI:1298390	1.2654612
G431001E03RIK	1.2654582
ASAH1	1.2633458
ODF1	1.2621866
PTPRK	1.2620883
POMC1	1.2609246
OPN3	1.2605425
1700034I23RIK	1.2600867
LAPTM4B	1.2559471
C330006D17RIK	1.2535833
GBP2	1.2517359
SPOCK2	1.2501514
4921505D17RIK	1.246968
STX3	1.2439675
POLD4	1.2435722
PYGB	1.2428323
CTDSP2	1.2405996
MANBA	1.2400266
SYTL2	1.2399011
LAMA4	1.2397507
REV1L	1.2396691
4631426J05RIK	1.2392492
B930062P21RIK	1.239161
SDK2	1.2366455
RPS21	1.2345953
ZFP87	1.2338458
KLRA1	1.2334042
KHSRP	1.2329934
NOTCH3	1.2327644
ARHGAP20	1.231313
RNF19	1.2290144
USP11	1.2272601
0610010F05RIK	1.2267759
4930553F24RIK	1.225134
B3GALT4	1.2230434
ZFP36L1	1.2226344
ST8SIA4	1.22251
MGI:1928940	1.2223637
USP25	1.2216794
EIF3S5	1.2204093
DNTT	1.2203728
SRGAP2	1.2202024
2810032E02RIK	1.2201654
4932442K08RIK	1.2184727
TTYH2	1.2171369
AF067063	1.2124704
MLZE	1.2112602
LOC245128	1.2102699
ATP6V1B2	1.2097722
PPHLN1	1.2086182
FGD3	1.2065809
ACTR2	1.2055665
CD1D2	1.2042608
CDC42EP3	1.203392
1500005P14RIK	1.2032896
ZFP75	1.2006925
CAMK2D	1.2003419
SF3A1	1.2002932
AI451006	1.2002419
CELSR2	1.1994755
TTC15	1.1976868
5830472F04RIK	1.1943785
HOMER3	1.1925974
MGI:1913996	1.1902118
TTC8	1.1901861
SVP2	1.1897111
1700022C02RIK	1.1890081
BB128963	1.1878433
ADA	1.1873637
1110020P09RIK	1.1870358
LOC434285	1.1862869
CANX	1.185456
CHEK2	1.1838737
6430526N21RIK	1.1833849
MGI:2686991	1.1818091
MSI1H	1.1792467
OSTM1	1.178313
PSMB9	1.1764544
RPS6KA3	1.1763555
MCM6	1.175849
RGS16	1.1728675
ALOX12P2	1.1728419
PLSCR3	1.1724344
NCB5OR	1.1720623
PPGB	1.1720337
PTPN6	1.1713358
PRKG1	1.1711694
A130022J15RIK	1.1694566
EXOSC10	1.1691302
IL1R1	1.1688036
6030423D04RIK	1.1678437
GLTSCR2	1.1672277
POLD1	1.1653292
OTOG	1.1652287
CENTD2	1.1647813
UHRF2	1.1642873
4931407G18RIK	1.1634185
SNX26	1.1627299
LRRC17	1.1626478
PITX3	1.1625406
B3GNT6	1.1601187
NDEL1	1.1589079
MMP14	1.158649
DDIT3	1.1583742
GPR65	1.1570997
KLK8	1.155536
CST9	1.1538953
MARCO	1.1525719
HSPA8	1.1503925
EGR1	1.145841
BC043118	1.1441478
SF3B2	1.1435896
TERF2	1.1427178
OGN	1.1403314
RAB35	1.1386716
PBK	1.1325502
PASK	1.1319218
VAMP8	1.1318086
RPP25	1.1304895
ZNF148	1.1301783
MFHAS1	1.1290953
D230004J03RIK	1.1281098
B230219D22RIK	1.1276764
MTMR11	1.1265138
PDE4B	1.1246096
MNAT1	1.1216857
OSBPL3	1.1210217
DERL3	1.1205004
D230002A01RIK	1.1195114
APAF1	1.1183213
KRTCAP2	1.1178318
MYO18A	1.1178205
MTNR1B	1.1155956
SORBS3	1.114026
KCNS3	1.1135347
RASIP1	1.1115619
5730409F24RIK	1.1101062
2310014H19RIK	1.109872
SCAMP2	1.109802
JAK3	1.1094099
ADAMTS16	1.1070741
NCOR1	1.1070733
ABCF1	1.105293
5730446D14RIK	1.1051598
5330401P04RIK	1.1040705
4632417N05RIK	1.1012287
AKR1B3	1.1008084
GALNTL2	1.0996667
DKKL1	1.0995035
3110049J23RIK	1.0983506
E130307J07RIK	1.0955213
PLEKHF1	1.0930629
LOC383189	1.0913973
LAT	1.0843691
9630042H07RIK	1.0815068
LRIG3	1.0814707
PPL	1.0801284
FLOT1	1.0787147
DHTKD1	1.0757357
SKIV2L2	1.0740762
MGI:1915033	1.0691516
PODXL	1.0682093
TIRAP	1.0670903
CDW92	1.0666808
IGK-V38	1.0652235
EDG5	1.0650717
2810046M22RIK	1.0643173
AP2A2	1.0641063
SEC31L1	1.0609893
PDGFD	1.060045
2700029E10RIK	1.0597689
RABL2A	1.0597451
6330583I20RIK	1.0586269
TBL1XR1	1.0583926
PAQR4	1.0579445
FGF11	1.057775
GLI3	1.0572706
ITGA5	1.056035
6330407G11RIK	1.0557978
NISCH	1.0543945
UBLE1A	1.0527298
MFSD1	1.0507405
CISH	1.0502042
BC010311	1.0474627
LGI2	1.0469624
5730407K14RIK	1.0442843
PRKAR1A	1.0424597
B3GALT3	1.0411799
NKG7	1.0365242
1110001M19RIK	1.035508
9130217G22RIK	1.0346831
ACTR3	1.033221
6430550H21RIK	1.028277
TRIM12	1.0279869
E030049G20RIK	1.0275578
1200015N20RIK	1.0275173
SLC38A1	1.0273249
4930469P12RIK	1.0258895
4921537D05RIK	1.0258573
PACS1	1.0256206
AGTPBP1	1.0252762
TREML1	1.0246125
KLK11	1.0236769
4930579G22RIK	1.0233516
4733401H21RIK	1.0226539
4921513D09RIK	1.022444
GDPD5	1.0224435
PELO	1.0222336
RNF103	1.0222056
CENTG3	1.0207623
D430043L16RIK	1.0187349
PON2	1.0177088
ARHGEF18	1.0176116
GRINA	1.0174576
PHACTR1	1.0165536
9430080K19RIK	1.0128679
GNPDA2	1.0125409
PLOD3	1.0108014
METAPL1	1.0086421
ANKRD27	1.0078351
4732415M23RIK	1.0064826
CUTL1	1.0055729
ANKRD12	1.0053796
EDNRB	1.0031539
1500031H01RIK	1.0022993
ACIN1	1.0009599
PPP1R3E	1.0000318
BC005662	0.9971317
CPNE3	0.9952792
HOXA2	0.99488384
NPR1	0.9946133
5033405K12RIK	0.99460214
1700049M11RIK	0.994347
CPNE5	0.9932458
C130036J11	0.99087083
1810008O21RIK	0.9908459
TBN	0.9907893
1700073E17RIK	0.9873623
HSPA12A	0.9846902
DOCK4	0.9827469
SVS5	0.98274064
CASP8	0.9814425
GPR30	0.98122954
LOC215714	0.9809814
MDM4	0.9809096
NR4A1	0.9793069
E2F6	0.97712857
ZFP212	0.97512126
LMAN1L	0.9732086
WDR48	0.972852
DEK	0.9703348
AUTS2	0.96966624
2810052M02RIK	0.9683899
SVS6	0.96626174
EDG3	0.9659558
CTPS	0.96438617
1700027M21RIK	0.9634965
SH3GL1	0.96211696
MOBK1B	0.9618295
2210417D09RIK	0.95793855
PIM1	0.9573616
IGHG	0.9555753
CATNB	0.95435107
ODC1	0.9510288
6530407C02RIK	0.94950926
3321401G04RIK	0.94894505
ZFYVE16	0.94811046
RHCG	0.9472051
2210418O10RIK	0.94489366
DNA2L	0.9440357
2610529C04RIK	0.9440097
MGI:3028594	0.942418
1810011O10RIK	0.94198734
ARHGEF12	0.94134
H47	0.9411035
PTPN11	0.9408194
H1FOO	0.9404691
PGF	0.9388851
MAPK9	0.938534
RARRES1	0.93724084
SLPI	0.9367034
CAPN1	0.9363924
RAP2IP	0.93595517
A930001N09RIK	0.93354553
AI851464	0.93278956
NFKBIA	0.9323856
2210403B10RIK	0.93138784
SERTAD1	0.92574185
RNASE6	0.9256608
SNTB1	0.92487806
PIGS	0.92253834
1810009A16RIK	0.921614
MYOM2	0.92077744
TNS	0.918728
SEPT4	0.91828287
9530051K01RIK	0.9181922
AP1S2	0.91770035
DEFB15	0.9169417
SLC4A1	0.9165321
SLC40A1	0.91583455
2600014C01RIK	0.91582537
DNAJC1	0.91462225
RNF150	0.9139038
9030409G11RIK	0.91347575
LGALS1	0.9119333
DOCK10	0.9117732
2900075A18RIK	0.9113974
DCTN5	0.9097864
AI114950	0.9093957
PCDHB21	0.908075
RHEBL1	0.90768266
NOVA1	0.905276
UPB1	0.9042217
PRR6	0.90365076
NDST2	0.9016708
4933424C13RIK	0.90025663
PPP1R14A	0.899412
5830427D03RIK	0.89788395
EHD2	0.89782083
SNX8	0.8951094
RBP7	0.89371914
ARF6	0.8932144
PTPRCAP	0.893103
GAS1	0.8915528
TNFRSF12A	0.89148843
MRPL54	0.8914024
GNB2L1	0.8901186
CARHSP1	0.88837343
ATXN7	0.88813233
SLC6A6	0.8864464
4632413K17RIK	0.8846535
BIRC2	0.88427305
ZMYND17	0.8810304
WDR37	0.8791968
1110063F24RIK	0.87805593
FBLN1	0.87678343
DCTN6	0.87468827
4921526G09RIK	0.87381274
BC019943	0.87352854
SLC39A10	0.8734991
9430071P14RIK	0.871577
ROCK1	0.87117326
AW112010	0.87040275
1300012G16RIK	0.8703101
E430029F06	0.86954606
VIPR1	0.8683838
RBBP6	0.867406
1700021P22RIK	0.86728996
9030607L17RIK	0.86686224
TLX1	0.8646841
EIF4B	0.8598248
UTS2R	0.85894775
EPC1	0.8588399
1600025M17RIK	0.8587676
ANGPT2	0.858737
[truncated: 5,092 more rows]
