# Supplementary material for: Network-based integration of molecular and physiological data elucidates regulatory mechanisms underlying adaptation to high-fat diet
Source: Genes Nutr. 2015 May 28;10(4):22. doi: 10.1007/s12263-015-0470-6 (PMC4446272; doi:10.1007/s12263-015-0470-6)
Supplement: Supplementary file 4 — Supplementary material 4 (ZIP 6984 kb) [file 12263_2015_470_MOESM4_ESM.zip › HF LF 12 w GSEA result/ENVELOPE.xls]

NAME	PROBE	GENE SYMBOL	GENE_TITLE	RANK IN GENE LIST	RANK METRIC SCORE	RUNNING ES	CORE ENRICHMENT
row_0	MCL1	null	null	214	4.477817535400391	-0.007862232	No
row_1	RAB11FIP5	null	null	339	3.7593650817871094	-0.0065302094	No
row_2	SCRN1	null	null	487	3.1567211151123047	-0.011522274	No
row_3	NUP98	null	null	563	2.9308676719665527	-0.007395223	No
row_4	LBR	null	null	697	2.5912537574768066	-0.013250541	No
row_5	GATM	null	null	808	2.3483994007110596	-0.017055722	No
row_6	COX6B2	null	null	1180	1.7846145629882812	-0.060906187	No
row_7	LMNB1	null	null	1185	1.7774076461791992	-0.052491527	No
row_8	BCL2	null	null	1486	1.4407455921173096	-0.08796195	No
row_9	DDX19B	null	null	1505	1.4198962450027466	-0.083349645	No
row_10	XPO1	null	null	1510	1.4125895500183105	-0.07677913	No
row_11	EPC1	null	null	1997	0.8588399291038513	-0.1416981	No
row_12	NUP50	null	null	2125	0.7478142380714417	-0.15601684	No
row_13	NRM	null	null	2283	0.6095134019851685	-0.17531002	No
row_14	PSEN1	null	null	2304	0.586999773979187	-0.17519298	No
row_15	RANGAP1	null	null	2427	0.47751373052597046	-0.19016552	No
row_16	NUP160	null	null	2544	0.3683185577392578	-0.20483497	No
row_17	NUP153	null	null	2926	0.06374389678239822	-0.25880945	No
row_18	AAAS	null	null	3317	-0.20946520566940308	-0.31332994	No
row_19	OXA1L	null	null	3411	-0.2817744314670563	-0.3251591	No
row_20	UCP3	null	null	3585	-0.3989706039428711	-0.34779674	No
row_21	CASP7	null	null	3823	-0.5727337002754211	-0.3786767	No
row_22	MPV17	null	null	3962	-0.6834729313850403	-0.3948883	No
row_23	NUTF2	null	null	4039	-0.7293139100074768	-0.40203252	No
row_24	ALAS2	null	null	4053	-0.7408088445663452	-0.4001404	No
row_25	NUP133	null	null	4218	-0.8523853421211243	-0.41920346	No
row_26	IPO7	null	null	4235	-0.8639928698539734	-0.4171162	No
row_27	NPC1	null	null	4314	-0.9215882420539856	-0.42357346	No
row_28	ABCB6	null	null	4326	-0.9297989010810852	-0.420441	No
row_29	RANBP2	null	null	4589	-1.132919430732727	-0.45205206	No
row_30	MFN2	null	null	4803	-1.2718359231948853	-0.47597784	No
row_31	MATR3	null	null	4888	-1.346463680267334	-0.48114246	No
row_32	PPOX	null	null	5159	-1.558083176612854	-0.51174444	No
row_33	RTN4	null	null	5364	-1.7440763711929321	-0.5320005	No
row_34	ABCF2	null	null	5491	-1.8923686742782593	-0.540391	No
row_35	KPNA3	null	null	5560	-1.9589786529541016	-0.54017925	No
row_36	ABCB7	null	null	5622	-2.0337677001953125	-0.53859186	No
row_37	TIMM17A	null	null	5814	-2.2881672382354736	-0.5542449	Yes
row_38	PHB	null	null	5891	-2.383899450302124	-0.55302525	Yes
row_39	KPNB1	null	null	5916	-2.4229280948638916	-0.54419774	Yes
row_40	NDUFA2	null	null	5941	-2.459317922592163	-0.5351863	Yes
row_41	KPNA1	null	null	5969	-2.484788179397583	-0.5264736	Yes
row_42	ATP5E	null	null	6002	-2.5219428539276123	-0.51828563	Yes
row_43	POLA1	null	null	6023	-2.5374770164489746	-0.50830907	Yes
row_44	PARP1	null	null	6092	-2.629197597503662	-0.50470936	Yes
row_45	MAOB	null	null	6130	-2.68921160697937	-0.49638847	Yes
row_46	NUP54	null	null	6235	-2.875699520111084	-0.49667308	Yes
row_47	RHOT2	null	null	6381	-3.1396756172180176	-0.5014663	Yes
row_48	TIMM50	null	null	6437	-3.2705769538879395	-0.4927718	Yes
row_49	MRPL32	null	null	6491	-3.416795015335083	-0.48305318	Yes
row_50	MTX2	null	null	6514	-3.4729082584381104	-0.46863306	Yes
row_51	NDUFS2	null	null	6521	-3.4861197471618652	-0.45186597	Yes
row_52	HTATIP2	null	null	6534	-3.5154964923858643	-0.43580547	Yes
row_53	TIMM9	null	null	6556	-3.552725076675415	-0.42083934	Yes
row_54	SURF1	null	null	6573	-3.595534324645996	-0.4049443	Yes
row_55	SLC25A11	null	null	6582	-3.6194145679473877	-0.38778844	Yes
row_56	UQCRC1	null	null	6607	-3.702045202255249	-0.37249506	Yes
row_57	TIMM8B	null	null	6651	-3.8347208499908447	-0.3592387	Yes
row_58	MRPL19	null	null	6652	-3.837146759033203	-0.33984214	Yes
row_59	RAE1	null	null	6654	-3.8440823554992676	-0.32055303	Yes
row_60	CYCS	null	null	6766	-4.279553413391113	-0.31473884	Yes
row_61	NDUFA9	null	null	6784	-4.355831623077393	-0.29514304	Yes
row_62	ACN9	null	null	6793	-4.400348663330078	-0.2740396	Yes
row_63	COX15	null	null	6801	-4.4426679611206055	-0.25257972	Yes
row_64	PMPCA	null	null	6817	-4.5137529373168945	-0.2319006	Yes
row_65	SDHD	null	null	6818	-4.522510051727295	-0.20903955	Yes
row_66	OPA1	null	null	6841	-4.613822937011719	-0.18885216	Yes
row_67	PTGER3	null	null	6866	-4.786989212036133	-0.16807446	Yes
row_68	ATP5B	null	null	6904	-5.071944713592529	-0.14770895	Yes
row_69	NDUFS4	null	null	6939	-5.391303062438965	-0.12530158	Yes
row_70	NDUFA1	null	null	6941	-5.39741325378418	-0.09816045	Yes
row_71	NDUFAB1	null	null	6957	-5.580678462982178	-0.072088085	Yes
row_72	TIMM10	null	null	6965	-5.683917045593262	-0.04435377	Yes
row_73	NDUFA6	null	null	6987	-6.084470272064209	-0.016589826	Yes
row_74	NDUFS1	null	null	6998	-6.185694694519043	0.0132534215	Yes
