# Supplementary material for: Network-based integration of molecular and physiological data elucidates regulatory mechanisms underlying adaptation to high-fat diet
Source: Genes Nutr. 2015 May 28;10(4):22. doi: 10.1007/s12263-015-0470-6 (PMC4446272; doi:10.1007/s12263-015-0470-6)
Supplement: Supplementary file 4 — Supplementary material 4 (ZIP 6984 kb) [file 12263_2015_470_MOESM4_ESM.zip › HF LF 12 w GSEA result/EXTRACELLULAR_MATRIX.xls]

NAME	PROBE	GENE SYMBOL	GENE_TITLE	RANK IN GENE LIST	RANK METRIC SCORE	RUNNING ES	CORE ENRICHMENT
row_0	DST	null	null	26	7.072182655334473	0.08340795	Yes
row_1	CD248	null	null	59	6.073220252990723	0.1536639	Yes
row_2	EFEMP2	null	null	90	5.4329729080200195	0.21631877	Yes
row_3	FBLN2	null	null	162	4.842272758483887	0.26589033	Yes
row_4	ECM1	null	null	173	4.693586826324463	0.32227355	Yes
row_5	FBN1	null	null	210	4.5044636726379395	0.372644	Yes
row_6	COL1A2	null	null	243	4.293889999389648	0.42098805	Yes
row_7	COL6A3	null	null	308	3.879542589187622	0.4596957	Yes
row_8	SGCD	null	null	332	3.794757127761841	0.5031682	Yes
row_9	COL5A1	null	null	473	3.2152321338653564	0.52292717	Yes
row_10	LTBP4	null	null	610	2.7939693927764893	0.5380651	Yes
row_11	LAMB2	null	null	679	2.625156879425049	0.56075865	Yes
row_12	COL8A1	null	null	753	2.451385259628296	0.5806038	Yes
row_13	FMOD	null	null	967	2.0914173126220703	0.57618046	Yes
row_14	CTGF	null	null	1033	1.9941068887710571	0.5915278	Yes
row_15	COL3A1	null	null	1222	1.7317744493484497	0.58621764	Yes
row_16	LUM	null	null	1357	1.5824413299560547	0.5867194	Yes
row_17	COL15A1	null	null	1506	1.4156233072280884	0.5831832	Yes
row_18	COMP	null	null	1589	1.3347856998443604	0.5880027	Yes
row_19	LAMA4	null	null	1664	1.2397507429122925	0.59278524	Yes
row_20	SNTB1	null	null	1934	0.9248780608177185	0.56606203	No
row_21	FBLN1	null	null	1980	0.8767834305763245	0.5704836	No
row_22	TGFB1	null	null	2164	0.7175689935684204	0.55339223	No
row_23	SNTB2	null	null	2357	0.5462964177131653	0.53291655	No
row_24	COL4A2	null	null	3059	-0.03904424235224724	0.4340774	No
row_25	COL5A3	null	null	3685	-0.4748837947845459	0.35137346	No
row_26	DMD	null	null	3717	-0.4962683618068695	0.35309267	No
row_27	CHAD	null	null	4085	-0.7616897821426392	0.31047493	No
row_28	MAGEE1	null	null	4270	-0.8914877772331238	0.2953836	No
row_29	COL4A3	null	null	4340	-0.9427664279937744	0.29721734	No
row_30	MGP	null	null	4369	-0.9650179743766785	0.30513412	No
row_31	NID2	null	null	5234	-1.6221001148223877	0.20269547	No
row_32	ADAMTS9	null	null	5598	-1.997872233390808	0.17586765	No
row_33	TINAG	null	null	6242	-2.8846516609191895	0.12028894	No
