# Supplementary material for: Network-based integration of molecular and physiological data elucidates regulatory mechanisms underlying adaptation to high-fat diet
Source: Genes Nutr. 2015 May 28;10(4):22. doi: 10.1007/s12263-015-0470-6 (PMC4446272; doi:10.1007/s12263-015-0470-6)
Supplement: Supplementary file 4 — Supplementary material 4 (ZIP 6984 kb) [file 12263_2015_470_MOESM4_ESM.zip › HF LF 12 w GSEA result/EXTRACELLULAR_REGION.xls]

NAME	PROBE	GENE SYMBOL	GENE_TITLE	RANK IN GENE LIST	RANK METRIC SCORE	RUNNING ES	CORE ENRICHMENT
row_0	SFRP4	null	null	5	8.682512283325195	0.02621386	Yes
row_1	EMILIN2	null	null	10	8.199463844299316	0.051073227	Yes
row_2	CCL7	null	null	17	7.529942989349365	0.073567815	Yes
row_3	DST	null	null	26	7.072182655334473	0.0943545	Yes
row_4	LOXL2	null	null	53	6.170945644378662	0.10975447	Yes
row_5	CD248	null	null	59	6.073220252990723	0.12787418	Yes
row_6	SLIT3	null	null	60	6.051670551300049	0.14664677	Yes
row_7	TNFAIP2	null	null	66	5.9391350746154785	0.16435052	Yes
row_8	EFEMP2	null	null	90	5.4329729080200195	0.1778931	Yes
row_9	C2	null	null	103	5.275936126708984	0.19253196	Yes
row_10	EDN1	null	null	136	4.966221809387207	0.20333113	Yes
row_11	CALCA	null	null	138	4.9569220542907715	0.21856381	Yes
row_12	PTHLH	null	null	145	4.908579349517822	0.23292679	Yes
row_13	CCL2	null	null	148	4.900289535522461	0.24783985	Yes
row_14	FBLN2	null	null	162	4.842272758483887	0.26098952	Yes
row_15	ECM1	null	null	173	4.693586826324463	0.27410978	Yes
row_16	LBP	null	null	176	4.677242755889893	0.28833094	Yes
row_17	TGFBI	null	null	181	4.636138439178467	0.3021367	Yes
row_18	CPB2	null	null	197	4.579110622406006	0.3141821	Yes
row_19	F13A1	null	null	201	4.542845726013184	0.3278424	Yes
row_20	FBN1	null	null	210	4.5044636726379395	0.3406639	Yes
row_21	LOXL1	null	null	211	4.488797187805176	0.3545884	Yes
row_22	LEP	null	null	227	4.386693000793457	0.36603692	Yes
row_23	COL1A2	null	null	243	4.293889999389648	0.3771976	Yes
row_24	C1QB	null	null	264	4.1439104080200195	0.38717327	Yes
row_25	PVR	null	null	284	4.051138401031494	0.3970051	Yes
row_26	ADM	null	null	301	3.945038080215454	0.4069397	Yes
row_27	COL6A3	null	null	308	3.879542589187622	0.41811052	Yes
row_28	GPC1	null	null	322	3.8440186977386475	0.42816356	Yes
row_29	SGCD	null	null	332	3.794757127761841	0.43863958	Yes
row_30	TNFRSF11B	null	null	341	3.7528271675109863	0.44912946	Yes
row_31	FGF2	null	null	348	3.7179651260375977	0.45979908	Yes
row_32	C1QA	null	null	376	3.595731258392334	0.46706665	Yes
row_33	LGALS7	null	null	448	3.3224294185638428	0.46715277	Yes
row_34	COL5A1	null	null	473	3.2152321338653564	0.47367185	Yes
row_35	APOE	null	null	478	3.192612409591675	0.4829997	Yes
row_36	CCL4	null	null	486	3.1573309898376465	0.49178627	Yes
row_37	PCSK5	null	null	489	3.153421640396118	0.5012805	Yes
row_38	SERPINF1	null	null	516	3.065967559814453	0.5070486	Yes
row_39	PCSK2	null	null	588	2.8485026359558105	0.5056646	Yes
row_40	LTBP4	null	null	610	2.7939693927764893	0.5113087	Yes
row_41	EBI3	null	null	654	2.681731939315796	0.51343787	Yes
row_42	LAMB2	null	null	679	2.625156879425049	0.51812655	Yes
row_43	IL27	null	null	684	2.6145143508911133	0.5256611	Yes
row_44	IFI30	null	null	703	2.5773770809173584	0.5310652	Yes
row_45	PCSK1N	null	null	724	2.5214953422546387	0.53600806	Yes
row_46	COL8A1	null	null	753	2.451385259628296	0.5395819	Yes
row_47	SPN	null	null	761	2.439249277114868	0.5461409	Yes
row_48	GPX3	null	null	930	2.135756015777588	0.52858305	No
row_49	FMOD	null	null	967	2.0914173126220703	0.52988863	No
row_50	CTRL	null	null	991	2.049729585647583	0.5329362	No
row_51	CTGF	null	null	1033	1.9941068887710571	0.53322023	No
row_52	HBEGF	null	null	1139	1.8480243682861328	0.52383846	No
row_53	PSAP	null	null	1179	1.7854747772216797	0.5237631	No
row_54	COL3A1	null	null	1222	1.7317744493484497	0.5230894	No
row_55	NOG	null	null	1310	1.6383051872253418	0.5156481	No
row_56	VWF	null	null	1356	1.582545280456543	0.51407963	No
row_57	LUM	null	null	1357	1.5824413299560547	0.5189885	No
row_58	CXCL9	null	null	1395	1.5429680347442627	0.51844877	No
row_59	COL15A1	null	null	1506	1.4156233072280884	0.50700593	No
row_60	MMP2	null	null	1524	1.4058696031570435	0.50891995	No
row_61	COMP	null	null	1589	1.3347856998443604	0.5038479	No
row_62	ANGPTL4	null	null	1633	1.2836883068084717	0.50164026	No
row_63	LAMA4	null	null	1664	1.2397507429122925	0.5011676	No
row_64	KLK8	null	null	1750	1.1555360555648804	0.49251664	No
row_65	RAB35	null	null	1759	1.138671636581421	0.49489728	No
row_66	DKKL1	null	null	1793	1.099503517150879	0.49355775	No
row_67	RNASE6	null	null	1933	0.9256607890129089	0.47642055	No
row_68	SNTB1	null	null	1934	0.9248780608177185	0.47928956	No
row_69	FBLN1	null	null	1980	0.8767834305763245	0.4755318	No
row_70	ANGPT2	null	null	1999	0.8587369918823242	0.4756046	No
row_71	IL16	null	null	2050	0.8117731809616089	0.4709254	No
row_72	TGFB1	null	null	2164	0.7175689935684204	0.4568853	No
row_73	NUCB2	null	null	2260	0.636885404586792	0.445186	No
row_74	SNTB2	null	null	2357	0.5462964177131653	0.43306172	No
row_75	FLT1	null	null	2449	0.4507606625556946	0.42136082	No
row_76	INHA	null	null	2493	0.41743969917297363	0.41646603	No
row_77	PRG2	null	null	2635	0.2876031696796417	0.39706165	No
row_78	CFH	null	null	2652	0.2745174169540405	0.39561006	No
row_79	FGG	null	null	2668	0.2611658573150635	0.394261	No
row_80	APOA1	null	null	2721	0.22978094220161438	0.38748857	No
row_81	COPA	null	null	2729	0.22350116074085236	0.38717425	No
row_82	HYAL1	null	null	2737	0.2198483645915985	0.3868486	No
row_83	INHBA	null	null	2769	0.19390366971492767	0.38298774	No
row_84	KLK10	null	null	2846	0.12634696066379547	0.3724397	No
row_85	FXYD6	null	null	2902	0.07819878309965134	0.3647652	No
row_86	PLA2G2D	null	null	2954	0.04358062893152237	0.35755908	No
row_87	NPY	null	null	2955	0.04186173155903816	0.35768893	No
row_88	FGL2	null	null	2956	0.04123634472489357	0.35781685	No
row_89	COL4A2	null	null	3059	-0.03904424235224724	0.34325537	No
row_90	RNH1	null	null	3125	-0.08382127434015274	0.33415884	No
row_91	FGB	null	null	3145	-0.09576571732759476	0.33172092	No
row_92	FGF10	null	null	3147	-0.09677214920520782	0.33187717	No
row_93	MMP9	null	null	3178	-0.11954095959663391	0.32792956	No
row_94	RTN3	null	null	3227	-0.15179160237312317	0.32149097	No
row_95	IL15	null	null	3302	-0.19955848157405853	0.31145793	No
row_96	ERBB2	null	null	3335	-0.22577622532844543	0.307552	No
row_97	TGFB2	null	null	3518	-0.3555966913700104	0.28245673	No
row_98	CLEC11A	null	null	3542	-0.3693942427635193	0.28029183	No
row_99	TFRC	null	null	3560	-0.3818724751472473	0.2790293	No
row_100	NUCB1	null	null	3639	-0.44312483072280884	0.26917604	No
row_101	MYOC	null	null	3658	-0.45684894919395447	0.26800215	No
row_102	COL5A3	null	null	3685	-0.4748837947845459	0.26573265	No
row_103	DMD	null	null	3717	-0.4962683618068695	0.26280975	No
row_104	CABP4	null	null	3728	-0.5015188455581665	0.262926	No
row_105	LIPE	null	null	3816	-0.5635133981704712	0.25215065	No
row_106	RNPEP	null	null	3863	-0.6007890105247498	0.24739279	No
row_107	CDH13	null	null	4038	-0.7282805442810059	0.22460517	No
row_108	CHAD	null	null	4085	-0.7616897821426392	0.2203464	No
row_109	LPL	null	null	4122	-0.7828012108802795	0.2175926	No
row_110	IK	null	null	4228	-0.8572459816932678	0.20513739	No
row_111	MAGEE1	null	null	4270	-0.8914877772331238	0.20200099	No
row_112	CD5L	null	null	4293	-0.9080564975738525	0.20165099	No
row_113	WFDC12	null	null	4317	-0.9228746891021729	0.20120302	No
row_114	COL4A3	null	null	4340	-0.9427664279937744	0.2009607	No
row_115	CX3CL1	null	null	4357	-0.9563348889350891	0.20162414	No
row_116	MGP	null	null	4369	-0.9650179743766785	0.20303427	No
row_117	LGALS3BP	null	null	4377	-0.9706078767776489	0.2050375	No
row_118	CRISP1	null	null	4427	-1.0077788829803467	0.20111029	No
row_119	SECTM1	null	null	4442	-1.0168235301971436	0.20224926	No
row_120	PNLIPRP1	null	null	4463	-1.0290751457214355	0.20256257	No
row_121	VTN	null	null	4496	-1.0592583417892456	0.20124213	No
row_122	IGFBP1	null	null	4662	-1.1704355478286743	0.18112163	No
row_123	IFNAR2	null	null	4675	-1.1829586029052734	0.18306386	No
row_124	ANGPTL3	null	null	4934	-1.3718043565750122	0.15018094	No
row_125	IGFALS	null	null	5017	-1.446962833404541	0.14286584	No
row_126	IL18BP	null	null	5101	-1.5165929794311523	0.13562278	No
row_127	HDGF	null	null	5136	-1.5452932119369507	0.13552216	No
row_128	KL	null	null	5203	-1.5967351198196411	0.13097481	No
row_129	NID2	null	null	5234	-1.6221001148223877	0.13168824	No
row_130	MMP7	null	null	5262	-1.6421544551849365	0.13289571	No
row_131	CDA	null	null	5351	-1.734245777130127	0.12560809	No
row_132	SDF2	null	null	5391	-1.7852357625961304	0.12553205	No
row_133	SPINT1	null	null	5537	-1.9353744983673096	0.11066336	No
row_134	EFNA5	null	null	5588	-1.990735411643982	0.10964137	No
row_135	ADAMTS9	null	null	5598	-1.997872233390808	0.114543356	No
row_136	ANGPTL1	null	null	5702	-2.1509809494018555	0.10638926	No
row_137	FIGF	null	null	6015	-2.529576301574707	0.069324665	No
row_138	TINAG	null	null	6242	-2.8846516609191895	0.045740977	No
row_139	PLA2G4B	null	null	6322	-3.0269954204559326	0.043759055	No
row_140	ORM1	null	null	6398	-3.186493158340454	0.042847693	No
row_141	ORM2	null	null	6469	-3.3629777431488037	0.04320353	No
row_142	CTF1	null	null	6770	-4.289758682250977	0.013326473	No
row_143	APOA1BP	null	null	6850	-4.69379997253418	0.016515065	No
row_144	IDE	null	null	6976	-5.813086986541748	0.016554177	No
