# Supplementary material for: Network-based integration of molecular and physiological data elucidates regulatory mechanisms underlying adaptation to high-fat diet
Source: Genes Nutr. 2015 May 28;10(4):22. doi: 10.1007/s12263-015-0470-6 (PMC4446272; doi:10.1007/s12263-015-0470-6)
Supplement: Supplementary file 4 — Supplementary material 4 (ZIP 6984 kb) [file 12263_2015_470_MOESM4_ESM.zip › HF LF 12 w GSEA result/EXTRACELLULAR_REGION_PART.xls]

NAME	PROBE	GENE SYMBOL	GENE_TITLE	RANK IN GENE LIST	RANK METRIC SCORE	RUNNING ES	CORE ENRICHMENT
row_0	SFRP4	null	null	5	8.682512283325195	0.032082696	Yes
row_1	CCL7	null	null	17	7.529942989349365	0.058951303	Yes
row_2	DST	null	null	26	7.072182655334473	0.084520705	Yes
row_3	LOXL2	null	null	53	6.170945644378662	0.10410527	Yes
row_4	CD248	null	null	59	6.073220252990723	0.12633099	Yes
row_5	SLIT3	null	null	60	6.051670551300049	0.14919205	Yes
row_6	TNFAIP2	null	null	66	5.9391350746154785	0.17091124	Yes
row_7	EFEMP2	null	null	90	5.4329729080200195	0.18813805	Yes
row_8	C2	null	null	103	5.275936126708984	0.20634848	Yes
row_9	EDN1	null	null	136	4.966221809387207	0.22052194	Yes
row_10	CALCA	null	null	138	4.9569220542907715	0.23910408	Yes
row_11	PTHLH	null	null	145	4.908579349517822	0.25678685	Yes
row_12	CCL2	null	null	148	4.900289535522461	0.27501172	Yes
row_13	FBLN2	null	null	162	4.842272758483887	0.29144055	Yes
row_14	ECM1	null	null	173	4.693586826324463	0.30773777	Yes
row_15	LBP	null	null	176	4.677242755889893	0.32512003	Yes
row_16	TGFBI	null	null	181	4.636138439178467	0.34206033	Yes
row_17	CPB2	null	null	197	4.579110622406006	0.35720834	Yes
row_18	FBN1	null	null	210	4.5044636726379395	0.3725044	Yes
row_19	LEP	null	null	227	4.386693000793457	0.3867822	Yes
row_20	COL1A2	null	null	243	4.293889999389648	0.40085277	Yes
row_21	C1QB	null	null	264	4.1439104080200195	0.41364	Yes
row_22	PVR	null	null	284	4.051138401031494	0.42622015	Yes
row_23	ADM	null	null	301	3.945038080215454	0.4388295	Yes
row_24	COL6A3	null	null	308	3.879542589187622	0.45262495	Yes
row_25	GPC1	null	null	322	3.8440186977386475	0.46528274	Yes
row_26	SGCD	null	null	332	3.794757127761841	0.47832784	Yes
row_27	FGF2	null	null	348	3.7179651260375977	0.49022275	Yes
row_28	C1QA	null	null	376	3.595731258392334	0.49993575	Yes
row_29	LGALS7	null	null	448	3.3224294185638428	0.50230896	Yes
row_30	COL5A1	null	null	473	3.2152321338653564	0.5110146	Yes
row_31	CCL4	null	null	486	3.1573309898376465	0.5212217	Yes
row_32	PCSK5	null	null	489	3.153421640396118	0.53284746	Yes
row_33	PCSK2	null	null	588	2.8485026359558105	0.52955997	Yes
row_34	LTBP4	null	null	610	2.7939693927764893	0.53710425	Yes
row_35	EBI3	null	null	654	2.681731939315796	0.5410709	Yes
row_36	LAMB2	null	null	679	2.625156879425049	0.5475474	Yes
row_37	IL27	null	null	684	2.6145143508911133	0.55685073	Yes
row_38	PCSK1N	null	null	724	2.5214953422546387	0.5607855	Yes
row_39	COL8A1	null	null	753	2.451385259628296	0.5660322	Yes
row_40	SPN	null	null	761	2.439249277114868	0.5742433	Yes
row_41	GPX3	null	null	930	2.135756015777588	0.55822885	No
row_42	FMOD	null	null	967	2.0914173126220703	0.56096894	No
row_43	CTRL	null	null	991	2.049729585647583	0.5654151	No
row_44	CTGF	null	null	1033	1.9941068887710571	0.56707084	No
row_45	HBEGF	null	null	1139	1.8480243682861328	0.5590004	No
row_46	PSAP	null	null	1179	1.7854747772216797	0.5601547	No
row_47	COL3A1	null	null	1222	1.7317744493484497	0.56067604	No
row_48	NOG	null	null	1310	1.6383051872253418	0.55439365	No
row_49	LUM	null	null	1357	1.5824413299560547	0.5537775	No
row_50	CXCL9	null	null	1395	1.5429680347442627	0.5543024	No
row_51	COL15A1	null	null	1506	1.4156233072280884	0.5438818	No
row_52	MMP2	null	null	1524	1.4058696031570435	0.54675573	No
row_53	COMP	null	null	1589	1.3347856998443604	0.54262376	No
row_54	LAMA4	null	null	1664	1.2397507429122925	0.5366993	No
row_55	KLK8	null	null	1750	1.1555360555648804	0.5288799	No
row_56	RAB35	null	null	1759	1.138671636581421	0.5320346	No
row_57	DKKL1	null	null	1793	1.099503517150879	0.5314576	No
row_58	SNTB1	null	null	1934	0.9248780608177185	0.5148827	No
row_59	FBLN1	null	null	1980	0.8767834305763245	0.51174414	No
row_60	ANGPT2	null	null	1999	0.8587369918823242	0.5124079	No
row_61	IL16	null	null	2050	0.8117731809616089	0.50830704	No
row_62	TGFB1	null	null	2164	0.7175689935684204	0.49481937	No
row_63	NUCB2	null	null	2260	0.636885404586792	0.48360717	No
row_64	SNTB2	null	null	2357	0.5462964177131653	0.47190943	No
row_65	FLT1	null	null	2449	0.4507606625556946	0.4605675	No
row_66	INHA	null	null	2493	0.41743969917297363	0.45598045	No
row_67	CFH	null	null	2652	0.2745174169540405	0.4343684	No
row_68	FGG	null	null	2668	0.2611658573150635	0.43320477	No
row_69	APOA1	null	null	2721	0.22978094220161438	0.42661867	No
row_70	COPA	null	null	2729	0.22350116074085236	0.42645955	No
row_71	HYAL1	null	null	2737	0.2198483645915985	0.4262866	No
row_72	INHBA	null	null	2769	0.19390366971492767	0.4225753	No
row_73	FXYD6	null	null	2902	0.07819878309965134	0.4039487	No
row_74	NPY	null	null	2955	0.04186173155903816	0.3966527	No
row_75	FGL2	null	null	2956	0.04123634472489357	0.39680848	No
row_76	COL4A2	null	null	3059	-0.03904424235224724	0.3823344	No
row_77	RNH1	null	null	3125	-0.08382127434015274	0.3733334	No
row_78	FGB	null	null	3145	-0.09576571732759476	0.37097156	No
row_79	FGF10	null	null	3147	-0.09677214920520782	0.37119377	No
row_80	MMP9	null	null	3178	-0.11954095959663391	0.3673449	No
row_81	RTN3	null	null	3227	-0.15179160237312317	0.36103758	No
row_82	IL15	null	null	3302	-0.19955848157405853	0.35118362	No
row_83	NUCB1	null	null	3639	-0.44312483072280884	0.30469248	No
row_84	MYOC	null	null	3658	-0.45684894919395447	0.303838	No
row_85	COL5A3	null	null	3685	-0.4748837947845459	0.3019049	No
row_86	DMD	null	null	3717	-0.4962683618068695	0.2993358	No
row_87	LIPE	null	null	3816	-0.5635133981704712	0.2874164	No
row_88	CDH13	null	null	4038	-0.7282805442810059	0.25848752	No
row_89	CHAD	null	null	4085	-0.7616897821426392	0.25477087	No
row_90	IK	null	null	4228	-0.8572459816932678	0.23765375	No
row_91	MAGEE1	null	null	4270	-0.8914877772331238	0.23514418	No
row_92	CD5L	null	null	4293	-0.9080564975738525	0.23542082	No
row_93	WFDC12	null	null	4317	-0.9228746891021729	0.2356101	No
row_94	COL4A3	null	null	4340	-0.9427664279937744	0.23601787	No
row_95	MGP	null	null	4369	-0.9650179743766785	0.2356496	No
row_96	LGALS3BP	null	null	4377	-0.9706078767776489	0.23831277	No
row_97	CRISP1	null	null	4427	-1.0077788829803467	0.23509572	No
row_98	SECTM1	null	null	4442	-1.0168235301971436	0.23693003	No
row_99	VTN	null	null	4496	-1.0592583417892456	0.23333406	No
row_100	IGFBP1	null	null	4662	-1.1704355478286743	0.21410303	No
row_101	ANGPTL3	null	null	4934	-1.3718043565750122	0.18043774	No
row_102	IGFALS	null	null	5017	-1.446962833404541	0.17414926	No
row_103	HDGF	null	null	5136	-1.5452932119369507	0.16307169	No
row_104	KL	null	null	5203	-1.5967351198196411	0.15964258	No
row_105	NID2	null	null	5234	-1.6221001148223877	0.16146983	No
row_106	MMP7	null	null	5262	-1.6421544551849365	0.16380289	No
row_107	SDF2	null	null	5391	-1.7852357625961304	0.15219826	No
row_108	EFNA5	null	null	5588	-1.990735411643982	0.13162223	No
row_109	ADAMTS9	null	null	5598	-1.997872233390808	0.13787933	No
row_110	ANGPTL1	null	null	5702	-2.1509809494018555	0.13124007	No
row_111	FIGF	null	null	6015	-2.529576301574707	0.09607113	No
row_112	TINAG	null	null	6242	-2.8846516609191895	0.074571535	No
row_113	ORM1	null	null	6398	-3.186493158340454	0.06438993	No
row_114	ORM2	null	null	6469	-3.3629777431488037	0.06705966	No
row_115	IDE	null	null	6976	-5.813086986541748	0.016485034	No
