# Supplementary material for: Network-based integration of molecular and physiological data elucidates regulatory mechanisms underlying adaptation to high-fat diet
Source: Genes Nutr. 2015 May 28;10(4):22. doi: 10.1007/s12263-015-0470-6 (PMC4446272; doi:10.1007/s12263-015-0470-6)
Supplement: Supplementary file 4 — Supplementary material 4 (ZIP 6984 kb) [file 12263_2015_470_MOESM4_ESM.zip › HF LF 12 w GSEA result/EXTRACELLULAR_SPACE.xls]

NAME	PROBE	GENE SYMBOL	GENE_TITLE	RANK IN GENE LIST	RANK METRIC SCORE	RUNNING ES	CORE ENRICHMENT
row_0	SFRP4	null	null	5	8.682512283325195	0.04537515	Yes
row_1	CCL7	null	null	17	7.529942989349365	0.08377618	Yes
row_2	LOXL2	null	null	53	6.170945644378662	0.11153922	Yes
row_3	SLIT3	null	null	60	6.051670551300049	0.14280666	Yes
row_4	TNFAIP2	null	null	66	5.9391350746154785	0.1736194	Yes
row_5	C2	null	null	103	5.275936126708984	0.19648889	Yes
row_6	EDN1	null	null	136	4.966221809387207	0.21828502	Yes
row_7	CALCA	null	null	138	4.9569220542907715	0.2444547	Yes
row_8	PTHLH	null	null	145	4.908579349517822	0.26965436	Yes
row_9	CCL2	null	null	148	4.900289535522461	0.29538074	Yes
row_10	LBP	null	null	176	4.677242755889893	0.3163563	Yes
row_11	TGFBI	null	null	181	4.636138439178467	0.34039515	Yes
row_12	CPB2	null	null	197	4.579110622406006	0.36256188	Yes
row_13	FBN1	null	null	210	4.5044636726379395	0.3847604	Yes
row_14	LEP	null	null	227	4.386693000793457	0.40576306	Yes
row_15	C1QB	null	null	264	4.1439104080200195	0.42262352	Yes
row_16	PVR	null	null	284	4.051138401031494	0.44141698	Yes
row_17	ADM	null	null	301	3.945038080215454	0.46007526	Yes
row_18	GPC1	null	null	322	3.8440186977386475	0.4776266	Yes
row_19	FGF2	null	null	348	3.7179651260375977	0.49379545	Yes
row_20	C1QA	null	null	376	3.595731258392334	0.50903016	Yes
row_21	LGALS7	null	null	448	3.3224294185638428	0.5165364	Yes
row_22	CCL4	null	null	486	3.1573309898376465	0.5280172	Yes
row_23	PCSK5	null	null	489	3.153421640396118	0.5444709	Yes
row_24	PCSK2	null	null	588	2.8485026359558105	0.5456093	Yes
row_25	EBI3	null	null	654	2.681731939315796	0.55057067	Yes
row_26	IL27	null	null	684	2.6145143508911133	0.5603115	Yes
row_27	PCSK1N	null	null	724	2.5214953422546387	0.5681318	Yes
row_28	SPN	null	null	761	2.439249277114868	0.5759436	Yes
row_29	GPX3	null	null	930	2.135756015777588	0.56331146	No
row_30	CTRL	null	null	991	2.049729585647583	0.5656314	No
row_31	HBEGF	null	null	1139	1.8480243682861328	0.55446804	No
row_32	PSAP	null	null	1179	1.7854747772216797	0.55838144	No
row_33	NOG	null	null	1310	1.6383051872253418	0.5485303	No
row_34	CXCL9	null	null	1395	1.5429680347442627	0.5447361	No
row_35	MMP2	null	null	1524	1.4058696031570435	0.5339365	No
row_36	KLK8	null	null	1750	1.1555360555648804	0.5079687	No
row_37	DKKL1	null	null	1793	1.099503517150879	0.5078128	No
row_38	FBLN1	null	null	1980	0.8767834305763245	0.48592967	No
row_39	ANGPT2	null	null	1999	0.8587369918823242	0.48791987	No
row_40	IL16	null	null	2050	0.8117731809616089	0.48509526	No
row_41	TGFB1	null	null	2164	0.7175689935684204	0.47278214	No
row_42	NUCB2	null	null	2260	0.636885404586792	0.46260884	No
row_43	FLT1	null	null	2449	0.4507606625556946	0.4381789	No
row_44	INHA	null	null	2493	0.41743969917297363	0.4342598	No
row_45	CFH	null	null	2652	0.2745174169540405	0.41317454	No
row_46	FGG	null	null	2668	0.2611658573150635	0.41242075	No
row_47	APOA1	null	null	2721	0.22978094220161438	0.40622145	No
row_48	COPA	null	null	2729	0.22350116074085236	0.4064091	No
row_49	HYAL1	null	null	2737	0.2198483645915985	0.4065774	No
row_50	INHBA	null	null	2769	0.19390366971492767	0.4031838	No
row_51	FXYD6	null	null	2902	0.07819878309965134	0.38476595	No
row_52	NPY	null	null	2955	0.04186173155903816	0.37756914	No
row_53	FGL2	null	null	2956	0.04123634472489357	0.37778804	No
row_54	FGB	null	null	3145	-0.09576571732759476	0.35147372	No
row_55	FGF10	null	null	3147	-0.09677214920520782	0.35184473	No
row_56	MMP9	null	null	3178	-0.11954095959663391	0.34819907	No
row_57	RTN3	null	null	3227	-0.15179160237312317	0.34215647	No
row_58	IL15	null	null	3302	-0.19955848157405853	0.3326579	No
row_59	NUCB1	null	null	3639	-0.44312483072280884	0.28707173	No
row_60	MYOC	null	null	3658	-0.45684894919395447	0.28692865	No
row_61	LIPE	null	null	3816	-0.5635133981704712	0.26752013	No
row_62	CDH13	null	null	4038	-0.7282805442810059	0.23985511	No
row_63	IK	null	null	4228	-0.8572459816932678	0.21744022	No
row_64	CD5L	null	null	4293	-0.9080564975738525	0.21312924	No
row_65	WFDC12	null	null	4317	-0.9228746891021729	0.21474655	No
row_66	LGALS3BP	null	null	4377	-0.9706078767776489	0.21148099	No
row_67	CRISP1	null	null	4427	-1.0077788829803467	0.20983946	No
row_68	SECTM1	null	null	4442	-1.0168235301971436	0.21323954	No
row_69	VTN	null	null	4496	-1.0592583417892456	0.21130058	No
row_70	IGFBP1	null	null	4662	-1.1704355478286743	0.19397233	No
row_71	ANGPTL3	null	null	4934	-1.3718043565750122	0.16258958	No
row_72	IGFALS	null	null	5017	-1.446962833404541	0.1585711	No
row_73	HDGF	null	null	5136	-1.5452932119369507	0.14993833	No
row_74	KL	null	null	5203	-1.5967351198196411	0.14899765	No
row_75	MMP7	null	null	5262	-1.6421544551849365	0.14943947	No
row_76	SDF2	null	null	5391	-1.7852357625961304	0.14065363	No
row_77	EFNA5	null	null	5588	-1.990735411643982	0.1232568	No
row_78	ANGPTL1	null	null	5702	-2.1509809494018555	0.11855251	No
row_79	FIGF	null	null	6015	-2.529576301574707	0.087465815	No
row_80	ORM1	null	null	6398	-3.186493158340454	0.049879007	No
row_81	ORM2	null	null	6469	-3.3629777431488037	0.057743207	No
row_82	IDE	null	null	6976	-5.813086986541748	0.016407348	No
