# Supplementary material for: Network-based integration of molecular and physiological data elucidates regulatory mechanisms underlying adaptation to high-fat diet
Source: Genes Nutr. 2015 May 28;10(4):22. doi: 10.1007/s12263-015-0470-6 (PMC4446272; doi:10.1007/s12263-015-0470-6)
Supplement: Supplementary file 4 — Supplementary material 4 (ZIP 6984 kb) [file 12263_2015_470_MOESM4_ESM.zip › HF LF 12 w GSEA result/gene_set_sizes.xls]

NAME	ORIGINAL SIZE	AFTER RESTRICTING TO DATASET	STATUS
NUCLEOPLASM	279	91
EXTRINSIC_TO_PLASMA_MEMBRANE	13		Rejected!
ORGANELLE_PART	1197	418
CELL_PROJECTION_PART	19		Rejected!
CYTOPLASMIC_VESICLE_MEMBRANE	28		Rejected!
GOLGI_MEMBRANE	45	18
MITOCHONDRIAL_OUTER_MEMBRANE	18		Rejected!
ORGANELLAR_RIBOSOME	22		Rejected!
ORGANELLAR_SMALL_RIBOSOMAL_SUBUNIT	11		Rejected!
INTRINSIC_TO_ENDOPLASMIC_RETICULUM_MEMBRANE	24		Rejected!
BRUSH_BORDER	10		Rejected!
MITOCHONDRIAL_SMALL_RIBOSOMAL_SUBUNIT	11		Rejected!
PROTEINACEOUS_EXTRACELLULAR_MATRIX	98	34
INTRINSIC_TO_PLASMA_MEMBRANE	991	266
ORGANELLE_INNER_MEMBRANE	75	35
OLIGOSACCHARYL_TRANSFERASE_COMPLEX	10		Rejected!
ADHERENS_JUNCTION	23		Rejected!
PEROXISOMAL_MEMBRANE	13		Rejected!
SARCOMERE	14		Rejected!
EXTERNAL_SIDE_OF_PLASMA_MEMBRANE	16		Rejected!
EUKARYOTIC_TRANSLATION_INITIATION_FACTOR_3_COMPLEX	10		Rejected!
VESICULAR_FRACTION	44		Rejected!
EXTRACELLULAR_MATRIX_PART	57	22
CELL_SURFACE	79	25
CELL_JUNCTION	82	27
MITOCHONDRIAL_PART	142	67
PROTEIN_SERINE_THREONINE_PHOSPHATASE_COMPLEX	10		Rejected!
AXON	12		Rejected!
RIBONUCLEOPROTEIN_COMPLEX	143	48
COATED_VESICLE	47	20
MICROTUBULE_ASSOCIATED_COMPLEX	47		Rejected!
CHROMATIN	35		Rejected!
SYNAPSE_PART	13		Rejected!
INTERMEDIATE_FILAMENT_CYTOSKELETON	24		Rejected!
MEMBRANE_BOUND_VESICLE	117	44
NUCLEAR_REPLICATION_FORK	10		Rejected!
MICROTUBULE_CYTOSKELETON	152	45
EXTRACELLULAR_REGION	447	145
SPINDLE_POLE	18		Rejected!
LATE_ENDOSOME	12		Rejected!
INTRINSIC_TO_MEMBRANE	1348	388
CYTOPLASMIC_PART	1383		Rejected!
VESICLE_COAT	16		Rejected!
CONTRACTILE_FIBER	25		Rejected!
MYOFIBRIL	19		Rejected!
MITOCHONDRIAL_MEMBRANE	86	38
INTEGRAL_TO_GOLGI_MEMBRANE	10		Rejected!
SMALL_NUCLEAR_RIBONUCLEOPROTEIN_COMPLEX	22		Rejected!
NUCLEAR_CHROMOSOME	54		Rejected!
MEMBRANE_PART	1670		Rejected!
GOLGI_APPARATUS	225	86
CHROMATIN_REMODELING_COMPLEX	17		Rejected!
TIGHT_JUNCTION	31		Rejected!
INTEGRAL_TO_ENDOPLASMIC_RETICULUM_MEMBRANE	24		Rejected!
BASEMENT_MEMBRANE	37		Rejected!
INTERCELLULAR_JUNCTION	65	20
LYTIC_VACUOLE	61	21
MICROTUBULE_ORGANIZING_CENTER_PART	19		Rejected!
MEMBRANE	1994		Rejected!
CORNIFIED_ENVELOPE	13		Rejected!
NUCLEAR_PART	579	186
CYTOPLASM	2131		Rejected!
NADH_DEHYDROGENASE_COMPLEX	15		Rejected!
ORGANELLE_LUMEN	458	155
UBIQUITIN_LIGASE_COMPLEX	26		Rejected!
BASAL_LAMINA	21		Rejected!
ENDOPLASMIC_RETICULUM_MEMBRANE	85	36
ENDOPLASMIC_RETICULUM	294	107
NUCLEAR_LUMEN	387	122
KINESIN_COMPLEX	14		Rejected!
NON_MEMBRANE_BOUND_ORGANELLE	631	197
DNA_DIRECTED_RNA_POLYMERASE_COMPLEX	18		Rejected!
INSOLUBLE_FRACTION	15		Rejected!
VESICLE	124	45
CYTOSOLIC_PART	23		Rejected!
CYTOSKELETAL_PART	235	60
GOLGI_APPARATUS_PART	100	39
PROTEASOME_COMPLEX	23		Rejected!
PORE_COMPLEX	36	17
NUCLEUS	1430	485
SPINDLE	39		Rejected!
INTERCALATED_DISC	9		Rejected!
VACUOLE	69	25
CELL_FRACTION	493	157
CYTOSOL	205	73
ORGANELLE_MEMBRANE	299	133
CYTOSKELETON	367	113
LAMELLIPODIUM	25		Rejected!
SYNAPTIC_VESICLE	15		Rejected!
NUCLEAR_MATRIX	12		Rejected!
NUCLEAR_ENVELOPE_ENDOPLASMIC_RETICULUM_NETWORK	94	39
ENDOCYTIC_VESICLE	14		Rejected!
IMMUNOLOGICAL_SYNAPSE	11		Rejected!
PEROXISOMAL_PART	14		Rejected!
CYTOPLASMIC_VESICLE	119	43
CHROMOSOMEPERICENTRIC_REGION	31		Rejected!
VOLTAGE_GATED_CALCIUM_CHANNEL_COMPLEX	15		Rejected!
ANCHORED_TO_MEMBRANE	13		Rejected!
MEDIATOR_COMPLEX	18		Rejected!
MITOCHONDRIAL_MATRIX	46	24
VACUOLAR_PART	13		Rejected!
INTEGRATOR_COMPLEX	13		Rejected!
VOLTAGE_GATED_POTASSIUM_CHANNEL_COMPLEX	40		Rejected!
MICROSOME	42		Rejected!
OUTER_MEMBRANE	25		Rejected!
DYSTROPHIN_ASSOCIATED_GLYCOPROTEIN_COMPLEX	14		Rejected!
HISTONE_DEACETYLASE_COMPLEX	20		Rejected!
EXTRACELLULAR_REGION_PART	338	116
APICAL_JUNCTION_COMPLEX	34		Rejected!
CELL_CORTEX_PART	24		Rejected!
ENVELOPE	169	75
MICROBODY_MEMBRANE	13		Rejected!
MITOCHONDRIAL_LUMEN	46	24
EARLY_ENDOSOME	18		Rejected!
PERINUCLEAR_REGION_OF_CYTOPLASM	54	21
CYTOPLASMIC_VESICLE_PART	28		Rejected!
CELL_CORTEX	39		Rejected!
INTEGRAL_TO_MEMBRANE	1330	378
SPINDLE_MICROTUBULE	16		Rejected!
CELL_SUBSTRATE_ADHERENS_JUNCTION	16		Rejected!
ENDOMEMBRANE_SYSTEM	220	95
HETEROGENEOUS_NUCLEAR_RIBONUCLEOPROTEIN_COMPLEX	14		Rejected!
LYSOSOMAL_MEMBRANE	10		Rejected!
DNA_DIRECTED_RNA_POLYMERASEII_CORE_COMPLEX	13		Rejected!
INTERMEDIATE_FILAMENT	24		Rejected!
MITOCHONDRIAL_RESPIRATORY_CHAIN_COMPLEX_I	15		Rejected!
CONDENSED_NUCLEAR_CHROMOSOME	18		Rejected!
NUCLEAR_BODY	33	15
CELL_MATRIX_JUNCTION	18		Rejected!
MYOSIN_COMPLEX	16		Rejected!
CONTRACTILE_FIBER_PART	23		Rejected!
MICROTUBULE	32		Rejected!
ORGANELLE_OUTER_MEMBRANE	24		Rejected!
ORGANELLE_ENVELOPE	169	75
LIPID_RAFT	29		Rejected!
INTEGRAL_TO_PLASMA_MEMBRANE	977	258
CELL_PROJECTION	108	38
SPLICEOSOME	51	16
NUCLEAR_UBIQUITIN_LIGASE_COMPLEX	11		Rejected!
VACUOLAR_MEMBRANE	11		Rejected!
ACTIN_FILAMENT	18		Rejected!
RUFFLE	31		Rejected!
RIBOSOME	39	16
ENDOSOME	67	29
NUCLEAR_ENVELOPE	73	32
MEMBRANE_ENCLOSED_LUMEN	458	155
DNA_DIRECTED_RNA_POLYMERASEII_HOLOENZYME	67	17
MITOCHONDRIAL_INNER_MEMBRANE	67	31
APICAL_PART_OF_CELL	17		Rejected!
CLATHRIN_COATED_VESICLE	37		Rejected!
MICROTUBULE_ORGANIZING_CENTER	67	19
COATED_VESICLE_MEMBRANE	17		Rejected!
NICOTINIC_ACETYLCHOLINE_GATED_RECEPTOR_CHANNEL_COMPLEX	11		Rejected!
TRANSPORT_VESICLE	33		Rejected!
CELL_SOMA	10		Rejected!
REPLICATION_FORK	18		Rejected!
ACTIN_CYTOSKELETON	129	48
U12_DEPENDENT_SPLICEOSOME	11		Rejected!
RNA_POLYMERASE_COMPLEX	18		Rejected!
CYTOPLASMIC_MEMBRANE_BOUND_VESICLE	115	43
NUCLEAR_DNA_DIRECTED_RNA_POLYMERASE_COMPLEX	18		Rejected!
MICROBODY_PART	14		Rejected!
DENDRITE	16		Rejected!
MEMBRANE_FRACTION	339	110
KINETOCHORE	25		Rejected!
NUCLEAR_CHROMATIN	14		Rejected!
NUCLEOPLASM_PART	211	69
RECEPTOR_COMPLEX	56	15
SECRETORY_GRANULE	18		Rejected!
BASOLATERAL_PLASMA_MEMBRANE	35		Rejected!
INTEGRAL_TO_ORGANELLE_MEMBRANE	50	23
EXTRACELLULAR_SPACE	245	83
MITOCHONDRIAL_RESPIRATORY_CHAIN	24		Rejected!
GOLGI_STACK	13		Rejected!
FOCAL_ADHESION	13		Rejected!
ER_GOLGI_INTERMEDIATE_COMPARTMENT	24		Rejected!
INTRACELLULAR_NON_MEMBRANE_BOUND_ORGANELLE	631	197
MEMBRANE_COAT	17		Rejected!
CENTROSOME	58		Rejected!
PROTON_TRANSPORTING_TWO_SECTOR_ATPASE_COMPLEX	15		Rejected!
NUCLEAR_MEMBRANE	50	24
INTRACELLULAR_ORGANELLE_PART	1192	415
MACROMOLECULAR_COMPLEX	945	331
NUCLEAR_PORE	31	16
NUCLEOLAR_PART	18		Rejected!
MITOCHONDRION	343	153
MITOCHONDRIAL_ENVELOPE	97	44
CORTICAL_CYTOSKELETON	20		Rejected!
TRANS_GOLGI_NETWORK	21		Rejected!
RESPIRATORY_CHAIN_COMPLEX_I	15		Rejected!
EXTRACELLULAR_MATRIX	100	34
SMALL_RIBOSOMAL_SUBUNIT	11		Rejected!
TRANSCRIPTION_FACTOR_TFIID_COMPLEX	14		Rejected!
MITOCHONDRIAL_RIBOSOME	22		Rejected!
APICAL_PLASMA_MEMBRANE	14		Rejected!
MICROBODY	47	25
CHROMOSOMAL_PART	96	36
APICOLATERAL_PLASMA_MEMBRANE	34		Rejected!
CONDENSED_CHROMOSOME	34		Rejected!
NUCLEAR_MEMBRANE_PART	42	20
GOLGI_ASSOCIATED_VESICLE	29		Rejected!
TRANSCRIPTION_FACTOR_COMPLEX	89	23
LEADING_EDGE	47	20
LYSOSOME	61	21
PROTEIN_COMPLEX	816	291
EXTRINSIC_TO_MEMBRANE	25		Rejected!
SYNAPSE	27		Rejected!
INTRINSIC_TO_ORGANELLE_MEMBRANE	52	25
ANCHORED_TO_PLASMA_MEMBRANE	13		Rejected!
INTRINSIC_TO_GOLGI_MEMBRANE	15		Rejected!
SITE_OF_POLARIZED_GROWTH	11		Rejected!
NUCLEAR_SPECK	11		Rejected!
PML_BODY	14		Rejected!
RIBOSOMAL_SUBUNIT	20		Rejected!
CORTICAL_ACTIN_CYTOSKELETON	13		Rejected!
ENDOPLASMIC_RETICULUM_LUMEN	14		Rejected!
COLLAGEN	23		Rejected!
MITOCHONDRIAL_MEMBRANE_PART	53	24
MICROVILLUS	11		Rejected!
COATED_MEMBRANE	17		Rejected!
INTEGRIN_COMPLEX	19		Rejected!
GROWTH_CONE	10		Rejected!
TRANS_GOLGI_NETWORK_TRANSPORT_VESICLE	13		Rejected!
ENDOPLASMIC_RETICULUM_PART	97	40
PLASMA_MEMBRANE_PART	1158	322
NEURON_PROJECTION	21		Rejected!
PLASMA_MEMBRANE	1426	407
PEROXISOME	47	25
NUCLEOLUS	126	35
SOLUBLE_FRACTION	161	57
VESICLE_MEMBRANE	30		Rejected!
CHROMOSOME	124	41
NUCLEAR_CHROMOSOME_PART	34		Rejected!
TRNA_PROCESSING	10		Rejected!
REGULATION_OF_BIOLOGICAL_QUALITY	419	152
DNA_METABOLIC_PROCESS	257	107
AMINO_SUGAR_METABOLIC_PROCESS	19		Rejected!
BIOPOLYMER_CATABOLIC_PROCESS	117	48
RNA_METABOLIC_PROCESS	841	290
GLUCAN_METABOLIC_PROCESS	10		Rejected!
PROTEIN_POLYUBIQUITINATION	11		Rejected!
PROTEIN_OLIGOMERIZATION	40	15
REGULATION_OF_TRANSFORMING_GROWTH_FACTOR_BETA_RECEPTOR_SIGNALING_PATHWAY	14		Rejected!
DNA_REPAIR	125	58
POSITIVE_REGULATION_OF_TRANSLATION	35		Rejected!
RESPONSE_TO_VIRUS	50	20
MUSCLE_DEVELOPMENT	93	27
POSITIVE_REGULATION_OF_CELL_DIFFERENTIATION	25		Rejected!
MITOTIC_CELL_CYCLE_CHECKPOINT	21		Rejected!
ACTIN_FILAMENT_ORGANIZATION	24		Rejected!
PROTEIN_FOLDING	58	21
REGULATION_OF_RHO_PROTEIN_SIGNAL_TRANSDUCTION	14		Rejected!
AXON_GUIDANCE	22		Rejected!
LIPID_CATABOLIC_PROCESS	38	15
PHOSPHOLIPID_BIOSYNTHETIC_PROCESS	39		Rejected!
NEGATIVE_REGULATION_OF_NUCLEOBASENUCLEOSIDENUCLEOTIDE_AND_NUCLEIC_ACID_METABOLIC_PROCESS	211	67
CYTOKINESIS	19		Rejected!
SPLICEOSOME_ASSEMBLY	21		Rejected!
GLYCEROPHOSPHOLIPID_BIOSYNTHETIC_PROCESS	30		Rejected!
NUCLEOBASENUCLEOSIDE_AND_NUCLEOTIDE_METABOLIC_PROCESS	52	22
NUCLEAR_IMPORT	50	19
POSITIVE_REGULATION_OF_PHOSPHATE_METABOLIC_PROCESS	28		Rejected!
NEGATIVE_REGULATION_OF_CELLULAR_METABOLIC_PROCESS	259	80
REGULATION_OF_HYDROLASE_ACTIVITY	79	30
PROTEIN_AUTOPROCESSING	32		Rejected!
POSITIVE_REGULATION_OF_RESPONSE_TO_STIMULUS	41		Rejected!
REGULATION_OF_CELLULAR_PH	10		Rejected!
NEGATIVE_REGULATION_OF_MULTICELLULAR_ORGANISMAL_PROCESS	32		Rejected!
REGULATION_OF_SECRETION	40		Rejected!
SYSTEM_DEVELOPMENT	861	237
BIOGENIC_AMINE_METABOLIC_PROCESS	17		Rejected!
POSITIVE_REGULATION_OF_SIGNAL_TRANSDUCTION	126	51
ESTABLISHMENT_OF_PROTEIN_LOCALIZATION	190	70
HEMOSTASIS	48	20
G_PROTEIN_SIGNALING_ADENYLATE_CYCLASE_INHIBITING_PATHWAY	10		Rejected!
ENZYME_LINKED_RECEPTOR_PROTEIN_SIGNALING_PATHWAY	140	45
GLUCOSE_METABOLIC_PROCESS	28		Rejected!
REGULATION_OF_DEFENSE_RESPONSE	20		Rejected!
LYSOSOME_ORGANIZATION_AND_BIOGENESIS	11		Rejected!
POSITIVE_REGULATION_OF_TRANSCRIPTIONDNA_DEPENDENT	118	38
TISSUE_MORPHOGENESIS	14		Rejected!
G_PROTEIN_SIGNALING_COUPLED_TO_IP3_SECOND_MESSENGERPHOSPHOLIPASE_C_ACTIVATING	45		Rejected!
ONE_CARBON_COMPOUND_METABOLIC_PROCESS	26		Rejected!
NEGATIVE_REGULATION_OF_DNA_METABOLIC_PROCESS	18		Rejected!
GLYCOLIPID_METABOLIC_PROCESS	16		Rejected!
MULTI_ORGANISM_PROCESS	165	45
INORGANIC_ANION_TRANSPORT	18		Rejected!
POSITIVE_REGULATION_OF_CELL_PROLIFERATION	149	50
REGULATION_OF_DNA_BINDING	47	17
CHROMATIN_REMODELING	25		Rejected!
SYNAPTOGENESIS	18		Rejected!
JAK_STAT_CASCADE	31		Rejected!
NERVOUS_SYSTEM_DEVELOPMENT	385	90
GLYCOPROTEIN_METABOLIC_PROCESS	90	29
CELL_DEVELOPMENT	577	200
INSULIN_RECEPTOR_SIGNALING_PATHWAY	19		Rejected!
NEGATIVE_REGULATION_OF_CELLULAR_PROTEIN_METABOLIC_PROCESS	45		Rejected!
NEGATIVE_REGULATION_OF_APOPTOSIS	150	55
VIRAL_GENOME_REPLICATION	21		Rejected!
ESTABLISHMENT_OF_LOCALIZATION	870	294
REGULATION_OF_KINASE_ACTIVITY	157	63
CELL_ACTIVATION	77	24
NEURITE_DEVELOPMENT	53		Rejected!
HORMONE_SECRETION	17		Rejected!
REGULATION_OF_PROTEIN_KINASE_ACTIVITY	155	61
N_TERMINAL_PROTEIN_AMINO_ACID_MODIFICATION	11		Rejected!
BIOPOLYMER_METABOLIC_PROCESS	1684		Rejected!
PROTEIN_AMINO_ACID_N_LINKED_GLYCOSYLATION	30		Rejected!
AMINO_ACID_TRANSPORT	26		Rejected!
FEMALE_PREGNANCY	53		Rejected!
ENERGY_RESERVE_METABOLIC_PROCESS	15		Rejected!
CHROMATIN_ASSEMBLY	16		Rejected!
NEGATIVE_REGULATION_OF_TRANSPORT	20		Rejected!
POSITIVE_REGULATION_OF_TRANSCRIPTION_FROM_RNA_POLYMERASE_II_PROMOTER	65	21
ISOPRENOID_METABOLIC_PROCESS	12		Rejected!
SPERMATID_DEVELOPMENT	10		Rejected!
GLUTAMATE_SIGNALING_PATHWAY	17		Rejected!
PROTEIN_TARGETING_TO_MITOCHONDRION	11		Rejected!
TUBE_MORPHOGENESIS	15		Rejected!
REGULATION_OF_CYTOKINE_SECRETION	16		Rejected!
MACROMOLECULAR_COMPLEX_ASSEMBLY	280	104
DI___TRI_VALENT_INORGANIC_CATION_TRANSPORT	32		Rejected!
DETECTION_OF_ABIOTIC_STIMULUS	19		Rejected!
REGULATION_OF_RESPONSE_TO_EXTERNAL_STIMULUS	15		Rejected!
COFACTOR_METABOLIC_PROCESS	54	18
REGULATION_OF_HORMONE_SECRETION	14		Rejected!
ORGANIC_ACID_TRANSPORT	42		Rejected!
POSITIVE_REGULATION_OF_PHOSPHORYLATION	26		Rejected!
G2_M_TRANSITION_OF_MITOTIC_CELL_CYCLE	13		Rejected!
T_CELL_PROLIFERATION	19		Rejected!
FEMALE_GAMETE_GENERATION	17		Rejected!
PROTEIN_TETRAMERIZATION	14		Rejected!
REGULATION_OF_TYROSINE_PHOSPHORYLATION_OF_STAT_PROTEIN	10		Rejected!
FATTY_ACID_BETA_OXIDATION	11		Rejected!
POSITIVE_REGULATION_OF_IMMUNE_SYSTEM_PROCESS	51		Rejected!
REGULATION_OF_ANATOMICAL_STRUCTURE_MORPHOGENESIS	25		Rejected!
FOCAL_ADHESION_FORMATION	10		Rejected!
SECRETORY_PATHWAY	84	34
PEROXISOME_ORGANIZATION_AND_BIOGENESIS	16		Rejected!
MEIOSIS_I	20		Rejected!
MEMBRANE_LIPID_METABOLIC_PROCESS	101	33
REGULATION_OF_LIPID_METABOLIC_PROCESS	12		Rejected!
REGULATION_OF_MOLECULAR_FUNCTION	324	122
REGULATION_OF_DNA_REPLICATION	20		Rejected!
SIGNAL_TRANSDUCTION	1634		Rejected!
NEGATIVE_REGULATION_OF_CELLULAR_BIOSYNTHETIC_PROCESS	29		Rejected!
DEVELOPMENTAL_MATURATION	18		Rejected!
NUCLEOBASENUCLEOSIDENUCLEOTIDE_AND_NUCLEIC_ACID_METABOLIC_PROCESS	1244	447
REGULATION_OF_PROTEIN_AMINO_ACID_PHOSPHORYLATION	30		Rejected!
RESPONSE_TO_ENDOGENOUS_STIMULUS	200	84
GLYCOPROTEIN_CATABOLIC_PROCESS	12		Rejected!
REPRODUCTIVE_PROCESS	162	42
SECRETION_BY_CELL	116	41
PATTERN_SPECIFICATION_PROCESS	31		Rejected!
PHOSPHOLIPASE_C_ACTIVATION	14		Rejected!
CELL_SURFACE_RECEPTOR_LINKED_SIGNAL_TRANSDUCTION_GO_0007166	641	179
LYMPHOCYTE_DIFFERENTIATION	26		Rejected!
CELL_STRUCTURE_DISASSEMBLY_DURING_APOPTOSIS	18		Rejected!
NUCLEOBASENUCLEOSIDENUCLEOTIDE_AND_NUCLEIC_ACID_TRANSPORT	31		Rejected!
CYCLIC_NUCLEOTIDE_METABOLIC_PROCESS	11		Rejected!
DETECTION_OF_STIMULUS_INVOLVED_IN_SENSORY_PERCEPTION	21		Rejected!
RESPONSE_TO_NUTRIENT	17		Rejected!
ACTIVATION_OF_JNK_ACTIVITY	16		Rejected!
REGULATION_OF_SYNAPSE_STRUCTURE_AND_ACTIVITY	11		Rejected!
SULFUR_METABOLIC_PROCESS	37		Rejected!
NEGATIVE_REGULATION_OF_HYDROLASE_ACTIVITY	14		Rejected!
BIOSYNTHETIC_PROCESS	470	151
TRANSCRIPTION_DNA_DEPENDENT	636	216
STRIATED_MUSCLE_DEVELOPMENT	40		Rejected!
M_PHASE	114	35
REGULATION_OF_CELL_MIGRATION	28		Rejected!
PROTEIN_MATURATION	11		Rejected!
COENZYME_METABOLIC_PROCESS	38		Rejected!
CYTOPLASM_ORGANIZATION_AND_BIOGENESIS	15		Rejected!
REGULATION_OF_TRANSFERASE_ACTIVITY	161	63
MYOBLAST_DIFFERENTIATION	17		Rejected!
SENSORY_PERCEPTION_OF_TASTE	11		Rejected!
GLUCOSE_CATABOLIC_PROCESS	11		Rejected!
INTRACELLULAR_TRANSPORT	280	116
INTRACELLULAR_PROTEIN_TRANSPORT	145	58
PROGRAMMED_CELL_DEATH	432	157
CENTROSOME_ORGANIZATION_AND_BIOGENESIS	15		Rejected!
HEMOPOIESIS	75	35
MICROTUBULE_BASED_PROCESS	82	21
REGULATION_OF_AXONOGENESIS	10		Rejected!
RESPONSE_TO_EXTRACELLULAR_STIMULUS	33		Rejected!
APOPTOTIC_NUCLEAR_CHANGES	19		Rejected!
INDUCTION_OF_APOPTOSIS_BY_EXTRACELLULAR_SIGNALS	27		Rejected!
SULFUR_COMPOUND_BIOSYNTHETIC_PROCESS	18		Rejected!
GAMETE_GENERATION	114	30
RESPONSE_TO_TOXIN	10		Rejected!
POSITIVE_REGULATION_OF_BINDING	28		Rejected!
CELLULAR_COMPONENT_DISASSEMBLY	33	15
IMMUNE_SYSTEM_DEVELOPMENT	81	37
POSITIVE_REGULATION_OF_CATALYTIC_ACTIVITY	165	64
TRANSLATIONAL_INITIATION	39		Rejected!
PHOTOTRANSDUCTION	13		Rejected!
REGIONALIZATION	15		Rejected!
ORGANELLE_ORGANIZATION_AND_BIOGENESIS	473	168
NEGATIVE_REGULATION_OF_CELL_CYCLE	79	36
HETEROPHILIC_CELL_ADHESION	10		Rejected!
DNA_INTEGRITY_CHECKPOINT	24		Rejected!
STEROID_METABOLIC_PROCESS	71	20
ESTABLISHMENT_OF_CELLULAR_LOCALIZATION	353	142
AEROBIC_RESPIRATION	15		Rejected!
SKELETAL_DEVELOPMENT	103	28
POSITIVE_REGULATION_OF_NUCLEOBASENUCLEOSIDENUCLEOTIDE_AND_NUCLEIC_ACID_METABOLIC_PROCESS	154	48
REGULATION_OF_GROWTH	58	20
NUCLEAR_TRANSPORT	88	35
NEGATIVE_REGULATION_OF_IMMUNE_SYSTEM_PROCESS	14		Rejected!
REGULATION_OF_PROTEIN_POLYMERIZATION	11		Rejected!
LIPID_TRANSPORT	28		Rejected!
ANATOMICAL_STRUCTURE_MORPHOGENESIS	376	119
CELLULAR_RESPONSE_TO_STRESS	10		Rejected!
POSITIVE_REGULATION_OF_RNA_METABOLIC_PROCESS	120	38
CELLULAR_PROTEIN_CATABOLIC_PROCESS	58	26
REGULATION_OF_MUSCLE_CONTRACTION	19		Rejected!
RESPONSE_TO_LIGHT_STIMULUS	46		Rejected!
POSITIVE_REGULATION_OF_CYTOKINE_BIOSYNTHETIC_PROCESS	25		Rejected!
REGULATION_OF_TRANSLATIONAL_INITIATION	31		Rejected!
NEGATIVE_REGULATION_OF_TRANSCRIPTION_DNA_DEPENDENT	130	41
PROTEIN_TARGETING	109	43
MONOVALENT_INORGANIC_CATION_HOMEOSTASIS	14		Rejected!
VIRAL_INFECTIOUS_CYCLE	32		Rejected!
REGULATION_OF_PROTEIN_MODIFICATION_PROCESS	44	17
VIRAL_REPRODUCTIVE_PROCESS	36		Rejected!
REGULATION_OF_MITOSIS	41	18
CARBOXYLIC_ACID_METABOLIC_PROCESS	178	64
AXONOGENESIS	43		Rejected!
HOMOPHILIC_CELL_ADHESION	16		Rejected!
REGULATION_OF_MAPKKK_CASCADE	20		Rejected!
PROTEIN_AMINO_ACID_AUTOPHOSPHORYLATION	31		Rejected!
INTERCELLULAR_JUNCTION_ASSEMBLY	11		Rejected!
MAINTENANCE_OF_CELLULAR_LOCALIZATION	12		Rejected!
MICROTUBULE_CYTOSKELETON_ORGANIZATION_AND_BIOGENESIS	35		Rejected!
NUCLEAR_ORGANIZATION_AND_BIOGENESIS	30		Rejected!
PURINE_NUCLEOTIDE_METABOLIC_PROCESS	12		Rejected!
PROTEIN_IMPORT	62	23
POST_GOLGI_VESICLE_MEDIATED_TRANSPORT	14		Rejected!
GLUTAMINE_FAMILY_AMINO_ACID_METABOLIC_PROCESS	14		Rejected!
REGULATION_OF_INTERFERON_GAMMA_BIOSYNTHETIC_PROCESS	11		Rejected!
SEXUAL_REPRODUCTION	139	35
INTERPHASE	68	28
NEGATIVE_REGULATION_OF_ANGIOGENESIS	13		Rejected!
MONOCARBOXYLIC_ACID_TRANSPORT	10		Rejected!
EPITHELIAL_CELL_DIFFERENTIATION	10		Rejected!
TISSUE_DEVELOPMENT	138	31
CARBOHYDRATE_TRANSPORT	19		Rejected!
RESPONSE_TO_STEROID_HORMONE_STIMULUS	11		Rejected!
MUSCLE_CELL_DIFFERENTIATION	22		Rejected!
CYTOKINE_METABOLIC_PROCESS	42		Rejected!
SUPEROXIDE_METABOLIC_PROCESS	10		Rejected!
REGULATION_OF_G_PROTEIN_COUPLED_RECEPTOR_PROTEIN_SIGNALING_PATHWAY	23		Rejected!
REGULATION_OF_TRANSLATION	93	27
AMINO_ACID_METABOLIC_PROCESS	78	32
PHOTORECEPTOR_CELL_MAINTENANCE	10		Rejected!
RESPONSE_TO_XENOBIOTIC_STIMULUS	12		Rejected!
INTERLEUKIN_8_BIOSYNTHETIC_PROCESS	10		Rejected!
DEFENSE_RESPONSE	270	73
FATTY_ACID_BIOSYNTHETIC_PROCESS	14		Rejected!
CALCIUM_MEDIATED_SIGNALING	16		Rejected!
I_KAPPAB_KINASE_NF_KAPPAB_CASCADE	114	44
NUCLEOSOME_ASSEMBLY	10		Rejected!
ACTIN_FILAMENT_BASED_PROCESS	115	37
TUBE_DEVELOPMENT	18		Rejected!
CELL_CYCLE_PROCESS	193	67
FATTY_ACID_OXIDATION	18		Rejected!
PRODUCTION_OF_MOLECULAR_MEDIATOR_OF_IMMUNE_RESPONSE	13		Rejected!
SPHINGOLIPID_METABOLIC_PROCESS	29		Rejected!
NEGATIVE_REGULATION_OF_CYTOSKELETON_ORGANIZATION_AND_BIOGENESIS	11		Rejected!
INTRA_GOLGI_VESICLE_MEDIATED_TRANSPORT	12		Rejected!
BEHAVIOR	153	45
REGULATION_OF_PROTEIN_METABOLIC_PROCESS	173	57
REGULATION_OF_SIGNAL_TRANSDUCTION	222	82
MITOTIC_SISTER_CHROMATID_SEGREGATION	16		Rejected!
POSITIVE_REGULATION_OF_IMMUNE_RESPONSE	29		Rejected!
NEGATIVE_REGULATION_OF_PROTEIN_METABOLIC_PROCESS	48		Rejected!
VITAMIN_TRANSPORT	13		Rejected!
REGULATION_OF_PEPTIDYL_TYROSINE_PHOSPHORYLATION	18		Rejected!
REGULATION_OF_GENE_SPECIFIC_TRANSCRIPTION	11		Rejected!
POSITIVE_REGULATION_OF_TRANSPORT	23		Rejected!
TRANSCRIPTION_INITIATION	35		Rejected!
AMINO_ACID_DERIVATIVE_METABOLIC_PROCESS	24		Rejected!
PHAGOCYTOSIS	17		Rejected!
NEGATIVE_REGULATION_OF_CELLULAR_PROCESS	646	222
PROTEOGLYCAN_BIOSYNTHETIC_PROCESS	15		Rejected!
REGULATION_OF_DNA_METABOLIC_PROCESS	45	18
LOCOMOTORY_BEHAVIOR	95	36
RNA_ELONGATION	10		Rejected!
REGULATION_OF_CELL_ADHESION	37		Rejected!
T_CELL_DIFFERENTIATION	15		Rejected!
REGULATION_OF_DEVELOPMENTAL_PROCESS	440	163
RESPONSE_TO_HEAT	10		Rejected!
ACTIVATION_OF_MAPK_ACTIVITY	41	16
GENERATION_OF_PRECURSOR_METABOLITES_AND_ENERGY	123	47
DEPHOSPHORYLATION	70	22
MEMBRANE_LIPID_BIOSYNTHETIC_PROCESS	49		Rejected!
PROTEIN_DNA_COMPLEX_ASSEMBLY	49	20
CALCIUM_ION_TRANSPORT	27		Rejected!
REGULATION_OF_T_CELL_ACTIVATION	28		Rejected!
CELLULAR_MORPHOGENESIS_DURING_DIFFERENTIATION	49		Rejected!
REGULATION_OF_BODY_FLUID_LEVELS	57	26
COENZYME_BIOSYNTHETIC_PROCESS	10		Rejected!
NEGATIVE_REGULATION_OF_GROWTH	40	15
EPITHELIAL_TO_MESENCHYMAL_TRANSITION	10		Rejected!
GENERATION_OF_NEURONS	83	20
N_ACETYLGLUCOSAMINE_METABOLIC_PROCESS	12		Rejected!
RESPONSE_TO_CARBOHYDRATE_STIMULUS	12		Rejected!
MEIOTIC_CELL_CYCLE	35		Rejected!
RNA_BIOSYNTHETIC_PROCESS	638	217
DETECTION_OF_STIMULUS	47		Rejected!
SPERM_MOTILITY	11		Rejected!
CYTOKINE_PRODUCTION	73	23
CELLULAR_PROTEIN_COMPLEX_ASSEMBLY	33		Rejected!
CELLULAR_CATABOLIC_PROCESS	212	84
MITOTIC_CELL_CYCLE	153	59
REGULATION_OF_PHOSPHORYLATION	49	21
LIPOPROTEIN_METABOLIC_PROCESS	33		Rejected!
MESODERM_DEVELOPMENT	22		Rejected!
LIPID_METABOLIC_PROCESS	325	97
CELLULAR_BIOSYNTHETIC_PROCESS	321	112
ORGANIC_ACID_METABOLIC_PROCESS	180	65
POSITIVE_REGULATION_OF_MULTICELLULAR_ORGANISMAL_PROCESS	66	19
ACTIVATION_OF_NF_KAPPAB_TRANSCRIPTION_FACTOR	18		Rejected!
BLOOD_COAGULATION	43	19
REGULATION_OF_CELLULAR_COMPONENT_ORGANIZATION_AND_BIOGENESIS	125	43
PURINE_RIBONUCLEOTIDE_METABOLIC_PROCESS	10		Rejected!
COFACTOR_CATABOLIC_PROCESS	10		Rejected!
RAS_PROTEIN_SIGNAL_TRANSDUCTION	66	34
MYELOID_CELL_DIFFERENTIATION	37	21
CELL_CYCLE_PHASE	170	60
LEUKOCYTE_DIFFERENTIATION	38	16
JNK_CASCADE	47	15
POSITIVE_REGULATION_OF_I_KAPPAB_KINASE_NF_KAPPAB_CASCADE	87	38
CELLULAR_PROTEIN_COMPLEX_DISASSEMBLY	13		Rejected!
REGULATION_OF_RAS_PROTEIN_SIGNAL_TRANSDUCTION	19		Rejected!
RHYTHMIC_PROCESS	29		Rejected!
NITROGEN_COMPOUND_METABOLIC_PROCESS	155	63
VIRAL_REPRODUCTION	41		Rejected!
MONOCARBOXYLIC_ACID_METABOLIC_PROCESS	88	27
REGULATION_OF_ACTIN_FILAMENT_LENGTH	13		Rejected!
LEUKOCYTE_CHEMOTAXIS	13		Rejected!
REGULATION_OF_NUCLEOCYTOPLASMIC_TRANSPORT	22		Rejected!
MULTICELLULAR_ORGANISMAL_DEVELOPMENT	1049	287
BRAIN_DEVELOPMENT	51		Rejected!
ANATOMICAL_STRUCTURE_FORMATION	56	24
IMMUNE_EFFECTOR_PROCESS	38		Rejected!
RESPONSE_TO_NUTRIENT_LEVELS	29		Rejected!
CELL_CELL_SIGNALING	404	95
LIPID_BIOSYNTHETIC_PROCESS	97	25
ORGAN_MORPHOGENESIS	144	50
DETECTION_OF_CHEMICAL_STIMULUS	18		Rejected!
POSITIVE_REGULATION_OF_HYDROLASE_ACTIVITY	55	20
S_PHASE	14		Rejected!
POSITIVE_REGULATION_OF_MAP_KINASE_ACTIVITY	47	22
AMINO_ACID_CATABOLIC_PROCESS	25		Rejected!
CELL_CYCLE_CHECKPOINT_GO_0000075	48	18
MITOCHONDRIAL_MEMBRANE_ORGANIZATION_AND_BIOGENESIS	11		Rejected!
POSITIVE_REGULATION_OF_CASPASE_ACTIVITY	30		Rejected!
REGULATION_OF_TRANSCRIPTION_FROM_RNA_POLYMERASE_II_PROMOTER	289	89
POSITIVE_REGULATION_OF_T_CELL_PROLIFERATION	13		Rejected!
POSITIVE_REGULATION_OF_CELLULAR_PROTEIN_METABOLIC_PROCESS	73	23
CELLULAR_CARBOHYDRATE_METABOLIC_PROCESS	126	38
REGULATION_OF_TRANSCRIPTION_FACTOR_ACTIVITY	40	15
CELL_RECOGNITION	19		Rejected!
PROTEOGLYCAN_METABOLIC_PROCESS	21		Rejected!
DNA_REPLICATION_INITIATION	16		Rejected!
PEPTIDE_METABOLIC_PROCESS	10		Rejected!
REGULATION_OF_MYELOID_CELL_DIFFERENTIATION	19		Rejected!
DEFENSE_RESPONSE_TO_VIRUS	12		Rejected!
REGULATION_OF_PH	13		Rejected!
CELL_SUBSTRATE_ADHESION	39		Rejected!
MYELOID_LEUKOCYTE_DIFFERENTIATION	15		Rejected!
CHROMOSOME_SEGREGATION	32		Rejected!
REGULATION_OF_CHROMOSOME_ORGANIZATION_AND_BIOGENESIS	10		Rejected!
ANION_TRANSPORT	31		Rejected!
PROTEIN_POLYMERIZATION	19		Rejected!
LEUKOCYTE_ACTIVATION	69	22
INTERLEUKIN_1_SECRETION	10		Rejected!
ALCOHOL_METABOLIC_PROCESS	88	35
FEEDING_BEHAVIOR	24		Rejected!
TRNA_METABOLIC_PROCESS	19		Rejected!
ELECTRON_TRANSPORT_GO_0006118	51	22
ADAPTIVE_IMMUNE_RESPONSE_GO_0002460	24		Rejected!
INTERLEUKIN_2_PRODUCTION	11		Rejected!
POSITIVE_REGULATION_OF_DEFENSE_RESPONSE	10		Rejected!
B_CELL_DIFFERENTIATION	12		Rejected!
REGULATION_OF_HOMEOSTATIC_PROCESS	14		Rejected!
METAL_ION_TRANSPORT	117	23
ENDOTHELIAL_CELL_PROLIFERATION	12		Rejected!
NEUROPEPTIDE_SIGNALING_PATHWAY	14		Rejected!
ACTIN_POLYMERIZATION_AND_OR_DEPOLYMERIZATION	23		Rejected!
INFLAMMATORY_RESPONSE	129	39
NEGATIVE_REGULATION_OF_INTRACELLULAR_TRANSPORT	11		Rejected!
PROTEIN_EXPORT_FROM_NUCLEUS	12		Rejected!
PROTEIN_STABILIZATION	11		Rejected!
ACTIVATION_OF_IMMUNE_RESPONSE	17		Rejected!
RESPONSE_TO_STRESS	508	196
RIBONUCLEOPROTEIN_COMPLEX_BIOGENESIS_AND_ASSEMBLY	86	21
CELLULAR_CATION_HOMEOSTASIS	106	35
REGULATION_OF_CELLULAR_METABOLIC_PROCESS	787	251
PROTEIN_COMPLEX_DISASSEMBLY	14		Rejected!
MITOCHONDRION_ORGANIZATION_AND_BIOGENESIS	48	21
CIRCADIAN_RHYTHM	14		Rejected!
RNA_PROCESSING	173	62
B_CELL_ACTIVATION	20		Rejected!
EXTRACELLULAR_STRUCTURE_ORGANIZATION_AND_BIOGENESIS	32		Rejected!
INTERLEUKIN_8_PRODUCTION	12		Rejected!
DNA_CATABOLIC_PROCESS	23		Rejected!
RESPONSE_TO_CHEMICAL_STIMULUS	314	105
PROTEIN_IMPORT_INTO_NUCLEUS	48	18
REGULATION_OF_NEUROTRANSMITTER_LEVELS	24		Rejected!
REGULATION_OF_GENE_EXPRESSION	673	207
REGULATION_OF_CELL_DIFFERENTIATION	60	24
SENSORY_PERCEPTION	190	36
NEGATIVE_REGULATION_OF_DNA_BINDING	17		Rejected!
POSITIVE_REGULATION_OF_DEVELOPMENTAL_PROCESS	218	80
PROTEIN_RNA_COMPLEX_ASSEMBLY	67	16
POST_TRANSLATIONAL_PROTEIN_MODIFICATION	476	174
VACUOLE_ORGANIZATION_AND_BIOGENESIS	12		Rejected!
POSITIVE_REGULATION_OF_CYTOKINE_SECRETION	10		Rejected!
ESTABLISHMENT_OF_ORGANELLE_LOCALIZATION	18		Rejected!
VACUOLAR_TRANSPORT	13		Rejected!
CALCIUM_INDEPENDENT_CELL_CELL_ADHESION	22		Rejected!
PHOSPHOINOSITIDE_MEDIATED_SIGNALING	48		Rejected!
PROTEIN_TARGETING_TO_MEMBRANE	12		Rejected!
NUCLEAR_EXPORT	33		Rejected!
REGULATION_OF_ORGANELLE_ORGANIZATION_AND_BIOGENESIS	40		Rejected!
MORPHOGENESIS_OF_AN_EPITHELIUM	16		Rejected!
NEUTRAL_AMINO_ACID_TRANSPORT	10		Rejected!
AMINE_CATABOLIC_PROCESS	27		Rejected!
CELLULAR_MONOVALENT_INORGANIC_CATION_HOMEOSTASIS	11		Rejected!
RESPONSE_TO_BACTERIUM	31		Rejected!
CELLULAR_COMPONENT_ASSEMBLY	298	109
IMMUNE_RESPONSE	235	87
HEMOPOIETIC_OR_LYMPHOID_ORGAN_DEVELOPMENT	77	36
REGULATION_OF_JNK_CASCADE	12		Rejected!
PROTEIN_MODIFICATION_BY_SMALL_PROTEIN_CONJUGATION	43	20
REGULATION_OF_CATABOLIC_PROCESS	16		Rejected!
BIOPOLYMER_BIOSYNTHETIC_PROCESS	14		Rejected!
GROWTH	77	26
EXCRETION	36		Rejected!
ANGIOGENESIS	48	23
NEGATIVE_REGULATION_OF_PHOSPHORYLATION	12		Rejected!
POSITIVE_REGULATION_OF_TRANSCRIPTION_FACTOR_ACTIVITY	24		Rejected!
PROTEIN_UBIQUITINATION	40	19
CARBOXYLIC_ACID_TRANSPORT	41		Rejected!
NEGATIVE_REGULATION_OF_CELLULAR_COMPONENT_ORGANIZATION_AND_BIOGENESIS	29		Rejected!
DEVELOPMENT_OF_PRIMARY_SEXUAL_CHARACTERISTICS	26		Rejected!
PROTEIN_CATABOLIC_PROCESS	69	28
AGING	13		Rejected!
NEGATIVE_REGULATION_OF_CELL_ADHESION	18		Rejected!
EMBRYO_IMPLANTATION	14		Rejected!
PROTEOLYSIS	191	78
SECONDARY_METABOLIC_PROCESS	26		Rejected!
PYRIMIDINE_NUCLEOTIDE_METABOLIC_PROCESS	10		Rejected!
VITAMIN_METABOLIC_PROCESS	17		Rejected!
MEMBRANE_ORGANIZATION_AND_BIOGENESIS	135	50
MAINTENANCE_OF_LOCALIZATION	22		Rejected!
REGULATION_OF_ANGIOGENESIS	26		Rejected!
INTERCELLULAR_JUNCTION_ASSEMBLY_AND_MAINTENANCE	13		Rejected!
ENERGY_DERIVATION_BY_OXIDATION_OF_ORGANIC_COMPOUNDS	37		Rejected!
SYNAPTIC_TRANSMISSION	174	38
ACTIN_FILAMENT_POLYMERIZATION	14		Rejected!
ACTIN_CYTOSKELETON_ORGANIZATION_AND_BIOGENESIS	105	33
RESPONSE_TO_OXIDATIVE_STRESS	46	17
POSITIVE_REGULATION_OF_METABOLIC_PROCESS	236	73
KERATINOCYTE_DIFFERENTIATION	15		Rejected!
AMINO_ACID_AND_DERIVATIVE_METABOLIC_PROCESS	101	43
SYNAPSE_ORGANIZATION_AND_BIOGENESIS	23		Rejected!
BILE_ACID_METABOLIC_PROCESS	11		Rejected!
REGULATION_OF_CYTOKINE_PRODUCTION	25		Rejected!
RESPONSE_TO_TEMPERATURE_STIMULUS	16		Rejected!
REGULATION_OF_ACTIN_POLYMERIZATION_AND_OR_DEPOLYMERIZATION	12		Rejected!
OLIGOSACCHARIDE_METABOLIC_PROCESS	11		Rejected!
REGULATION_OF_HEART_CONTRACTION	25		Rejected!
COVALENT_CHROMATIN_MODIFICATION	25		Rejected!
REGULATION_OF_ACTION_POTENTIAL	17		Rejected!
CELLULAR_PROTEIN_METABOLIC_PROCESS	1117	395
LIPID_HOMEOSTASIS	16		Rejected!
RRNA_PROCESSING	15		Rejected!
XENOBIOTIC_METABOLIC_PROCESS	11		Rejected!
ESTABLISHMENT_OF_VESICLE_LOCALIZATION	10		Rejected!
HEME_BIOSYNTHETIC_PROCESS	10		Rejected!
UNFOLDED_PROTEIN_RESPONSE	10		Rejected!
CELL_DIVISION	21		Rejected!
RESPONSE_TO_ABIOTIC_STIMULUS	89	26
HOMEOSTASIS_OF_NUMBER_OF_CELLS	20		Rejected!
REGULATED_SECRETORY_PATHWAY	15		Rejected!
RNA_3END_PROCESSING	10		Rejected!
RESPONSE_TO_BIOTIC_STIMULUS	120	40
G_PROTEIN_SIGNALING_COUPLED_TO_CAMP_NUCLEOTIDE_SECOND_MESSENGER	64	15
PROTEIN_SECRETION	32		Rejected!
PROTEIN_KINASE_CASCADE	293	108
PROTEIN_AMINO_ACID_LIPIDATION	24		Rejected!
NEGATIVE_REGULATION_OF_CELL_DIFFERENTIATION	28		Rejected!
MACROMOLECULE_LOCALIZATION	235	84
SENSORY_PERCEPTION_OF_CHEMICAL_STIMULUS	20		Rejected!
CELLULAR_RESPONSE_TO_STIMULUS	19		Rejected!
MICROTUBULE_ORGANIZING_CENTER_ORGANIZATION_AND_BIOGENESIS	16		Rejected!
G1_PHASE_OF_MITOTIC_CELL_CYCLE	13		Rejected!
GLYCOSPHINGOLIPID_METABOLIC_PROCESS	12		Rejected!
REGULATION_OF_TRANSCRIPTIONDNA_DEPENDENT	461	145
INTERACTION_WITH_HOST	17		Rejected!
REGULATION_OF_RHO_GTPASE_ACTIVITY	10		Rejected!
MRNA_PROCESSING_GO_0006397	73	27
MACROMOLECULE_BIOSYNTHETIC_PROCESS	321	97
G_PROTEIN_SIGNALING_ADENYLATE_CYCLASE_ACTIVATING_PATHWAY	25		Rejected!
RESPONSE_TO_OTHER_ORGANISM	83	27
RNA_EXPORT_FROM_NUCLEUS	20		Rejected!
LYSOSOMAL_TRANSPORT	10		Rejected!
MACROMOLECULE_CATABOLIC_PROCESS	137	53
AMINE_BIOSYNTHETIC_PROCESS	15		Rejected!
POSITIVE_REGULATION_OF_T_CELL_ACTIVATION	21		Rejected!
NEUROLOGICAL_SYSTEM_PROCESS	379	80
REGULATION_OF_CELL_SHAPE	13		Rejected!
EPIDERMAL_GROWTH_FACTOR_RECEPTOR_SIGNALING_PATHWAY	22		Rejected!
AMINO_ACID_DERIVATIVE_BIOSYNTHETIC_PROCESS	10		Rejected!
STEROID_HORMONE_RECEPTOR_SIGNALING_PATHWAY	20		Rejected!
CELLULAR_RESPONSE_TO_EXTRACELLULAR_STIMULUS	12		Rejected!
POSITIVE_REGULATION_OF_PROTEIN_SECRETION	12		Rejected!
REGULATION_OF_MITOTIC_CELL_CYCLE	23		Rejected!
RIBONUCLEOTIDE_METABOLIC_PROCESS	16		Rejected!
BIOPOLYMER_MODIFICATION	650	236
TRANSPORT	795	274
CELLULAR_LIPID_CATABOLIC_PROCESS	35		Rejected!
EPIDERMIS_DEVELOPMENT	71	16
REGULATION_OF_RESPONSE_TO_STIMULUS	59	19
REGULATION_OF_MAP_KINASE_ACTIVITY	67	28
NEGATIVE_REGULATION_OF_TRANSCRIPTION	188	60
HOMEOSTATIC_PROCESS	207	74
SODIUM_ION_TRANSPORT	22		Rejected!
POSITIVE_REGULATION_OF_DNA_METABOLIC_PROCESS	11		Rejected!
VASCULATURE_DEVELOPMENT	55	25
CELLULAR_HOMEOSTASIS	147	46
STRIATED_MUSCLE_CONTRACTION_GO_0006941	14		Rejected!
GLYCOPROTEIN_BIOSYNTHETIC_PROCESS	74	22
ICOSANOID_METABOLIC_PROCESS	17		Rejected!
PHOSPHOINOSITIDE_BIOSYNTHETIC_PROCESS	24		Rejected!
SECRETION	178	56
DNA_REPLICATION	102	39
APOPTOTIC_MITOCHONDRIAL_CHANGES	11		Rejected!
POSITIVE_REGULATION_OF_CELLULAR_COMPONENT_ORGANIZATION_AND_BIOGENESIS	36		Rejected!
GENERATION_OF_A_SIGNAL_INVOLVED_IN_CELL_CELL_SIGNALING	29		Rejected!
CELL_CELL_ADHESION	86	28
NEGATIVE_REGULATION_OF_CELL_PROLIFERATION	156	47
POSITIVE_REGULATION_OF_LYMPHOCYTE_ACTIVATION	24		Rejected!
DNA_DAMAGE_RESPONSESIGNAL_TRANSDUCTION	35		Rejected!
EMBRYONIC_MORPHOGENESIS	17		Rejected!
NLS_BEARING_SUBSTRATE_IMPORT_INTO_NUCLEUS	13		Rejected!
DIGESTION	44		Rejected!
COFACTOR_TRANSPORT	11		Rejected!
NEGATIVE_REGULATION_OF_TRANSCRIPTION_FROM_RNA_POLYMERASE_II_PROMOTER	84	25
REGULATION_OF_CATALYTIC_ACTIVITY	276	104
NUCLEOTIDE_BIOSYNTHETIC_PROCESS	20		Rejected!
GLIOGENESIS	11		Rejected!
NUCLEOTIDE_SUGAR_METABOLIC_PROCESS	10		Rejected!
LIPOPROTEIN_BIOSYNTHETIC_PROCESS	26		Rejected!
DNA_DAMAGE_RESPONSESIGNAL_TRANSDUCTION_RESULTING_IN_INDUCTION_OF_APOPTOSIS	15		Rejected!
VESICLE_LOCALIZATION	11		Rejected!
ADAPTIVE_IMMUNE_RESPONSE	25		Rejected!
ANTI_APOPTOSIS	118	47
MAINTENANCE_OF_CELLULAR_PROTEIN_LOCALIZATION	11		Rejected!
INTRACELLULAR_RECEPTOR_MEDIATED_SIGNALING_PATHWAY	21		Rejected!
NEGATIVE_REGULATION_OF_MAP_KINASE_ACTIVITY	17		Rejected!
DNA_DAMAGE_CHECKPOINT	20		Rejected!
REGULATION_OF_CYCLIN_DEPENDENT_PROTEIN_KINASE_ACTIVITY	43	18
GOLGI_VESICLE_TRANSPORT	48	22
PEPTIDYL_TYROSINE_PHOSPHORYLATION	27		Rejected!
NEGATIVE_REGULATION_OF_SECRETION	13		Rejected!
PROTEIN_PROCESSING	49	17
OXYGEN_AND_REACTIVE_OXYGEN_SPECIES_METABOLIC_PROCESS	20		Rejected!
PROTEIN_COMPLEX_ASSEMBLY	167	71
CELLULAR_LIPID_METABOLIC_PROCESS	255	78
REGULATION_OF_CELL_MORPHOGENESIS	14		Rejected!
DEFENSE_RESPONSE_TO_BACTERIUM	25		Rejected!
VESICLE_MEDIATED_TRANSPORT	194	78
DOUBLE_STRAND_BREAK_REPAIR	23		Rejected!
PROTEIN_METABOLIC_PROCESS	1231	442
NEGATIVE_REGULATION_OF_CYTOKINE_BIOSYNTHETIC_PROCESS	12		Rejected!
GLYCEROPHOSPHOLIPID_METABOLIC_PROCESS	46		Rejected!
CELLULAR_MACROMOLECULE_CATABOLIC_PROCESS	104	41
MRNA_SPLICE_SITE_SELECTION	13		Rejected!
EXOCYTOSIS	25		Rejected!
SECOND_MESSENGER_MEDIATED_SIGNALING	153	40
G_PROTEIN_SIGNALING_COUPLED_TO_CYCLIC_NUCLEOTIDE_SECOND_MESSENGER	100	23
REGULATION_OF_GENE_EXPRESSION_EPIGENETIC	30		Rejected!
REGULATION_OF_INTRACELLULAR_TRANSPORT	25		Rejected!
SMOOTH_MUSCLE_CONTRACTION_GO_0006939	12		Rejected!
SKELETAL_MUSCLE_DEVELOPMENT	31		Rejected!
ENDOSOME_TRANSPORT	23		Rejected!
PROTEIN_AMINO_ACID_ADP_RIBOSYLATION	10		Rejected!
BONE_REMODELING	29		Rejected!
REGULATION_OF_CELLULAR_COMPONENT_SIZE	14		Rejected!
PEPTIDYL_AMINO_ACID_MODIFICATION	63	19
EMBRYONIC_DEVELOPMENT	58		Rejected!
POSITIVE_REGULATION_OF_CYTOSKELETON_ORGANIZATION_AND_BIOGENESIS	10		Rejected!
PROTEIN_AMINO_ACID_O_LINKED_GLYCOSYLATION	18		Rejected!
REGULATION_OF_SMALL_GTPASE_MEDIATED_SIGNAL_TRANSDUCTION	23		Rejected!
CELL_PROLIFERATION_GO_0008283	513	168
REGULATION_OF_BLOOD_PRESSURE	22		Rejected!
ESTABLISHMENT_AND_OR_MAINTENANCE_OF_CELL_POLARITY	19		Rejected!
NUCLEOTIDE_EXCISION_REPAIR	20		Rejected!
NEGATIVE_REGULATION_OF_RNA_METABOLIC_PROCESS	132	41
NEGATIVE_REGULATION_OF_DNA_REPLICATION	13		Rejected!
REGULATION_OF_ENDOCYTOSIS	16		Rejected!
IMMUNE_SYSTEM_PROCESS	332	127
TRANSFORMING_GROWTH_FACTOR_BETA_RECEPTOR_SIGNALING_PATHWAY	36		Rejected!
ANATOMICAL_STRUCTURE_DEVELOPMENT	1013	280
REGULATION_OF_T_CELL_PROLIFERATION	16		Rejected!
RNA_SPLICINGVIA_TRANSESTERIFICATION_REACTIONS	35		Rejected!
DNA_RECOMBINATION	47	17
CELL_MATRIX_ADHESION	38		Rejected!
PEPTIDYL_TYROSINE_MODIFICATION	29		Rejected!
T_CELL_ACTIVATION	44	15
G1_PHASE	15		Rejected!
CYTOKINE_BIOSYNTHETIC_PROCESS	41		Rejected!
POSITIVE_REGULATION_OF_EPITHELIAL_CELL_PROLIFERATION	10		Rejected!
ER_TO_GOLGI_VESICLE_MEDIATED_TRANSPORT	18		Rejected!
HISTONE_MODIFICATION	24		Rejected!
TRANSCRIPTION	753	252
POSITIVE_REGULATION_OF_CELLULAR_METABOLIC_PROCESS	229	70
LEARNING_AND_OR_MEMORY	14		Rejected!
S_PHASE_OF_MITOTIC_CELL_CYCLE	10		Rejected!
POSITIVE_REGULATION_OF_BIOLOGICAL_PROCESS	709	241
RESPONSE_TO_EXTERNAL_STIMULUS	312	101
MITOTIC_SPINDLE_ORGANIZATION_AND_BIOGENESIS	10		Rejected!
AMINE_METABOLIC_PROCESS	141	58
INACTIVATION_OF_MAPK_ACTIVITY	14		Rejected!
CERAMIDE_METABOLIC_PROCESS	11		Rejected!
WOUND_HEALING	54	23
REGULATION_OF_NEUROGENESIS	14		Rejected!
TRANSCRIPTION_INITIATION_FROM_RNA_POLYMERASE_II_PROMOTER	29		Rejected!
CARBOHYDRATE_METABOLIC_PROCESS	180	53
COAGULATION	44	19
BODY_FLUID_SECRETION	10		Rejected!
MACROMOLECULAR_COMPLEX_DISASSEMBLY	15		Rejected!
RESPONSE_TO_UV	26		Rejected!
RESPIRATORY_GASEOUS_EXCHANGE	14		Rejected!
NEGATIVE_REGULATION_OF_BINDING	18		Rejected!
NEGATIVE_REGULATION_OF_METABOLIC_PROCESS	262	82
PHOSPHOLIPID_METABOLIC_PROCESS	74	23
RESPONSE_TO_IONIZING_RADIATION	10		Rejected!
POSITIVE_REGULATION_OF_JNK_ACTIVITY	18		Rejected!
REGULATION_OF_JAK_STAT_CASCADE	12		Rejected!
TRANSITION_METAL_ION_TRANSPORT	12		Rejected!
NEUROGENESIS	93	24
RESPONSE_TO_RADIATION	60		Rejected!
REGULATION_OF_CELL_CELL_ADHESION	10		Rejected!
POSITIVE_REGULATION_OF_CELL_MIGRATION	10		Rejected!
GLAND_DEVELOPMENT	13		Rejected!
REGULATION_OF_CYTOSKELETON_ORGANIZATION_AND_BIOGENESIS	30		Rejected!
CHEMICAL_HOMEOSTASIS	155	55
REGULATION_OF_METABOLIC_PROCESS	799	256
OVULATION_CYCLE	14		Rejected!
MEIOTIC_RECOMBINATION	17		Rejected!
PROTEIN_HOMOOLIGOMERIZATION	22		Rejected!
CYTOKINE_AND_CHEMOKINE_MEDIATED_SIGNALING_PATHWAY	23		Rejected!
HEART_DEVELOPMENT	37		Rejected!
CELLULAR_LOCALIZATION	371	147
DEVELOPMENTAL_GROWTH	11		Rejected!
POSITIVE_REGULATION_OF_CELL_ADHESION	13		Rejected!
POSITIVE_REGULATION_OF_TRANSFERASE_ACTIVITY	86	37
SPHINGOID_METABOLIC_PROCESS	12		Rejected!
MAPKKK_CASCADE_GO_0000165	104	35
CELL_CYCLE_ARREST_GO_0007050	57	32
ANDROGEN_RECEPTOR_SIGNALING_PATHWAY	12		Rejected!
MITOSIS	82	31
PIGMENT_BIOSYNTHETIC_PROCESS	17		Rejected!
PIGMENT_METABOLIC_PROCESS	18		Rejected!
REGULATION_OF_JNK_ACTIVITY	20		Rejected!
CELL_CYCLE_GO_0007049	315	114
ER_NUCLEAR_SIGNALING_PATHWAY	16		Rejected!
ION_HOMEOSTASIS	129	42
DNA_MODIFICATION	11		Rejected!
REGULATION_OF_TRANSPORT	67	19
RECEPTOR_MEDIATED_ENDOCYTOSIS	33		Rejected!
POSITIVE_REGULATION_OF_ANGIOGENESIS	10		Rejected!
NOTCH_SIGNALING_PATHWAY	12		Rejected!
CATION_TRANSPORT	147	36
NEURON_DIFFERENTIATION	76	19
REGULATION_OF_LYMPHOCYTE_ACTIVATION	35		Rejected!
ENDOTHELIAL_CELL_MIGRATION	11		Rejected!
NEURON_DEVELOPMENT	61	15
ACTIN_FILAMENT_BUNDLE_FORMATION	13		Rejected!
REGULATION_OF_NUCLEOBASENUCLEOSIDENUCLEOTIDE_AND_NUCLEIC_ACID_METABOLIC_PROCESS	618	196
AROMATIC_COMPOUND_METABOLIC_PROCESS	27	15
NEGATIVE_REGULATION_OF_TRANSLATION	23		Rejected!
PERIPHERAL_NERVOUS_SYSTEM_DEVELOPMENT	12		Rejected!
REGULATION_OF_GTPASE_ACTIVITY	15		Rejected!
SISTER_CHROMATID_SEGREGATION	17		Rejected!
FATTY_ACID_METABOLIC_PROCESS	63	21
NEUROTRANSMITTER_SECRETION	13		Rejected!
TRICARBOXYLIC_ACID_CYCLE_INTERMEDIATE_METABOLIC_PROCESS	11		Rejected!
NEGATIVE_REGULATION_OF_MYELOID_CELL_DIFFERENTIATION	10		Rejected!
CENTROSOME_CYCLE	11		Rejected!
POLYSACCHARIDE_METABOLIC_PROCESS	18		Rejected!
ORGANELLE_LOCALIZATION	25		Rejected!
ACTIN_FILAMENT_BASED_MOVEMENT	10		Rejected!
NEGATIVE_REGULATION_OF_TRANSCRIPTION_FACTOR_ACTIVITY	15		Rejected!
HETEROCYCLE_METABOLIC_PROCESS	27		Rejected!
RIBOSOME_BIOGENESIS_AND_ASSEMBLY	18		Rejected!
ACUTE_INFLAMMATORY_RESPONSE	11		Rejected!
TRIACYLGLYCEROL_METABOLIC_PROCESS	10		Rejected!
PHOSPHOINOSITIDE_METABOLIC_PROCESS	31		Rejected!
POSITIVE_REGULATION_OF_PROTEIN_METABOLIC_PROCESS	75	24
CYTOSKELETON_ORGANIZATION_AND_BIOGENESIS	208	66
CDC42_PROTEIN_SIGNAL_TRANSDUCTION	12		Rejected!
RESPONSE_TO_HORMONE_STIMULUS	33		Rejected!
MRNA_METABOLIC_PROCESS	84	32
PROTEIN_MODIFICATION_PROCESS	631	229
PROTEIN_AMINO_ACID_PHOSPHORYLATION	279	100
NEGATIVE_REGULATION_OF_TRANSFERASE_ACTIVITY	35		Rejected!
AMYLOID_PRECURSOR_PROTEIN_METABOLIC_PROCESS	10		Rejected!
MEMBRANE_FUSION	28		Rejected!
NITROGEN_COMPOUND_BIOSYNTHETIC_PROCESS	26		Rejected!
APOPTOTIC_PROGRAM	60	25
INNATE_IMMUNE_RESPONSE	23		Rejected!
POSITIVE_REGULATION_OF_CELL_CYCLE	16		Rejected!
NEGATIVE_REGULATION_OF_SIGNAL_TRANSDUCTION	37		Rejected!
CHROMOSOME_ORGANIZATION_AND_BIOGENESIS	124	45
CELL_PROJECTION_BIOGENESIS	25		Rejected!
REGULATION_OF_NEURON_APOPTOSIS	12		Rejected!
RNA_SPLICING	91	34
COFACTOR_BIOSYNTHETIC_PROCESS	21		Rejected!
LYMPHOCYTE_ACTIVATION	61	21
POSITIVE_REGULATION_OF_PROTEIN_MODIFICATION_PROCESS	29		Rejected!
REGULATION_OF_RNA_METABOLIC_PROCESS	471	148
CATION_HOMEOSTASIS	109	35
CHROMATIN_MODIFICATION	55	16
RESPONSE_TO_WOUNDING	190	65
DETECTION_OF_BIOTIC_STIMULUS	10		Rejected!
TRANSCRIPTION_FROM_RNA_POLYMERASE_III_PROMOTER	19		Rejected!
NEGATIVE_REGULATION_OF_CATALYTIC_ACTIVITY	69	20
CELLULAR_MACROMOLECULE_METABOLIC_PROCESS	1131	398
TISSUE_REMODELING	30		Rejected!
NEGATIVE_REGULATION_OF_RESPONSE_TO_STIMULUS	11		Rejected!
SPHINGOLIPID_BIOSYNTHETIC_PROCESS	10		Rejected!
ESTABLISHMENT_AND_OR_MAINTENANCE_OF_CHROMATIN_ARCHITECTURE	77	27
NEGATIVE_REGULATION_OF_DEVELOPMENTAL_PROCESS	197	77
POSITIVE_REGULATION_OF_CELLULAR_PROCESS	668	230
DNA_DEPENDENT_DNA_REPLICATION	56	20
MONOVALENT_INORGANIC_CATION_TRANSPORT	94	17
TRANSCRIPTION_FROM_RNA_POLYMERASE_II_PROMOTER	457	155
TRANSMEMBRANE_RECEPTOR_PROTEIN_SERINE_THREONINE_KINASE_SIGNALING_PATHWAY	47	17
HUMORAL_IMMUNE_RESPONSE	32		Rejected!
MALE_GONAD_DEVELOPMENT	12		Rejected!
DNA_DAMAGE_RESPONSESIGNAL_TRANSDUCTION_BY_P53_CLASS_MEDIATOR	13		Rejected!
NUCLEOTIDE_METABOLIC_PROCESS	42	18
CELLULAR_CARBOHYDRATE_CATABOLIC_PROCESS	23		Rejected!
G_PROTEIN_COUPLED_RECEPTOR_PROTEIN_SIGNALING_PATHWAY	342	82
AMINE_TRANSPORT	38	15
INTERPHASE_OF_MITOTIC_CELL_CYCLE	62	27
PROTEIN_TRANSPORT	157	62
TRANSLATION	180	54
POSITIVE_REGULATION_OF_MAPKKK_CASCADE	11		Rejected!
CYTOSKELETON_DEPENDENT_INTRACELLULAR_TRANSPORT	26		Rejected!
POSITIVE_REGULATION_OF_DNA_BINDING	26		Rejected!
PHOSPHORYLATION	313	115
CATABOLIC_PROCESS	225	87
PROTEIN_IMPORT_INTO_NUCLEUS_TRANSLOCATION	11		Rejected!
HORMONE_METABOLIC_PROCESS	32		Rejected!
NEGATIVE_REGULATION_OF_BIOLOGICAL_PROCESS	677	234
REGULATION_OF_PROTEIN_SECRETION	22		Rejected!
POSITIVE_REGULATION_OF_SECRETION	20		Rejected!
INTERFERON_GAMMA_BIOSYNTHETIC_PROCESS	12		Rejected!
PROTEIN_LOCALIZATION	214	76
CARBOHYDRATE_CATABOLIC_PROCESS	24		Rejected!
ADENYLATE_CYCLASE_ACTIVATION	19		Rejected!
BASE_EXCISION_REPAIR	17		Rejected!
NEURON_APOPTOSIS	17		Rejected!
DNA_PACKAGING	35	18
CARBOHYDRATE_BIOSYNTHETIC_PROCESS	49	15
POTASSIUM_ION_TRANSPORT	58		Rejected!
CYTOKINE_SECRETION	18		Rejected!
REGULATION_OF_MULTICELLULAR_ORGANISMAL_PROCESS	151	41
POSITIVE_REGULATION_OF_PROTEIN_AMINO_ACID_PHOSPHORYLATION	20		Rejected!
REGULATION_OF_PROTEIN_IMPORT_INTO_NUCLEUS	16		Rejected!
INTERFERON_GAMMA_PRODUCTION	14		Rejected!
REGULATION_OF_CELLULAR_PROTEIN_METABOLIC_PROCESS	162	52
MICROTUBULE_BASED_MOVEMENT	16		Rejected!
REGULATION_OF_PROTEIN_STABILITY	19		Rejected!
REGULATION_OF_IMMUNE_SYSTEM_PROCESS	67	19
REGULATION_OF_CYTOKINE_BIOSYNTHETIC_PROCESS	38		Rejected!
REGULATION_OF_APOPTOSIS	341	125
SPINDLE_ORGANIZATION_AND_BIOGENESIS	11		Rejected!
PROTEIN_AMINO_ACID_DEPHOSPHORYLATION	63	21
NEGATIVE_REGULATION_OF_PROGRAMMED_CELL_DEATH	151	55
TRANSMEMBRANE_RECEPTOR_PROTEIN_TYROSINE_KINASE_SIGNALING_PATHWAY	83	26
DNA_FRAGMENTATION_DURING_APOPTOSIS	13		Rejected!
REGULATION_OF_PROGRAMMED_CELL_DEATH	342	125
HEME_METABOLIC_PROCESS	11		Rejected!
CELL_MIGRATION	96	28
CYCLIC_NUCLEOTIDE_MEDIATED_SIGNALING	102	24
STEROID_BIOSYNTHETIC_PROCESS	23		Rejected!
ION_TRANSPORT	185	46
RESPONSE_TO_DNA_DAMAGE_STIMULUS	162	70
ORGAN_DEVELOPMENT	571	169
TRANSMISSION_OF_NERVE_IMPULSE	189	42
GENE_SILENCING	10		Rejected!
TYROSINE_PHOSPHORYLATION_OF_STAT_PROTEIN	13		Rejected!
INTRACELLULAR_SIGNALING_CASCADE	667	240
REGULATION_OF_IMMUNE_EFFECTOR_PROCESS	15		Rejected!
REGULATION_OF_TRANSCRIPTION	566	177
NEGATIVE_REGULATION_OF_CELL_MIGRATION	15		Rejected!
MITOCHONDRIAL_TRANSPORT	21		Rejected!
STRESS_ACTIVATED_PROTEIN_KINASE_SIGNALING_PATHWAY	49	15
REGULATION_OF_CELL_CYCLE	182	78
CHROMATIN_ASSEMBLY_OR_DISASSEMBLY	26		Rejected!
CELL_MATURATION	16		Rejected!
SMALL_GTPASE_MEDIATED_SIGNAL_TRANSDUCTION	89	42
CELLULAR_DEFENSE_RESPONSE	58	19
REGULATION_OF_IMMUNE_RESPONSE	33		Rejected!
RRNA_METABOLIC_PROCESS	16		Rejected!
SYSTEM_PROCESS	563	137
ACTIVATION_OF_PROTEIN_KINASE_ACTIVITY	28		Rejected!
REGULATION_OF_RAS_GTPASE_ACTIVITY	11		Rejected!
SENSORY_ORGAN_DEVELOPMENT	14		Rejected!
POSITIVE_REGULATION_OF_TRANSCRIPTION	144	44
UBIQUITIN_CYCLE	48	23
GLUCOSAMINE_METABOLIC_PROCESS	13		Rejected!
CENTRAL_NERVOUS_SYSTEM_DEVELOPMENT	123	30
REGULATION_OF_BINDING	58	20
RNA_CATABOLIC_PROCESS	23		Rejected!
APOPTOSIS_GO	431	157
NEGATIVE_REGULATION_OF_PHOSPHATE_METABOLIC_PROCESS	13		Rejected!
NEGATIVE_REGULATION_OF_BIOSYNTHETIC_PROCESS	30		Rejected!
MAINTENANCE_OF_PROTEIN_LOCALIZATION	13		Rejected!
CELLULAR_POLYSACCHARIDE_METABOLIC_PROCESS	16		Rejected!
DETECTION_OF_EXTERNAL_STIMULUS	23		Rejected!
CELLULAR_RESPONSE_TO_NUTRIENT_LEVELS	10		Rejected!
NUCLEOCYTOPLASMIC_TRANSPORT	87	35
M_PHASE_OF_MITOTIC_CELL_CYCLE	85	32
POSITIVE_REGULATION_OF_CYTOKINE_PRODUCTION	15		Rejected!
SPERMATID_DIFFERENTIATION	11		Rejected!
RESPONSE_TO_ORGANIC_SUBSTANCE	30		Rejected!
RHO_PROTEIN_SIGNAL_TRANSDUCTION	38	20
CHROMOSOME_CONDENSATION	10		Rejected!
CELL_FATE_COMMITMENT	13		Rejected!
RESPONSE_TO_HYPOXIA	28		Rejected!
MICROTUBULE_POLYMERIZATION_OR_DEPOLYMERIZATION	11		Rejected!
REPRODUCTION	265	69
CAMP_MEDIATED_SIGNALING	65	16
REGULATION_OF_CELL_PROLIFERATION	308	99
NITROGEN_COMPOUND_CATABOLIC_PROCESS	29		Rejected!
REGULATION_OF_I_KAPPAB_KINASE_NF_KAPPAB_CASCADE	93	38
RESPONSE_TO_DRUG	22		Rejected!
POSITIVE_REGULATION_OF_PEPTIDYL_TYROSINE_PHOSPHORYLATION	13		Rejected!
ECTODERM_DEVELOPMENT	80	17
LEUKOCYTE_MIGRATION	16		Rejected!
REGULATION_OF_ENDOTHELIAL_CELL_PROLIFERATION	10		Rejected!
REGULATION_OF_MEMBRANE_POTENTIAL	15		Rejected!
REGULATION_OF_CELL_GROWTH	46	17
REGULATION_OF_VIRAL_REPRODUCTION	12		Rejected!
G1_S_TRANSITION_OF_MITOTIC_CELL_CYCLE	27		Rejected!
CASPASE_ACTIVATION	26		Rejected!
CELLULAR_RESPIRATION	19		Rejected!
INDUCTION_OF_APOPTOSIS_BY_INTRACELLULAR_SIGNALS	24		Rejected!
INTEGRIN_BINDING	30		Rejected!
CATION_TRANSMEMBRANE_TRANSPORTER_ACTIVITY	213	53
MAP_KINASE_ACTIVITY	12		Rejected!
TRANSLATION_REGULATOR_ACTIVITY	41	20
HYDROLASE_ACTIVITY_ACTING_ON_ACID_ANHYDRIDES	228	92
MRNA_BINDING	23		Rejected!
PROTEIN_PHOSPHATASE_TYPE_2A_REGULATOR_ACTIVITY	14		Rejected!
ACTIVE_TRANSMEMBRANE_TRANSPORTER_ACTIVITY	122	39
GLUTAMATE_RECEPTOR_ACTIVITY	20		Rejected!
ACID_AMINO_ACID_LIGASE_ACTIVITY	57	29
SEROTONIN_RECEPTOR_ACTIVITY	11		Rejected!
INORGANIC_ANION_TRANSMEMBRANE_TRANSPORTER_ACTIVITY	19		Rejected!
HISTONE_METHYLTRANSFERASE_ACTIVITY	11		Rejected!
PROTEIN_DOMAIN_SPECIFIC_BINDING	72	21
CARBOHYDRATE_BINDING	72	17
G_PROTEIN_COUPLED_RECEPTOR_BINDING	54	20
GTP_BINDING	46	19
HYDRO_LYASE_ACTIVITY	27		Rejected!
NUCLEOTIDE_BINDING	224	87
COPPER_ION_BINDING	15		Rejected!
DI___TRI_VALENT_INORGANIC_CATION_TRANSMEMBRANE_TRANSPORTER_ACTIVITY	22		Rejected!
TRANSMEMBRANE_RECEPTOR_PROTEIN_KINASE_ACTIVITY	51	19
SYMPORTER_ACTIVITY	31		Rejected!
TRANSFERASE_ACTIVITY_TRANSFERRING_ACYL_GROUPS	59	21
ANTIPORTER_ACTIVITY	10		Rejected!
HEMATOPOIETIN_INTERFERON_CLASSD200_DOMAIN_CYTOKINE_RECEPTOR_BINDING	29		Rejected!
MONOSACCHARIDE_BINDING	11		Rejected!
OXIDOREDUCTASE_ACTIVITY_ACTING_ON_SULFUR_GROUP_OF_DONORS	10		Rejected!
DNA_HELICASE_ACTIVITY	25		Rejected!
ENDODEOXYRIBONUCLEASE_ACTIVITY	11		Rejected!
PROTEIN_TYROSINE_PHOSPHATASE_ACTIVITY	53	19
RAS_GTPASE_ACTIVATOR_ACTIVITY	29		Rejected!
PHOSPHORIC_MONOESTER_HYDROLASE_ACTIVITY	112	41
DAMAGED_DNA_BINDING	21		Rejected!
RNA_HELICASE_ACTIVITY	24		Rejected!
LIGASE_ACTIVITY_FORMING_CARBON_NITROGEN_BONDS	68	36
LIPID_BINDING	87	30
KINASE_BINDING	70	24
ALDO_KETO_REDUCTASE_ACTIVITY	12		Rejected!
PHOSPHOTRANSFERASE_ACTIVITY_ALCOHOL_GROUP_AS_ACCEPTOR	334	140
OXIDOREDUCTASE_ACTIVITY_GO_0016705	38	15
LIPASE_ACTIVITY	50	15
STEROID_DEHYDROGENASE_ACTIVITY	11		Rejected!
SUGAR_BINDING	34		Rejected!
INWARD_RECTIFIER_POTASSIUM_CHANNEL_ACTIVITY	12		Rejected!
RAS_GUANYL_NUCLEOTIDE_EXCHANGE_FACTOR_ACTIVITY	19		Rejected!
CATION_BINDING	213	69
PHOSPHORUS_OXYGEN_LYASE_ACTIVITY	10		Rejected!
SPECIFIC_RNA_POLYMERASE_II_TRANSCRIPTION_FACTOR_ACTIVITY	35		Rejected!
PHOSPHATE_TRANSMEMBRANE_TRANSPORTER_ACTIVITY	13		Rejected!
SULFOTRANSFERASE_ACTIVITY	28		Rejected!
PHOSPHOTRANSFERASE_ACTIVITY_PHOSPHATE_GROUP_AS_ACCEPTOR	18		Rejected!
SERINE_TYPE_PEPTIDASE_ACTIVITY	45	15
CATION_CHANNEL_ACTIVITY	119	22
SECONDARY_ACTIVE_TRANSMEMBRANE_TRANSPORTER_ACTIVITY	47		Rejected!
RAS_GTPASE_BINDING	25		Rejected!
DRUG_BINDING	16		Rejected!
ATP_DEPENDENT_HELICASE_ACTIVITY	27		Rejected!
ARYLSULFATASE_ACTIVITY	12		Rejected!
ZINC_ION_BINDING	90	30
PROTEIN_HOMODIMERIZATION_ACTIVITY	121	46
HEPARIN_BINDING	23		Rejected!
RNA_POLYMERASE_II_TRANSCRIPTION_MEDIATOR_ACTIVITY	13		Rejected!
LIGASE_ACTIVITY	97	48
CALCIUM_ION_BINDING	104	33
HYDROLASE_ACTIVITY_ACTING_ON_CARBON_NITROGEN_NOT_PEPTIDEBONDS	46	20
CATION_TRANSPORTING_ATPASE_ACTIVITY	11		Rejected!
PROTEIN_TRANSPORTER_ACTIVITY	14		Rejected!
OXIDOREDUCTASE_ACTIVITY_GO_0016616	58	18
GTPASE_REGULATOR_ACTIVITY	125	46
METALLOPEPTIDASE_ACTIVITY	50	18
SOLUTE_SODIUM_SYMPORTER_ACTIVITY	13		Rejected!
RNA_POLYMERASE_II_TRANSCRIPTION_FACTOR_ACTIVITY	182	54
SODIUM_CHANNEL_ACTIVITY	17		Rejected!
RNA_SPLICING_FACTOR_ACTIVITYTRANSESTERIFICATION_MECHANISM	19		Rejected!
METABOTROPIC_GLUTAMATEGABA_B_LIKE_RECEPTOR_ACTIVITY	10		Rejected!
AMINE_RECEPTOR_ACTIVITY	34		Rejected!
STEROL_BINDING	11		Rejected!
VITAMIN_BINDING	12		Rejected!
PURINE_NUCLEOTIDE_BINDING	211	79
SH2_DOMAIN_BINDING	15		Rejected!
VOLTAGE_GATED_POTASSIUM_CHANNEL_ACTIVITY	36		Rejected!
SMALL_CONJUGATING_PROTEIN_SPECIFIC_PROTEASE_ACTIVITY	10		Rejected!
HYDROLASE_ACTIVITY_ACTING_ON_GLYCOSYL_BONDS	47	20
ANION_CATION_SYMPORTER_ACTIVITY	16		Rejected!
RECEPTOR_SIGNALING_PROTEIN_SERINE_THREONINE_KINASE_ACTIVITY	34	16
HYDROLASE_ACTIVITY_HYDROLYZING_O_GLYCOSYL_COMPOUNDS	37		Rejected!
SINGLE_STRANDED_DNA_BINDING	35		Rejected!
INTERLEUKIN_BINDING	25		Rejected!
ENZYME_ACTIVATOR_ACTIVITY	125	47
ATPASE_ACTIVITY_COUPLED_TO_TRANSMEMBRANE_MOVEMENT_OF_IONS_PHOSPHORYLATIVE_MECHANISM	20		Rejected!
EXCITATORY_EXTRACELLULAR_LIGAND_GATED_ION_CHANNEL_ACTIVITY	21		Rejected!
LYASE_ACTIVITY	69	27
TRANSFERASE_ACTIVITY_TRANSFERRING_HEXOSYL_GROUPS	81	27
MANNOSYLTRANSFERASE_ACTIVITY	10		Rejected!
SH3_DOMAIN_BINDING	15		Rejected!
OXIDOREDUCTASE_ACTIVITY_ACTING_ON_THE_CH_NH_GROUP_OF_DONORS	10		Rejected!
CARBOXY_LYASE_ACTIVITY	14		Rejected!
INOSITOL_OR_PHOSPHATIDYLINOSITOL_PHOSPHODIESTERASE_ACTIVITY	13		Rejected!
MICROTUBULE_BINDING	33		Rejected!
MICROTUBULE_MOTOR_ACTIVITY	16		Rejected!
LIPOPROTEIN_BINDING	18		Rejected!
OXIDOREDUCTASE_ACTIVITY_ACTING_ON_PEROXIDE_AS_ACCEPTOR	12		Rejected!
PHOSPHATASE_INHIBITOR_ACTIVITY	11		Rejected!
NON_MEMBRANE_SPANNING_PROTEIN_TYROSINE_KINASE_ACTIVITY	11		Rejected!
THIOLESTER_HYDROLASE_ACTIVITY	16		Rejected!
ORGANIC_ANION_TRANSMEMBRANE_TRANSPORTER_ACTIVITY	10		Rejected!
NEUROPEPTIDE_BINDING	23		Rejected!
TASTE_RECEPTOR_ACTIVITY	15		Rejected!
UDP_GLYCOSYLTRANSFERASE_ACTIVITY	42		Rejected!
PHOSPHOLIPID_BINDING	47		Rejected!
CARBONATE_DEHYDRATASE_ACTIVITY	13		Rejected!
ELECTRON_CARRIER_ACTIVITY	78	27
AMINO_ACID_TRANSMEMBRANE_TRANSPORTER_ACTIVITY	29		Rejected!
HYDROLASE_ACTIVITY_HYDROLYZING_N_GLYCOSYL_COMPOUNDS	10		Rejected!
SMALL_CONJUGATING_PROTEIN_BINDING	12		Rejected!
LIGAND_DEPENDENT_NUCLEAR_RECEPTOR_ACTIVITY	25		Rejected!
VOLTAGE_GATED_CHANNEL_ACTIVITY	73		Rejected!
HYDROLASE_ACTIVITY_ACTING_ON_ESTER_BONDS	269	86
BETA_TUBULIN_BINDING	10		Rejected!
FUCOSYLTRANSFERASE_ACTIVITY	10		Rejected!
GATED_CHANNEL_ACTIVITY	122	21
SUGAR_TRANSMEMBRANE_TRANSPORTER_ACTIVITY	11		Rejected!
PROTEASE_INHIBITOR_ACTIVITY	41		Rejected!
PROTEIN_METHYLTRANSFERASE_ACTIVITY	14		Rejected!
N_ACETYLTRANSFERASE_ACTIVITY	21		Rejected!
NEUROPEPTIDE_RECEPTOR_ACTIVITY	22		Rejected!
RIBONUCLEASE_ACTIVITY	25		Rejected!
TRANSCRIPTION_ELONGATION_REGULATOR_ACTIVITY	12		Rejected!
POLYSACCHARIDE_BINDING	36		Rejected!
CALCIUM_ION_TRANSMEMBRANE_TRANSPORTER_ACTIVITY	11		Rejected!
HORMONE_BINDING	13		Rejected!
VOLTAGE_GATED_CALCIUM_CHANNEL_ACTIVITY	18		Rejected!
IDENTICAL_PROTEIN_BINDING	304	123
TRANSFERASE_ACTIVITY_TRANSFERRING_GLYCOSYL_GROUPS	112	41
NEUTRAL_AMINO_ACID_TRANSMEMBRANE_TRANSPORTER_ACTIVITY	12		Rejected!
ANION_TRANSMEMBRANE_TRANSPORTER_ACTIVITY	59		Rejected!
SUBSTRATE_SPECIFIC_TRANSMEMBRANE_TRANSPORTER_ACTIVITY	344	96
STRUCTURAL_CONSTITUENT_OF_RIBOSOME	80	16
STEROID_DEHYDROGENASE_ACTIVITY_ACTING_ON_THE_CH_OH_GROUP_OF_DONORSNAD_OR_NADP_AS_ACCEPTOR	10		Rejected!
PROTEIN_KINASE_ACTIVITY	285	117
MOLECULAR_ADAPTOR_ACTIVITY	49	18
ADENYL_RIBONUCLEOTIDE_BINDING	163	61
EXOPEPTIDASE_ACTIVITY	32		Rejected!
UBIQUITIN_BINDING	11		Rejected!
SUBSTRATE_SPECIFIC_CHANNEL_ACTIVITY	156	25
ADENYL_NUCLEOTIDE_BINDING	169	62
CYSTEINE_TYPE_PEPTIDASE_ACTIVITY	54	16
HISTONE_DEACETYLASE_BINDING	10		Rejected!
SMALL_GTPASE_REGULATOR_ACTIVITY	67	23
SMAD_BINDING	12		Rejected!
ANTIGEN_BINDING	28		Rejected!
COFACTOR_TRANSPORTER_ACTIVITY	10		Rejected!
S_ADENOSYLMETHIONINE_DEPENDENT_METHYLTRANSFERASE_ACTIVITY	23		Rejected!
HYDROLASE_ACTIVITY_ACTING_ON_ACID_ANHYDRIDESCATALYZING_TRANSMEMBRANE_MOVEMENT_OF_SUBSTANCES	39	15
AMINE_TRANSMEMBRANE_TRANSPORTER_ACTIVITY	41		Rejected!
CHAPERONE_BINDING	12		Rejected!
ENZYME_REGULATOR_ACTIVITY	323	122
RNA_POLYMERASE_II_TRANSCRIPTION_FACTOR_ACTIVITYENHANCER_BINDING	14		Rejected!
CYTOCHROME_C_OXIDASE_ACTIVITY	13		Rejected!
MONOCARBOXYLIC_ACID_TRANSMEMBRANE_TRANSPORTER_ACTIVITY	11		Rejected!
HELICASE_ACTIVITY	51	19
OXIDOREDUCTASE_ACTIVITY	289	112
DELAYED_RECTIFIER_POTASSIUM_CHANNEL_ACTIVITY	12		Rejected!
KINASE_ACTIVITY	369	151
PHOSPHORIC_ESTER_HYDROLASE_ACTIVITY	153	53
SUBSTRATE_SPECIFIC_TRANSPORTER_ACTIVITY	392	116
SPECIFIC_TRANSCRIPTIONAL_REPRESSOR_ACTIVITY	12		Rejected!
METALLOEXOPEPTIDASE_ACTIVITY	13		Rejected!
KINASE_REGULATOR_ACTIVITY	46	16
OXIDOREDUCTASE_ACTIVITY_GO_0016706	10		Rejected!
PEPTIDE_BINDING	85	24
ADP_BINDING	11		Rejected!
NUCLEOTIDYLTRANSFERASE_ACTIVITY	47	21
CHEMOKINE_ACTIVITY	42	16
PROTEIN_N_TERMINUS_BINDING	38	17
PROTEIN_SERINE_THREONINE_KINASE_ACTIVITY	205	82
RNA_POLYMERASE_ACTIVITY	16		Rejected!
HISTONE_ACETYLTRANSFERASE_ACTIVITY	16		Rejected!
OXYGEN_BINDING	22		Rejected!
RNA_BINDING	259	80
N_METHYLTRANSFERASE_ACTIVITY	13		Rejected!
GABA_RECEPTOR_ACTIVITY	11		Rejected!
NEUROTRANSMITTER_BINDING	53		Rejected!
3_5_CYCLIC_NUCLEOTIDE_PHOSPHODIESTERASE_ACTIVITY	13		Rejected!
STEROID_HORMONE_RECEPTOR_ACTIVITY	13		Rejected!
NUCLEOSIDE_TRIPHOSPHATASE_ACTIVITY	212	88
CARBOXYPEPTIDASE_ACTIVITY	12		Rejected!
NEUROTRANSMITTER_RECEPTOR_ACTIVITY	50		Rejected!
INTRAMOLECULAR_OXIDOREDUCTASE_ACTIVITY	19		Rejected!
N_ACYLTRANSFERASE_ACTIVITY	24		Rejected!
ANION_CHANNEL_ACTIVITY	20		Rejected!
PROTEIN_KINASE_INHIBITOR_ACTIVITY	24		Rejected!
METHYLTRANSFERASE_ACTIVITY	36		Rejected!
PROTEIN_COMPLEX_BINDING	54	22
MONOSACCHARIDE_TRANSMEMBRANE_TRANSPORTER_ACTIVITY	10		Rejected!
TELOMERIC_DNA_BINDING	10		Rejected!
INSULIN_LIKE_GROWTH_FACTOR_RECEPTOR_BINDING	10		Rejected!
PROTEIN_TYROSINE_KINASE_ACTIVITY	63	25
PROTEIN_SERINE_THREONINE_PHOSPHATASE_ACTIVITY	24		Rejected!
CARBON_OXYGEN_LYASE_ACTIVITY	31		Rejected!
ACETYLGALACTOSAMINYLTRANSFERASE_ACTIVITY	12		Rejected!
SULFURIC_ESTER_HYDROLASE_ACTIVITY	16		Rejected!
TRANSCRIPTION_COACTIVATOR_ACTIVITY	123	34
ATPASE_ACTIVITY_COUPLED_TO_TRANSMEMBRANE_MOVEMENT_OF_IONS	24		Rejected!
ATP_DEPENDENT_RNA_HELICASE_ACTIVITY	17		Rejected!
ACETYLTRANSFERASE_ACTIVITY	25		Rejected!
CARBOHYDRATE_TRANSMEMBRANE_TRANSPORTER_ACTIVITY	16		Rejected!
POTASSIUM_CHANNEL_ACTIVITY	50		Rejected!
CHEMOKINE_RECEPTOR_BINDING	43	17
MONOOXYGENASE_ACTIVITY	31		Rejected!
RHODOPSIN_LIKE_RECEPTOR_ACTIVITY	134	17
KINASE_INHIBITOR_ACTIVITY	25		Rejected!
TRANSCRIPTION_COREPRESSOR_ACTIVITY	94	39
PEPTIDE_RECEPTOR_ACTIVITY	53		Rejected!
DEOXYRIBONUCLEASE_ACTIVITY	22		Rejected!
PHOSPHOINOSITIDE_BINDING	20		Rejected!
HYDROLASE_ACTIVITY_ACTING_ON_CARBON_NITROGEN_NOT_PEPTIDEBONDSIN_CYCLIC_AMIDINES	16		Rejected!
ATPASE_ACTIVITY_COUPLED	93	37
G_PROTEIN_COUPLED_RECEPTOR_ACTIVITY	191	28
TRANSCRIPTION_ACTIVATOR_ACTIVITY	173	51
COFACTOR_BINDING	22		Rejected!
TRANSLATION_FACTOR_ACTIVITY_NUCLEIC_ACID_BINDING	39	19
NEUROPEPTIDE_HORMONE_ACTIVITY	12		Rejected!
ENDORIBONUCLEASE_ACTIVITY	13		Rejected!
VOLTAGE_GATED_CATION_CHANNEL_ACTIVITY	66		Rejected!
DNA_POLYMERASE_ACTIVITY	18		Rejected!
ACTIN_BINDING	76	33
ION_BINDING	273	89
3_5_EXONUCLEASE_ACTIVITY	13		Rejected!
TRANSCRIPTION_REPRESSOR_ACTIVITY	152	58
TRANSFERASE_ACTIVITY_TRANSFERRING_ALKYL_OR_ARYLOTHER_THAN_METHYLGROUPS	30	16
COLLAGEN_BINDING	14		Rejected!
SEQUENCE_SPECIFIC_DNA_BINDING	58	17
CYCLIC_NUCLEOTIDE_PHOSPHODIESTERASE_ACTIVITY	14		Rejected!
NUCLEAR_HORMONE_RECEPTOR_BINDING	28		Rejected!
KINASE_ACTIVATOR_ACTIVITY	12		Rejected!
PROTEIN_DEACETYLASE_ACTIVITY	10		Rejected!
GUANYL_NUCLEOTIDE_BINDING	47	19
DEAMINASE_ACTIVITY	14		Rejected!
DNA_DIRECTED_DNA_POLYMERASE_ACTIVITY	14		Rejected!
ENZYME_INHIBITOR_ACTIVITY	119	38
TUBULIN_BINDING	47		Rejected!
PRIMARY_ACTIVE_TRANSMEMBRANE_TRANSPORTER_ACTIVITY	40	15
PHOSPHORIC_DIESTER_HYDROLASE_ACTIVITY	40		Rejected!
RNA_DEPENDENT_ATPASE_ACTIVITY	18		Rejected!
INOSITOL_OR_PHOSPHATIDYLINOSITOL_PHOSPHATASE_ACTIVITY	12		Rejected!
NUCLEOBASENUCLEOSIDENUCLEOTIDE_AND_NUCLEIC_ACID_TRANSMEMBRANE_TRANSPORTER_ACTIVITY	10		Rejected!
LIPID_KINASE_ACTIVITY	12		Rejected!
ENDOPEPTIDASE_ACTIVITY	117	36
MAGNESIUM_ION_BINDING	62	20
STRUCTURAL_MOLECULE_ACTIVITY	244	58
SIALYLTRANSFERASE_ACTIVITY	10		Rejected!
DOUBLE_STRANDED_RNA_BINDING	17		Rejected!
IONOTROPIC_GLUTAMATE_RECEPTOR_ACTIVITY	10		Rejected!
ACETYLGLUCOSAMINYLTRANSFERASE_ACTIVITY	16		Rejected!
RECEPTOR_BINDING	377	116
SERINE_HYDROLASE_ACTIVITY	46	15
NF_KAPPAB_BINDING	11		Rejected!
RECEPTOR_SIGNALING_PROTEIN_ACTIVITY	82	33
CARBON_CARBON_LYASE_ACTIVITY	18		Rejected!
LIGASE_ACTIVITY_FORMING_CARBON_OXYGEN_BONDS	14		Rejected!
PROTEIN_BINDING_BRIDGING	59	23
RECEPTOR_ACTIVITY	583	141
DEACETYLASE_ACTIVITY	11		Rejected!
TRANSMEMBRANE_RECEPTOR_ACTIVITY	418	86
VOLTAGE_GATED_SODIUM_CHANNEL_ACTIVITY	11		Rejected!
PROTEIN_KINASE_REGULATOR_ACTIVITY	39		Rejected!
PHOSPHOLIPASE_C_ACTIVITY	15		Rejected!
LIGAND_GATED_CHANNEL_ACTIVITY	40		Rejected!
RHO_GUANYL_NUCLEOTIDE_EXCHANGE_FACTOR_ACTIVITY	12		Rejected!
DOUBLE_STRANDED_DNA_BINDING	32		Rejected!
SMALL_GTPASE_BINDING	33	15
PATTERN_RECOGNITION_RECEPTOR_ACTIVITY	10		Rejected!
OXIDOREDUCTASE_ACTIVITY_ACTING_ON_THE_CH_CH_GROUP_OF_DONORS	23		Rejected!
ATP_DEPENDENT_DNA_HELICASE_ACTIVITY	11		Rejected!
TRANSCRIPTION_FACTOR_ACTIVITY	354	90
ENDONUCLEASE_ACTIVITY	25		Rejected!
PDZ_DOMAIN_BINDING	14		Rejected!
TRANSMEMBRANE_RECEPTOR_PROTEIN_PHOSPHATASE_ACTIVITY	19		Rejected!
EXONUCLEASE_ACTIVITY	19		Rejected!
ACTIN_FILAMENT_BINDING	25		Rejected!
CALCIUM_CHANNEL_ACTIVITY	33		Rejected!
ACETYLCHOLINE_BINDING	17		Rejected!
STRUCTURE_SPECIFIC_DNA_BINDING	56	18
CYTOSKELETAL_PROTEIN_BINDING	159	60
DNA_DEPENDENT_ATPASE_ACTIVITY	22		Rejected!
AUXILIARY_TRANSPORT_PROTEIN_ACTIVITY	26		Rejected!
POTASSIUM_CHANNEL_REGULATOR_ACTIVITY	14		Rejected!
PHOSPHOLIPASE_A2_ACTIVITY	13		Rejected!
MOTOR_ACTIVITY	28		Rejected!
NUCLEOTIDE_KINASE_ACTIVITY	13		Rejected!
AMINOPEPTIDASE_ACTIVITY	14		Rejected!
STEROID_BINDING	18		Rejected!
STEROID_HORMONE_RECEPTOR_BINDING	10		Rejected!
PHOSPHOPROTEIN_PHOSPHATASE_ACTIVITY	81	28
EXTRACELLULAR_LIGAND_GATED_ION_CHANNEL_ACTIVITY	22		Rejected!
HORMONE_ACTIVITY	44		Rejected!
SERINE_TYPE_ENDOPEPTIDASE_INHIBITOR_ACTIVITY	25		Rejected!
PROTEIN_SERINE_THREONINE_TYROSINE_KINASE_ACTIVITY	10		Rejected!
TRANSFERASE_ACTIVITY_TRANSFERRING_ONE_CARBON_GROUPS	37		Rejected!
OXIDOREDUCTASE_ACTIVITY_ACTING_ON_NADH_OR_NADPH	25		Rejected!
CARBOHYDRATE_KINASE_ACTIVITY	15		Rejected!
CHLORIDE_CHANNEL_ACTIVITY	19		Rejected!
HEMATOPOIETIN_INTERFERON_CLASSD200_DOMAIN_CYTOKINE_RECEPTOR_ACTIVITY	33		Rejected!
CARBOXYLESTERASE_ACTIVITY	33		Rejected!
RHO_GTPASE_ACTIVATOR_ACTIVITY	19		Rejected!
STRUCTURAL_CONSTITUENT_OF_CYTOSKELETON	57	15
PATTERN_BINDING	45		Rejected!
INTERLEUKIN_RECEPTOR_ACTIVITY	20		Rejected!
TRANSCRIPTION_FACTOR_BINDING	307	103
PROTEIN_KINASE_BINDING	62	19
TRANSMEMBRANE_RECEPTOR_PROTEIN_TYROSINE_KINASE_ACTIVITY	43	17
PHOSPHOLIPASE_ACTIVITY	42		Rejected!
PROTEIN_HETERODIMERIZATION_ACTIVITY	77	30
OXIDOREDUCTASE_ACTIVITY_ACTING_ON_THE_ALDEHYDE_OR_OXO_GROUP_OF_DONORS	22		Rejected!
ATPASE_ACTIVITY	112	46
METAL_ION_TRANSMEMBRANE_TRANSPORTER_ACTIVITY	147	30
HYDROGEN_ION_TRANSMEMBRANE_TRANSPORTER_ACTIVITY	27		Rejected!
PROTEIN_C_TERMINUS_BINDING	73	29
GTPASE_ACTIVITY	99	41
INORGANIC_CATION_TRANSMEMBRANE_TRANSPORTER_ACTIVITY	58	21
TRANSFERASE_ACTIVITY_TRANSFERRING_PHOSPHORUS_CONTAINING_GROUPS	424	176
NUCLEOBASENUCLEOSIDENUCLEOTIDE_KINASE_ACTIVITY	25		Rejected!
GTPASE_ACTIVATOR_ACTIVITY	60	19
PEPTIDASE_ACTIVITY	176	58
ION_CHANNEL_ACTIVITY	149	24
SMALL_PROTEIN_CONJUGATING_ENZYME_ACTIVITY	52	25
CYSTEINE_TYPE_ENDOPEPTIDASE_ACTIVITY	40		Rejected!
PROTEIN_DIMERIZATION_ACTIVITY	182	67
CHANNEL_REGULATOR_ACTIVITY	24		Rejected!
TRANSFERASE_ACTIVITY_TRANSFERRING_PENTOSYL_GROUPS	20		Rejected!
SIGNAL_SEQUENCE_BINDING	15		Rejected!
MONOVALENT_INORGANIC_CATION_TRANSMEMBRANE_TRANSPORTER_ACTIVITY	34		Rejected!
STRUCTURAL_CONSTITUENT_OF_MUSCLE	33		Rejected!
L_AMINO_ACID_TRANSMEMBRANE_TRANSPORTER_ACTIVITY	17		Rejected!
PROTEIN_PHOSPHATASE_BINDING	10		Rejected!
OXIDOREDUCTASE_ACTIVITY_ACTING_ON_CH_OH_GROUP_OF_DONORS	64	20
COENZYME_BINDING	16		Rejected!
GTPASE_BINDING	34	15
GROWTH_FACTOR_BINDING	32		Rejected!
ENZYME_BINDING	178	65
CHROMATIN_BINDING	32		Rejected!
LIPID_TRANSPORTER_ACTIVITY	28		Rejected!
PURINE_RIBONUCLEOTIDE_BINDING	205	78
AMINE_BINDING	23		Rejected!
ORGANIC_ACID_TRANSMEMBRANE_TRANSPORTER_ACTIVITY	45		Rejected!
UNFOLDED_PROTEIN_BINDING	42	16
TRANSITION_METAL_ION_BINDING	111	36
OXIDOREDUCTASE_ACTIVITY_ACTING_ON_THE_ALDEHYDE_OR_OXO_GROUP_OF_DONORSNAD_OR_NADP_AS_ACCEPTOR	16		Rejected!
SH3_SH2_ADAPTOR_ACTIVITY	43	17
SMALL_CONJUGATING_PROTEIN_LIGASE_ACTIVITY	51	25
TRANSFERASE_ACTIVITY_TRANSFERRING_SULFUR_CONTAINING_GROUPS	32		Rejected!
GLYCOSAMINOGLYCAN_BINDING	34		Rejected!
PHOSPHATASE_BINDING	13		Rejected!
CARBOXYLIC_ACID_TRANSMEMBRANE_TRANSPORTER_ACTIVITY	44		Rejected!
NICOTINIC_ACETYLCHOLINE_ACTIVATED_CATION_SELECTIVE_CHANNEL_ACTIVITY	11		Rejected!
PHOSPHATASE_REGULATOR_ACTIVITY	26		Rejected!
CALMODULIN_BINDING	25		Rejected!
GLUTATHIONE_TRANSFERASE_ACTIVITY	15		Rejected!
TRANSMEMBRANE_TRANSPORTER_ACTIVITY	375	106
PYROPHOSPHATASE_ACTIVITY	226	92
THYROID_HORMONE_RECEPTOR_BINDING	17		Rejected!
CYTOKINE_BINDING	48		Rejected!
HYDROLASE_ACTIVITY_ACTING_ON_CARBON_NITROGEN_NOT_PEPTIDEBONDSIN_LINEAR_AMIDES	21		Rejected!
SERINE_TYPE_ENDOPEPTIDASE_ACTIVITY	41		Rejected!
TRANSLATION_INITIATION_FACTOR_ACTIVITY	24		Rejected!
TRANSITION_METAL_ION_TRANSMEMBRANE_TRANSPORTER_ACTIVITY	10		Rejected!
NUCLEASE_ACTIVITY	55	17
SECRETIN_LIKE_RECEPTOR_ACTIVITY	11		Rejected!
RIBONUCLEOPROTEIN_BINDING	12		Rejected!
ATPASE_ACTIVITY_COUPLED_TO_MOVEMENT_OF_SUBSTANCES	40	16
GENERAL_RNA_POLYMERASE_II_TRANSCRIPTION_FACTOR_ACTIVITY	32		Rejected!
TRANSFERASE_ACTIVITY_TRANSFERRING_GROUPS_OTHER_THAN_AMINO_ACYL_GROUPS	49	17
DNA_BINDING	602	175
UBIQUITIN_PROTEIN_LIGASE_ACTIVITY	49	23
GALACTOSYLTRANSFERASE_ACTIVITY	16		Rejected!
CYCLASE_ACTIVITY	11		Rejected!
SINGLE_STRANDED_RNA_BINDING	13		Rejected!
GUANYL_NUCLEOTIDE_EXCHANGE_FACTOR_ACTIVITY	46	18
ION_TRANSMEMBRANE_TRANSPORTER_ACTIVITY	278	70
PHOSPHOLIPID_TRANSPORTER_ACTIVITY	12		Rejected!
LOW_DENSITY_LIPOPROTEIN_BINDING	12		Rejected!
HORMONE_RECEPTOR_BINDING	29		Rejected!
CYTOKINE_ACTIVITY	113	29
ATP_BINDING	156	58
METALLOENDOPEPTIDASE_ACTIVITY	27		Rejected!
ISOMERASE_ACTIVITY	35		Rejected!
GROWTH_FACTOR_ACTIVITY	55	19
MAP_KINASE_KINASE_KINASE_ACTIVITY	10		Rejected!
CASPASE_REGULATOR_ACTIVITY	14		Rejected!
EXTRACELLULAR_MATRIX_STRUCTURAL_CONSTITUENT	27		Rejected!
ANTIOXIDANT_ACTIVITY	18		Rejected!
ENDONUCLEASE_ACTIVITY_GO_0016893	11		Rejected!
TRANSCRIPTION_COFACTOR_ACTIVITY	228	75
INOSITOL_OR_PHOSPHATIDYLINOSITOL_KINASE_ACTIVITY	18		Rejected!
