# Supplementary material for: Network-based integration of molecular and physiological data elucidates regulatory mechanisms underlying adaptation to high-fat diet
Source: Genes Nutr. 2015 May 28;10(4):22. doi: 10.1007/s12263-015-0470-6 (PMC4446272; doi:10.1007/s12263-015-0470-6)
Supplement: Supplementary file 4 — Supplementary material 4 (ZIP 6984 kb) [file 12263_2015_470_MOESM4_ESM.zip › HF LF 12 w GSEA result/gsea_report_for_na_neg_1365169146545.xls]

NAME	GS<br> follow link to MSigDB	GS DETAILS	SIZE	ES	NES	NOM p-val	FDR q-val	FWER p-val	RANK AT MAX	LEADING EDGE
MITOCHONDRION	MITOCHONDRION	Details ...	153	-0.60081005	-2.5600672	0.0	0.0	0.0	1314	tags=56%, list=19%, signal=67%
MITOCHONDRIAL_PART	MITOCHONDRIAL_PART	Details ...	67	-0.6521616	-2.469677	0.0	0.0	0.0	1302	tags=64%, list=18%, signal=78%
MITOCHONDRIAL_INNER_MEMBRANE	MITOCHONDRIAL_INNER_MEMBRANE	Details ...	31	-0.75278145	-2.4116995	0.0	0.0	0.0	1279	tags=77%, list=18%, signal=94%
ORGANELLE_INNER_MEMBRANE	ORGANELLE_INNER_MEMBRANE	Details ...	35	-0.70399547	-2.3236473	0.0	0.0	0.0	656	tags=57%, list=9%, signal=63%
MITOCHONDRIAL_MEMBRANE_PART	MITOCHONDRIAL_MEMBRANE_PART	Details ...	24	-0.7673409	-2.2921805	0.0	0.0	0.0	1279	tags=83%, list=18%, signal=101%
MITOCHONDRIAL_MEMBRANE	MITOCHONDRIAL_MEMBRANE	Details ...	38	-0.6741468	-2.2886455	0.0	0.0	0.0	712	tags=58%, list=10%, signal=64%
MITOCHONDRIAL_ENVELOPE	MITOCHONDRIAL_ENVELOPE	Details ...	44	-0.65270084	-2.2831223	0.0	0.0	0.0	1279	tags=66%, list=18%, signal=80%
MICROBODY	MICROBODY	Details ...	25	-0.7289712	-2.2674127	0.0	0.0	0.0	1575	tags=72%, list=22%, signal=92%
PEROXISOME	PEROXISOME	Details ...	25	-0.7289712	-2.22969	0.0	0.0	0.0	1575	tags=72%, list=22%, signal=92%
ORGANELLE_ENVELOPE	ORGANELLE_ENVELOPE	Details ...	75	-0.56581146	-2.1804123	0.0	0.0	0.0	1279	tags=51%, list=18%, signal=61%
OXIDOREDUCTASE_ACTIVITY_ACTING_ON_CH_OH_GROUP_OF_DONORS	OXIDOREDUCTASE_ACTIVITY_ACTING_ON_CH_OH_GROUP_OF_DONORS	Details ...	20	-0.75572443	-2.161848	0.0	1.2457072E-4	0.002	513	tags=55%, list=7%, signal=59%
ENVELOPE	ENVELOPE	Details ...	75	-0.56581146	-2.15666	0.0	1.695915E-4	0.003	1279	tags=51%, list=18%, signal=61%
MITOCHONDRIAL_LUMEN	MITOCHONDRIAL_LUMEN	Details ...	24	-0.6824324	-2.0939686	0.0	4.2089005E-4	0.008	1534	tags=71%, list=22%, signal=90%
OXIDOREDUCTASE_ACTIVITY	OXIDOREDUCTASE_ACTIVITY	Details ...	112	-0.51081467	-2.0690353	0.0	5.339607E-4	0.011	860	tags=38%, list=12%, signal=42%
MITOCHONDRIAL_MATRIX	MITOCHONDRIAL_MATRIX	Details ...	24	-0.6824324	-2.0600283	0.0	5.439474E-4	0.012	1534	tags=71%, list=22%, signal=90%
OXIDOREDUCTASE_ACTIVITY_GO_0016616	OXIDOREDUCTASE_ACTIVITY_GO_0016616	Details ...	18	-0.7090732	-1.9777696	0.0016835016	0.0015883994	0.036	820	tags=56%, list=12%, signal=63%
COFACTOR_METABOLIC_PROCESS	COFACTOR_METABOLIC_PROCESS	Details ...	18	-0.68038696	-1.9302855	0.0	0.0035060486	0.083	646	tags=50%, list=9%, signal=55%
LYASE_ACTIVITY	LYASE_ACTIVITY	Details ...	27	-0.6158476	-1.9097273	0.0016447369	0.004458257	0.111	1527	tags=56%, list=22%, signal=71%
ORGANIC_ACID_METABOLIC_PROCESS	ORGANIC_ACID_METABOLIC_PROCESS	Details ...	65	-0.5030879	-1.8902546	0.0	0.005639903	0.147	725	tags=31%, list=10%, signal=34%
TRANSFERASE_ACTIVITY_TRANSFERRING_ALKYL_OR_ARYLOTHER_THAN_METHYLGROUPS	TRANSFERASE_ACTIVITY_TRANSFERRING_ALKYL_OR_ARYLOTHER_THAN_METHYLGROUPS	Details ...	16	-0.6752678	-1.8663179	0.0	0.0072864206	0.193	340	tags=25%, list=5%, signal=26%
ORGANELLE_MEMBRANE	ORGANELLE_MEMBRANE		133	-0.4429389	-1.8493887	0.0	0.00838191	0.23	1312	tags=35%, list=18%, signal=42%
CARBOXYLIC_ACID_METABOLIC_PROCESS	CARBOXYLIC_ACID_METABOLIC_PROCESS		64	-0.4893476	-1.8324859	0.0	0.009720561	0.272	725	tags=30%, list=10%, signal=33%
ELECTRON_CARRIER_ACTIVITY	ELECTRON_CARRIER_ACTIVITY		27	-0.5766042	-1.8094208	0.0016129032	0.012751549	0.344	572	tags=52%, list=8%, signal=56%
CARBOHYDRATE_METABOLIC_PROCESS	CARBOHYDRATE_METABOLIC_PROCESS		53	-0.49725524	-1.7787372	0.0	0.017582335	0.447	821	tags=34%, list=12%, signal=38%
MITOCHONDRION_ORGANIZATION_AND_BIOGENESIS	MITOCHONDRION_ORGANIZATION_AND_BIOGENESIS		21	-0.6149985	-1.7615412	0.0016313214	0.021210497	0.524	656	tags=48%, list=9%, signal=52%
GENERATION_OF_PRECURSOR_METABOLITES_AND_ENERGY	GENERATION_OF_PRECURSOR_METABOLITES_AND_ENERGY		47	-0.5012419	-1.7359847	0.00155521	0.027723525	0.629	528	tags=32%, list=7%, signal=34%
DNA_DEPENDENT_DNA_REPLICATION	DNA_DEPENDENT_DNA_REPLICATION		20	-0.5876716	-1.6716143	0.004680187	0.05317438	0.846	1870	tags=60%, list=26%, signal=81%
ORGANELLE_LUMEN	ORGANELLE_LUMEN		155	-0.38810807	-1.6649019	0.0013227513	0.055028338	0.859	2246	tags=47%, list=32%, signal=67%
MEMBRANE_ENCLOSED_LUMEN	MEMBRANE_ENCLOSED_LUMEN		155	-0.38810807	-1.6517391	0.0	0.061000757	0.9	2246	tags=47%, list=32%, signal=67%
LIGASE_ACTIVITY	LIGASE_ACTIVITY		48	-0.46653226	-1.6351166	0.004538578	0.069918856	0.934	2007	tags=48%, list=28%, signal=66%
INORGANIC_CATION_TRANSMEMBRANE_TRANSPORTER_ACTIVITY	INORGANIC_CATION_TRANSMEMBRANE_TRANSPORTER_ACTIVITY		21	-0.5582557	-1.6337502	0.012598425	0.06874814	0.94	520	tags=33%, list=7%, signal=36%
CELLULAR_CARBOHYDRATE_METABOLIC_PROCESS	CELLULAR_CARBOHYDRATE_METABOLIC_PROCESS		38	-0.47954294	-1.6059753	0.012658228	0.08541316	0.979	821	tags=34%, list=12%, signal=38%
ALCOHOL_METABOLIC_PROCESS	ALCOHOL_METABOLIC_PROCESS		35	-0.48317695	-1.5976366	0.0144	0.089369446	0.984	821	tags=26%, list=12%, signal=29%
ORGANELLE_PART	ORGANELLE_PART		418	-0.3393346	-1.5941056	0.0	0.08922468	0.986	1934	tags=35%, list=27%, signal=45%
INTRACELLULAR_ORGANELLE_PART	INTRACELLULAR_ORGANELLE_PART		415	-0.33795726	-1.5893989	0.0	0.09043719	0.99	1934	tags=35%, list=27%, signal=45%
AMINO_ACID_METABOLIC_PROCESS	AMINO_ACID_METABOLIC_PROCESS		32	-0.4823456	-1.5726523	0.024502298	0.10101184	0.995	725	tags=31%, list=10%, signal=35%
MONOCARBOXYLIC_ACID_METABOLIC_PROCESS	MONOCARBOXYLIC_ACID_METABOLIC_PROCESS		27	-0.5036431	-1.5625138	0.025	0.106756724	0.997	2121	tags=52%, list=30%, signal=74%
AMINO_ACID_AND_DERIVATIVE_METABOLIC_PROCESS	AMINO_ACID_AND_DERIVATIVE_METABOLIC_PROCESS		43	-0.45518094	-1.5539426	0.007541478	0.11127788	0.998	725	tags=26%, list=10%, signal=28%
AROMATIC_COMPOUND_METABOLIC_PROCESS	AROMATIC_COMPOUND_METABOLIC_PROCESS		15	-0.5697349	-1.5396005	0.04006678	0.121123716	0.999	2328	tags=53%, list=33%, signal=79%
PROTEIN_FOLDING	PROTEIN_FOLDING		21	-0.5262308	-1.5331801	0.037953794	0.124391004	0.999	1262	tags=38%, list=18%, signal=46%
FATTY_ACID_METABOLIC_PROCESS	FATTY_ACID_METABOLIC_PROCESS		21	-0.51956433	-1.509522	0.047463175	0.14609127	1.0	1042	tags=33%, list=15%, signal=39%
CELLULAR_CATABOLIC_PROCESS	CELLULAR_CATABOLIC_PROCESS		84	-0.3826395	-1.4996208	0.01746725	0.153789	1.0	1940	tags=43%, list=27%, signal=58%
MACROMOLECULE_CATABOLIC_PROCESS	MACROMOLECULE_CATABOLIC_PROCESS		53	-0.414126	-1.4895674	0.02980626	0.16239177	1.0	2007	tags=47%, list=28%, signal=65%
CATABOLIC_PROCESS	CATABOLIC_PROCESS		87	-0.37819964	-1.4856218	0.01161103	0.16324177	1.0	1940	tags=43%, list=27%, signal=58%
BIOPOLYMER_CATABOLIC_PROCESS	BIOPOLYMER_CATABOLIC_PROCESS		48	-0.4085418	-1.4222891	0.0481203	0.25428244	1.0	2383	tags=54%, list=34%, signal=81%
DNA_REPAIR	DNA_REPAIR		58	-0.38769037	-1.419133	0.037369207	0.25409314	1.0	2448	tags=52%, list=35%, signal=78%
RESPONSE_TO_DNA_DAMAGE_STIMULUS	RESPONSE_TO_DNA_DAMAGE_STIMULUS		70	-0.37753263	-1.4171988	0.041666668	0.2522309	1.0	2448	tags=49%, list=35%, signal=73%
NUCLEOTIDYLTRANSFERASE_ACTIVITY	NUCLEOTIDYLTRANSFERASE_ACTIVITY		21	-0.46745983	-1.3810523	0.08261618	0.31712565	1.0	1721	tags=48%, list=24%, signal=63%
DNA_METABOLIC_PROCESS	DNA_METABOLIC_PROCESS		107	-0.33516103	-1.3472338	0.04680851	0.3875738	1.0	2151	tags=46%, list=30%, signal=65%
LIPID_METABOLIC_PROCESS	LIPID_METABOLIC_PROCESS		97	-0.33225462	-1.3403035	0.048640914	0.39704588	1.0	933	tags=22%, list=13%, signal=25%
SENSORY_PERCEPTION	SENSORY_PERCEPTION		36	-0.3999914	-1.3334359	0.103343464	0.4066243	1.0	557	tags=22%, list=8%, signal=24%
NITROGEN_COMPOUND_METABOLIC_PROCESS	NITROGEN_COMPOUND_METABOLIC_PROCESS		63	-0.35458	-1.3113195	0.08295626	0.45766884	1.0	767	tags=24%, list=11%, signal=26%
ORGANELLE_ORGANIZATION_AND_BIOGENESIS	ORGANELLE_ORGANIZATION_AND_BIOGENESIS		168	-0.3011661	-1.3093804	0.0489418	0.45458767	1.0	1329	tags=26%, list=19%, signal=31%
CELLULAR_BIOSYNTHETIC_PROCESS	CELLULAR_BIOSYNTHETIC_PROCESS		112	-0.31719252	-1.308649	0.08618331	0.44806907	1.0	767	tags=21%, list=11%, signal=24%
CHROMATIN_MODIFICATION	CHROMATIN_MODIFICATION		16	-0.47604233	-1.2940056	0.15033785	0.48132053	1.0	1202	tags=31%, list=17%, signal=38%
DNA_DIRECTED_RNA_POLYMERASEII_HOLOENZYME	DNA_DIRECTED_RNA_POLYMERASEII_HOLOENZYME		17	-0.46642917	-1.2919039	0.15236427	0.47889772	1.0	2246	tags=53%, list=32%, signal=77%
CHROMOSOME	CHROMOSOME		41	-0.38691565	-1.2900956	0.13198757	0.4753644	1.0	1877	tags=39%, list=26%, signal=53%
MACROMOLECULAR_COMPLEX	MACROMOLECULAR_COMPLEX		331	-0.27804515	-1.2863314	0.020023556	0.47789034	1.0	1669	tags=28%, list=24%, signal=35%
PROTEIN_TARGETING	PROTEIN_TARGETING		43	-0.37972724	-1.2858857	0.111455105	0.47092378	1.0	1726	tags=35%, list=24%, signal=46%
RESPONSE_TO_OXIDATIVE_STRESS	RESPONSE_TO_OXIDATIVE_STRESS		17	-0.47044265	-1.2824548	0.17845118	0.4725105	1.0	681	tags=35%, list=10%, signal=39%
RESPONSE_TO_ENDOGENOUS_STIMULUS	RESPONSE_TO_ENDOGENOUS_STIMULUS		84	-0.3268407	-1.2773296	0.10495627	0.47896972	1.0	2448	tags=45%, list=35%, signal=68%
NUCLEAR_PART	NUCLEAR_PART		186	-0.29255745	-1.2772367	0.06533334	0.47147554	1.0	2307	tags=39%, list=33%, signal=57%
CELLULAR_MACROMOLECULE_CATABOLIC_PROCESS	CELLULAR_MACROMOLECULE_CATABOLIC_PROCESS		41	-0.3673436	-1.2668587	0.1375	0.49324724	1.0	2007	tags=44%, list=28%, signal=61%
DNA_REPLICATION	DNA_REPLICATION		39	-0.3744222	-1.2635267	0.15492958	0.49511	1.0	1870	tags=49%, list=26%, signal=66%
PROTEIN_COMPLEX	PROTEIN_COMPLEX		291	-0.27412558	-1.2589748	0.043995243	0.5006521	1.0	1661	tags=27%, list=23%, signal=34%
INTEGRAL_TO_ORGANELLE_MEMBRANE	INTEGRAL_TO_ORGANELLE_MEMBRANE		23	-0.41833636	-1.2589504	0.16987179	0.49310747	1.0	730	tags=26%, list=10%, signal=29%
STRUCTURE_SPECIFIC_DNA_BINDING	STRUCTURE_SPECIFIC_DNA_BINDING		18	-0.45096463	-1.2581238	0.18968385	0.48833552	1.0	1870	tags=44%, list=26%, signal=60%
RIBOSOME	RIBOSOME		16	-0.4573467	-1.256327	0.20504202	0.4862431	1.0	1534	tags=56%, list=22%, signal=72%
PROTEIN_IMPORT	PROTEIN_IMPORT		23	-0.41857088	-1.2539015	0.1616	0.485547	1.0	1726	tags=39%, list=24%, signal=52%
AMINE_METABOLIC_PROCESS	AMINE_METABOLIC_PROCESS		58	-0.34040686	-1.2468516	0.13798219	0.4970992	1.0	725	tags=22%, list=10%, signal=25%
PORE_COMPLEX	PORE_COMPLEX		17	-0.45137522	-1.2396483	0.20588236	0.5104034	1.0	1533	tags=35%, list=22%, signal=45%
CELLULAR_PROTEIN_CATABOLIC_PROCESS	CELLULAR_PROTEIN_CATABOLIC_PROCESS		26	-0.3986802	-1.2328469	0.19751166	0.52311033	1.0	2383	tags=54%, list=34%, signal=81%
PROTEIN_CATABOLIC_PROCESS	PROTEIN_CATABOLIC_PROCESS		28	-0.3946178	-1.2265981	0.19809826	0.5339431	1.0	2383	tags=54%, list=34%, signal=80%
TRANSMEMBRANE_TRANSPORTER_ACTIVITY	TRANSMEMBRANE_TRANSPORTER_ACTIVITY		106	-0.30555817	-1.2264068	0.11798561	0.5271813	1.0	1593	tags=35%, list=22%, signal=44%
LIGASE_ACTIVITY_FORMING_CARBON_NITROGEN_BONDS	LIGASE_ACTIVITY_FORMING_CARBON_NITROGEN_BONDS		36	-0.3716751	-1.2212049	0.19504644	0.53511775	1.0	2007	tags=39%, list=28%, signal=54%
BIOSYNTHETIC_PROCESS	BIOSYNTHETIC_PROCESS		151	-0.2841813	-1.2078146	0.11756935	0.56728846	1.0	974	tags=21%, list=14%, signal=24%
APOPTOTIC_PROGRAM	APOPTOTIC_PROGRAM		25	-0.3934437	-1.2058194	0.21359223	0.565854	1.0	327	tags=20%, list=5%, signal=21%
SUBSTRATE_SPECIFIC_TRANSMEMBRANE_TRANSPORTER_ACTIVITY	SUBSTRATE_SPECIFIC_TRANSMEMBRANE_TRANSPORTER_ACTIVITY		96	-0.30016333	-1.1945683	0.16714285	0.59284705	1.0	1593	tags=34%, list=22%, signal=44%
CELLULAR_COMPONENT_DISASSEMBLY	CELLULAR_COMPONENT_DISASSEMBLY		15	-0.43830585	-1.1945077	0.2414966	0.5854989	1.0	1319	tags=47%, list=19%, signal=57%
RIBONUCLEOPROTEIN_COMPLEX	RIBONUCLEOPROTEIN_COMPLEX		48	-0.34375814	-1.1917423	0.21396054	0.58624643	1.0	1849	tags=42%, list=26%, signal=56%
RNA_BINDING	RNA_BINDING		80	-0.30076537	-1.1745481	0.19530103	0.63281846	1.0	2021	tags=39%, list=28%, signal=54%
INTRINSIC_TO_ORGANELLE_MEMBRANE	INTRINSIC_TO_ORGANELLE_MEMBRANE		25	-0.38735187	-1.165187	0.2358643	0.6547871	1.0	730	tags=24%, list=10%, signal=27%
INTRACELLULAR_PROTEIN_TRANSPORT	INTRACELLULAR_PROTEIN_TRANSPORT		58	-0.31482068	-1.1632001	0.22556391	0.6531337	1.0	1726	tags=28%, list=24%, signal=36%
LIPID_BIOSYNTHETIC_PROCESS	LIPID_BIOSYNTHETIC_PROCESS		25	-0.37490878	-1.1605167	0.24959217	0.65429085	1.0	1178	tags=28%, list=17%, signal=33%
NUCLEAR_ENVELOPE	NUCLEAR_ENVELOPE		32	-0.34111187	-1.1509898	0.23539232	0.67856395	1.0	1177	tags=28%, list=17%, signal=34%
NUCLEAR_LUMEN	NUCLEAR_LUMEN		122	-0.28037137	-1.1486671	0.21603261	0.6783153	1.0	2246	tags=40%, list=32%, signal=58%
TRANSLATION_FACTOR_ACTIVITY_NUCLEIC_ACID_BINDING	TRANSLATION_FACTOR_ACTIVITY_NUCLEIC_ACID_BINDING		19	-0.3899795	-1.1290547	0.3091537	0.73697966	1.0	1631	tags=37%, list=23%, signal=48%
RNA_PROCESSING	RNA_PROCESSING		62	-0.30487406	-1.127793	0.25138122	0.73291236	1.0	2380	tags=37%, list=34%, signal=55%
RNA_SPLICING	RNA_SPLICING		34	-0.33692202	-1.1104912	0.31308413	0.78562486	1.0	3010	tags=47%, list=42%, signal=81%
TRANSFERASE_ACTIVITY_TRANSFERRING_GROUPS_OTHER_THAN_AMINO_ACYL_GROUPS	TRANSFERASE_ACTIVITY_TRANSFERRING_GROUPS_OTHER_THAN_AMINO_ACYL_GROUPS		17	-0.39719534	-1.1088984	0.31096563	0.7829294	1.0	2357	tags=65%, list=33%, signal=97%
CHROMOSOMAL_PART	CHROMOSOMAL_PART		36	-0.3328764	-1.097075	0.34087482	0.81648463	1.0	1877	tags=33%, list=26%, signal=45%
CELL_CYCLE_CHECKPOINT_GO_0000075	CELL_CYCLE_CHECKPOINT_GO_0000075		18	-0.39263517	-1.090811	0.34517765	0.8305468	1.0	2307	tags=44%, list=33%, signal=66%
PROTEIN_N_TERMINUS_BINDING	PROTEIN_N_TERMINUS_BINDING		17	-0.39237398	-1.0884963	0.3372093	0.82957315	1.0	2307	tags=53%, list=33%, signal=78%
CELLULAR_LIPID_METABOLIC_PROCESS	CELLULAR_LIPID_METABOLIC_PROCESS		78	-0.2818884	-1.0883123	0.31305638	0.821459	1.0	933	tags=21%, list=13%, signal=23%
TRANSITION_METAL_ION_BINDING	TRANSITION_METAL_ION_BINDING		36	-0.32620972	-1.0860077	0.33488372	0.8215227	1.0	694	tags=19%, list=10%, signal=21%
HYDROLASE_ACTIVITY_ACTING_ON_CARBON_NITROGEN_NOT_PEPTIDEBONDS	HYDROLASE_ACTIVITY_ACTING_ON_CARBON_NITROGEN_NOT_PEPTIDEBONDS		20	-0.3693969	-1.0800555	0.31260505	0.8344573	1.0	1742	tags=40%, list=25%, signal=53%
DNA_RECOMBINATION	DNA_RECOMBINATION		17	-0.38523665	-1.0788745	0.35166666	0.8300314	1.0	2054	tags=47%, list=29%, signal=66%
TRANSFERASE_ACTIVITY_TRANSFERRING_ACYL_GROUPS	TRANSFERASE_ACTIVITY_TRANSFERRING_ACYL_GROUPS		21	-0.3639938	-1.0756353	0.35157546	0.8328842	1.0	1789	tags=48%, list=25%, signal=63%
ZINC_ION_BINDING	ZINC_ION_BINDING		30	-0.33565453	-1.071777	0.36490682	0.83851457	1.0	694	tags=20%, list=10%, signal=22%
ION_TRANSMEMBRANE_TRANSPORTER_ACTIVITY	ION_TRANSMEMBRANE_TRANSPORTER_ACTIVITY		70	-0.28014383	-1.066332	0.33573487	0.84973216	1.0	1593	tags=33%, list=22%, signal=42%
NUCLEOLUS	NUCLEOLUS		35	-0.32049572	-1.0654503	0.37269938	0.8445031	1.0	2246	tags=43%, list=32%, signal=62%
NUCLEASE_ACTIVITY	NUCLEASE_ACTIVITY		17	-0.3835108	-1.0653247	0.37919462	0.8366422	1.0	1940	tags=41%, list=27%, signal=57%
METALLOPEPTIDASE_ACTIVITY	METALLOPEPTIDASE_ACTIVITY		18	-0.370257	-1.062262	0.3743922	0.83933794	1.0	503	tags=22%, list=7%, signal=24%
NUCLEOBASENUCLEOSIDENUCLEOTIDE_AND_NUCLEIC_ACID_METABOLIC_PROCESS	NUCLEOBASENUCLEOSIDENUCLEOTIDE_AND_NUCLEIC_ACID_METABOLIC_PROCESS		447	-0.22336495	-1.0603662	0.2945915	0.83787566	1.0	2429	tags=39%, list=34%, signal=55%
REGULATION_OF_DNA_METABOLIC_PROCESS	REGULATION_OF_DNA_METABOLIC_PROCESS		18	-0.37120956	-1.0583149	0.39613527	0.8373633	1.0	2425	tags=56%, list=34%, signal=84%
TRANSLATION_REGULATOR_ACTIVITY	TRANSLATION_REGULATOR_ACTIVITY		20	-0.36587808	-1.0549976	0.3939394	0.8410615	1.0	1631	tags=35%, list=23%, signal=45%
NUCLEAR_BODY	NUCLEAR_BODY		15	-0.39448524	-1.0548815	0.38737202	0.8336121	1.0	1870	tags=47%, list=26%, signal=63%
PHOSPHOLIPID_METABOLIC_PROCESS	PHOSPHOLIPID_METABOLIC_PROCESS		23	-0.34911877	-1.050984	0.39032257	0.83993614	1.0	773	tags=17%, list=11%, signal=19%
MRNA_METABOLIC_PROCESS	MRNA_METABOLIC_PROCESS		32	-0.3208318	-1.047856	0.39772728	0.8430724	1.0	524	tags=13%, list=7%, signal=13%
CARBOHYDRATE_BIOSYNTHETIC_PROCESS	CARBOHYDRATE_BIOSYNTHETIC_PROCESS		15	-0.38535184	-1.0409858	0.4	0.85870135	1.0	687	tags=27%, list=10%, signal=29%
REGULATION_OF_BINDING	REGULATION_OF_BINDING		20	-0.35545927	-1.0358986	0.40770465	0.86829853	1.0	692	tags=20%, list=10%, signal=22%
OXIDOREDUCTASE_ACTIVITY_GO_0016705	OXIDOREDUCTASE_ACTIVITY_GO_0016705		15	-0.38618442	-1.0298452	0.4214876	0.8814041	1.0	78	tags=13%, list=1%, signal=13%
NUCLEOPLASM_PART	NUCLEOPLASM_PART		69	-0.27275902	-1.02892	0.38904494	0.87653077	1.0	2246	tags=42%, list=32%, signal=61%
NEGATIVE_REGULATION_OF_NUCLEOBASENUCLEOSIDENUCLEOTIDE_AND_NUCLEIC_ACID_METABOLIC_PROCESS	NEGATIVE_REGULATION_OF_NUCLEOBASENUCLEOSIDENUCLEOTIDE_AND_NUCLEIC_ACID_METABOLIC_PROCESS		67	-0.27148739	-1.027764	0.41445428	0.8728886	1.0	1860	tags=30%, list=26%, signal=40%
ENDOPEPTIDASE_ACTIVITY	ENDOPEPTIDASE_ACTIVITY		36	-0.30640626	-1.02756	0.40706605	0.86603326	1.0	1358	tags=28%, list=19%, signal=34%
MRNA_PROCESSING_GO_0006397	MRNA_PROCESSING_GO_0006397		27	-0.3302446	-1.0262485	0.41233766	0.8629784	1.0	3390	tags=63%, list=48%, signal=120%
ACID_AMINO_ACID_LIGASE_ACTIVITY	ACID_AMINO_ACID_LIGASE_ACTIVITY		29	-0.32504842	-1.0185794	0.44515103	0.8814998	1.0	2007	tags=34%, list=28%, signal=48%
CYTOSOL	CYTOSOL		73	-0.2679986	-1.018509	0.41906202	0.8742224	1.0	1915	tags=30%, list=27%, signal=41%
PROTEIN_TRANSPORT	PROTEIN_TRANSPORT		62	-0.27412072	-1.0182903	0.41704035	0.86749	1.0	2343	tags=35%, list=33%, signal=53%
SUBSTRATE_SPECIFIC_TRANSPORTER_ACTIVITY	SUBSTRATE_SPECIFIC_TRANSPORTER_ACTIVITY		116	-0.24904299	-1.0182097	0.43959242	0.86046034	1.0	1593	tags=29%, list=22%, signal=37%
PHOSPHORIC_MONOESTER_HYDROLASE_ACTIVITY	PHOSPHORIC_MONOESTER_HYDROLASE_ACTIVITY		41	-0.29460004	-1.0137284	0.43561208	0.86787885	1.0	1476	tags=27%, list=21%, signal=34%
UNFOLDED_PROTEIN_BINDING	UNFOLDED_PROTEIN_BINDING		16	-0.3663859	-1.0120639	0.4610282	0.8662073	1.0	1409	tags=25%, list=20%, signal=31%
PROTEIN_RNA_COMPLEX_ASSEMBLY	PROTEIN_RNA_COMPLEX_ASSEMBLY		16	-0.3614369	-1.0102142	0.42833608	0.86527336	1.0	620	tags=19%, list=9%, signal=20%
NON_MEMBRANE_BOUND_ORGANELLE	NON_MEMBRANE_BOUND_ORGANELLE		197	-0.22890571	-1.0095348	0.42780748	0.8604259	1.0	1922	tags=31%, list=27%, signal=41%
INTRACELLULAR_NON_MEMBRANE_BOUND_ORGANELLE	INTRACELLULAR_NON_MEMBRANE_BOUND_ORGANELLE		197	-0.22890571	-1.002218	0.48129675	0.87708384	1.0	1922	tags=31%, list=27%, signal=41%
NUCLEAR_PORE	NUCLEAR_PORE		16	-0.36524817	-1.0013599	0.4503937	0.87291384	1.0	1533	tags=31%, list=22%, signal=40%
NEGATIVE_REGULATION_OF_TRANSCRIPTION_DNA_DEPENDENT	NEGATIVE_REGULATION_OF_TRANSCRIPTION_DNA_DEPENDENT		41	-0.2873064	-0.99954367	0.4680187	0.8717025	1.0	1291	tags=24%, list=18%, signal=30%
NUCLEUS	NUCLEUS		485	-0.20947169	-0.99621433	0.4960182	0.87564284	1.0	2425	tags=37%, list=34%, signal=52%
CELLULAR_COMPONENT_ASSEMBLY	CELLULAR_COMPONENT_ASSEMBLY		109	-0.24488409	-0.99349517	0.48163843	0.8772731	1.0	800	tags=15%, list=11%, signal=16%
NUCLEOPLASM	NUCLEOPLASM		91	-0.25130254	-0.99015844	0.49222064	0.8814548	1.0	2246	tags=40%, list=32%, signal=57%
ESTABLISHMENT_AND_OR_MAINTENANCE_OF_CHROMATIN_ARCHITECTURE	ESTABLISHMENT_AND_OR_MAINTENANCE_OF_CHROMATIN_ARCHITECTURE		27	-0.3127408	-0.9842867	0.4942717	0.8934661	1.0	2372	tags=48%, list=33%, signal=72%
CHROMOSOME_ORGANIZATION_AND_BIOGENESIS	CHROMOSOME_ORGANIZATION_AND_BIOGENESIS		45	-0.28325915	-0.98075837	0.49025488	0.89797455	1.0	2372	tags=42%, list=33%, signal=63%
NEUROLOGICAL_SYSTEM_PROCESS	NEUROLOGICAL_SYSTEM_PROCESS		80	-0.25112665	-0.97832966	0.49341142	0.898886	1.0	557	tags=13%, list=8%, signal=13%
NEGATIVE_REGULATION_OF_RNA_METABOLIC_PROCESS	NEGATIVE_REGULATION_OF_RNA_METABOLIC_PROCESS		41	-0.2873064	-0.97730863	0.5015244	0.8954265	1.0	1291	tags=24%, list=18%, signal=30%
ATPASE_ACTIVITY	ATPASE_ACTIVITY		46	-0.2805893	-0.9747629	0.48312885	0.8967176	1.0	1296	tags=24%, list=18%, signal=29%
NEGATIVE_REGULATION_OF_TRANSCRIPTION	NEGATIVE_REGULATION_OF_TRANSCRIPTION		60	-0.26805073	-0.9734143	0.50144094	0.8943606	1.0	1425	tags=23%, list=20%, signal=29%
CATION_BINDING	CATION_BINDING		69	-0.25644818	-0.9715853	0.5209235	0.8931625	1.0	537	tags=12%, list=8%, signal=12%
NEGATIVE_REGULATION_OF_METABOLIC_PROCESS	NEGATIVE_REGULATION_OF_METABOLIC_PROCESS		82	-0.2474249	-0.9693577	0.52056736	0.8932204	1.0	1860	tags=27%, list=26%, signal=36%
SPLICEOSOME	SPLICEOSOME		16	-0.3568202	-0.9614493	0.52572346	0.9109702	1.0	2840	tags=56%, list=40%, signal=94%
NEGATIVE_REGULATION_OF_PROGRAMMED_CELL_DEATH	NEGATIVE_REGULATION_OF_PROGRAMMED_CELL_DEATH		55	-0.26188248	-0.9602604	0.52745664	0.90807015	1.0	915	tags=18%, list=13%, signal=21%
ENDOMEMBRANE_SYSTEM	ENDOMEMBRANE_SYSTEM		95	-0.24125007	-0.95826536	0.5521127	0.90785193	1.0	1197	tags=19%, list=17%, signal=22%
NEGATIVE_REGULATION_OF_APOPTOSIS	NEGATIVE_REGULATION_OF_APOPTOSIS		55	-0.26188248	-0.9501104	0.5321101	0.92610675	1.0	915	tags=18%, list=13%, signal=21%
STRUCTURAL_CONSTITUENT_OF_RIBOSOME	STRUCTURAL_CONSTITUENT_OF_RIBOSOME		16	-0.34528312	-0.94766974	0.5377207	0.92686194	1.0	1817	tags=50%, list=26%, signal=67%
PROTEIN_COMPLEX_ASSEMBLY	PROTEIN_COMPLEX_ASSEMBLY		71	-0.24788025	-0.9471128	0.5545723	0.92189884	1.0	1593	tags=24%, list=22%, signal=31%
RIBONUCLEOPROTEIN_COMPLEX_BIOGENESIS_AND_ASSEMBLY	RIBONUCLEOPROTEIN_COMPLEX_BIOGENESIS_AND_ASSEMBLY		21	-0.3248898	-0.9361393	0.53205127	0.94825685	1.0	1072	tags=19%, list=15%, signal=22%
INTRACELLULAR_TRANSPORT	INTRACELLULAR_TRANSPORT		116	-0.22856995	-0.9295729	0.6141079	0.9614792	1.0	1726	tags=24%, list=24%, signal=31%
ION_BINDING	ION_BINDING		89	-0.23637754	-0.9274482	0.58967	0.961534	1.0	537	tags=10%, list=8%, signal=11%
LIPID_BINDING	LIPID_BINDING		30	-0.2913276	-0.92652786	0.58598727	0.9578294	1.0	337	tags=13%, list=5%, signal=14%
PYROPHOSPHATASE_ACTIVITY	PYROPHOSPHATASE_ACTIVITY		92	-0.2347662	-0.92583215	0.60764873	0.9532518	1.0	967	tags=14%, list=14%, signal=16%
HYDROLASE_ACTIVITY_ACTING_ON_ACID_ANHYDRIDES	HYDROLASE_ACTIVITY_ACTING_ON_ACID_ANHYDRIDES		92	-0.2347662	-0.9235198	0.62445414	0.9536851	1.0	967	tags=14%, list=14%, signal=16%
GUANYL_NUCLEOTIDE_BINDING	GUANYL_NUCLEOTIDE_BINDING		19	-0.31444773	-0.9132135	0.5787728	0.9765402	1.0	3178	tags=47%, list=45%, signal=86%
PEPTIDASE_ACTIVITY	PEPTIDASE_ACTIVITY		58	-0.24861218	-0.91142756	0.62945735	0.9753144	1.0	1358	tags=24%, list=19%, signal=30%
ATPASE_ACTIVITY_COUPLED	ATPASE_ACTIVITY_COUPLED		37	-0.27068284	-0.91085124	0.62232417	0.9704202	1.0	967	tags=19%, list=14%, signal=22%
ESTABLISHMENT_OF_PROTEIN_LOCALIZATION	ESTABLISHMENT_OF_PROTEIN_LOCALIZATION		70	-0.24231778	-0.91021097	0.6376812	0.96591395	1.0	1726	tags=24%, list=24%, signal=32%
PROTEIN_LOCALIZATION	PROTEIN_LOCALIZATION		76	-0.23754586	-0.9081255	0.6231884	0.96548516	1.0	2343	tags=34%, list=33%, signal=51%
MEMBRANE_LIPID_METABOLIC_PROCESS	MEMBRANE_LIPID_METABOLIC_PROCESS		33	-0.28051254	-0.9034041	0.6	0.9726237	1.0	773	tags=15%, list=11%, signal=17%
GTP_BINDING	GTP_BINDING		19	-0.31444773	-0.90065104	0.60750854	0.97387385	1.0	3178	tags=47%, list=45%, signal=86%
NUCLEOSIDE_TRIPHOSPHATASE_ACTIVITY	NUCLEOSIDE_TRIPHOSPHATASE_ACTIVITY		88	-0.2274476	-0.8988257	0.6656934	0.97261983	1.0	967	tags=14%, list=14%, signal=16%
PERINUCLEAR_REGION_OF_CYTOPLASM	PERINUCLEAR_REGION_OF_CYTOPLASM		21	-0.3031173	-0.8948613	0.6340289	0.9774052	1.0	1982	tags=43%, list=28%, signal=59%
TRANSFERASE_ACTIVITY_TRANSFERRING_GLYCOSYL_GROUPS	TRANSFERASE_ACTIVITY_TRANSFERRING_GLYCOSYL_GROUPS		41	-0.25780353	-0.89315116	0.65084225	0.97609484	1.0	1082	tags=20%, list=15%, signal=23%
ESTABLISHMENT_OF_CELLULAR_LOCALIZATION	ESTABLISHMENT_OF_CELLULAR_LOCALIZATION		142	-0.21302289	-0.8892407	0.72380954	0.98029673	1.0	1596	tags=23%, list=23%, signal=28%
SMALL_PROTEIN_CONJUGATING_ENZYME_ACTIVITY	SMALL_PROTEIN_CONJUGATING_ENZYME_ACTIVITY		25	-0.28852555	-0.8770092	0.65746754	1.0	1.0	2007	tags=32%, list=28%, signal=44%
REGULATION_OF_TRANSCRIPTION_FACTOR_ACTIVITY	REGULATION_OF_TRANSCRIPTION_FACTOR_ACTIVITY		15	-0.32373676	-0.87684125	0.65068495	1.0	1.0	692	tags=20%, list=10%, signal=22%
ACTIVE_TRANSMEMBRANE_TRANSPORTER_ACTIVITY	ACTIVE_TRANSMEMBRANE_TRANSPORTER_ACTIVITY		39	-0.25996584	-0.8759625	0.6421725	0.9971915	1.0	1538	tags=28%, list=22%, signal=36%
NUCLEAR_ENVELOPE_ENDOPLASMIC_RETICULUM_NETWORK	NUCLEAR_ENVELOPE_ENDOPLASMIC_RETICULUM_NETWORK		39	-0.25986877	-0.8757804	0.6530612	0.991641	1.0	2000	tags=33%, list=28%, signal=46%
MACROMOLECULAR_COMPLEX_ASSEMBLY	MACROMOLECULAR_COMPLEX_ASSEMBLY		104	-0.21490893	-0.8750444	0.71794873	0.9875983	1.0	800	tags=13%, list=11%, signal=15%
CELLULAR_LOCALIZATION	CELLULAR_LOCALIZATION		147	-0.20749137	-0.8738393	0.750332	0.98474187	1.0	1596	tags=22%, list=23%, signal=28%
DEPHOSPHORYLATION	DEPHOSPHORYLATION		22	-0.2939215	-0.8669916	0.6708464	0.99623996	1.0	1458	tags=32%, list=21%, signal=40%
NEGATIVE_REGULATION_OF_CELLULAR_METABOLIC_PROCESS	NEGATIVE_REGULATION_OF_CELLULAR_METABOLIC_PROCESS		80	-0.22507258	-0.8659181	0.7300885	0.99309856	1.0	1860	tags=26%, list=26%, signal=35%
CATION_TRANSMEMBRANE_TRANSPORTER_ACTIVITY	CATION_TRANSMEMBRANE_TRANSPORTER_ACTIVITY		53	-0.24049011	-0.86565775	0.69552237	0.98783827	1.0	1593	tags=30%, list=22%, signal=39%
HYDROLASE_ACTIVITY_ACTING_ON_ACID_ANHYDRIDESCATALYZING_TRANSMEMBRANE_MOVEMENT_OF_SUBSTANCES	HYDROLASE_ACTIVITY_ACTING_ON_ACID_ANHYDRIDESCATALYZING_TRANSMEMBRANE_MOVEMENT_OF_SUBSTANCES		15	-0.32096675	-0.8638276	0.65081966	0.9864767	1.0	1471	tags=33%, list=21%, signal=42%
PRIMARY_ACTIVE_TRANSMEMBRANE_TRANSPORTER_ACTIVITY	PRIMARY_ACTIVE_TRANSMEMBRANE_TRANSPORTER_ACTIVITY		15	-0.32096675	-0.86282396	0.6390244	0.9832169	1.0	1471	tags=33%, list=21%, signal=42%
CYSTEINE_TYPE_PEPTIDASE_ACTIVITY	CYSTEINE_TYPE_PEPTIDASE_ACTIVITY		16	-0.31699502	-0.8610227	0.6471572	0.9818443	1.0	1270	tags=25%, list=18%, signal=30%
REGULATION_OF_DNA_BINDING	REGULATION_OF_DNA_BINDING		17	-0.30866766	-0.85453343	0.63907284	0.991677	1.0	1783	tags=35%, list=25%, signal=47%
TRANSFERASE_ACTIVITY_TRANSFERRING_PHOSPHORUS_CONTAINING_GROUPS	TRANSFERASE_ACTIVITY_TRANSFERRING_PHOSPHORUS_CONTAINING_GROUPS		176	-0.19677441	-0.854191	0.8093995	0.98699045	1.0	1284	tags=16%, list=18%, signal=20%
MACROMOLECULE_BIOSYNTHETIC_PROCESS	MACROMOLECULE_BIOSYNTHETIC_PROCESS		97	-0.2133989	-0.85255927	0.7554645	0.9851665	1.0	974	tags=18%, list=14%, signal=20%
RESPONSE_TO_ABIOTIC_STIMULUS	RESPONSE_TO_ABIOTIC_STIMULUS		26	-0.27452794	-0.8510507	0.70436186	0.98314315	1.0	1861	tags=38%, list=26%, signal=52%
NUCLEAR_IMPORT	NUCLEAR_IMPORT		19	-0.29198	-0.84596545	0.69302326	0.98929304	1.0	1726	tags=32%, list=24%, signal=42%
POSITIVE_REGULATION_OF_HYDROLASE_ACTIVITY	POSITIVE_REGULATION_OF_HYDROLASE_ACTIVITY		20	-0.2869397	-0.82972765	0.7126984	1.0	1.0	327	tags=15%, list=5%, signal=16%
NUCLEOTIDE_METABOLIC_PROCESS	NUCLEOTIDE_METABOLIC_PROCESS		18	-0.29410592	-0.82953835	0.67140603	1.0	1.0	1742	tags=39%, list=25%, signal=51%
ENDOPLASMIC_RETICULUM_MEMBRANE	ENDOPLASMIC_RETICULUM_MEMBRANE		36	-0.24878627	-0.82592845	0.7611465	1.0	1.0	2000	tags=33%, list=28%, signal=46%
RNA_METABOLIC_PROCESS	RNA_METABOLIC_PROCESS		290	-0.18195577	-0.8255445	0.9037037	1.0	1.0	2429	tags=35%, list=34%, signal=51%
LIPID_CATABOLIC_PROCESS	LIPID_CATABOLIC_PROCESS		15	-0.29925808	-0.822514	0.71811026	1.0	1.0	1042	tags=27%, list=15%, signal=31%
DNA_PACKAGING	DNA_PACKAGING		18	-0.28582373	-0.8171822	0.7234401	1.0	1.0	1149	tags=22%, list=16%, signal=26%
ELECTRON_TRANSPORT_GO_0006118	ELECTRON_TRANSPORT_GO_0006118		22	-0.2770431	-0.8158954	0.7323481	1.0	1.0	1934	tags=41%, list=27%, signal=56%
SMALL_CONJUGATING_PROTEIN_LIGASE_ACTIVITY	SMALL_CONJUGATING_PROTEIN_LIGASE_ACTIVITY		25	-0.26426178	-0.8124415	0.7353434	1.0	1.0	2007	tags=32%, list=28%, signal=44%
TRANSMEMBRANE_RECEPTOR_PROTEIN_TYROSINE_KINASE_SIGNALING_PATHWAY	TRANSMEMBRANE_RECEPTOR_PROTEIN_TYROSINE_KINASE_SIGNALING_PATHWAY		26	-0.25758073	-0.8008824	0.763986	1.0	1.0	1784	tags=38%, list=25%, signal=51%
ENZYME_BINDING	ENZYME_BINDING		65	-0.21547876	-0.7998533	0.806735	1.0	1.0	1689	tags=31%, list=24%, signal=40%
ATPASE_ACTIVITY_COUPLED_TO_MOVEMENT_OF_SUBSTANCES	ATPASE_ACTIVITY_COUPLED_TO_MOVEMENT_OF_SUBSTANCES		16	-0.29406476	-0.7986704	0.7403226	1.0	1.0	1471	tags=31%, list=21%, signal=39%
REGULATION_OF_PHOSPHORYLATION	REGULATION_OF_PHOSPHORYLATION		21	-0.26190248	-0.78395224	0.76616913	1.0	1.0	1697	tags=33%, list=24%, signal=44%
APOPTOSIS_GO	APOPTOSIS_GO		157	-0.18141302	-0.7774495	0.93026316	1.0	1.0	1264	tags=17%, list=18%, signal=20%
MACROMOLECULE_LOCALIZATION	MACROMOLECULE_LOCALIZATION		84	-0.19965008	-0.77537566	0.8822695	1.0	1.0	2343	tags=32%, list=33%, signal=47%
PROGRAMMED_CELL_DEATH	PROGRAMMED_CELL_DEATH		157	-0.18141302	-0.7712919	0.93429697	1.0	1.0	1264	tags=17%, list=18%, signal=20%
REGULATION_OF_APOPTOSIS	REGULATION_OF_APOPTOSIS		125	-0.18382813	-0.7712745	0.90773404	1.0	1.0	1214	tags=17%, list=17%, signal=20%
TRANSCRIPTION_COACTIVATOR_ACTIVITY	TRANSCRIPTION_COACTIVATOR_ACTIVITY		34	-0.23578577	-0.7692729	0.8259494	1.0	1.0	1489	tags=24%, list=21%, signal=30%
REGULATION_OF_PROTEIN_MODIFICATION_PROCESS	REGULATION_OF_PROTEIN_MODIFICATION_PROCESS		17	-0.27161235	-0.7653984	0.7955975	1.0	1.0	187	tags=12%, list=3%, signal=12%
TRANSPORT	TRANSPORT		274	-0.1678561	-0.7639113	0.9645043	1.0	1.0	1610	tags=22%, list=23%, signal=27%
RNA_POLYMERASE_II_TRANSCRIPTION_FACTOR_ACTIVITY	RNA_POLYMERASE_II_TRANSCRIPTION_FACTOR_ACTIVITY		54	-0.21157959	-0.7632184	0.8610272	1.0	1.0	1552	tags=20%, list=22%, signal=26%
REGULATION_OF_PROGRAMMED_CELL_DEATH	REGULATION_OF_PROGRAMMED_CELL_DEATH		125	-0.18382813	-0.7632109	0.92866755	1.0	1.0	1214	tags=17%, list=17%, signal=20%
KINASE_BINDING	KINASE_BINDING		24	-0.24638543	-0.7534601	0.8131488	1.0	1.0	2062	tags=46%, list=29%, signal=64%
TRANSCRIPTION_ACTIVATOR_ACTIVITY	TRANSCRIPTION_ACTIVATOR_ACTIVITY		51	-0.20972103	-0.75332516	0.87631977	1.0	1.0	1959	tags=29%, list=28%, signal=40%
MEMBRANE_ORGANIZATION_AND_BIOGENESIS	MEMBRANE_ORGANIZATION_AND_BIOGENESIS		50	-0.2113526	-0.7489503	0.8820755	1.0	1.0	1610	tags=28%, list=23%, signal=36%
MICROTUBULE_BASED_PROCESS	MICROTUBULE_BASED_PROCESS		21	-0.25506908	-0.74469453	0.829582	1.0	1.0	1509	tags=29%, list=21%, signal=36%
GOLGI_VESICLE_TRANSPORT	GOLGI_VESICLE_TRANSPORT		22	-0.25058857	-0.74389046	0.83577234	1.0	1.0	2444	tags=36%, list=34%, signal=55%
PROTEOLYSIS	PROTEOLYSIS		78	-0.1927075	-0.7360467	0.9329359	1.0	1.0	2250	tags=36%, list=32%, signal=52%
ESTABLISHMENT_OF_LOCALIZATION	ESTABLISHMENT_OF_LOCALIZATION		294	-0.16012172	-0.7319784	0.98550725	1.0	1.0	1610	tags=21%, list=23%, signal=26%
PROTEIN_OLIGOMERIZATION	PROTEIN_OLIGOMERIZATION		15	-0.27747774	-0.73115146	0.8116883	1.0	1.0	1742	tags=33%, list=25%, signal=44%
RNA_BIOSYNTHETIC_PROCESS	RNA_BIOSYNTHETIC_PROCESS		217	-0.1650206	-0.7298471	0.97597975	1.0	1.0	2429	tags=35%, list=34%, signal=51%
PROTEIN_MODIFICATION_BY_SMALL_PROTEIN_CONJUGATION	PROTEIN_MODIFICATION_BY_SMALL_PROTEIN_CONJUGATION		20	-0.24926363	-0.72887176	0.8583196	1.0	1.0	3420	tags=65%, list=48%, signal=125%
INTERCELLULAR_JUNCTION	INTERCELLULAR_JUNCTION		20	-0.248103	-0.72824943	0.8264331	1.0	1.0	1956	tags=30%, list=28%, signal=41%
PROTEIN_KINASE_BINDING	PROTEIN_KINASE_BINDING		19	-0.2532501	-0.7246671	0.818612	1.0	1.0	2062	tags=47%, list=29%, signal=67%
UBIQUITIN_PROTEIN_LIGASE_ACTIVITY	UBIQUITIN_PROTEIN_LIGASE_ACTIVITY		23	-0.24588123	-0.723672	0.8665595	1.0	1.0	2007	tags=30%, list=28%, signal=42%
TRANSCRIPTION_DNA_DEPENDENT	TRANSCRIPTION_DNA_DEPENDENT		216	-0.16174474	-0.7193126	0.99360615	1.0	1.0	2429	tags=34%, list=34%, signal=51%
ENDOPLASMIC_RETICULUM_PART	ENDOPLASMIC_RETICULUM_PART		40	-0.21419245	-0.71713006	0.9005848	1.0	1.0	2000	tags=30%, list=28%, signal=42%
TRANSCRIPTION	TRANSCRIPTION		252	-0.15997635	-0.71568197	0.98994976	1.0	1.0	1861	tags=24%, list=26%, signal=31%
SECRETORY_PATHWAY	SECRETORY_PATHWAY		34	-0.215235	-0.7138369	0.87658226	1.0	1.0	1565	tags=24%, list=22%, signal=30%
PEPTIDE_BINDING	PEPTIDE_BINDING		24	-0.22891487	-0.70503336	0.896	1.0	1.0	1712	tags=33%, list=24%, signal=44%
GOLGI_APPARATUS_PART	GOLGI_APPARATUS_PART		39	-0.20916681	-0.7043684	0.91575664	1.0	1.0	2754	tags=38%, list=39%, signal=63%
NUCLEAR_MEMBRANE_PART	NUCLEAR_MEMBRANE_PART		20	-0.24176894	-0.70281357	0.88730156	1.0	1.0	1533	tags=25%, list=22%, signal=32%
SECRETION_BY_CELL	SECRETION_BY_CELL		41	-0.20857903	-0.70024365	0.9084084	1.0	1.0	1565	tags=22%, list=22%, signal=28%
NUCLEAR_MEMBRANE	NUCLEAR_MEMBRANE		24	-0.23110576	-0.6947938	0.8876405	1.0	1.0	1533	tags=25%, list=22%, signal=32%
PROTEIN_UBIQUITINATION	PROTEIN_UBIQUITINATION		19	-0.2349627	-0.678654	0.8896104	1.0	1.0	3420	tags=63%, list=48%, signal=122%
REGULATION_OF_CYCLIN_DEPENDENT_PROTEIN_KINASE_ACTIVITY	REGULATION_OF_CYCLIN_DEPENDENT_PROTEIN_KINASE_ACTIVITY		18	-0.24222733	-0.67582124	0.8836478	1.0	1.0	1436	tags=22%, list=20%, signal=28%
CELL_CYCLE_GO_0007049	CELL_CYCLE_GO_0007049		114	-0.16438113	-0.6680804	0.99286735	1.0	1.0	2610	tags=38%, list=37%, signal=59%
REGULATION_OF_CELLULAR_COMPONENT_ORGANIZATION_AND_BIOGENESIS	REGULATION_OF_CELLULAR_COMPONENT_ORGANIZATION_AND_BIOGENESIS		43	-0.19271103	-0.6645175	0.93587786	1.0	1.0	1746	tags=26%, list=25%, signal=34%
PROTEIN_IMPORT_INTO_NUCLEUS	PROTEIN_IMPORT_INTO_NUCLEUS		18	-0.23664416	-0.6600924	0.91333336	1.0	1.0	2834	tags=50%, list=40%, signal=83%
REGULATION_OF_HYDROLASE_ACTIVITY	REGULATION_OF_HYDROLASE_ACTIVITY		30	-0.20669715	-0.6579627	0.9250399	1.0	1.0	611	tags=13%, list=9%, signal=15%
MICROTUBULE_ORGANIZING_CENTER	MICROTUBULE_ORGANIZING_CENTER		19	-0.22760923	-0.652024	0.90222985	1.0	1.0	2760	tags=42%, list=39%, signal=69%
SECRETION	SECRETION		56	-0.1704022	-0.61845654	0.98778623	1.0	1.0	1565	tags=20%, list=22%, signal=25%
NEGATIVE_REGULATION_OF_CELL_CYCLE	NEGATIVE_REGULATION_OF_CELL_CYCLE		36	-0.18338308	-0.6157208	0.9616	1.0	1.0	2336	tags=36%, list=33%, signal=54%
CELL_CYCLE_ARREST_GO_0007050	CELL_CYCLE_ARREST_GO_0007050		32	-0.18926081	-0.6139918	0.96927804	1.0	1.0	2336	tags=34%, list=33%, signal=51%
LYSOSOME	LYSOSOME		21	-0.20633706	-0.605541	0.954023	1.0	1.0	2760	tags=52%, list=39%, signal=85%
LYTIC_VACUOLE	LYTIC_VACUOLE		21	-0.20633706	-0.6050847	0.95666134	1.0	1.0	2760	tags=52%, list=39%, signal=85%
VESICLE_MEDIATED_TRANSPORT	VESICLE_MEDIATED_TRANSPORT		78	-0.15393418	-0.5915335	0.99710566	1.0	1.0	1610	tags=21%, list=23%, signal=26%
REGULATION_OF_CELL_CYCLE	REGULATION_OF_CELL_CYCLE		78	-0.15336342	-0.5896557	0.99255955	1.0	1.0	2566	tags=36%, list=36%, signal=56%
TRANSMEMBRANE_RECEPTOR_PROTEIN_SERINE_THREONINE_KINASE_SIGNALING_PATHWAY	TRANSMEMBRANE_RECEPTOR_PROTEIN_SERINE_THREONINE_KINASE_SIGNALING_PATHWAY		17	-0.20752674	-0.5672403	0.9529412	1.0	1.0	100	tags=6%, list=1%, signal=6%
GLYCOPROTEIN_BIOSYNTHETIC_PROCESS	GLYCOPROTEIN_BIOSYNTHETIC_PROCESS		22	-0.18596391	-0.5525824	0.9869919	1.0	1.0	1702	tags=23%, list=24%, signal=30%
ENDOSOME	ENDOSOME		29	-0.17063034	-0.5488931	0.9923195	0.9978443	1.0	1908	tags=24%, list=27%, signal=33%
UBIQUITIN_CYCLE	UBIQUITIN_CYCLE		23	-0.18408614	-0.5476326	0.979346	0.9938907	1.0	3420	tags=65%, list=48%, signal=126%
VACUOLE	VACUOLE		25	-0.14684281	-0.4377992	0.9968304	0.9988862	1.0	2760	tags=48%, list=39%, signal=78%
