# Supplementary material for: Network-based integration of molecular and physiological data elucidates regulatory mechanisms underlying adaptation to high-fat diet
Source: Genes Nutr. 2015 May 28;10(4):22. doi: 10.1007/s12263-015-0470-6 (PMC4446272; doi:10.1007/s12263-015-0470-6)
Supplement: Supplementary file 4 — Supplementary material 4 (ZIP 6984 kb) [file 12263_2015_470_MOESM4_ESM.zip › HF LF 12 w GSEA result/gsea_report_for_na_pos_1365169146545.xls]

NAME	GS<br> follow link to MSigDB	GS DETAILS	SIZE	ES	NES	NOM p-val	FDR q-val	FWER p-val	RANK AT MAX	LEADING EDGE
EXTRACELLULAR_REGION_PART	EXTRACELLULAR_REGION_PART	Details ...	116	0.5742433	2.5932522	0.0	0.0	0.0	761	tags=35%, list=11%, signal=39%
EXTRACELLULAR_REGION	EXTRACELLULAR_REGION	Details ...	145	0.5461409	2.5736094	0.0	0.0	0.0	761	tags=33%, list=11%, signal=36%
IMMUNE_SYSTEM_PROCESS	IMMUNE_SYSTEM_PROCESS	Details ...	127	0.52583665	2.4960654	0.0	0.0	0.0	883	tags=35%, list=12%, signal=40%
EXTRACELLULAR_SPACE	EXTRACELLULAR_SPACE	Details ...	83	0.5759436	2.4576156	0.0	0.0	0.0	761	tags=35%, list=11%, signal=39%
BEHAVIOR	BEHAVIOR	Details ...	45	0.6163911	2.3337476	0.0	3.3964496E-4	0.001	761	tags=44%, list=11%, signal=49%
RESPONSE_TO_WOUNDING	RESPONSE_TO_WOUNDING	Details ...	65	0.5576161	2.324352	0.0	2.830375E-4	0.001	1395	tags=49%, list=20%, signal=61%
RESPONSE_TO_EXTERNAL_STIMULUS	RESPONSE_TO_EXTERNAL_STIMULUS	Details ...	101	0.5113813	2.2937474	0.0	4.7424197E-4	0.002	898	tags=39%, list=13%, signal=44%
LOCOMOTORY_BEHAVIOR	LOCOMOTORY_BEHAVIOR	Details ...	36	0.60878515	2.2515635	0.0	6.297821E-4	0.003	761	tags=47%, list=11%, signal=53%
HEMOPOIESIS	HEMOPOIESIS	Details ...	35	0.6129701	2.1999276	0.0	5.5980624E-4	0.003	686	tags=31%, list=10%, signal=35%
HEMOPOIETIC_OR_LYMPHOID_ORGAN_DEVELOPMENT	HEMOPOIETIC_OR_LYMPHOID_ORGAN_DEVELOPMENT	Details ...	36	0.60512394	2.1699367	0.0	9.678731E-4	0.006	686	tags=31%, list=10%, signal=34%
EXTRACELLULAR_MATRIX	EXTRACELLULAR_MATRIX	Details ...	34	0.59278524	2.16837	0.0	8.7988464E-4	0.006	1664	tags=59%, list=23%, signal=76%
PROTEINACEOUS_EXTRACELLULAR_MATRIX	PROTEINACEOUS_EXTRACELLULAR_MATRIX	Details ...	34	0.59278524	2.1485393	0.0	0.0011832219	0.009	1664	tags=59%, list=23%, signal=76%
RECEPTOR_ACTIVITY	RECEPTOR_ACTIVITY	Details ...	141	0.44469687	2.141138	0.0	0.001331537	0.011	1649	tags=47%, list=23%, signal=60%
IMMUNE_SYSTEM_DEVELOPMENT	IMMUNE_SYSTEM_DEVELOPMENT	Details ...	37	0.5982585	2.1400244	0.0	0.0012364272	0.011	686	tags=30%, list=10%, signal=33%
DEFENSE_RESPONSE	DEFENSE_RESPONSE	Details ...	73	0.50705665	2.135986	0.0	0.0012602949	0.012	939	tags=36%, list=13%, signal=41%
INFLAMMATORY_RESPONSE	INFLAMMATORY_RESPONSE	Details ...	39	0.5808063	2.1313365	0.0	0.0011815266	0.012	752	tags=41%, list=11%, signal=46%
CATION_HOMEOSTASIS	CATION_HOMEOSTASIS	Details ...	35	0.5707806	2.080342	0.0	0.0025348556	0.027	1514	tags=54%, list=21%, signal=69%
CELLULAR_CATION_HOMEOSTASIS	CELLULAR_CATION_HOMEOSTASIS	Details ...	35	0.5707806	2.0725114	0.0	0.0025656545	0.029	1514	tags=54%, list=21%, signal=69%
T_CELL_ACTIVATION	T_CELL_ACTIVATION	Details ...	15	0.7349468	2.067709	0.0	0.0026065542	0.031	1335	tags=67%, list=19%, signal=82%
CELL_ACTIVATION	CELL_ACTIVATION	Details ...	24	0.6212764	2.061601	0.0	0.0024762263	0.031	1596	tags=54%, list=23%, signal=70%
MYELOID_CELL_DIFFERENTIATION	MYELOID_CELL_DIFFERENTIATION		21	0.6294369	2.0425391	0.0	0.0027961547	0.037	623	tags=33%, list=9%, signal=36%
POSITIVE_REGULATION_OF_MULTICELLULAR_ORGANISMAL_PROCESS	POSITIVE_REGULATION_OF_MULTICELLULAR_ORGANISMAL_PROCESS		19	0.6479735	2.0090392	0.0	0.004352194	0.059	1116	tags=42%, list=16%, signal=50%
IMMUNE_RESPONSE	IMMUNE_RESPONSE		87	0.4702387	2.0044641	0.0	0.004520784	0.063	943	tags=34%, list=13%, signal=39%
LYMPHOCYTE_ACTIVATION	LYMPHOCYTE_ACTIVATION		21	0.6290097	2.0032487	0.0	0.0044593164	0.065	1798	tags=57%, list=25%, signal=76%
CELL_SURFACE_RECEPTOR_LINKED_SIGNAL_TRANSDUCTION_GO_0007166	CELL_SURFACE_RECEPTOR_LINKED_SIGNAL_TRANSDUCTION_GO_0007166		179	0.40616575	1.9996964	0.0	0.0044602165	0.068	1454	tags=36%, list=21%, signal=44%
COAGULATION	COAGULATION		19	0.63029164	1.976339	0.0	0.0052823797	0.084	898	tags=42%, list=13%, signal=48%
ORGAN_DEVELOPMENT	ORGAN_DEVELOPMENT		169	0.4081405	1.9744246	0.0	0.0053732377	0.089	864	tags=24%, list=12%, signal=27%
LEUKOCYTE_ACTIVATION	LEUKOCYTE_ACTIVATION		22	0.6045726	1.9515818	0.0	0.0062114126	0.106	1798	tags=55%, list=25%, signal=73%
EXTRACELLULAR_MATRIX_PART	EXTRACELLULAR_MATRIX_PART		22	0.6105006	1.94947	0.0	0.00612021	0.108	753	tags=41%, list=11%, signal=46%
HEMOSTASIS	HEMOSTASIS		20	0.61865306	1.9376334	0.0	0.00704205	0.128	898	tags=40%, list=13%, signal=46%
G_PROTEIN_COUPLED_RECEPTOR_PROTEIN_SIGNALING_PATHWAY	G_PROTEIN_COUPLED_RECEPTOR_PROTEIN_SIGNALING_PATHWAY		82	0.444575	1.9270623	0.0	0.007798672	0.144	1777	tags=48%, list=25%, signal=63%
BLOOD_COAGULATION	BLOOD_COAGULATION		19	0.63029164	1.9114602	0.0027247956	0.008981899	0.17	898	tags=42%, list=13%, signal=48%
WOUND_HEALING	WOUND_HEALING		23	0.57546514	1.9095691	0.0	0.008852862	0.172	1356	tags=43%, list=19%, signal=54%
CELLULAR_DEFENSE_RESPONSE	CELLULAR_DEFENSE_RESPONSE		19	0.61973584	1.9067787	0.0	0.008880225	0.177	939	tags=42%, list=13%, signal=48%
REGULATION_OF_BODY_FLUID_LEVELS	REGULATION_OF_BODY_FLUID_LEVELS		26	0.5693423	1.9058927	0.0	0.008714446	0.179	1356	tags=46%, list=19%, signal=57%
PLASMA_MEMBRANE_PART	PLASMA_MEMBRANE_PART		322	0.36063832	1.8999335	0.0	0.00887806	0.188	1337	tags=32%, list=19%, signal=38%
G_PROTEIN_COUPLED_RECEPTOR_BINDING	G_PROTEIN_COUPLED_RECEPTOR_BINDING		20	0.6072663	1.891043	0.0	0.009542221	0.205	752	tags=50%, list=11%, signal=56%
REGULATION_OF_IMMUNE_SYSTEM_PROCESS	REGULATION_OF_IMMUNE_SYSTEM_PROCESS		19	0.6061631	1.8877484	0.005221932	0.0095531065	0.21	849	tags=32%, list=12%, signal=36%
CHEMOKINE_RECEPTOR_BINDING	CHEMOKINE_RECEPTOR_BINDING		17	0.6278815	1.8858175	0.0024570024	0.00943593	0.213	752	tags=53%, list=11%, signal=59%
RAS_PROTEIN_SIGNAL_TRANSDUCTION	RAS_PROTEIN_SIGNAL_TRANSDUCTION		34	0.52469915	1.8826784	0.0	0.009569447	0.22	798	tags=29%, list=11%, signal=33%
SECOND_MESSENGER_MEDIATED_SIGNALING	SECOND_MESSENGER_MEDIATED_SIGNALING		40	0.5138621	1.8814378	0.0	0.009412805	0.222	1306	tags=43%, list=18%, signal=52%
TRANSMEMBRANE_RECEPTOR_ACTIVITY	TRANSMEMBRANE_RECEPTOR_ACTIVITY		86	0.42727843	1.877343	0.0	0.009841316	0.238	1649	tags=48%, list=23%, signal=61%
TRANSCRIPTION_FACTOR_ACTIVITY	TRANSCRIPTION_FACTOR_ACTIVITY		90	0.42286968	1.870154	0.0	0.010275179	0.251	1377	tags=39%, list=19%, signal=48%
INTEGRAL_TO_PLASMA_MEMBRANE	INTEGRAL_TO_PLASMA_MEMBRANE		258	0.35829288	1.8670751	0.0	0.010446523	0.26	943	tags=27%, list=13%, signal=30%
G_PROTEIN_SIGNALING_COUPLED_TO_CYCLIC_NUCLEOTIDE_SECOND_MESSENGER	G_PROTEIN_SIGNALING_COUPLED_TO_CYCLIC_NUCLEOTIDE_SECOND_MESSENGER		23	0.55943507	1.8661768	0.005449591	0.010248303	0.261	219	tags=26%, list=3%, signal=27%
ORGAN_MORPHOGENESIS	ORGAN_MORPHOGENESIS		50	0.47169378	1.8644911	0.0	0.010091017	0.261	722	tags=26%, list=10%, signal=29%
MULTICELLULAR_ORGANISMAL_DEVELOPMENT	MULTICELLULAR_ORGANISMAL_DEVELOPMENT		287	0.35819986	1.8633009	0.0	0.010110346	0.266	917	tags=24%, list=13%, signal=27%
PLASMA_MEMBRANE	PLASMA_MEMBRANE		407	0.3471045	1.8585702	0.0	0.010303572	0.276	1337	tags=32%, list=19%, signal=37%
LEUKOCYTE_DIFFERENTIATION	LEUKOCYTE_DIFFERENTIATION		16	0.6407746	1.8549142	0.008498584	0.010417894	0.283	686	tags=31%, list=10%, signal=35%
INTRINSIC_TO_PLASMA_MEMBRANE	INTRINSIC_TO_PLASMA_MEMBRANE		266	0.35114604	1.8368155	0.0	0.01177778	0.318	1337	tags=33%, list=19%, signal=39%
CELL_PROLIFERATION_GO_0008283	CELL_PROLIFERATION_GO_0008283		168	0.37565628	1.829348	0.0	0.012459506	0.332	1441	tags=32%, list=20%, signal=39%
RECEPTOR_BINDING	RECEPTOR_BINDING		116	0.40025643	1.8248569	0.0	0.012622797	0.344	1397	tags=36%, list=20%, signal=44%
PROTEIN_KINASE_CASCADE	PROTEIN_KINASE_CASCADE		108	0.40141356	1.8153212	0.0	0.013732591	0.371	1580	tags=36%, list=22%, signal=46%
REGULATION_OF_MAP_KINASE_ACTIVITY	REGULATION_OF_MAP_KINASE_ACTIVITY		28	0.5286044	1.7985624	0.0	0.015746495	0.415	430	tags=25%, list=6%, signal=27%
CYTOKINE_ACTIVITY	CYTOKINE_ACTIVITY		29	0.52242935	1.7744488	0.0	0.019001003	0.487	752	tags=38%, list=11%, signal=42%
CYTOKINE_PRODUCTION	CYTOKINE_PRODUCTION		23	0.5494338	1.7596712	0.005235602	0.021401323	0.535	1006	tags=43%, list=14%, signal=51%
SYSTEM_DEVELOPMENT	SYSTEM_DEVELOPMENT		237	0.34593388	1.7492961	0.0	0.023131825	0.563	864	tags=22%, list=12%, signal=24%
RECEPTOR_COMPLEX	RECEPTOR_COMPLEX		15	0.6041607	1.7415361	0.0024630541	0.024580881	0.596	570	tags=40%, list=8%, signal=43%
POSITIVE_REGULATION_OF_CELL_PROLIFERATION	POSITIVE_REGULATION_OF_CELL_PROLIFERATION		50	0.43288654	1.7407787	0.0	0.024354627	0.597	1377	tags=36%, list=19%, signal=44%
CHEMOKINE_ACTIVITY	CHEMOKINE_ACTIVITY		16	0.5976358	1.7396865	0.010126582	0.02434148	0.605	752	tags=50%, list=11%, signal=56%
RECEPTOR_SIGNALING_PROTEIN_ACTIVITY	RECEPTOR_SIGNALING_PROTEIN_ACTIVITY		33	0.49002835	1.7342222	0.0056818184	0.024990575	0.621	1360	tags=36%, list=19%, signal=45%
ION_HOMEOSTASIS	ION_HOMEOSTASIS		42	0.45465145	1.7237805	0.008333334	0.026821325	0.652	1639	tags=52%, list=23%, signal=68%
ANATOMICAL_STRUCTURE_DEVELOPMENT	ANATOMICAL_STRUCTURE_DEVELOPMENT		280	0.33253413	1.7092218	0.0	0.03047123	0.707	1596	tags=32%, list=23%, signal=40%
SMALL_GTPASE_REGULATOR_ACTIVITY	SMALL_GTPASE_REGULATOR_ACTIVITY		23	0.5264764	1.7072797	0.019178081	0.030467186	0.712	1355	tags=43%, list=19%, signal=54%
G_PROTEIN_SIGNALING_COUPLED_TO_CAMP_NUCLEOTIDE_SECOND_MESSENGER	G_PROTEIN_SIGNALING_COUPLED_TO_CAMP_NUCLEOTIDE_SECOND_MESSENGER		15	0.59127116	1.696894	0.016786572	0.032575633	0.739	219	tags=33%, list=3%, signal=34%
INTEGRAL_TO_MEMBRANE	INTEGRAL_TO_MEMBRANE		378	0.3170228	1.6946989	0.0	0.032609727	0.745	943	tags=24%, list=13%, signal=26%
MULTI_ORGANISM_PROCESS	MULTI_ORGANISM_PROCESS		45	0.4275608	1.6940246	0.01529052	0.03219633	0.745	830	tags=36%, list=12%, signal=40%
REPRODUCTIVE_PROCESS	REPRODUCTIVE_PROCESS		42	0.44600138	1.6932921	0.0	0.031868357	0.746	917	tags=38%, list=13%, signal=43%
INTRACELLULAR_SIGNALING_CASCADE	INTRACELLULAR_SIGNALING_CASCADE		240	0.33183	1.6870782	0.0	0.032990407	0.761	1446	tags=31%, list=20%, signal=37%
REGULATION_OF_CELL_PROLIFERATION	REGULATION_OF_CELL_PROLIFERATION		99	0.3688725	1.6820756	0.0	0.033704367	0.772	1441	tags=30%, list=20%, signal=37%
REGULATION_OF_BIOLOGICAL_QUALITY	REGULATION_OF_BIOLOGICAL_QUALITY		152	0.35601175	1.6793449	0.0	0.03381472	0.776	1514	tags=36%, list=21%, signal=45%
RESPONSE_TO_CHEMICAL_STIMULUS	RESPONSE_TO_CHEMICAL_STIMULUS		105	0.37196243	1.678404	0.0	0.03347983	0.779	930	tags=30%, list=13%, signal=35%
INTRINSIC_TO_MEMBRANE	INTRINSIC_TO_MEMBRANE		388	0.31060448	1.6762849	0.0	0.03348024	0.785	943	tags=23%, list=13%, signal=25%
ANATOMICAL_STRUCTURE_MORPHOGENESIS	ANATOMICAL_STRUCTURE_MORPHOGENESIS		119	0.36316574	1.6726654	0.0	0.033918165	0.793	1750	tags=37%, list=25%, signal=48%
ACTIVATION_OF_MAPK_ACTIVITY	ACTIVATION_OF_MAPK_ACTIVITY		16	0.57901126	1.6726633	0.016627079	0.03346592	0.793	830	tags=38%, list=12%, signal=42%
REGULATION_OF_CELL_DIFFERENTIATION	REGULATION_OF_CELL_DIFFERENTIATION		24	0.5087833	1.6724737	0.0077120825	0.03310659	0.794	684	tags=29%, list=10%, signal=32%
POSITIVE_REGULATION_OF_MAP_KINASE_ACTIVITY	POSITIVE_REGULATION_OF_MAP_KINASE_ACTIVITY		22	0.51592785	1.654668	0.016627079	0.037742767	0.838	1261	tags=41%, list=18%, signal=50%
CYCLIC_NUCLEOTIDE_MEDIATED_SIGNALING	CYCLIC_NUCLEOTIDE_MEDIATED_SIGNALING		24	0.50434107	1.6498812	0.021563342	0.03869261	0.852	219	tags=25%, list=3%, signal=26%
TRANSMEMBRANE_RECEPTOR_PROTEIN_KINASE_ACTIVITY	TRANSMEMBRANE_RECEPTOR_PROTEIN_KINASE_ACTIVITY		19	0.53265536	1.6460191	0.015625	0.03926152	0.857	1225	tags=42%, list=17%, signal=51%
GTPASE_REGULATOR_ACTIVITY	GTPASE_REGULATOR_ACTIVITY		46	0.42704305	1.640631	0.006024096	0.040582016	0.873	754	tags=28%, list=11%, signal=31%
CATION_CHANNEL_ACTIVITY	CATION_CHANNEL_ACTIVITY		22	0.51170355	1.635414	0.007874016	0.0415958	0.888	1122	tags=45%, list=16%, signal=54%
GATED_CHANNEL_ACTIVITY	GATED_CHANNEL_ACTIVITY		21	0.52060384	1.6348466	0.015873017	0.041264087	0.888	1122	tags=48%, list=16%, signal=56%
ENZYME_INHIBITOR_ACTIVITY	ENZYME_INHIBITOR_ACTIVITY		38	0.44334728	1.6279119	0.011428571	0.04304499	0.901	557	tags=29%, list=8%, signal=31%
RECEPTOR_SIGNALING_PROTEIN_SERINE_THREONINE_KINASE_ACTIVITY	RECEPTOR_SIGNALING_PROTEIN_SERINE_THREONINE_KINASE_ACTIVITY		16	0.5490972	1.627066	0.01728395	0.042876914	0.901	109	tags=13%, list=2%, signal=13%
STRESS_ACTIVATED_PROTEIN_KINASE_SIGNALING_PATHWAY	STRESS_ACTIVATED_PROTEIN_KINASE_SIGNALING_PATHWAY		15	0.55246437	1.6182427	0.024752475	0.045298494	0.915	1261	tags=33%, list=18%, signal=40%
REGULATION_OF_MULTICELLULAR_ORGANISMAL_PROCESS	REGULATION_OF_MULTICELLULAR_ORGANISMAL_PROCESS		41	0.4212612	1.6141919	0.011173184	0.04631187	0.926	1116	tags=34%, list=16%, signal=40%
CELL_MIGRATION	CELL_MIGRATION		28	0.46999326	1.6096072	0.020100502	0.04728566	0.935	1459	tags=43%, list=21%, signal=54%
ENZYME_REGULATOR_ACTIVITY	ENZYME_REGULATOR_ACTIVITY		122	0.34297508	1.603956	0.0	0.04860577	0.941	557	tags=20%, list=8%, signal=21%
JNK_CASCADE	JNK_CASCADE		15	0.5524643	1.594249	0.021479713	0.051283557	0.948	1261	tags=33%, list=18%, signal=40%
CELL_CELL_SIGNALING	CELL_CELL_SIGNALING		95	0.3491038	1.5922495	0.0	0.051492028	0.953	1253	tags=31%, list=18%, signal=37%
MAPKKK_CASCADE_GO_0000165	MAPKKK_CASCADE_GO_0000165		35	0.44082588	1.5870394	0.01775148	0.052940927	0.958	1006	tags=26%, list=14%, signal=30%
REPRODUCTION	REPRODUCTION		69	0.37448126	1.5646487	0.0127795525	0.061599832	0.974	1083	tags=30%, list=15%, signal=36%
CELLULAR_HOMEOSTASIS	CELLULAR_HOMEOSTASIS		46	0.40597093	1.5621843	0.012886598	0.062023714	0.975	1639	tags=50%, list=23%, signal=65%
CELL_PROJECTION	CELL_PROJECTION		38	0.4167182	1.5408599	0.018518519	0.070902	0.991	2226	tags=53%, list=31%, signal=76%
SMALL_GTPASE_MEDIATED_SIGNAL_TRANSDUCTION	SMALL_GTPASE_MEDIATED_SIGNAL_TRANSDUCTION		42	0.41329372	1.5361785	0.016806724	0.072494045	0.991	798	tags=26%, list=11%, signal=29%
GENERATION_OF_NEURONS	GENERATION_OF_NEURONS		20	0.49494016	1.532323	0.03208556	0.07382059	0.992	1316	tags=40%, list=19%, signal=49%
CAMP_MEDIATED_SIGNALING	CAMP_MEDIATED_SIGNALING		16	0.52017015	1.5090952	0.05357143	0.084699	0.998	219	tags=31%, list=3%, signal=32%
MOLECULAR_ADAPTOR_ACTIVITY	MOLECULAR_ADAPTOR_ACTIVITY		18	0.4934928	1.5075284	0.055690072	0.08488078	0.998	1360	tags=44%, list=19%, signal=55%
POSITIVE_REGULATION_OF_BIOLOGICAL_PROCESS	POSITIVE_REGULATION_OF_BIOLOGICAL_PROCESS		241	0.29193673	1.505045	0.0	0.085409895	0.998	1583	tags=32%, list=22%, signal=40%
METAL_ION_TRANSMEMBRANE_TRANSPORTER_ACTIVITY	METAL_ION_TRANSMEMBRANE_TRANSPORTER_ACTIVITY		30	0.43024716	1.4947947	0.038043477	0.09054385	0.998	1122	tags=37%, list=16%, signal=43%
ION_CHANNEL_ACTIVITY	ION_CHANNEL_ACTIVITY		24	0.4553146	1.4880714	0.061827958	0.09358488	0.999	1122	tags=42%, list=16%, signal=49%
ANGIOGENESIS	ANGIOGENESIS		23	0.45768884	1.4793509	0.028205128	0.098204784	1.0	623	tags=26%, list=9%, signal=29%
SH3_SH2_ADAPTOR_ACTIVITY	SH3_SH2_ADAPTOR_ACTIVITY		17	0.49608195	1.4780631	0.08418367	0.09805583	1.0	1360	tags=47%, list=19%, signal=58%
ION_TRANSPORT	ION_TRANSPORT		46	0.3876632	1.4718411	0.033519555	0.101413	1.0	1398	tags=39%, list=20%, signal=48%
REGULATION_OF_SIGNAL_TRANSDUCTION	REGULATION_OF_SIGNAL_TRANSDUCTION		82	0.334287	1.4549967	0.009584664	0.111691006	1.0	1580	tags=33%, list=22%, signal=42%
PROTEIN_AMINO_ACID_PHOSPHORYLATION	PROTEIN_AMINO_ACID_PHOSPHORYLATION		100	0.3253726	1.454046	0.013289036	0.11119734	1.0	1599	tags=30%, list=23%, signal=38%
CHEMICAL_HOMEOSTASIS	CHEMICAL_HOMEOSTASIS		55	0.36621365	1.4513617	0.037037037	0.112123124	1.0	1639	tags=44%, list=23%, signal=56%
RHO_PROTEIN_SIGNAL_TRANSDUCTION	RHO_PROTEIN_SIGNAL_TRANSDUCTION		20	0.4688379	1.4505352	0.046753246	0.1117131	1.0	754	tags=25%, list=11%, signal=28%
NEURON_DIFFERENTIATION	NEURON_DIFFERENTIATION		19	0.4622547	1.4448814	0.06417112	0.1146799	1.0	1316	tags=37%, list=19%, signal=45%
ANATOMICAL_STRUCTURE_FORMATION	ANATOMICAL_STRUCTURE_FORMATION		24	0.44036385	1.4442713	0.049751244	0.11403672	1.0	917	tags=29%, list=13%, signal=33%
GUANYL_NUCLEOTIDE_EXCHANGE_FACTOR_ACTIVITY	GUANYL_NUCLEOTIDE_EXCHANGE_FACTOR_ACTIVITY		18	0.47900438	1.4437215	0.079283886	0.1133777	1.0	754	tags=28%, list=11%, signal=31%
RESPONSE_TO_OTHER_ORGANISM	RESPONSE_TO_OTHER_ORGANISM		27	0.41809347	1.4420235	0.07542579	0.11381436	1.0	761	tags=33%, list=11%, signal=37%
CATION_TRANSPORT	CATION_TRANSPORT		36	0.39186546	1.4343601	0.033519555	0.11875949	1.0	1122	tags=36%, list=16%, signal=43%
PROTEIN_COMPLEX_BINDING	PROTEIN_COMPLEX_BINDING		22	0.4456078	1.4283147	0.065162905	0.12222578	1.0	426	tags=18%, list=6%, signal=19%
SUBSTRATE_SPECIFIC_CHANNEL_ACTIVITY	SUBSTRATE_SPECIFIC_CHANNEL_ACTIVITY		25	0.42609826	1.4270425	0.06214689	0.122260325	1.0	1122	tags=40%, list=16%, signal=47%
NEURON_DEVELOPMENT	NEURON_DEVELOPMENT		15	0.48991835	1.4254255	0.07654321	0.12221109	1.0	1316	tags=40%, list=19%, signal=49%
PROTEIN_DOMAIN_SPECIFIC_BINDING	PROTEIN_DOMAIN_SPECIFIC_BINDING		21	0.44527718	1.4253343	0.067010306	0.121180646	1.0	1486	tags=38%, list=21%, signal=48%
AMINE_TRANSPORT	AMINE_TRANSPORT		15	0.49702913	1.4210277	0.07948718	0.12324928	1.0	914	tags=33%, list=13%, signal=38%
POSITIVE_REGULATION_OF_SIGNAL_TRANSDUCTION	POSITIVE_REGULATION_OF_SIGNAL_TRANSDUCTION		51	0.35800424	1.4151763	0.04658385	0.1264717	1.0	1580	tags=35%, list=22%, signal=45%
PEPTIDYL_AMINO_ACID_MODIFICATION	PEPTIDYL_AMINO_ACID_MODIFICATION		19	0.4638577	1.4129506	0.07795699	0.12724116	1.0	1545	tags=53%, list=22%, signal=67%
POSITIVE_REGULATION_OF_CELLULAR_PROCESS	POSITIVE_REGULATION_OF_CELLULAR_PROCESS		230	0.28282633	1.4103588	0.0045454544	0.12812214	1.0	1583	tags=31%, list=22%, signal=39%
VASCULATURE_DEVELOPMENT	VASCULATURE_DEVELOPMENT		25	0.4268175	1.4064101	0.06683805	0.13048683	1.0	623	tags=24%, list=9%, signal=26%
HOMEOSTATIC_PROCESS	HOMEOSTATIC_PROCESS		74	0.33845383	1.4013067	0.03236246	0.1336033	1.0	497	tags=19%, list=7%, signal=20%
TRANSMEMBRANE_RECEPTOR_PROTEIN_TYROSINE_KINASE_ACTIVITY	TRANSMEMBRANE_RECEPTOR_PROTEIN_TYROSINE_KINASE_ACTIVITY		17	0.45234182	1.3855298	0.109725684	0.14608476	1.0	1225	tags=35%, list=17%, signal=43%
LIPASE_ACTIVITY	LIPASE_ACTIVITY		15	0.48570773	1.3831431	0.106024094	0.14692557	1.0	578	tags=33%, list=8%, signal=36%
SOLUBLE_FRACTION	SOLUBLE_FRACTION		57	0.3289671	1.3677996	0.044728436	0.15967342	1.0	363	tags=16%, list=5%, signal=17%
SKELETAL_DEVELOPMENT	SKELETAL_DEVELOPMENT		28	0.39160436	1.3638055	0.09142857	0.16199696	1.0	864	tags=29%, list=12%, signal=32%
REGULATION_OF_CELL_GROWTH	REGULATION_OF_CELL_GROWTH		17	0.4473239	1.3637114	0.12224939	0.16084546	1.0	109	tags=12%, list=2%, signal=12%
GROWTH_FACTOR_ACTIVITY	GROWTH_FACTOR_ACTIVITY		19	0.43409586	1.3592906	0.09254499	0.16370636	1.0	909	tags=26%, list=13%, signal=30%
POSITIVE_REGULATION_OF_CELLULAR_PROTEIN_METABOLIC_PROCESS	POSITIVE_REGULATION_OF_CELLULAR_PROTEIN_METABOLIC_PROCESS		23	0.40649357	1.3438148	0.09898477	0.17806603	1.0	1545	tags=48%, list=22%, signal=61%
MONOVALENT_INORGANIC_CATION_TRANSPORT	MONOVALENT_INORGANIC_CATION_TRANSPORT		17	0.4441792	1.3421907	0.09927361	0.17837682	1.0	939	tags=35%, list=13%, signal=41%
ACTIN_BINDING	ACTIN_BINDING		33	0.3798068	1.3416504	0.1	0.17787455	1.0	725	tags=24%, list=10%, signal=27%
REGULATION_OF_RESPONSE_TO_STIMULUS	REGULATION_OF_RESPONSE_TO_STIMULUS		19	0.43117774	1.3316185	0.12649165	0.18707006	1.0	1146	tags=21%, list=16%, signal=25%
GTPASE_ACTIVATOR_ACTIVITY	GTPASE_ACTIVATOR_ACTIVITY		19	0.4400856	1.3267044	0.12403101	0.19068567	1.0	1286	tags=42%, list=18%, signal=51%
ACTIN_FILAMENT_BASED_PROCESS	ACTIN_FILAMENT_BASED_PROCESS		37	0.35726008	1.3217374	0.101369865	0.19473656	1.0	2099	tags=51%, list=30%, signal=73%
POSITIVE_REGULATION_OF_TRANSFERASE_ACTIVITY	POSITIVE_REGULATION_OF_TRANSFERASE_ACTIVITY		37	0.36004075	1.3176312	0.09090909	0.19800502	1.0	1261	tags=30%, list=18%, signal=36%
RESPONSE_TO_BIOTIC_STIMULUS	RESPONSE_TO_BIOTIC_STIMULUS		40	0.3525273	1.306951	0.11141305	0.20828816	1.0	761	tags=28%, list=11%, signal=31%
CYTOPLASMIC_VESICLE	CYTOPLASMIC_VESICLE		43	0.3419128	1.3051522	0.10982659	0.20861518	1.0	1792	tags=33%, list=25%, signal=43%
ACTIN_CYTOSKELETON_ORGANIZATION_AND_BIOGENESIS	ACTIN_CYTOSKELETON_ORGANIZATION_AND_BIOGENESIS		33	0.36688983	1.303023	0.10846561	0.20951796	1.0	2099	tags=55%, list=30%, signal=77%
NEUROGENESIS	NEUROGENESIS		24	0.39106748	1.3003818	0.13636364	0.21135436	1.0	1316	tags=33%, list=19%, signal=41%
CYTOPLASMIC_MEMBRANE_BOUND_VESICLE	CYTOPLASMIC_MEMBRANE_BOUND_VESICLE		43	0.3419128	1.2905658	0.099071205	0.22222014	1.0	1792	tags=33%, list=25%, signal=43%
REGULATION_OF_PROTEIN_KINASE_ACTIVITY	REGULATION_OF_PROTEIN_KINASE_ACTIVITY		61	0.30737767	1.2861599	0.08547009	0.22572567	1.0	830	tags=18%, list=12%, signal=20%
PROTEIN_SERINE_THREONINE_KINASE_ACTIVITY	PROTEIN_SERINE_THREONINE_KINASE_ACTIVITY		82	0.29126328	1.2797453	0.09063444	0.23176347	1.0	2236	tags=39%, list=32%, signal=56%
STRUCTURAL_MOLECULE_ACTIVITY	STRUCTURAL_MOLECULE_ACTIVITY		58	0.3160116	1.2778897	0.12052117	0.23216185	1.0	628	tags=19%, list=9%, signal=21%
PROTEIN_TYROSINE_KINASE_ACTIVITY	PROTEIN_TYROSINE_KINASE_ACTIVITY		25	0.3753222	1.2736392	0.13953489	0.23572168	1.0	1367	tags=32%, list=19%, signal=40%
CELL_CELL_ADHESION	CELL_CELL_ADHESION		28	0.37037247	1.2670078	0.15151516	0.24284284	1.0	1459	tags=36%, list=21%, signal=45%
REGULATION_OF_TRANSFERASE_ACTIVITY	REGULATION_OF_TRANSFERASE_ACTIVITY		63	0.30467135	1.2630491	0.11647727	0.24653654	1.0	1261	tags=24%, list=18%, signal=29%
REGULATION_OF_KINASE_ACTIVITY	REGULATION_OF_KINASE_ACTIVITY		63	0.30467135	1.2622868	0.10819672	0.2458633	1.0	1261	tags=24%, list=18%, signal=29%
CARBOHYDRATE_BINDING	CARBOHYDRATE_BINDING		17	0.4248476	1.2577603	0.17414248	0.25057864	1.0	1139	tags=35%, list=16%, signal=42%
PROTEIN_KINASE_ACTIVITY	PROTEIN_KINASE_ACTIVITY		117	0.27593493	1.2555834	0.08421053	0.25193092	1.0	1225	tags=20%, list=17%, signal=23%
CYTOSKELETON_ORGANIZATION_AND_BIOGENESIS	CYTOSKELETON_ORGANIZATION_AND_BIOGENESIS		66	0.30532205	1.2550503	0.10778443	0.25102392	1.0	1639	tags=38%, list=23%, signal=49%
REGULATION_OF_I_KAPPAB_KINASE_NF_KAPPAB_CASCADE	REGULATION_OF_I_KAPPAB_KINASE_NF_KAPPAB_CASCADE		38	0.3362062	1.25288	0.17455621	0.25254953	1.0	1192	tags=26%, list=17%, signal=31%
CELL_SURFACE	CELL_SURFACE		25	0.36757848	1.251757	0.1452514	0.25245616	1.0	1143	tags=48%, list=16%, signal=57%
POSITIVE_REGULATION_OF_I_KAPPAB_KINASE_NF_KAPPAB_CASCADE	POSITIVE_REGULATION_OF_I_KAPPAB_KINASE_NF_KAPPAB_CASCADE		38	0.3362062	1.2496151	0.117962465	0.2538949	1.0	1192	tags=26%, list=17%, signal=31%
POSITIVE_REGULATION_OF_PROTEIN_METABOLIC_PROCESS	POSITIVE_REGULATION_OF_PROTEIN_METABOLIC_PROCESS		24	0.37726265	1.2487972	0.15833333	0.25351992	1.0	1545	tags=46%, list=22%, signal=58%
POSITIVE_REGULATION_OF_TRANSCRIPTION_FROM_RNA_POLYMERASE_II_PROMOTER	POSITIVE_REGULATION_OF_TRANSCRIPTION_FROM_RNA_POLYMERASE_II_PROMOTER		21	0.39412943	1.2471702	0.16976744	0.25407067	1.0	1233	tags=29%, list=17%, signal=34%
PROTEIN_TYROSINE_PHOSPHATASE_ACTIVITY	PROTEIN_TYROSINE_PHOSPHATASE_ACTIVITY		19	0.38931605	1.2350193	0.168	0.26948705	1.0	2402	tags=74%, list=34%, signal=111%
PROTEIN_DIMERIZATION_ACTIVITY	PROTEIN_DIMERIZATION_ACTIVITY		67	0.29734626	1.234538	0.12643678	0.2685477	1.0	686	tags=18%, list=10%, signal=20%
REGULATION_OF_CATALYTIC_ACTIVITY	REGULATION_OF_CATALYTIC_ACTIVITY		104	0.27212137	1.2318912	0.08450704	0.27029258	1.0	830	tags=18%, list=12%, signal=20%
RESPONSE_TO_STRESS	RESPONSE_TO_STRESS		196	0.24930814	1.2288809	0.043062203	0.2729531	1.0	1033	tags=21%, list=15%, signal=24%
TRANSCRIPTION_COREPRESSOR_ACTIVITY	TRANSCRIPTION_COREPRESSOR_ACTIVITY		39	0.3301985	1.2281471	0.17168675	0.27249384	1.0	582	tags=15%, list=8%, signal=17%
STRUCTURAL_CONSTITUENT_OF_CYTOSKELETON	STRUCTURAL_CONSTITUENT_OF_CYTOSKELETON		15	0.42260292	1.2227784	0.20334928	0.2781487	1.0	1801	tags=53%, list=25%, signal=71%
IDENTICAL_PROTEIN_BINDING	IDENTICAL_PROTEIN_BINDING		123	0.26298308	1.2224252	0.07279693	0.27706796	1.0	1526	tags=28%, list=22%, signal=36%
SEXUAL_REPRODUCTION	SEXUAL_REPRODUCTION		35	0.34145167	1.2212121	0.15512465	0.27713883	1.0	1402	tags=31%, list=20%, signal=39%
I_KAPPAB_KINASE_NF_KAPPAB_CASCADE	I_KAPPAB_KINASE_NF_KAPPAB_CASCADE		44	0.3193081	1.2124048	0.15492958	0.28835678	1.0	1192	tags=25%, list=17%, signal=30%
POST_TRANSLATIONAL_PROTEIN_MODIFICATION	POST_TRANSLATIONAL_PROTEIN_MODIFICATION		174	0.24827443	1.2103075	0.07594936	0.28991625	1.0	919	tags=17%, list=13%, signal=19%
G_PROTEIN_COUPLED_RECEPTOR_ACTIVITY	G_PROTEIN_COUPLED_RECEPTOR_ACTIVITY		28	0.35251102	1.1978377	0.19414894	0.30739897	1.0	1777	tags=39%, list=25%, signal=52%
POSITIVE_REGULATION_OF_CELLULAR_METABOLIC_PROCESS	POSITIVE_REGULATION_OF_CELLULAR_METABOLIC_PROCESS		70	0.28619516	1.1880177	0.14594595	0.32076374	1.0	1545	tags=34%, list=22%, signal=43%
PROTEIN_HOMODIMERIZATION_ACTIVITY	PROTEIN_HOMODIMERIZATION_ACTIVITY		46	0.31184077	1.1876347	0.19384615	0.3194124	1.0	641	tags=17%, list=9%, signal=19%
LEADING_EDGE	LEADING_EDGE		20	0.378502	1.1874146	0.21784776	0.3178896	1.0	2226	tags=55%, list=31%, signal=80%
BIOPOLYMER_MODIFICATION	BIOPOLYMER_MODIFICATION		236	0.23409471	1.1861945	0.05586592	0.31802395	1.0	840	tags=15%, list=12%, signal=16%
PROTEIN_BINDING_BRIDGING	PROTEIN_BINDING_BRIDGING		23	0.3662416	1.182407	0.21505377	0.3222493	1.0	1360	tags=35%, list=19%, signal=43%
PROTEIN_MODIFICATION_PROCESS	PROTEIN_MODIFICATION_PROCESS		229	0.23477775	1.1816102	0.07339449	0.32161283	1.0	919	tags=16%, list=13%, signal=17%
REGULATION_OF_PROTEIN_METABOLIC_PROCESS	REGULATION_OF_PROTEIN_METABOLIC_PROCESS		57	0.29126662	1.1814281	0.19764012	0.32005128	1.0	1545	tags=39%, list=22%, signal=49%
NEGATIVE_REGULATION_OF_CATALYTIC_ACTIVITY	NEGATIVE_REGULATION_OF_CATALYTIC_ACTIVITY		20	0.36999145	1.1802423	0.224	0.32025796	1.0	1066	tags=25%, list=15%, signal=29%
DNA_BINDING	DNA_BINDING		175	0.24197954	1.1776377	0.08130081	0.3226154	1.0	1389	tags=27%, list=20%, signal=33%
POSITIVE_REGULATION_OF_CATALYTIC_ACTIVITY	POSITIVE_REGULATION_OF_CATALYTIC_ACTIVITY		64	0.28628904	1.1773072	0.17901234	0.3214412	1.0	1306	tags=28%, list=18%, signal=34%
CELL_FRACTION	CELL_FRACTION		157	0.24328178	1.1723198	0.10714286	0.3271753	1.0	928	tags=16%, list=13%, signal=18%
PHOSPHORYLATION	PHOSPHORYLATION		115	0.2525881	1.1563655	0.14552239	0.35182542	1.0	894	tags=17%, list=13%, signal=19%
ENZYME_ACTIVATOR_ACTIVITY	ENZYME_ACTIVATOR_ACTIVITY		47	0.2991255	1.1504612	0.20634921	0.36055088	1.0	1286	tags=30%, list=18%, signal=36%
ADENYL_RIBONUCLEOTIDE_BINDING	ADENYL_RIBONUCLEOTIDE_BINDING		61	0.27892673	1.1499853	0.21791045	0.359432	1.0	320	tags=11%, list=5%, signal=12%
POSITIVE_REGULATION_OF_METABOLIC_PROCESS	POSITIVE_REGULATION_OF_METABOLIC_PROCESS		73	0.26785362	1.1494032	0.17117117	0.35840297	1.0	1545	tags=33%, list=22%, signal=42%
PROTEIN_C_TERMINUS_BINDING	PROTEIN_C_TERMINUS_BINDING		29	0.33485255	1.1477602	0.25721785	0.35919908	1.0	756	tags=21%, list=11%, signal=23%
NERVOUS_SYSTEM_DEVELOPMENT	NERVOUS_SYSTEM_DEVELOPMENT		90	0.26093864	1.143258	0.21818182	0.3654533	1.0	1318	tags=28%, list=19%, signal=34%
GROWTH	GROWTH		26	0.3387626	1.142487	0.2888889	0.3648815	1.0	1438	tags=27%, list=20%, signal=34%
CALCIUM_ION_BINDING	CALCIUM_ION_BINDING		33	0.3195858	1.1391474	0.2347826	0.3687881	1.0	1716	tags=52%, list=24%, signal=68%
KINASE_REGULATOR_ACTIVITY	KINASE_REGULATOR_ACTIVITY		16	0.3861684	1.1358507	0.26804122	0.37257525	1.0	1010	tags=25%, list=14%, signal=29%
MEMBRANE_FRACTION	MEMBRANE_FRACTION		110	0.24527654	1.1232727	0.19642857	0.39372838	1.0	1663	tags=27%, list=23%, signal=35%
REGULATION_OF_MOLECULAR_FUNCTION	REGULATION_OF_MOLECULAR_FUNCTION		122	0.2436315	1.1160663	0.21993127	0.4054028	1.0	830	tags=18%, list=12%, signal=20%
ADENYL_NUCLEOTIDE_BINDING	ADENYL_NUCLEOTIDE_BINDING		62	0.27431476	1.1138353	0.24595469	0.40773654	1.0	320	tags=11%, list=5%, signal=12%
NEGATIVE_REGULATION_OF_CELL_PROLIFERATION	NEGATIVE_REGULATION_OF_CELL_PROLIFERATION		47	0.28798413	1.1132966	0.26126125	0.4066462	1.0	615	tags=13%, list=9%, signal=14%
CYTOSKELETAL_PROTEIN_BINDING	CYTOSKELETAL_PROTEIN_BINDING		60	0.273401	1.1111945	0.30538923	0.40893933	1.0	725	tags=18%, list=10%, signal=20%
REGULATION_OF_TRANSLATION	REGULATION_OF_TRANSLATION		27	0.3246069	1.0993702	0.29787233	0.43035778	1.0	761	tags=30%, list=11%, signal=33%
NUCLEOTIDE_BINDING	NUCLEOTIDE_BINDING		87	0.24925357	1.0916388	0.2610063	0.44372675	1.0	320	tags=9%, list=5%, signal=10%
REGULATION_OF_GROWTH	REGULATION_OF_GROWTH		20	0.34781128	1.0914443	0.3300248	0.4418126	1.0	109	tags=10%, list=2%, signal=10%
REGULATION_OF_DEVELOPMENTAL_PROCESS	REGULATION_OF_DEVELOPMENTAL_PROCESS		163	0.22430374	1.0877706	0.24696356	0.4471217	1.0	754	tags=15%, list=11%, signal=17%
METAL_ION_TRANSPORT	METAL_ION_TRANSPORT		23	0.33628368	1.0798582	0.33163264	0.4605956	1.0	1122	tags=30%, list=16%, signal=36%
REGULATION_OF_CELLULAR_PROTEIN_METABOLIC_PROCESS	REGULATION_OF_CELLULAR_PROTEIN_METABOLIC_PROCESS		52	0.2751848	1.0760407	0.33544305	0.46664792	1.0	1545	tags=38%, list=22%, signal=49%
ATP_BINDING	ATP_BINDING		58	0.2673646	1.0753902	0.3164557	0.46552667	1.0	320	tags=10%, list=5%, signal=11%
PROTEIN_METABOLIC_PROCESS	PROTEIN_METABOLIC_PROCESS		442	0.19474183	1.0708665	0.13913043	0.47370037	1.0	1010	tags=17%, list=14%, signal=19%
EPIDERMIS_DEVELOPMENT	EPIDERMIS_DEVELOPMENT		16	0.36396348	1.0660186	0.36342594	0.48206875	1.0	1033	tags=31%, list=15%, signal=36%
ECTODERM_DEVELOPMENT	ECTODERM_DEVELOPMENT		17	0.35131687	1.0639567	0.35365853	0.48439127	1.0	1033	tags=29%, list=15%, signal=34%
NEGATIVE_REGULATION_OF_DEVELOPMENTAL_PROCESS	NEGATIVE_REGULATION_OF_DEVELOPMENTAL_PROCESS		77	0.25394166	1.061643	0.32721713	0.48718113	1.0	682	tags=16%, list=10%, signal=17%
CYTOSKELETON	CYTOSKELETON		113	0.22806779	1.0444648	0.32954547	0.5238414	1.0	1388	tags=24%, list=20%, signal=29%
MEMBRANE_BOUND_VESICLE	MEMBRANE_BOUND_VESICLE		44	0.27645233	1.039606	0.4	0.53230184	1.0	1792	tags=32%, list=25%, signal=42%
PROTEIN_HETERODIMERIZATION_ACTIVITY	PROTEIN_HETERODIMERIZATION_ACTIVITY		30	0.29185593	1.0394171	0.3763158	0.5301401	1.0	686	tags=20%, list=10%, signal=22%
NEGATIVE_REGULATION_OF_BIOLOGICAL_PROCESS	NEGATIVE_REGULATION_OF_BIOLOGICAL_PROCESS		234	0.20622493	1.0349907	0.33640552	0.53789496	1.0	1441	tags=23%, list=20%, signal=27%
VESICLE	VESICLE		45	0.27012432	1.0284371	0.39714286	0.55089957	1.0	1792	tags=31%, list=25%, signal=41%
NEGATIVE_REGULATION_OF_CELLULAR_PROCESS	NEGATIVE_REGULATION_OF_CELLULAR_PROCESS		222	0.20188847	1.0268193	0.36792454	0.5519446	1.0	1441	tags=23%, list=20%, signal=27%
MUSCLE_DEVELOPMENT	MUSCLE_DEVELOPMENT		27	0.30322075	1.025322	0.4	0.55301964	1.0	832	tags=19%, list=12%, signal=21%
PURINE_RIBONUCLEOTIDE_BINDING	PURINE_RIBONUCLEOTIDE_BINDING		78	0.23763552	1.0252522	0.37086093	0.5505224	1.0	320	tags=9%, list=5%, signal=9%
PHOSPHORIC_ESTER_HYDROLASE_ACTIVITY	PHOSPHORIC_ESTER_HYDROLASE_ACTIVITY		53	0.25713554	1.0250319	0.4169014	0.5483641	1.0	907	tags=23%, list=13%, signal=26%
MAGNESIUM_ION_BINDING	MAGNESIUM_ION_BINDING		20	0.32950735	1.0219963	0.41262135	0.55298275	1.0	147	tags=10%, list=2%, signal=10%
RHODOPSIN_LIKE_RECEPTOR_ACTIVITY	RHODOPSIN_LIKE_RECEPTOR_ACTIVITY		17	0.3483581	1.0206003	0.45691907	0.5536366	1.0	781	tags=24%, list=11%, signal=26%
PURINE_NUCLEOTIDE_BINDING	PURINE_NUCLEOTIDE_BINDING		79	0.23411487	1.019253	0.41319445	0.5544669	1.0	320	tags=9%, list=5%, signal=9%
PROTEIN_PROCESSING	PROTEIN_PROCESSING		17	0.33913216	1.0154467	0.43324938	0.5610345	1.0	651	tags=18%, list=9%, signal=19%
REGULATION_OF_GENE_EXPRESSION	REGULATION_OF_GENE_EXPRESSION		207	0.20103689	1.0096315	0.43404254	0.5717902	1.0	1536	tags=27%, list=22%, signal=34%
CYTOSKELETAL_PART	CYTOSKELETAL_PART		60	0.24697648	1.0029111	0.47720364	0.5851496	1.0	1696	tags=28%, list=24%, signal=37%
SYSTEM_PROCESS	SYSTEM_PROCESS		137	0.21473543	1.0021826	0.4280443	0.58417225	1.0	1240	tags=23%, list=17%, signal=27%
CELLULAR_PROTEIN_METABOLIC_PROCESS	CELLULAR_PROTEIN_METABOLIC_PROCESS		395	0.18525551	0.99317926	0.46616542	0.6032708	1.0	919	tags=16%, list=13%, signal=17%
RESPONSE_TO_VIRUS	RESPONSE_TO_VIRUS		20	0.31436175	0.9886484	0.48533332	0.6118353	1.0	1639	tags=45%, list=23%, signal=58%
PROTEIN_DNA_COMPLEX_ASSEMBLY	PROTEIN_DNA_COMPLEX_ASSEMBLY		20	0.3187781	0.9776956	0.49238577	0.6360606	1.0	96	tags=10%, list=1%, signal=10%
CELLULAR_MACROMOLECULE_METABOLIC_PROCESS	CELLULAR_MACROMOLECULE_METABOLIC_PROCESS		398	0.18358392	0.9734053	0.59090906	0.64440143	1.0	919	tags=16%, list=13%, signal=17%
TRANSCRIPTION_REPRESSOR_ACTIVITY	TRANSCRIPTION_REPRESSOR_ACTIVITY		58	0.24163929	0.9699363	0.514658	0.6504993	1.0	718	tags=12%, list=10%, signal=13%
CELL_JUNCTION	CELL_JUNCTION		27	0.2783305	0.96303105	0.48626372	0.66432095	1.0	844	tags=15%, list=12%, signal=17%
GAMETE_GENERATION	GAMETE_GENERATION		30	0.2794674	0.9559386	0.53089887	0.6792404	1.0	1402	tags=27%, list=20%, signal=33%
HYDROLASE_ACTIVITY_ACTING_ON_ESTER_BONDS	HYDROLASE_ACTIVITY_ACTING_ON_ESTER_BONDS		86	0.21913287	0.9527096	0.5555556	0.684145	1.0	907	tags=19%, list=13%, signal=21%
TISSUE_DEVELOPMENT	TISSUE_DEVELOPMENT		31	0.26520973	0.9443489	0.52533334	0.70197403	1.0	1033	tags=19%, list=15%, signal=23%
TRANSCRIPTION_FACTOR_BINDING	TRANSCRIPTION_FACTOR_BINDING		103	0.20884722	0.93754697	0.6056338	0.71592146	1.0	1596	tags=27%, list=23%, signal=35%
TRANSLATION	TRANSLATION		54	0.23725787	0.9356133	0.576324	0.7177812	1.0	761	tags=22%, list=11%, signal=25%
GTPASE_BINDING	GTPASE_BINDING		15	0.3151875	0.9248785	0.5590551	0.74061733	1.0	2045	tags=47%, list=29%, signal=65%
ACTIN_CYTOSKELETON	ACTIN_CYTOSKELETON		48	0.24050634	0.92417866	0.59116024	0.73930943	1.0	725	tags=17%, list=10%, signal=18%
REGULATION_OF_MITOSIS	REGULATION_OF_MITOSIS		18	0.29534587	0.9181359	0.5958005	0.75102836	1.0	599	tags=17%, list=8%, signal=18%
SMALL_GTPASE_BINDING	SMALL_GTPASE_BINDING		15	0.3151875	0.90463257	0.6195373	0.7805052	1.0	2045	tags=47%, list=29%, signal=65%
PHOSPHOTRANSFERASE_ACTIVITY_ALCOHOL_GROUP_AS_ACCEPTOR	PHOSPHOTRANSFERASE_ACTIVITY_ALCOHOL_GROUP_AS_ACCEPTOR		140	0.19224757	0.90442234	0.724	0.77758425	1.0	1225	tags=17%, list=17%, signal=20%
ANTI_APOPTOSIS	ANTI_APOPTOSIS		47	0.23579213	0.8984146	0.6627566	0.78886944	1.0	401	tags=13%, list=6%, signal=13%
POSITIVE_REGULATION_OF_DEVELOPMENTAL_PROCESS	POSITIVE_REGULATION_OF_DEVELOPMENTAL_PROCESS		80	0.20978324	0.8974511	0.6777409	0.7879673	1.0	1633	tags=31%, list=23%, signal=40%
NUCLEOBASENUCLEOSIDE_AND_NUCLEOTIDE_METABOLIC_PROCESS	NUCLEOBASENUCLEOSIDE_AND_NUCLEOTIDE_METABOLIC_PROCESS		22	0.27560198	0.87814534	0.6370757	0.8287759	1.0	373	tags=18%, list=5%, signal=19%
REGULATION_OF_METABOLIC_PROCESS	REGULATION_OF_METABOLIC_PROCESS		256	0.17208296	0.87348276	0.87677723	0.8359517	1.0	1545	tags=26%, list=22%, signal=32%
TRANSFERASE_ACTIVITY_TRANSFERRING_HEXOSYL_GROUPS	TRANSFERASE_ACTIVITY_TRANSFERRING_HEXOSYL_GROUPS		27	0.25933155	0.8712611	0.6648794	0.83772224	1.0	1020	tags=26%, list=14%, signal=30%
REGULATION_OF_CELLULAR_METABOLIC_PROCESS	REGULATION_OF_CELLULAR_METABOLIC_PROCESS		251	0.16990395	0.86936194	0.87700534	0.83851856	1.0	1545	tags=25%, list=22%, signal=31%
STEROID_METABOLIC_PROCESS	STEROID_METABOLIC_PROCESS		20	0.27244386	0.8553933	0.71391755	0.86442316	1.0	1575	tags=40%, list=22%, signal=51%
KINASE_ACTIVITY	KINASE_ACTIVITY		151	0.17759998	0.85292697	0.8495575	0.8662049	1.0	1248	tags=19%, list=18%, signal=22%
CENTRAL_NERVOUS_SYSTEM_DEVELOPMENT	CENTRAL_NERVOUS_SYSTEM_DEVELOPMENT		30	0.25018013	0.8471878	0.71236557	0.874138	1.0	483	tags=13%, list=7%, signal=14%
CELL_DEVELOPMENT	CELL_DEVELOPMENT		200	0.16921198	0.8464553	0.9245283	0.87205625	1.0	682	tags=12%, list=10%, signal=13%
TRANSCRIPTION_FROM_RNA_POLYMERASE_II_PROMOTER	TRANSCRIPTION_FROM_RNA_POLYMERASE_II_PROMOTER		155	0.17862105	0.84584516	0.8691983	0.8695811	1.0	1146	tags=19%, list=16%, signal=23%
INTERPHASE_OF_MITOTIC_CELL_CYCLE	INTERPHASE_OF_MITOTIC_CELL_CYCLE		27	0.24427226	0.84570915	0.716792	0.8662978	1.0	738	tags=15%, list=10%, signal=16%
REGULATION_OF_TRANSCRIPTION	REGULATION_OF_TRANSCRIPTION		177	0.17335452	0.8447579	0.90434784	0.8646264	1.0	1536	tags=25%, list=22%, signal=31%
GLYCOPROTEIN_METABOLIC_PROCESS	GLYCOPROTEIN_METABOLIC_PROCESS		29	0.2445269	0.8368645	0.70487106	0.876832	1.0	324	tags=10%, list=5%, signal=11%
MITOTIC_CELL_CYCLE	MITOTIC_CELL_CYCLE		59	0.20417747	0.8268203	0.7828571	0.8921529	1.0	912	tags=15%, list=13%, signal=17%
ENZYME_LINKED_RECEPTOR_PROTEIN_SIGNALING_PATHWAY	ENZYME_LINKED_RECEPTOR_PROTEIN_SIGNALING_PATHWAY		45	0.21250176	0.8174205	0.8084507	0.90520555	1.0	1367	tags=29%, list=19%, signal=36%
POSITIVE_REGULATION_OF_TRANSCRIPTION	POSITIVE_REGULATION_OF_TRANSCRIPTION		44	0.20921277	0.8120177	0.8048048	0.91113245	1.0	1770	tags=32%, list=25%, signal=42%
ENDOPLASMIC_RETICULUM	ENDOPLASMIC_RETICULUM		107	0.17896624	0.8066752	0.89045936	0.91661656	1.0	1575	tags=27%, list=22%, signal=34%
REGULATION_OF_NUCLEOBASENUCLEOSIDENUCLEOTIDE_AND_NUCLEIC_ACID_METABOLIC_PROCESS	REGULATION_OF_NUCLEOBASENUCLEOSIDENUCLEOTIDE_AND_NUCLEIC_ACID_METABOLIC_PROCESS		196	0.15952909	0.80043405	0.972973	0.92322034	1.0	908	tags=15%, list=13%, signal=16%
REGULATION_OF_RNA_METABOLIC_PROCESS	REGULATION_OF_RNA_METABOLIC_PROCESS		148	0.16741027	0.794624	0.95019156	0.9287546	1.0	1536	tags=24%, list=22%, signal=30%
POSITIVE_REGULATION_OF_TRANSCRIPTIONDNA_DEPENDENT	POSITIVE_REGULATION_OF_TRANSCRIPTIONDNA_DEPENDENT		38	0.21070835	0.7891633	0.819242	0.9340297	1.0	1536	tags=26%, list=22%, signal=33%
PROTEIN_AMINO_ACID_DEPHOSPHORYLATION	PROTEIN_AMINO_ACID_DEPHOSPHORYLATION		21	0.24858919	0.7861124	0.77656674	0.93507785	1.0	919	tags=19%, list=13%, signal=22%
INTERPHASE	INTERPHASE		28	0.22636671	0.7772901	0.8032787	0.94461423	1.0	738	tags=14%, list=10%, signal=16%
POSITIVE_REGULATION_OF_RNA_METABOLIC_PROCESS	POSITIVE_REGULATION_OF_RNA_METABOLIC_PROCESS		38	0.21070835	0.7711196	0.8433049	0.9494079	1.0	1536	tags=26%, list=22%, signal=33%
PHOSPHOPROTEIN_PHOSPHATASE_ACTIVITY	PHOSPHOPROTEIN_PHOSPHATASE_ACTIVITY		28	0.22193371	0.7695339	0.84679663	0.9478668	1.0	827	tags=18%, list=12%, signal=20%
CELL_CYCLE_PHASE	CELL_CYCLE_PHASE		60	0.18896492	0.76705456	0.8844985	0.94768727	1.0	912	tags=15%, list=13%, signal=17%
REGULATION_OF_TRANSCRIPTIONDNA_DEPENDENT	REGULATION_OF_TRANSCRIPTIONDNA_DEPENDENT		145	0.1620283	0.76486987	0.96511626	0.9467422	1.0	1536	tags=24%, list=22%, signal=30%
TRANSCRIPTION_COFACTOR_ACTIVITY	TRANSCRIPTION_COFACTOR_ACTIVITY		75	0.17811975	0.7572431	0.9387097	0.9530927	1.0	1109	tags=16%, list=16%, signal=19%
MITOSIS	MITOSIS		31	0.21178767	0.7388158	0.86821705	0.97099406	1.0	1392	tags=23%, list=20%, signal=28%
GTPASE_ACTIVITY	GTPASE_ACTIVITY		41	0.19629137	0.7337534	0.90958905	0.9728934	1.0	2355	tags=44%, list=33%, signal=65%
M_PHASE_OF_MITOTIC_CELL_CYCLE	M_PHASE_OF_MITOTIC_CELL_CYCLE		32	0.20664063	0.7260403	0.8882353	0.9769713	1.0	1392	tags=22%, list=20%, signal=27%
GOLGI_APPARATUS	GOLGI_APPARATUS		86	0.16613477	0.71618354	0.9777778	0.9829545	1.0	1513	tags=20%, list=21%, signal=25%
HYDROLASE_ACTIVITY_ACTING_ON_GLYCOSYL_BONDS	HYDROLASE_ACTIVITY_ACTING_ON_GLYCOSYL_BONDS		20	0.22424227	0.7004364	0.9038961	0.9932081	1.0	324	tags=10%, list=5%, signal=10%
REGULATION_OF_TRANSCRIPTION_FROM_RNA_POLYMERASE_II_PROMOTER	REGULATION_OF_TRANSCRIPTION_FROM_RNA_POLYMERASE_II_PROMOTER		89	0.15880695	0.69586414	0.9832215	0.9931863	1.0	1233	tags=16%, list=17%, signal=19%
NUCLEAR_TRANSPORT	NUCLEAR_TRANSPORT		35	0.19113892	0.69210374	0.92797786	0.99241155	1.0	618	tags=11%, list=9%, signal=12%
NUCLEOCYTOPLASMIC_TRANSPORT	NUCLEOCYTOPLASMIC_TRANSPORT		35	0.19113892	0.68484986	0.952514	0.99419916	1.0	618	tags=11%, list=9%, signal=12%
CELL_CYCLE_PROCESS	CELL_CYCLE_PROCESS		67	0.16393845	0.67737854	0.9833795	0.99589854	1.0	755	tags=12%, list=11%, signal=13%
TRANSMISSION_OF_NERVE_IMPULSE	TRANSMISSION_OF_NERVE_IMPULSE		42	0.17360076	0.6674584	0.96153843	0.99866617	1.0	2109	tags=36%, list=30%, signal=51%
NEGATIVE_REGULATION_OF_GROWTH	NEGATIVE_REGULATION_OF_GROWTH		15	0.22334039	0.6517432	0.9180723	1.0	1.0	109	tags=7%, list=2%, signal=7%
REGULATION_OF_TRANSPORT	REGULATION_OF_TRANSPORT		19	0.21291584	0.651063	0.9448621	1.0	1.0	2194	tags=42%, list=31%, signal=61%
HELICASE_ACTIVITY	HELICASE_ACTIVITY		19	0.20322251	0.6493573	0.9435484	0.9983457	1.0	612	tags=11%, list=9%, signal=11%
SERINE_TYPE_PEPTIDASE_ACTIVITY	SERINE_TYPE_PEPTIDASE_ACTIVITY		15	0.22144572	0.6426534	0.9338235	0.9979691	1.0	1255	tags=27%, list=18%, signal=32%
MICROTUBULE_CYTOSKELETON	MICROTUBULE_CYTOSKELETON		45	0.16799466	0.64165074	0.97707736	0.9948725	1.0	1388	tags=20%, list=20%, signal=25%
SEQUENCE_SPECIFIC_DNA_BINDING	SEQUENCE_SPECIFIC_DNA_BINDING		17	0.2144071	0.64115405	0.9137056	0.991491	1.0	1757	tags=35%, list=25%, signal=47%
POSITIVE_REGULATION_OF_NUCLEOBASENUCLEOSIDENUCLEOTIDE_AND_NUCLEIC_ACID_METABOLIC_PROCESS	POSITIVE_REGULATION_OF_NUCLEOBASENUCLEOSIDENUCLEOTIDE_AND_NUCLEIC_ACID_METABOLIC_PROCESS		48	0.16428415	0.6324419	0.9883382	0.9917875	1.0	1536	tags=25%, list=22%, signal=32%
SERINE_HYDROLASE_ACTIVITY	SERINE_HYDROLASE_ACTIVITY		15	0.22144572	0.63219863	0.9139785	0.98833144	1.0	1255	tags=27%, list=18%, signal=32%
TRANSCRIPTION_FACTOR_COMPLEX	TRANSCRIPTION_FACTOR_COMPLEX		23	0.19168198	0.6308571	0.9638243	0.9853682	1.0	5736	tags=100%, list=81%, signal=521%
NEGATIVE_REGULATION_OF_TRANSCRIPTION_FROM_RNA_POLYMERASE_II_PROMOTER	NEGATIVE_REGULATION_OF_TRANSCRIPTION_FROM_RNA_POLYMERASE_II_PROMOTER		25	0.19000313	0.6259086	0.9507772	0.9838985	1.0	1141	tags=20%, list=16%, signal=24%
M_PHASE	M_PHASE		35	0.16798608	0.6172698	0.980226	0.9837546	1.0	912	tags=14%, list=13%, signal=16%
COATED_VESICLE	COATED_VESICLE		20	0.17392544	0.55153066	0.9871134	0.99696624	1.0	5861	tags=100%, list=83%, signal=574%
GOLGI_MEMBRANE	GOLGI_MEMBRANE		18	0.17887011	0.54007787	0.9898477	0.9952657	1.0	4649	tags=94%, list=66%, signal=273%
SYNAPTIC_TRANSMISSION	SYNAPTIC_TRANSMISSION		38	0.13247532	0.50104314	1.0	0.99622196	1.0	2109	tags=34%, list=30%, signal=48%
