# Supplementary material for: Network-based integration of molecular and physiological data elucidates regulatory mechanisms underlying adaptation to high-fat diet
Source: Genes Nutr. 2015 May 28;10(4):22. doi: 10.1007/s12263-015-0470-6 (PMC4446272; doi:10.1007/s12263-015-0470-6)
Supplement: Supplementary file 4 — Supplementary material 4 (ZIP 6984 kb) [file 12263_2015_470_MOESM4_ESM.zip › HF LF 12 w GSEA result/IMMUNE_SYSTEM_DEVELOPMENT.xls]

NAME	PROBE	GENE SYMBOL	GENE_TITLE	RANK IN GENE LIST	RANK METRIC SCORE	RUNNING ES	CORE ENRICHMENT
row_0	MAP4K1	null	null	43	6.505311965942383	0.0931116	Yes
row_1	MAFB	null	null	78	5.7382073402404785	0.17580047	Yes
row_2	ACVR1B	null	null	109	5.208848476409912	0.25098357	Yes
row_3	CALCA	null	null	138	4.9569220542907715	0.32260823	Yes
row_4	RUNX1	null	null	202	4.538055896759033	0.38288411	Yes
row_5	RASGRP4	null	null	331	3.801250457763672	0.42271036	Yes
row_6	CSF1	null	null	350	3.7142932415008545	0.47680226	Yes
row_7	LRMP	null	null	517	3.0627877712249756	0.49998063	Yes
row_8	PF4	null	null	623	2.760946035385132	0.52720225	Yes
row_9	IL27	null	null	684	2.6145143508911133	0.5585692	Yes
row_10	CD3D	null	null	686	2.6118581295013428	0.5982585	Yes
row_11	HCLS1	null	null	1377	1.5616772174835205	0.52427125	No
row_12	ETS1	null	null	1428	1.5042763948440552	0.5401244	No
row_13	NOTCH2	null	null	1438	1.495569109916687	0.5616563	No
row_14	IL31RA	null	null	1545	1.3841493129730225	0.5677399	No
row_15	HDAC4	null	null	1596	1.3302712440490723	0.5809395	No
row_16	ACIN1	null	null	1870	1.000959873199463	0.55750823	No
row_17	NOTCH4	null	null	2008	0.8497688174247742	0.5510484	No
row_18	RAB3D	null	null	2021	0.8388142585754395	0.5621395	No
row_19	TGFB1	null	null	2164	0.7175689935684204	0.5529549	No
row_20	CDC42	null	null	2463	0.43961524963378906	0.5174195	No
row_21	INHA	null	null	2493	0.41743969917297363	0.51967496	No
row_22	LDB1	null	null	2650	0.27543577551841736	0.5017634	No
row_23	INHBA	null	null	2769	0.19390366971492767	0.48799473	No
row_24	DYRK3	null	null	2827	0.13437893986701965	0.48196465	No
row_25	MLF1	null	null	2964	0.03633581101894379	0.46324167	No
row_26	JAG2	null	null	3166	-0.10820581018924713	0.43640137	No
row_27	MMP9	null	null	3178	-0.11954095959663391	0.4366652	No
row_28	SOCS5	null	null	3209	-0.14213122427463531	0.43458042	No
row_29	TPD52	null	null	3393	-0.26357507705688477	0.4126609	No
row_30	TGFB2	null	null	3518	-0.3555966913700104	0.4005076	No
row_31	LIG1	null	null	3907	-0.6410018801689148	0.35528648	No
row_32	ALAS2	null	null	4053	-0.7408088445663452	0.34603107	No
row_33	SNRK	null	null	4165	-0.810539186000824	0.34265834	No
row_34	MAP4K2	null	null	4601	-1.138708472251892	0.29836535	No
row_35	CEBPG	null	null	4668	-1.1736879348754883	0.30690914	No
row_36	SCIN	null	null	5892	-2.3864452838897705	0.1699504	No
