# Supplementary material for: Network-based integration of molecular and physiological data elucidates regulatory mechanisms underlying adaptation to high-fat diet
Source: Genes Nutr. 2015 May 28;10(4):22. doi: 10.1007/s12263-015-0470-6 (PMC4446272; doi:10.1007/s12263-015-0470-6)
Supplement: Supplementary file 4 — Supplementary material 4 (ZIP 6984 kb) [file 12263_2015_470_MOESM4_ESM.zip › HF LF 12 w GSEA result/IMMUNE_SYSTEM_PROCESS.xls]

NAME	PROBE	GENE SYMBOL	GENE_TITLE	RANK IN GENE LIST	RANK METRIC SCORE	RUNNING ES	CORE ENRICHMENT
row_0	LTB4R	null	null	14	7.888740539550781	0.026561435	Yes
row_1	CD83	null	null	40	6.735761642456055	0.047367677	Yes
row_2	MAP4K1	null	null	43	6.505311965942383	0.0706415	Yes
row_3	NCF4	null	null	75	5.806049823760986	0.08721906	Yes
row_4	MAFB	null	null	78	5.7382073402404785	0.107714586	Yes
row_5	ITGB2	null	null	86	5.478002548217773	0.12654983	Yes
row_6	IL7R	null	null	99	5.294456958770752	0.14400241	Yes
row_7	C2	null	null	103	5.275936126708984	0.1626801	Yes
row_8	ACVR1B	null	null	109	5.208848476409912	0.18082766	Yes
row_9	CCR2	null	null	112	5.179288864135742	0.19929889	Yes
row_10	CLEC7A	null	null	121	5.093419075012207	0.21659766	Yes
row_11	CALCA	null	null	138	4.9569220542907715	0.23225348	Yes
row_12	CCL2	null	null	148	4.900289535522461	0.24870919	Yes
row_13	ARHGDIB	null	null	159	4.862874984741211	0.26488584	Yes
row_14	CCBP2	null	null	175	4.684540748596191	0.2796987	Yes
row_15	BST1	null	null	199	4.554479598999023	0.29289192	Yes
row_16	RUNX1	null	null	202	4.538055896759033	0.30904073	Yes
row_17	CCL24	null	null	224	4.435779571533203	0.3220912	Yes
row_18	DOCK2	null	null	228	4.377124309539795	0.33751354	Yes
row_19	IGSF6	null	null	240	4.319104194641113	0.35157716	Yes
row_20	FCGR2B	null	null	249	4.279917240142822	0.3659296	Yes
row_21	RASGRP4	null	null	331	3.801250457763672	0.3680674	Yes
row_22	CSF1	null	null	350	3.7142932415008545	0.37893552	Yes
row_23	IRF8	null	null	447	3.322842836380005	0.377187	Yes
row_24	CD2	null	null	451	3.2993500232696533	0.38870588	Yes
row_25	LY86	null	null	457	3.277160406112671	0.39985725	Yes
row_26	CCL4	null	null	486	3.1573309898376465	0.4072724	Yes
row_27	CCR5	null	null	497	3.1307146549224854	0.41717547	Yes
row_28	WAS	null	null	507	3.0958964824676514	0.42709604	Yes
row_29	LRMP	null	null	517	3.0627877712249756	0.43689668	Yes
row_30	IL6ST	null	null	544	2.975804328918457	0.4439415	Yes
row_31	ICOSLG	null	null	546	2.9746251106262207	0.45457146	Yes
row_32	CCRL1	null	null	581	2.8680005073547363	0.46007726	Yes
row_33	PF4	null	null	623	2.760946035385132	0.46419027	Yes
row_34	EBI3	null	null	654	2.681731939315796	0.46959573	Yes
row_35	IL27	null	null	684	2.6145143508911133	0.47490132	Yes
row_36	CD3D	null	null	686	2.6118581295013428	0.4842174	Yes
row_37	FCGRT	null	null	698	2.579925537109375	0.49198207	Yes
row_38	FCGR3A	null	null	737	2.4844794273376465	0.49552453	Yes
row_39	CCL5	null	null	752	2.451402187347412	0.50239295	Yes
row_40	IFITM3	null	null	786	2.379977226257324	0.5062748	Yes
row_41	SIT1	null	null	811	2.3378806114196777	0.51129633	Yes
row_42	SLA2	null	null	849	2.272439956665039	0.5142144	Yes
row_43	APLN	null	null	858	2.2531650066375732	0.52122635	Yes
row_44	ST6GAL1	null	null	883	2.224332571029663	0.52583665	Yes
row_45	IL27RA	null	null	943	2.115783929824829	0.52502865	No
row_46	CD34	null	null	1032	1.9950134754180908	0.51961964	No
row_47	RFX1	null	null	1077	1.938523292541504	0.5203233	No
row_48	SEMA3C	null	null	1142	1.8459872007369995	0.5178203	No
row_49	MBP	null	null	1224	1.7289049625396729	0.5124525	No
row_50	DPP4	null	null	1232	1.7229208946228027	0.5176875	No
row_51	ELF4	null	null	1233	1.7215543985366821	0.5239227	No
row_52	CD7	null	null	1335	1.604410171508789	0.51523244	No
row_53	HCLS1	null	null	1377	1.5616772174835205	0.51500195	No
row_54	ETS1	null	null	1428	1.5042763948440552	0.5132714	No
row_55	NOTCH2	null	null	1438	1.495569109916687	0.5173959	No
row_56	COLEC12	null	null	1451	1.4844855070114136	0.5210495	No
row_57	BCL2	null	null	1486	1.4407455921173096	0.521386	No
row_58	IL31RA	null	null	1545	1.3841493129730225	0.51807183	No
row_59	HDAC4	null	null	1596	1.3302712440490723	0.51571107	No
row_60	CXCL12	null	null	1639	1.2748451232910156	0.51429814	No
row_61	GBP2	null	null	1655	1.2517359256744385	0.5166781	No
row_62	GPR65	null	null	1749	1.157099723815918	0.5075164	No
row_63	LAT	null	null	1798	1.0843690633773804	0.5045521	No
row_64	ACIN1	null	null	1870	1.000959873199463	0.4979836	No
row_65	VIPR1	null	null	1990	0.8683838248252869	0.4840433	No
row_66	NOTCH4	null	null	2008	0.8497688174247742	0.48468024	No
row_67	RAB3D	null	null	2021	0.8388142585754395	0.48599535	No
row_68	BST2	null	null	2029	0.8291098475456238	0.48799318	No
row_69	IL16	null	null	2050	0.8117731809616089	0.4880618	No
row_70	PSMB10	null	null	2104	0.7605951428413391	0.48320702	No
row_71	TGFB1	null	null	2164	0.7175689935684204	0.477335	No
row_72	IKBKAP	null	null	2211	0.6697765588760376	0.47315636	No
row_73	CDC42	null	null	2463	0.43961524963378906	0.43871123	No
row_74	INHA	null	null	2493	0.41743969917297363	0.43605945	No
row_75	PTGER4	null	null	2543	0.36841750144958496	0.4303586	No
row_76	LDB1	null	null	2650	0.27543577551841736	0.41613722	No
row_77	APOA1	null	null	2721	0.22978094220161438	0.40691918	No
row_78	MAP3K7	null	null	2733	0.222113698720932	0.40614432	No
row_79	INHBA	null	null	2769	0.19390366971492767	0.40182146	No
row_80	IKBKG	null	null	2807	0.15922456979751587	0.39708588	No
row_81	DYRK3	null	null	2827	0.13437893986701965	0.39484465	No
row_82	TCF7	null	null	2936	0.05579090490937233	0.3795406	No
row_83	MLF1	null	null	2964	0.03633581101894379	0.3757957	No
row_84	JAG2	null	null	3166	-0.10820581018924713	0.347329	No
row_85	MMP9	null	null	3178	-0.11954095959663391	0.34618264	No
row_86	SOCS5	null	null	3209	-0.14213122427463531	0.34239015	No
row_87	CD47	null	null	3284	-0.18948321044445038	0.33245188	No
row_88	IL15	null	null	3302	-0.19955848157405853	0.33073387	No
row_89	TRAF6	null	null	3354	-0.23916791379451752	0.32427776	No
row_90	CD274	null	null	3385	-0.260220468044281	0.32091296	No
row_91	TPD52	null	null	3393	-0.26357507705688477	0.32086256	No
row_92	TGFB2	null	null	3518	-0.3555966913700104	0.30434716	No
row_93	UBE2N	null	null	3766	-0.5333696603775024	0.2708159	No
row_94	LIG1	null	null	3907	-0.6410018801689148	0.25303698	No
row_95	LTF	null	null	3976	-0.6900172829627991	0.24577299	No
row_96	ALAS2	null	null	4053	-0.7408088445663452	0.23754434	No
row_97	CD79B	null	null	4060	-0.744897723197937	0.23938078	No
row_98	CD24	null	null	4094	-0.7678322792053223	0.23742373	No
row_99	DPP8	null	null	4104	-0.7720646262168884	0.23892783	No
row_100	CXCR4	null	null	4118	-0.7796126008033752	0.23988496	No
row_101	SNRK	null	null	4165	-0.810539186000824	0.23621613	No
row_102	TCF12	null	null	4216	-0.8503207564353943	0.23211707	No
row_103	IK	null	null	4228	-0.8572459816932678	0.23364252	No
row_104	CNIH	null	null	4343	-0.9473727941513062	0.22070616	No
row_105	CX3CL1	null	null	4357	-0.9563348889350891	0.22230336	No
row_106	SECTM1	null	null	4442	-1.0168235301971436	0.2139258	No
row_107	VTN	null	null	4496	-1.0592583417892456	0.21015275	No
row_108	FTH1	null	null	4558	-1.0996644496917725	0.20537744	No
row_109	MAP4K2	null	null	4601	-1.138708472251892	0.20347147	No
row_110	CEBPG	null	null	4668	-1.1736879348754883	0.19824639	No
row_111	GTPBP1	null	null	4743	-1.222777247428894	0.1920505	No
row_112	ATP6V0A2	null	null	4967	-1.4046311378479004	0.16512057	No
row_113	MS4A1	null	null	5033	-1.4642351865768433	0.16109137	No
row_114	IL18BP	null	null	5101	-1.5165929794311523	0.15696464	No
row_115	CD164	null	null	5141	-1.546586275100708	0.15696666	No
row_116	SEMA7A	null	null	5316	-1.6985113620758057	0.13813628	No
row_117	CTSC	null	null	5413	-1.8045333623886108	0.13088875	No
row_118	IL28RA	null	null	5450	-1.8480658531188965	0.13241339	No
row_119	BCL10	null	null	5604	-2.0069334506988525	0.11771513	No
row_120	CXCL13	null	null	5611	-2.0172510147094727	0.12415977	No
row_121	PRKRA	null	null	5859	-2.338479995727539	0.09716626	No
row_122	SCIN	null	null	5892	-2.3864452838897705	0.1012151	No
row_123	CCL25	null	null	6223	-2.8433837890625	0.06413353	No
row_124	RSAD2	null	null	6354	-3.088440418243408	0.05665451	No
row_125	C1QBP	null	null	6835	-4.587488174438477	0.0043534907	No
row_126	MR1	null	null	7075	-8.906670570373535	0.0022972892	No
