# Supplementary material for: Network-based integration of molecular and physiological data elucidates regulatory mechanisms underlying adaptation to high-fat diet
Source: Genes Nutr. 2015 May 28;10(4):22. doi: 10.1007/s12263-015-0470-6 (PMC4446272; doi:10.1007/s12263-015-0470-6)
Supplement: Supplementary file 4 — Supplementary material 4 (ZIP 6984 kb) [file 12263_2015_470_MOESM4_ESM.zip › HF LF 12 w GSEA result/INFLAMMATORY_RESPONSE.xls]

NAME	PROBE	GENE SYMBOL	GENE_TITLE	RANK IN GENE LIST	RANK METRIC SCORE	RUNNING ES	CORE ENRICHMENT
row_0	LTB4R	null	null	14	7.888740539550781	0.07534425	Yes
row_1	CCR3	null	null	46	6.4490766525268555	0.1341659	Yes
row_2	C2	null	null	103	5.275936126708984	0.17794327	Yes
row_3	CCR2	null	null	112	5.179288864135742	0.22757888	Yes
row_4	ALOX5AP	null	null	139	4.956395149230957	0.27247748	Yes
row_5	MEFV	null	null	143	4.916581153869629	0.32024682	Yes
row_6	LBP	null	null	176	4.677242755889893	0.36155832	Yes
row_7	CCL11	null	null	222	4.439093112945557	0.39869216	Yes
row_8	CCL24	null	null	224	4.435779571533203	0.44203204	Yes
row_9	FOS	null	null	265	4.134597301483154	0.47689	Yes
row_10	C3AR1	null	null	443	3.3397035598754883	0.48453167	Yes
row_11	CCL4	null	null	486	3.1573309898376465	0.50952643	Yes
row_12	CCR5	null	null	497	3.1307146549224854	0.5387974	Yes
row_13	NFATC4	null	null	621	2.7613046169281006	0.5484256	Yes
row_14	AOC3	null	null	641	2.717777967453003	0.5723727	Yes
row_15	CCL5	null	null	752	2.451402187347412	0.5808063	Yes
row_16	TNFRSF1A	null	null	1146	1.8350112438201904	0.543073	No
row_17	AIF1	null	null	1336	1.6026915311813354	0.53198624	No
row_18	S100A8	null	null	1340	1.600387692451477	0.54724866	No
row_19	CXCL9	null	null	1395	1.5429680347442627	0.55471724	No
row_20	HDAC4	null	null	1596	1.3302712440490723	0.5394005	No
row_21	PARP4	null	null	1628	1.2896995544433594	0.5476475	No
row_22	ABCF1	null	null	1787	1.1052930355072021	0.53608024	No
row_23	TGFB1	null	null	2164	0.7175689935684204	0.48980355	No
row_24	RAC1	null	null	2194	0.6858512759208679	0.4924149	No
row_25	AHSG	null	null	2834	0.13118495047092438	0.4031011	No
row_26	PLA2G2D	null	null	2954	0.04358062893152237	0.38665602	No
row_27	NFATC3	null	null	3127	-0.08500248938798904	0.36310247	No
row_28	NFRKB	null	null	3325	-0.21608459949493408	0.33728927	No
row_29	F11R	null	null	4020	-0.7107794284820557	0.24585882	No
row_30	CXCR4	null	null	4118	-0.7796126008033752	0.23974794	No
row_31	CX3CL1	null	null	4357	-0.9563348889350891	0.2153779	No
row_32	NFX1	null	null	5027	-1.4587934017181396	0.13482444	No
row_33	ELF3	null	null	5164	-1.567163348197937	0.13090396	No
row_34	AOX1	null	null	5181	-1.5787423849105835	0.14411101	No
row_35	ALOX15	null	null	6081	-2.614312171936035	0.042274263	No
row_36	ORM1	null	null	6398	-3.186493158340454	0.028706172	No
row_37	ORM2	null	null	6469	-3.3629777431488037	0.05174684	No
row_38	CDO1	null	null	6608	-3.703223466873169	0.068481475	No
