# Supplementary material for: Network-based integration of molecular and physiological data elucidates regulatory mechanisms underlying adaptation to high-fat diet
Source: Genes Nutr. 2015 May 28;10(4):22. doi: 10.1007/s12263-015-0470-6 (PMC4446272; doi:10.1007/s12263-015-0470-6)
Supplement: Supplementary file 4 — Supplementary material 4 (ZIP 6984 kb) [file 12263_2015_470_MOESM4_ESM.zip › HF LF 12 w GSEA result/LOCOMOTORY_BEHAVIOR.xls]

NAME	PROBE	GENE SYMBOL	GENE_TITLE	RANK IN GENE LIST	RANK METRIC SCORE	RUNNING ES	CORE ENRICHMENT
row_0	CCL7	null	null	17	7.529942989349365	0.07172095	Yes
row_1	CCR3	null	null	46	6.4490766525268555	0.1312421	Yes
row_2	ITGB2	null	null	86	5.478002548217773	0.17964433	Yes
row_3	CCR2	null	null	112	5.179288864135742	0.22708994	Yes
row_4	PLAUR	null	null	117	5.128513813018799	0.27701187	Yes
row_5	CCL2	null	null	148	4.900289535522461	0.3210022	Yes
row_6	CCBP2	null	null	175	4.684540748596191	0.36343542	Yes
row_7	CCL11	null	null	222	4.439093112945557	0.4006178	Yes
row_8	CCL24	null	null	224	4.435779571533203	0.44414514	Yes
row_9	DOCK2	null	null	228	4.377124309539795	0.48681158	Yes
row_10	FGF2	null	null	348	3.7179651260375977	0.5065488	Yes
row_11	CCR5	null	null	497	3.1307146549224854	0.51639485	Yes
row_12	CCRL1	null	null	581	2.8680005073547363	0.5328665	Yes
row_13	PF4	null	null	623	2.760946035385132	0.5542366	Yes
row_14	CCL17	null	null	696	2.5936830043792725	0.5695666	Yes
row_15	CCL5	null	null	752	2.451402187347412	0.5859052	Yes
row_16	SPN	null	null	761	2.439249277114868	0.60878515	Yes
row_17	CXCR3	null	null	1226	1.7281243801116943	0.56003845	No
row_18	RALBP1	null	null	1286	1.6533757448196411	0.5679538	No
row_19	CXCL9	null	null	1395	1.5429680347442627	0.5678378	No
row_20	CXCL12	null	null	1639	1.2748451232910156	0.5459495	No
row_21	NOVA1	null	null	1956	0.9052760004997253	0.5100771	No
row_22	CCL8	null	null	2273	0.6204714775085449	0.47140092	No
row_23	MAPK1	null	null	2984	0.019199293106794357	0.37096635	No
row_24	TGFB2	null	null	3518	-0.3555966913700104	0.29892856	No
row_25	CDH13	null	null	4038	-0.7282805442810059	0.23254386	No
row_26	CXCR4	null	null	4118	-0.7796126008033752	0.22902279	No
row_27	CX3CL1	null	null	4357	-0.9563348889350891	0.20470749	No
row_28	PLAU	null	null	5056	-1.4829617738723755	0.12038394	No
row_29	RALA	null	null	5456	-1.8536514043807983	0.08208502	No
row_30	CXCL13	null	null	5611	-2.0172510147094727	0.08011891	No
row_31	CX3CR1	null	null	5971	-2.485403299331665	0.05370835	No
row_32	CXCL14	null	null	5975	-2.489349126815796	0.07779015	No
row_33	MAP2K1	null	null	6086	-2.6214187145233154	0.08800773	No
row_34	PIK3CB	null	null	6111	-2.656085968017578	0.11075482	No
row_35	CCL25	null	null	6223	-2.8433837890625	0.123015866	No
