# Supplementary material for: Network-based integration of molecular and physiological data elucidates regulatory mechanisms underlying adaptation to high-fat diet
Source: Genes Nutr. 2015 May 28;10(4):22. doi: 10.1007/s12263-015-0470-6 (PMC4446272; doi:10.1007/s12263-015-0470-6)
Supplement: Supplementary file 4 — Supplementary material 4 (ZIP 6984 kb) [file 12263_2015_470_MOESM4_ESM.zip › HF LF 12 w GSEA result/LYASE_ACTIVITY.xls]

NAME	PROBE	GENE SYMBOL	GENE_TITLE	RANK IN GENE LIST	RANK METRIC SCORE	RUNNING ES	CORE ENRICHMENT
row_0	ADCY7	null	null	219	4.459314823150635	0.034844924	No
row_1	GUCY2C	null	null	1329	1.614882230758667	-0.09828195	No
row_2	ODC1	null	null	1908	0.9510288238525391	-0.16605154	No
row_3	ECH1	null	null	2274	0.6199340224266052	-0.2085612	No
row_4	CRYM	null	null	2441	0.4584226608276367	-0.2252886	No
row_5	GGCX	null	null	2901	0.07882145047187805	-0.28909293	No
row_6	GUCY1B3	null	null	3486	-0.3369033634662628	-0.36677948	No
row_7	UMPS	null	null	3573	-0.3890116512775421	-0.3732083	No
row_8	OGG1	null	null	3805	-0.5565110445022583	-0.3976877	No
row_9	ADCY8	null	null	3859	-0.5966619253158569	-0.39637962	No
row_10	HDC	null	null	3948	-0.6756331920623779	-0.3988595	No
row_11	ASL	null	null	4141	-0.7954565286636353	-0.41429064	No
row_12	ALDOB	null	null	5566	-1.9657424688339233	-0.5868229	Yes
row_13	NTHL1	null	null	5771	-2.231424331665039	-0.5827502	Yes
row_14	APEX1	null	null	5813	-2.2876298427581787	-0.5547761	Yes
row_15	ADSL	null	null	6018	-2.5350918769836426	-0.5462196	Yes
row_16	GLO1	null	null	6178	-2.770726203918457	-0.5278145	Yes
row_17	MLYCD	null	null	6447	-3.297952175140381	-0.51705295	Yes
row_18	UROD	null	null	6474	-3.377047061920166	-0.47087023	Yes
row_19	SCLY	null	null	6709	-4.031296730041504	-0.44446823	Yes
row_20	EHHADH	null	null	6728	-4.076914310455322	-0.38681942	Yes
row_21	HADHA	null	null	6795	-4.416675090789795	-0.33094805	Yes
row_22	PTS	null	null	6849	-4.692227363586426	-0.26916802	Yes
row_23	AUH	null	null	6873	-4.831953525543213	-0.20107861	Yes
row_24	BCKDHA	null	null	6876	-4.864394187927246	-0.1295378	Yes
row_25	ECHS1	null	null	6909	-5.096551895141602	-0.05881543	Yes
row_26	MVD	null	null	6966	-5.718493938446045	0.017693032	Yes
