# Supplementary material for: Network-based integration of molecular and physiological data elucidates regulatory mechanisms underlying adaptation to high-fat diet
Source: Genes Nutr. 2015 May 28;10(4):22. doi: 10.1007/s12263-015-0470-6 (PMC4446272; doi:10.1007/s12263-015-0470-6)
Supplement: Supplementary file 4 — Supplementary material 4 (ZIP 6984 kb) [file 12263_2015_470_MOESM4_ESM.zip › HF LF 12 w GSEA result/MICROBODY.xls]

NAME	PROBE	GENE SYMBOL	GENE_TITLE	RANK IN GENE LIST	RANK METRIC SCORE	RUNNING ES	CORE ENRICHMENT
row_0	ACOX3	null	null	2093	0.767582893371582	-0.28563052	No
row_1	ABCD2	null	null	2117	0.7526571750640869	-0.27855515	No
row_2	ECH1	null	null	2274	0.6199340224266052	-0.29212123	No
row_3	ISOC1	null	null	2677	0.25692421197891235	-0.34547916	No
row_4	HSD17B4	null	null	3449	-0.30965134501457214	-0.45032796	No
row_5	PEX6	null	null	3552	-0.3757743537425995	-0.45960388	No
row_6	PIPOX	null	null	3886	-0.6225388646125793	-0.49818018	No
row_7	SLC25A17	null	null	5518	-1.9161649942398071	-0.7026726	Yes
row_8	PXMP4	null	null	5631	-2.0426723957061768	-0.690486	Yes
row_9	GNPAT	null	null	5672	-2.100277900695801	-0.66732067	Yes
row_10	PHYH	null	null	5957	-2.4745233058929443	-0.67354554	Yes
row_11	SCP2	null	null	6160	-2.7289605140686035	-0.6646752	Yes
row_12	PEX19	null	null	6277	-2.9478583335876465	-0.6406313	Yes
row_13	PEX12	null	null	6399	-3.188552141189575	-0.61399156	Yes
row_14	MLYCD	null	null	6447	-3.297952175140381	-0.5753791	Yes
row_15	PEX16	null	null	6545	-3.534242868423462	-0.54059875	Yes
row_16	CROT	null	null	6565	-3.576045274734497	-0.49420747	Yes
row_17	PEX7	null	null	6606	-3.701012134552002	-0.44907263	Yes
row_18	PEX14	null	null	6609	-3.7036242485046387	-0.39852485	Yes
row_19	ABCD3	null	null	6685	-3.9573278427124023	-0.35482478	Yes
row_20	EHHADH	null	null	6728	-4.076914310455322	-0.30481383	Yes
row_21	IDE	null	null	6976	-5.813086986541748	-0.25998268	Yes
row_22	AMACR	null	null	6984	-6.063217639923096	-0.1777579	Yes
row_23	PEX11A	null	null	7011	-6.3804731369018555	-0.09386748	Yes
row_24	PMVK	null	null	7056	-7.653855800628662	0.0049525714	Yes
