# Supplementary material for: Network-based integration of molecular and physiological data elucidates regulatory mechanisms underlying adaptation to high-fat diet
Source: Genes Nutr. 2015 May 28;10(4):22. doi: 10.1007/s12263-015-0470-6 (PMC4446272; doi:10.1007/s12263-015-0470-6)
Supplement: Supplementary file 4 — Supplementary material 4 (ZIP 6984 kb) [file 12263_2015_470_MOESM4_ESM.zip › HF LF 12 w GSEA result/MITOCHONDRIAL_ENVELOPE.xls]

NAME	PROBE	GENE SYMBOL	GENE_TITLE	RANK IN GENE LIST	RANK METRIC SCORE	RUNNING ES	CORE ENRICHMENT
row_0	MCL1	null	null	214	4.477817535400391	0.0011415177	No
row_1	RAB11FIP5	null	null	339	3.7593650817871094	0.009997775	No
row_2	GATM	null	null	808	2.3483994007110596	-0.039881326	No
row_3	COX6B2	null	null	1180	1.7846145629882812	-0.079964295	No
row_4	BCL2	null	null	1486	1.4407455921173096	-0.11310228	No
row_5	OXA1L	null	null	3411	-0.2817744314670563	-0.38410506	No
row_6	UCP3	null	null	3585	-0.3989706039428711	-0.40584397	No
row_7	CASP7	null	null	3823	-0.5727337002754211	-0.43544093	No
row_8	MPV17	null	null	3962	-0.6834729313850403	-0.4502122	No
row_9	ALAS2	null	null	4053	-0.7408088445663452	-0.45776966	No
row_10	ABCB6	null	null	4326	-0.9297989010810852	-0.48982036	No
row_11	MFN2	null	null	4803	-1.2718359231948853	-0.5484089	No
row_12	PPOX	null	null	5159	-1.558083176612854	-0.5878156	No
row_13	ABCF2	null	null	5491	-1.8923686742782593	-0.621465	No
row_14	ABCB7	null	null	5622	-2.0337677001953125	-0.62560093	No
row_15	TIMM17A	null	null	5814	-2.2881672382354736	-0.63660187	Yes
row_16	PHB	null	null	5891	-2.383899450302124	-0.6306126	Yes
row_17	NDUFA2	null	null	5941	-2.459317922592163	-0.62026185	Yes
row_18	ATP5E	null	null	6002	-2.5219428539276123	-0.6110312	Yes
row_19	MAOB	null	null	6130	-2.68921160697937	-0.61012983	Yes
row_20	RHOT2	null	null	6381	-3.1396756172180176	-0.623511	Yes
row_21	TIMM50	null	null	6437	-3.2705769538879395	-0.6083037	Yes
row_22	MRPL32	null	null	6491	-3.416795015335083	-0.5917839	Yes
row_23	MTX2	null	null	6514	-3.4729082584381104	-0.57047087	Yes
row_24	NDUFS2	null	null	6521	-3.4861197471618652	-0.5467948	Yes
row_25	TIMM9	null	null	6556	-3.552725076675415	-0.5266228	Yes
row_26	SURF1	null	null	6573	-3.595534324645996	-0.5035957	Yes
row_27	SLC25A11	null	null	6582	-3.6194145679473877	-0.47926554	Yes
row_28	UQCRC1	null	null	6607	-3.702045202255249	-0.45662415	Yes
row_29	TIMM8B	null	null	6651	-3.8347208499908447	-0.4357451	Yes
row_30	CYCS	null	null	6766	-4.279553413391113	-0.4218101	Yes
row_31	NDUFA9	null	null	6784	-4.355831623077393	-0.39357564	Yes
row_32	ACN9	null	null	6793	-4.400348663330078	-0.363751	Yes
row_33	COX15	null	null	6801	-4.4426679611206055	-0.33348677	Yes
row_34	PMPCA	null	null	6817	-4.5137529373168945	-0.30385745	Yes
row_35	SDHD	null	null	6818	-4.522510051727295	-0.27203825	Yes
row_36	OPA1	null	null	6841	-4.613822937011719	-0.24269806	Yes
row_37	ATP5B	null	null	6904	-5.071944713592529	-0.21581002	Yes
row_38	NDUFS4	null	null	6939	-5.391303062438965	-0.18270229	Yes
row_39	NDUFA1	null	null	6941	-5.39741325378418	-0.1448694	Yes
row_40	NDUFAB1	null	null	6957	-5.580678462982178	-0.10773348	Yes
row_41	TIMM10	null	null	6965	-5.683917045593262	-0.06873613	Yes
row_42	NDUFA6	null	null	6987	-6.084470272064209	-0.028906964	Yes
row_43	NDUFS1	null	null	6998	-6.185694694519043	0.01319511	Yes
