# Supplementary material for: Network-based integration of molecular and physiological data elucidates regulatory mechanisms underlying adaptation to high-fat diet
Source: Genes Nutr. 2015 May 28;10(4):22. doi: 10.1007/s12263-015-0470-6 (PMC4446272; doi:10.1007/s12263-015-0470-6)
Supplement: Supplementary file 4 — Supplementary material 4 (ZIP 6984 kb) [file 12263_2015_470_MOESM4_ESM.zip › HF LF 12 w GSEA result/MITOCHONDRIAL_INNER_MEMBRANE.xls]

NAME	PROBE	GENE SYMBOL	GENE_TITLE	RANK IN GENE LIST	RANK METRIC SCORE	RUNNING ES	CORE ENRICHMENT
row_0	COX6B2	null	null	1180	1.7846145629882812	-0.15050739	No
row_1	OXA1L	null	null	3411	-0.2817744314670563	-0.46370444	No
row_2	UCP3	null	null	3585	-0.3989706039428711	-0.4844924	No
row_3	MPV17	null	null	3962	-0.6834729313850403	-0.5313822	No
row_4	ALAS2	null	null	4053	-0.7408088445663452	-0.53723425	No
row_5	PPOX	null	null	5159	-1.558083176612854	-0.679228	No
row_6	ABCB7	null	null	5622	-2.0337677001953125	-0.72573143	No
row_7	TIMM17A	null	null	5814	-2.2881672382354736	-0.7314876	Yes
row_8	PHB	null	null	5891	-2.383899450302124	-0.7200662	Yes
row_9	NDUFA2	null	null	5941	-2.459317922592163	-0.70411915	Yes
row_10	ATP5E	null	null	6002	-2.5219428539276123	-0.6891472	Yes
row_11	TIMM50	null	null	6437	-3.2705769538879395	-0.7201753	Yes
row_12	MRPL32	null	null	6491	-3.416795015335083	-0.6958844	Yes
row_13	NDUFS2	null	null	6521	-3.4861197471618652	-0.66754943	Yes
row_14	TIMM9	null	null	6556	-3.552725076675415	-0.6393027	Yes
row_15	SURF1	null	null	6573	-3.595534324645996	-0.60810834	Yes
row_16	SLC25A11	null	null	6582	-3.6194145679473877	-0.57555884	Yes
row_17	UQCRC1	null	null	6607	-3.702045202255249	-0.5445063	Yes
row_18	TIMM8B	null	null	6651	-3.8347208499908447	-0.5149099	Yes
row_19	NDUFA9	null	null	6784	-4.355831623077393	-0.49306846	Yes
row_20	COX15	null	null	6801	-4.4426679611206055	-0.45399067	Yes
row_21	PMPCA	null	null	6817	-4.5137529373168945	-0.4141097	Yes
row_22	SDHD	null	null	6818	-4.522510051727295	-0.37202293	Yes
row_23	OPA1	null	null	6841	-4.613822937011719	-0.33220208	Yes
row_24	ATP5B	null	null	6904	-5.071944713592529	-0.29378283	Yes
row_25	NDUFS4	null	null	6939	-5.391303062438965	-0.24842617	Yes
row_26	NDUFA1	null	null	6941	-5.39741325378418	-0.19833909	Yes
row_27	NDUFAB1	null	null	6957	-5.580678462982178	-0.14852926	Yes
row_28	TIMM10	null	null	6965	-5.683917045593262	-0.09662569	Yes
row_29	NDUFA6	null	null	6987	-6.084470272064209	-0.042977273	Yes
row_30	NDUFS1	null	null	6998	-6.185694694519043	0.013170997	Yes
