# Supplementary material for: Network-based integration of molecular and physiological data elucidates regulatory mechanisms underlying adaptation to high-fat diet
Source: Genes Nutr. 2015 May 28;10(4):22. doi: 10.1007/s12263-015-0470-6 (PMC4446272; doi:10.1007/s12263-015-0470-6)
Supplement: Supplementary file 4 — Supplementary material 4 (ZIP 6984 kb) [file 12263_2015_470_MOESM4_ESM.zip › HF LF 12 w GSEA result/MITOCHONDRIAL_LUMEN.xls]

NAME	PROBE	GENE SYMBOL	GENE_TITLE	RANK IN GENE LIST	RANK METRIC SCORE	RUNNING ES	CORE ENRICHMENT
row_0	NR3C1	null	null	1631	1.2864998579025269	-0.21404183	No
row_1	NFS1	null	null	2605	0.3143874406814575	-0.34761944	No
row_2	MRPS28	null	null	3990	-0.6971840858459473	-0.5343725	No
row_3	MRPS11	null	null	4693	-1.192615032196045	-0.6181968	No
row_4	MRPS18A	null	null	4919	-1.3645468950271606	-0.6322998	No
row_5	DBT	null	null	4988	-1.4227778911590576	-0.6234333	No
row_6	MRPL52	null	null	5276	-1.6549856662750244	-0.6425343	No
row_7	MRPL10	null	null	5559	-1.956184983253479	-0.6570142	Yes
row_8	MRPS12	null	null	5572	-1.9691122770309448	-0.6331257	Yes
row_9	MRPS22	null	null	5791	-2.2507576942443848	-0.63472307	Yes
row_10	MRPL51	null	null	5910	-2.421318292617798	-0.6199559	Yes
row_11	ACADM	null	null	6051	-2.5807945728302	-0.6062292	Yes
row_12	SUPV3L1	null	null	6127	-2.686854124069214	-0.58192796	Yes
row_13	BCKDK	null	null	6425	-3.257917642593384	-0.5816156	Yes
row_14	GRPEL1	null	null	6487	-3.4049935340881348	-0.54600227	Yes
row_15	MRPL12	null	null	6785	-4.359116077423096	-0.5313812	Yes
row_16	MRPS24	null	null	6789	-4.376518249511719	-0.47493804	Yes
row_17	MRPS15	null	null	6798	-4.4301676750183105	-0.4185052	Yes
row_18	BCKDHA	null	null	6876	-4.864394187927246	-0.3661924	Yes
row_19	TIMM44	null	null	6877	-4.880505561828613	-0.30277613	Yes
row_20	NDUFAB1	null	null	6957	-5.580678462982178	-0.24143904	Yes
row_21	CS	null	null	6996	-6.174238681793213	-0.16658859	Yes
row_22	ALDH4A1	null	null	7025	-6.783837795257568	-0.0824023	Yes
row_23	MRPS35	null	null	7036	-7.049403190612793	0.007781384	Yes
