# Supplementary material for: Network-based integration of molecular and physiological data elucidates regulatory mechanisms underlying adaptation to high-fat diet
Source: Genes Nutr. 2015 May 28;10(4):22. doi: 10.1007/s12263-015-0470-6 (PMC4446272; doi:10.1007/s12263-015-0470-6)
Supplement: Supplementary file 4 — Supplementary material 4 (ZIP 6984 kb) [file 12263_2015_470_MOESM4_ESM.zip › HF LF 12 w GSEA result/MITOCHONDRIAL_MEMBRANE.xls]

NAME	PROBE	GENE SYMBOL	GENE_TITLE	RANK IN GENE LIST	RANK METRIC SCORE	RUNNING ES	CORE ENRICHMENT
row_0	MCL1	null	null	214	4.477817535400391	0.0053163287	No
row_1	RAB11FIP5	null	null	339	3.7593650817871094	0.017670844	No
row_2	COX6B2	null	null	1180	1.7846145629882812	-0.08720089	No
row_3	BCL2	null	null	1486	1.4407455921173096	-0.118967116	No
row_4	OXA1L	null	null	3411	-0.2817744314670563	-0.3894766	No
row_5	UCP3	null	null	3585	-0.3989706039428711	-0.41082495	No
row_6	CASP7	null	null	3823	-0.5727337002754211	-0.43986264	No
row_7	MPV17	null	null	3962	-0.6834729313850403	-0.453984	No
row_8	ALAS2	null	null	4053	-0.7408088445663452	-0.46084416	No
row_9	MFN2	null	null	4803	-1.2718359231948853	-0.5568983	No
row_10	PPOX	null	null	5159	-1.558083176612854	-0.5948185	No
row_11	ABCB7	null	null	5622	-2.0337677001953125	-0.64411974	No
row_12	TIMM17A	null	null	5814	-2.2881672382354736	-0.65297747	Yes
row_13	PHB	null	null	5891	-2.383899450302124	-0.6447702	Yes
row_14	NDUFA2	null	null	5941	-2.459317922592163	-0.6321348	Yes
row_15	ATP5E	null	null	6002	-2.5219428539276123	-0.6205601	Yes
row_16	RHOT2	null	null	6381	-3.1396756172180176	-0.6491477	Yes
row_17	TIMM50	null	null	6437	-3.2705769538879395	-0.63090336	Yes
row_18	MRPL32	null	null	6491	-3.416795015335083	-0.6112113	Yes
row_19	MTX2	null	null	6514	-3.4729082584381104	-0.5866778	Yes
row_20	NDUFS2	null	null	6521	-3.4861197471618652	-0.5597708	Yes
row_21	TIMM9	null	null	6556	-3.552725076675415	-0.5363029	Yes
row_22	SURF1	null	null	6573	-3.595534324645996	-0.5099424	Yes
row_23	SLC25A11	null	null	6582	-3.6194145679473877	-0.48225763	Yes
row_24	UQCRC1	null	null	6607	-3.702045202255249	-0.45618317	Yes
row_25	TIMM8B	null	null	6651	-3.8347208499908447	-0.4317458	Yes
row_26	NDUFA9	null	null	6784	-4.355831623077393	-0.41577616	Yes
row_27	COX15	null	null	6801	-4.4426679611206055	-0.38267052	Yes
row_28	PMPCA	null	null	6817	-4.5137529373168945	-0.34885713	Yes
row_29	SDHD	null	null	6818	-4.522510051727295	-0.31284752	Yes
row_30	OPA1	null	null	6841	-4.613822937011719	-0.2792297	Yes
row_31	ATP5B	null	null	6904	-5.071944713592529	-0.2476347	Yes
row_32	NDUFS4	null	null	6939	-5.391303062438965	-0.20952748	Yes
row_33	NDUFA1	null	null	6941	-5.39741325378418	-0.16669342	Yes
row_34	NDUFAB1	null	null	6957	-5.580678462982178	-0.124384835	Yes
row_35	TIMM10	null	null	6965	-5.683917045593262	-0.080120124	Yes
row_36	NDUFA6	null	null	6987	-6.084470272064209	-0.03465078	Yes
row_37	NDUFS1	null	null	6998	-6.185694694519043	0.013183943	Yes
