# Supplementary material for: Network-based integration of molecular and physiological data elucidates regulatory mechanisms underlying adaptation to high-fat diet
Source: Genes Nutr. 2015 May 28;10(4):22. doi: 10.1007/s12263-015-0470-6 (PMC4446272; doi:10.1007/s12263-015-0470-6)
Supplement: Supplementary file 4 — Supplementary material 4 (ZIP 6984 kb) [file 12263_2015_470_MOESM4_ESM.zip › HF LF 12 w GSEA result/MITOCHONDRIAL_MEMBRANE_PART.xls]

NAME	PROBE	GENE SYMBOL	GENE_TITLE	RANK IN GENE LIST	RANK METRIC SCORE	RUNNING ES	CORE ENRICHMENT
row_0	COX6B2	null	null	1180	1.7846145629882812	-0.14702202	No
row_1	OXA1L	null	null	3411	-0.2817744314670563	-0.45938215	No
row_2	MFN2	null	null	4803	-1.2718359231948853	-0.6419829	No
row_3	PPOX	null	null	5159	-1.558083176612854	-0.6748112	No
row_4	TIMM17A	null	null	5814	-2.2881672382354736	-0.7417905	Yes
row_5	NDUFA2	null	null	5941	-2.459317922592163	-0.73215574	Yes
row_6	ATP5E	null	null	6002	-2.5219428539276123	-0.7124838	Yes
row_7	RHOT2	null	null	6381	-3.1396756172180176	-0.73090565	Yes
row_8	TIMM50	null	null	6437	-3.2705769538879395	-0.7021668	Yes
row_9	NDUFS2	null	null	6521	-3.4861197471618652	-0.6749827	Yes
row_10	TIMM9	null	null	6556	-3.552725076675415	-0.6401222	Yes
row_11	SURF1	null	null	6573	-3.595534324645996	-0.602237	Yes
row_12	UQCRC1	null	null	6607	-3.702045202255249	-0.5655676	Yes
row_13	TIMM8B	null	null	6651	-3.8347208499908447	-0.5288316	Yes
row_14	NDUFA9	null	null	6784	-4.355831623077393	-0.49886864	Yes
row_15	COX15	null	null	6801	-4.4426679611206055	-0.45152405	Yes
row_16	OPA1	null	null	6841	-4.613822937011719	-0.40552238	Yes
row_17	ATP5B	null	null	6904	-5.071944713592529	-0.35765928	Yes
row_18	NDUFS4	null	null	6939	-5.391303062438965	-0.3022686	Yes
row_19	NDUFA1	null	null	6941	-5.39741325378418	-0.24214074	Yes
row_20	NDUFAB1	null	null	6957	-5.580678462982178	-0.18194726	Yes
row_21	TIMM10	null	null	6965	-5.683917045593262	-0.119469106	Yes
row_22	NDUFA6	null	null	6987	-6.084470272064209	-0.054499008	Yes
row_23	NDUFS1	null	null	6998	-6.185694694519043	0.013157712	Yes
