# Supplementary material for: Network-based integration of molecular and physiological data elucidates regulatory mechanisms underlying adaptation to high-fat diet
Source: Genes Nutr. 2015 May 28;10(4):22. doi: 10.1007/s12263-015-0470-6 (PMC4446272; doi:10.1007/s12263-015-0470-6)
Supplement: Supplementary file 4 — Supplementary material 4 (ZIP 6984 kb) [file 12263_2015_470_MOESM4_ESM.zip › HF LF 12 w GSEA result/MITOCHONDRIAL_PART.xls]

NAME	PROBE	GENE SYMBOL	GENE_TITLE	RANK IN GENE LIST	RANK METRIC SCORE	RUNNING ES	CORE ENRICHMENT
row_0	MCL1	null	null	214	4.477817535400391	-0.009490298	No
row_1	RAB11FIP5	null	null	339	3.7593650817871094	-0.009534157	No
row_2	GATM	null	null	808	2.3483994007110596	-0.065154396	No
row_3	COX6B2	null	null	1180	1.7846145629882812	-0.109607354	No
row_4	BCL2	null	null	1486	1.4407455921173096	-0.14627583	No
row_5	NR3C1	null	null	1631	1.2864998579025269	-0.1607486	No
row_6	NFS1	null	null	2605	0.3143874406814575	-0.29778147	No
row_7	OXA1L	null	null	3411	-0.2817744314670563	-0.4110525	No
row_8	UCP3	null	null	3585	-0.3989706039428711	-0.4338102	No
row_9	CASP7	null	null	3823	-0.5727337002754211	-0.4648644	No
row_10	MPV17	null	null	3962	-0.6834729313850403	-0.48130742	No
row_11	MRPS28	null	null	3990	-0.6971840858459473	-0.4818855	No
row_12	ALAS2	null	null	4053	-0.7408088445663452	-0.48724145	No
row_13	ABCB6	null	null	4326	-0.9297989010810852	-0.5216055	No
row_14	MRPS11	null	null	4693	-1.192615032196045	-0.5681194	No
row_15	MFN2	null	null	4803	-1.2718359231948853	-0.5776786	No
row_16	MRPS18A	null	null	4919	-1.3645468950271606	-0.58765775	No
row_17	DBT	null	null	4988	-1.4227778911590576	-0.59067374	No
row_18	PPOX	null	null	5159	-1.558083176612854	-0.6075756	No
row_19	MRPL52	null	null	5276	-1.6549856662750244	-0.6163367	No
row_20	ABCF2	null	null	5491	-1.8923686742782593	-0.63793623	No
row_21	MRPL10	null	null	5559	-1.956184983253479	-0.6383116	No
row_22	MRPS12	null	null	5572	-1.9691122770309448	-0.63079727	No
row_23	ABCB7	null	null	5622	-2.0337677001953125	-0.62824696	No
row_24	MRPS22	null	null	5791	-2.2507576942443848	-0.6416199	Yes
row_25	TIMM17A	null	null	5814	-2.2881672382354736	-0.6340347	Yes
row_26	PHB	null	null	5891	-2.383899450302124	-0.633688	Yes
row_27	MRPL51	null	null	5910	-2.421318292617798	-0.62490976	Yes
row_28	NDUFA2	null	null	5941	-2.459317922592163	-0.6176617	Yes
row_29	ATP5E	null	null	6002	-2.5219428539276123	-0.61439085	Yes
row_30	ACADM	null	null	6051	-2.5807945728302	-0.60913616	Yes
row_31	SUPV3L1	null	null	6127	-2.686854124069214	-0.60722816	Yes
row_32	MAOB	null	null	6130	-2.68921160697937	-0.59491765	Yes
row_33	RHOT2	null	null	6381	-3.1396756172180176	-0.61579984	Yes
row_34	BCKDK	null	null	6425	-3.257917642593384	-0.60666203	Yes
row_35	TIMM50	null	null	6437	-3.2705769538879395	-0.59290975	Yes
row_36	GRPEL1	null	null	6487	-3.4049935340881348	-0.5839372	Yes
row_37	MRPL32	null	null	6491	-3.416795015335083	-0.56836134	Yes
row_38	MTX2	null	null	6514	-3.4729082584381104	-0.5552273	Yes
row_39	NDUFS2	null	null	6521	-3.4861197471618652	-0.53975374	Yes
row_40	TIMM9	null	null	6556	-3.552725076675415	-0.52795404	Yes
row_41	SURF1	null	null	6573	-3.595534324645996	-0.51339155	Yes
row_42	SLC25A11	null	null	6582	-3.6194145679473877	-0.4975784	Yes
row_43	UQCRC1	null	null	6607	-3.702045202255249	-0.48365587	Yes
row_44	TIMM8B	null	null	6651	-3.8347208499908447	-0.47181654	Yes
row_45	CYCS	null	null	6766	-4.279553413391113	-0.46800053	Yes
row_46	NDUFA9	null	null	6784	-4.355831623077393	-0.45001948	Yes
row_47	MRPL12	null	null	6785	-4.359116077423096	-0.42960307	Yes
row_48	MRPS24	null	null	6789	-4.376518249511719	-0.40953225	Yes
row_49	ACN9	null	null	6793	-4.400348663330078	-0.3893498	Yes
row_50	MRPS15	null	null	6798	-4.4301676750183105	-0.36917	Yes
row_51	COX15	null	null	6801	-4.4426679611206055	-0.348647	Yes
row_52	PMPCA	null	null	6817	-4.5137529373168945	-0.32964158	Yes
row_53	SDHD	null	null	6818	-4.522510051727295	-0.30845994	Yes
row_54	OPA1	null	null	6841	-4.613822937011719	-0.28998226	Yes
row_55	BCKDHA	null	null	6876	-4.864394187927246	-0.2720392	Yes
row_56	TIMM44	null	null	6877	-4.880505561828613	-0.24918085	Yes
row_57	ATP5B	null	null	6904	-5.071944713592529	-0.22912692	Yes
row_58	NDUFS4	null	null	6939	-5.391303062438965	-0.20871603	Yes
row_59	NDUFA1	null	null	6941	-5.39741325378418	-0.18357903	Yes
row_60	NDUFAB1	null	null	6957	-5.580678462982178	-0.15957655	Yes
row_61	TIMM10	null	null	6965	-5.683917045593262	-0.13395175	Yes
row_62	NDUFA6	null	null	6987	-6.084470272064209	-0.10844382	Yes
row_63	CS	null	null	6996	-6.174238681793213	-0.0806649	Yes
row_64	NDUFS1	null	null	6998	-6.185694694519043	-0.051835887	Yes
row_65	ALDH4A1	null	null	7025	-6.783837795257568	-0.023764126	Yes
row_66	MRPS35	null	null	7036	-7.049403190612793	0.007829019	Yes
