# Supplementary material for: Network-based integration of molecular and physiological data elucidates regulatory mechanisms underlying adaptation to high-fat diet
Source: Genes Nutr. 2015 May 28;10(4):22. doi: 10.1007/s12263-015-0470-6 (PMC4446272; doi:10.1007/s12263-015-0470-6)
Supplement: Supplementary file 4 — Supplementary material 4 (ZIP 6984 kb) [file 12263_2015_470_MOESM4_ESM.zip › HF LF 12 w GSEA result/MITOCHONDRION.xls]

NAME	PROBE	GENE SYMBOL	GENE_TITLE	RANK IN GENE LIST	RANK METRIC SCORE	RUNNING ES	CORE ENRICHMENT
row_0	PTRF	null	null	96	5.3429765701293945	-0.0023160516	No
row_1	OAT	null	null	123	5.045958995819092	0.0048154723	No
row_2	MCL1	null	null	214	4.477817535400391	0.0014989229	No
row_3	ASAH2	null	null	277	4.092568874359131	0.0013869884	No
row_4	PDK3	null	null	304	3.913853883743286	0.0060778344	No
row_5	RAB11FIP5	null	null	339	3.7593650817871094	0.0092827175	No
row_6	NME4	null	null	373	3.6061885356903076	0.012301484	No
row_7	CPT1A	null	null	441	3.3440089225769043	0.009855183	No
row_8	PMAIP1	null	null	636	2.7270755767822266	-0.0122235	No
row_9	GATM	null	null	808	2.3483994007110596	-0.03180396	No
row_10	COX6B2	null	null	1180	1.7846145629882812	-0.08142247	No
row_11	SLC9A6	null	null	1303	1.6410508155822754	-0.09546635	No
row_12	BCL2L1	null	null	1323	1.6250194311141968	-0.09470116	No
row_13	BCL2	null	null	1486	1.4407455921173096	-0.114941396	No
row_14	GPX4	null	null	1564	1.3621598482131958	-0.12310145	No
row_15	COX8C	null	null	1568	1.3584563732147217	-0.120605126	No
row_16	NR3C1	null	null	1631	1.2864998579025269	-0.12676659	No
row_17	CASP8	null	null	1886	0.9814425110816956	-0.16125542	No
row_18	SLC25A27	null	null	2195	0.685504138469696	-0.20416436	No
row_19	PSEN1	null	null	2304	0.586999773979187	-0.21846306	No
row_20	MSRB3	null	null	2421	0.4816339612007141	-0.23414183	No
row_21	NFS1	null	null	2605	0.3143874406814575	-0.25983673	No
row_22	MTHFD2	null	null	2836	0.128966823220253	-0.29270467	No
row_23	BID	null	null	3123	-0.08335668593645096	-0.33374128	No
row_24	SLC25A12	null	null	3322	-0.21384796500205994	-0.36181462	No
row_25	POLG	null	null	3375	-0.2495344877243042	-0.36877054	No
row_26	OXA1L	null	null	3411	-0.2817744314670563	-0.37320703	No
row_27	AASS	null	null	3412	-0.28206145763397217	-0.37259892	No
row_28	DHRS4	null	null	3463	-0.3154178857803345	-0.37912458	No
row_29	ALDH5A1	null	null	3496	-0.3410618007183075	-0.3830009	No
row_30	GOT2	null	null	3500	-0.3457438051700592	-0.38268787	No
row_31	UCP3	null	null	3585	-0.3989706039428711	-0.39393324	No
row_32	AGPAT5	null	null	3688	-0.47595953941345215	-0.40760663	No
row_33	CASP7	null	null	3823	-0.5727337002754211	-0.42568302	No
row_34	ATPIF1	null	null	3838	-0.5862735509872437	-0.4264367	No
row_35	DUT	null	null	3857	-0.5959447026252747	-0.42774594	No
row_36	MPV17	null	null	3962	-0.6834729313850403	-0.4412602	No
row_37	MRPS28	null	null	3990	-0.6971840858459473	-0.44364822	No
row_38	ALAS2	null	null	4053	-0.7408088445663452	-0.45098612	No
row_39	SHMT2	null	null	4079	-0.7556754350662231	-0.4529598	No
row_40	SLC25A13	null	null	4127	-0.7857090830802917	-0.45803922	No
row_41	ABCB6	null	null	4326	-0.9297989010810852	-0.48456907	No
row_42	BCL2L10	null	null	4404	-0.9917740821838379	-0.49352762	No
row_43	MRPS11	null	null	4693	-1.192615032196045	-0.53246105	No
row_44	SARS2	null	null	4730	-1.2137277126312256	-0.53503245	No
row_45	GSTZ1	null	null	4765	-1.241763710975647	-0.5372552	No
row_46	PDK4	null	null	4798	-1.2688007354736328	-0.53913146	No
row_47	MFN2	null	null	4803	-1.2718359231948853	-0.53696597	No
row_48	ABCE1	null	null	4826	-1.2903416156768799	-0.53735465	No
row_49	MRPS18A	null	null	4919	-1.3645468950271606	-0.54767126	No
row_50	TBRG4	null	null	4923	-1.3666263818740845	-0.5451573	No
row_51	DBT	null	null	4988	-1.4227778911590576	-0.5513132	No
row_52	CPOX	null	null	5024	-1.4577728509902954	-0.5532144	No
row_53	PPOX	null	null	5159	-1.558083176612854	-0.5691665	No
row_54	AK3	null	null	5170	-1.5699535608291626	-0.567223	No
row_55	GHITM	null	null	5212	-1.6072144508361816	-0.5696667	No
row_56	MRPL52	null	null	5276	-1.6549856662750244	-0.57517785	No
row_57	FIBP	null	null	5309	-1.6900076866149902	-0.576146	No
row_58	TRNT1	null	null	5372	-1.7580790519714355	-0.58129084	No
row_59	DECR1	null	null	5429	-1.824131727218628	-0.58542854	No
row_60	ACADS	null	null	5464	-1.864258050918579	-0.58630925	No
row_61	ABCF2	null	null	5491	-1.8923686742782593	-0.5859765	No
row_62	DIABLO	null	null	5502	-1.9029793739318848	-0.5833151	No
row_63	SLC22A4	null	null	5555	-1.9511337280273438	-0.5866025	No
row_64	MRPL10	null	null	5559	-1.956184983253479	-0.58281755	No
row_65	MRPS12	null	null	5572	-1.9691122770309448	-0.58030176	No
row_66	ABCB7	null	null	5622	-2.0337677001953125	-0.5829787	No
row_67	COQ4	null	null	5665	-2.090205430984497	-0.5845253	No
row_68	NAPG	null	null	5779	-2.2362351417541504	-0.595989	Yes
row_69	MRPS22	null	null	5791	-2.2507576942443848	-0.5927219	Yes
row_70	TIMM17A	null	null	5814	-2.2881672382354736	-0.59095937	Yes
row_71	COX7A1	null	null	5855	-2.3318419456481934	-0.59169674	Yes
row_72	PHB	null	null	5891	-2.383899450302124	-0.59160125	Yes
row_73	MRPL51	null	null	5910	-2.421318292617798	-0.58897525	Yes
row_74	NT5M	null	null	5931	-2.445220470428467	-0.58658594	Yes
row_75	NDUFA2	null	null	5941	-2.459317922592163	-0.5825809	Yes
row_76	ATP5E	null	null	6002	-2.5219428539276123	-0.58579075	Yes
row_77	ACADM	null	null	6051	-2.5807945728302	-0.58714426	Yes
row_78	ACAT1	null	null	6071	-2.5973291397094727	-0.58428293	Yes
row_79	HINT2	null	null	6100	-2.6408615112304688	-0.5826247	Yes
row_80	SLC25A4	null	null	6108	-2.654289484024048	-0.5779112	Yes
row_81	MTRF1	null	null	6119	-2.669872760772705	-0.5735964	Yes
row_82	SUPV3L1	null	null	6127	-2.686854124069214	-0.56881267	Yes
row_83	MAOB	null	null	6130	-2.68921160697937	-0.5633033	Yes
row_84	ACADSB	null	null	6233	-2.8692924976348877	-0.571817	Yes
row_85	ARG2	null	null	6281	-2.9515838623046875	-0.572227	Yes
row_86	FDXR	null	null	6304	-2.9987661838531494	-0.56893253	Yes
row_87	RHOT2	null	null	6381	-3.1396756172180176	-0.57311636	Yes
row_88	SOD2	null	null	6412	-3.2192330360412598	-0.5704995	Yes
row_89	BCKDK	null	null	6425	-3.257917642593384	-0.5652052	Yes
row_90	TIMM50	null	null	6437	-3.2705769538879395	-0.5597395	Yes
row_91	TSFM	null	null	6463	-3.33797025680542	-0.556146	Yes
row_92	GRPEL1	null	null	6487	-3.4049935340881348	-0.5521199	Yes
row_93	MRPL32	null	null	6491	-3.416795015335083	-0.54518604	Yes
row_94	MTX2	null	null	6514	-3.4729082584381104	-0.54086936	Yes
row_95	NDUFS2	null	null	6521	-3.4861197471618652	-0.53421843	Yes
row_96	SUCLG1	null	null	6525	-3.4971799850463867	-0.5271113	Yes
row_97	SCO1	null	null	6542	-3.528204917907715	-0.5218107	Yes
row_98	TFAM	null	null	6543	-3.5290682315826416	-0.5142025	Yes
row_99	NDUFA8	null	null	6547	-3.536350965499878	-0.5070109	Yes
row_100	GBAS	null	null	6549	-3.5415890216827393	-0.49951977	Yes
row_101	TIMM9	null	null	6556	-3.552725076675415	-0.4927252	Yes
row_102	SUCLA2	null	null	6566	-3.5762593746185303	-0.48631224	Yes
row_103	SURF1	null	null	6573	-3.595534324645996	-0.4794254	Yes
row_104	SLC25A11	null	null	6582	-3.6194145679473877	-0.4727753	Yes
row_105	UQCRC1	null	null	6607	-3.702045202255249	-0.46825287	Yes
row_106	TIMM8B	null	null	6651	-3.8347208499908447	-0.46618253	Yes
row_107	NDUFA11	null	null	6656	-3.8478124141693115	-0.45846358	Yes
row_108	COX11	null	null	6659	-3.864009380340576	-0.45042148	Yes
row_109	PCCB	null	null	6695	-3.99586820602417	-0.44685084	Yes
row_110	MRPS31	null	null	6719	-4.041114807128906	-0.4414533	Yes
row_111	MTHFD1	null	null	6729	-4.080999374389648	-0.43395218	Yes
row_112	CLPX	null	null	6737	-4.122117042541504	-0.4260742	Yes
row_113	CYCS	null	null	6766	-4.279553413391113	-0.42088318	Yes
row_114	IDH3B	null	null	6776	-4.331353187561035	-0.41284233	Yes
row_115	NDUFA9	null	null	6784	-4.355831623077393	-0.4044605	Yes
row_116	MRPL12	null	null	6785	-4.359116077423096	-0.39506277	Yes
row_117	MRPS24	null	null	6789	-4.376518249511719	-0.38605988	Yes
row_118	ACN9	null	null	6793	-4.400348663330078	-0.3770056	Yes
row_119	MRPS15	null	null	6798	-4.4301676750183105	-0.36803117	Yes
row_120	COX15	null	null	6801	-4.4426679611206055	-0.35874155	Yes
row_121	PMPCA	null	null	6817	-4.5137529373168945	-0.35117218	Yes
row_122	SDHD	null	null	6818	-4.522510051727295	-0.3414222	Yes
row_123	MSRB2	null	null	6829	-4.5584397315979	-0.3330359	Yes
row_124	OPA1	null	null	6841	-4.613822937011719	-0.3246743	Yes
row_125	PTS	null	null	6849	-4.692227363586426	-0.31556726	Yes
row_126	BCKDHA	null	null	6876	-4.864394187927246	-0.30882716	Yes
row_127	TIMM44	null	null	6877	-4.880505561828613	-0.2983054	Yes
row_128	CYC1	null	null	6879	-4.9252705574035645	-0.28783122	Yes
row_129	COQ7	null	null	6896	-5.0092644691467285	-0.27933767	Yes
row_130	ATP5B	null	null	6904	-5.071944713592529	-0.26941198	Yes
row_131	ECHS1	null	null	6909	-5.096551895141602	-0.2590009	Yes
row_132	BBC3	null	null	6920	-5.172781467437744	-0.24929015	Yes
row_133	NDUFA4	null	null	6922	-5.19531774520874	-0.2382338	Yes
row_134	DLD	null	null	6927	-5.254698276519775	-0.22748178	Yes
row_135	PTGES2	null	null	6933	-5.3192033767700195	-0.21673481	Yes
row_136	NDUFS4	null	null	6939	-5.391303062438965	-0.20583239	Yes
row_137	NDUFA1	null	null	6941	-5.39741325378418	-0.19434035	Yes
row_138	POLRMT	null	null	6954	-5.547216892242432	-0.1841106	Yes
row_139	NDUFAB1	null	null	6957	-5.580678462982178	-0.17236757	Yes
row_140	TIMM10	null	null	6965	-5.683917045593262	-0.16112255	Yes
row_141	ACO2	null	null	6981	-5.917701244354248	-0.1505264	Yes
row_142	BAK1	null	null	6983	-6.0410847663879395	-0.13764669	Yes
row_143	AMACR	null	null	6984	-6.063217639923096	-0.124575146	Yes
row_144	NDUFA6	null	null	6987	-6.084470272064209	-0.111746006	Yes
row_145	BPHL	null	null	6990	-6.135100364685059	-0.098807715	Yes
row_146	CS	null	null	6996	-6.174238681793213	-0.08621739	Yes
row_147	NDUFS1	null	null	6998	-6.185694694519043	-0.07302591	Yes
row_148	ALDH4A1	null	null	7025	-6.783837795257568	-0.062147737	Yes
row_149	ACP6	null	null	7033	-7.000574588775635	-0.048064157	Yes
row_150	MRPS35	null	null	7036	-7.049403190612793	-0.03315474	Yes
row_151	PDHA1	null	null	7065	-7.949342250823975	-0.02005211	Yes
row_152	PDK1	null	null	7085	-10.972161293029785	8.643619E-4	Yes
