# Supplementary material for: Network-based integration of molecular and physiological data elucidates regulatory mechanisms underlying adaptation to high-fat diet
Source: Genes Nutr. 2015 May 28;10(4):22. doi: 10.1007/s12263-015-0470-6 (PMC4446272; doi:10.1007/s12263-015-0470-6)
Supplement: Supplementary file 4 — Supplementary material 4 (ZIP 6984 kb) [file 12263_2015_470_MOESM4_ESM.zip › HF LF 12 w GSEA result/my_analysis.GseaPreranked.1365169146545.rpt]

producer_class	xtools.gsea.GseaPreranked
producer_timestamp	1365169146545
param	collapse	true
param	plot_top_x	20
param	rnk	\\tsn.tno.nl\Data\SV\SV-039105\WP5 Integration\Davina\DIfE data\data new stat analysis\gene set analysis\HF LF 12w.rnk
param	norm	meandiv
param	scoring_scheme	weighted
param	make_sets	true
param	mode	Max_probe
param	gmx	gseaftp.broadinstitute.org://pub/gsea/gene_sets/c5.all.v3.1.symbols.gmt
param	gui	false
param	chip	gseaftp.broadinstitute.org://pub/gsea/annotations/Agilent_MouseGenome.chip
param	rpt_label	my_analysis
param	help	false
param	out	C:\Users\DerousD\Downloads
param	include_only_symbols	true
param	set_min	15
param	nperm	1000
param	rnd_seed	timestamp
param	zip_report	false
param	set_max	500

file	C:\Users\DerousD\Downloads\my_analysis.GseaPreranked.1365169146545\index.html
