# Supplementary material for: Network-based integration of molecular and physiological data elucidates regulatory mechanisms underlying adaptation to high-fat diet
Source: Genes Nutr. 2015 May 28;10(4):22. doi: 10.1007/s12263-015-0470-6 (PMC4446272; doi:10.1007/s12263-015-0470-6)
Supplement: Supplementary file 4 — Supplementary material 4 (ZIP 6984 kb) [file 12263_2015_470_MOESM4_ESM.zip › HF LF 12 w GSEA result/ORGANELLE_INNER_MEMBRANE.xls]

NAME	PROBE	GENE SYMBOL	GENE_TITLE	RANK IN GENE LIST	RANK METRIC SCORE	RUNNING ES	CORE ENRICHMENT
row_0	LBR	null	null	697	2.5912537574768066	-0.07598871	No
row_1	COX6B2	null	null	1180	1.7846145629882812	-0.128602	No
row_2	LMNB1	null	null	1185	1.7774076461791992	-0.11354447	No
row_3	PSEN1	null	null	2304	0.586999773979187	-0.2668087	No
row_4	OXA1L	null	null	3411	-0.2817744314670563	-0.4210556	No
row_5	UCP3	null	null	3585	-0.3989706039428711	-0.4420631	No
row_6	MPV17	null	null	3962	-0.6834729313850403	-0.48933542	No
row_7	ALAS2	null	null	4053	-0.7408088445663452	-0.49557662	No
row_8	MATR3	null	null	4888	-1.346463680267334	-0.601921	No
row_9	PPOX	null	null	5159	-1.558083176612854	-0.6264846	No
row_10	ABCB7	null	null	5622	-2.0337677001953125	-0.6740736	No
row_11	TIMM17A	null	null	5814	-2.2881672382354736	-0.68102473	Yes
row_12	PHB	null	null	5891	-2.383899450302124	-0.6708385	Yes
row_13	NDUFA2	null	null	5941	-2.459317922592163	-0.6561632	Yes
row_14	ATP5E	null	null	6002	-2.5219428539276123	-0.6424962	Yes
row_15	TIMM50	null	null	6437	-3.2705769538879395	-0.6752454	Yes
row_16	MRPL32	null	null	6491	-3.416795015335083	-0.6527203	Yes
row_17	NDUFS2	null	null	6521	-3.4861197471618652	-0.6261848	Yes
row_18	TIMM9	null	null	6556	-3.552725076675415	-0.59977245	Yes
row_19	SURF1	null	null	6573	-3.595534324645996	-0.5704331	Yes
row_20	SLC25A11	null	null	6582	-3.6194145679473877	-0.53975016	Yes
row_21	UQCRC1	null	null	6607	-3.702045202255249	-0.51060814	Yes
row_22	TIMM8B	null	null	6651	-3.8347208499908447	-0.48299217	Yes
row_23	NDUFA9	null	null	6784	-4.355831623077393	-0.46340695	Yes
row_24	COX15	null	null	6801	-4.4426679611206055	-0.42662084	Yes
row_25	PMPCA	null	null	6817	-4.5137529373168945	-0.38906816	Yes
row_26	SDHD	null	null	6818	-4.522510051727295	-0.34931293	Yes
row_27	OPA1	null	null	6841	-4.613822937011719	-0.31187248	Yes
row_28	ATP5B	null	null	6904	-5.071944713592529	-0.27607304	Yes
row_29	NDUFS4	null	null	6939	-5.391303062438965	-0.23349859	Yes
row_30	NDUFA1	null	null	6941	-5.39741325378418	-0.18619421	Yes
row_31	NDUFAB1	null	null	6957	-5.580678462982178	-0.13926268	Yes
row_32	TIMM10	null	null	6965	-5.683917045593262	-0.09029001	Yes
row_33	NDUFA6	null	null	6987	-6.084470272064209	-0.039780106	Yes
row_34	NDUFS1	null	null	6998	-6.185694694519043	0.013178345	Yes
