# Supplementary material for: Network-based integration of molecular and physiological data elucidates regulatory mechanisms underlying adaptation to high-fat diet
Source: Genes Nutr. 2015 May 28;10(4):22. doi: 10.1007/s12263-015-0470-6 (PMC4446272; doi:10.1007/s12263-015-0470-6)
Supplement: Supplementary file 4 — Supplementary material 4 (ZIP 6984 kb) [file 12263_2015_470_MOESM4_ESM.zip › HF LF 12 w GSEA result/ORGANIC_ACID_METABOLIC_PROCESS.xls]

NAME	PROBE	GENE SYMBOL	GENE_TITLE	RANK IN GENE LIST	RANK METRIC SCORE	RUNNING ES	CORE ENRICHMENT
row_0	SLC7A8	null	null	98	5.308703422546387	0.018715957	No
row_1	DDAH2	null	null	150	4.886265277862549	0.041521322	No
row_2	GSS	null	null	432	3.4064087867736816	0.022490872	No
row_3	CPT1A	null	null	441	3.3440089225769043	0.041926652	No
row_4	GATM	null	null	808	2.3483994007110596	0.0042905267	No
row_5	SLC7A7	null	null	880	2.226224899291992	0.007883645	No
row_6	ARG1	null	null	1000	2.0425264835357666	0.0035157497	No
row_7	TNFRSF1A	null	null	1146	1.8350112438201904	-0.0058289114	No
row_8	MTHFR	null	null	1434	1.497507929801941	-0.037457857	No
row_9	SLC6A6	null	null	1974	0.8864464163780212	-0.108708076	No
row_10	ACOX3	null	null	2093	0.767582893371582	-0.12077784	No
row_11	ABCD2	null	null	2117	0.7526571750640869	-0.119420156	No
row_12	ECH1	null	null	2274	0.6199340224266052	-0.13780606	No
row_13	PLOD1	null	null	2295	0.5964727401733398	-0.13698238	No
row_14	DEGS1	null	null	2370	0.5297998189926147	-0.14425355	No
row_15	NFS1	null	null	2605	0.3143874406814575	-0.1756194	No
row_16	ALDH18A1	null	null	2644	0.28286197781562805	-0.17928678	No
row_17	DDAH1	null	null	2817	0.14680257439613342	-0.2028606	No
row_18	MTHFD2	null	null	2836	0.128966823220253	-0.20462866	No
row_19	ADIPOR2	null	null	2880	0.09846457839012146	-0.2101421	No
row_20	ALDH5A1	null	null	3496	-0.3410618007183075	-0.29556328	No
row_21	GOT2	null	null	3500	-0.3457438051700592	-0.29386297	No
row_22	FAH	null	null	3555	-0.3768894672393799	-0.2992288	No
row_23	DARS	null	null	3600	-0.41086623072624207	-0.30296245	No
row_24	ADIPOR1	null	null	3940	-0.6664844155311584	-0.34710437	No
row_25	HDC	null	null	3948	-0.6756331920623779	-0.34394366	No
row_26	ASL	null	null	4141	-0.7954565286636353	-0.36637273	No
row_27	AS3MT	null	null	4297	-0.911034107208252	-0.38282531	No
row_28	NPC1	null	null	4314	-0.9215882420539856	-0.3794321	No
row_29	PTGS1	null	null	4502	-1.0666446685791016	-0.39948115	No
row_30	ARPP19	null	null	4505	-1.067511796951294	-0.3931978	No
row_31	RARS	null	null	4533	-1.0885071754455566	-0.390343	No
row_32	SARS2	null	null	4730	-1.2137277126312256	-0.41076788	No
row_33	GSTZ1	null	null	4765	-1.241763710975647	-0.40796635	No
row_34	GGT1	null	null	4815	-1.2859774827957153	-0.40702736	No
row_35	BBOX1	null	null	4972	-1.409289002418518	-0.4205567	No
row_36	HPGD	null	null	5013	-1.4418554306030273	-0.41737792	No
row_37	ALOX12	null	null	5178	-1.5758576393127441	-0.4310209	No
row_38	ALDH6A1	null	null	5237	-1.6251320838928223	-0.42927605	No
row_39	ACADS	null	null	5464	-1.864258050918579	-0.4499677	No
row_40	GNPAT	null	null	5672	-2.100277900695801	-0.46650344	No
row_41	SLC7A6	null	null	5708	-2.1639671325683594	-0.45817026	No
row_42	CYP7B1	null	null	5915	-2.4224963188171387	-0.47258118	No
row_43	ACADM	null	null	6051	-2.5807945728302	-0.47591427	No
row_44	ACADSB	null	null	6233	-2.8692924976348877	-0.48401853	Yes
row_45	AARS	null	null	6368	-3.118946075439453	-0.4838983	Yes
row_46	BCKDK	null	null	6425	-3.257917642593384	-0.471823	Yes
row_47	MLYCD	null	null	6447	-3.297952175140381	-0.4545206	Yes
row_48	CROT	null	null	6565	-3.576045274734497	-0.4491688	Yes
row_49	IDH1	null	null	6580	-3.613248825073242	-0.42893037	Yes
row_50	CDO1	null	null	6608	-3.703223466873169	-0.40998834	Yes
row_51	SCLY	null	null	6709	-4.031296730041504	-0.39941633	Yes
row_52	IDH3B	null	null	6776	-4.331353187561035	-0.38215974	Yes
row_53	ACN9	null	null	6793	-4.400348663330078	-0.3573632	Yes
row_54	ASPA	null	null	6847	-4.658047199249268	-0.33624658	Yes
row_55	PTS	null	null	6849	-4.692227363586426	-0.30751964	Yes
row_56	BCKDHA	null	null	6876	-4.864394187927246	-0.28129113	Yes
row_57	GCLM	null	null	6894	-5.00358247756958	-0.2529255	Yes
row_58	PPARGC1A	null	null	6906	-5.08750581741333	-0.22318964	Yes
row_59	ECHS1	null	null	6909	-5.096551895141602	-0.19211736	Yes
row_60	TST	null	null	6940	-5.391747951507568	-0.1632135	Yes
row_61	GCLC	null	null	6977	-5.85960054397583	-0.13228501	Yes
row_62	ACO2	null	null	6981	-5.917701244354248	-0.09630287	Yes
row_63	ALDH4A1	null	null	7025	-6.783837795257568	-0.06068409	Yes
row_64	FADS1	null	null	7086	-11.366671562194824	7.11652E-4	Yes
