# Supplementary material for: Network-based integration of molecular and physiological data elucidates regulatory mechanisms underlying adaptation to high-fat diet
Source: Genes Nutr. 2015 May 28;10(4):22. doi: 10.1007/s12263-015-0470-6 (PMC4446272; doi:10.1007/s12263-015-0470-6)
Supplement: Supplementary file 4 — Supplementary material 4 (ZIP 6984 kb) [file 12263_2015_470_MOESM4_ESM.zip › HF LF 12 w GSEA result/OXIDOREDUCTASE_ACTIVITY.xls]

NAME	PROBE	GENE SYMBOL	GENE_TITLE	RANK IN GENE LIST	RANK METRIC SCORE	RUNNING ES	CORE ENRICHMENT
row_0	ALDH1A2	null	null	28	7.038470268249512	0.016857827	No
row_1	LOXL2	null	null	53	6.170945644378662	0.03171648	No
row_2	P4HA2	null	null	168	4.761772632598877	0.029502913	No
row_3	ALOX5	null	null	194	4.599422454833984	0.039558686	No
row_4	CYBA	null	null	212	4.48504638671875	0.05042146	No
row_5	CYP27A1	null	null	362	3.6528677940368652	0.039905626	No
row_6	HMOX1	null	null	438	3.3657562732696533	0.039140217	No
row_7	P4HB	null	null	534	3.0077714920043945	0.03444804	No
row_8	ASPH	null	null	550	2.96334171295166	0.041085444	No
row_9	PDIA5	null	null	630	2.741971015930176	0.037897427	No
row_10	AOC3	null	null	641	2.717777967453003	0.04452306	No
row_11	ALDH1A3	null	null	814	2.334243059158325	0.026802331	No
row_12	FMO2	null	null	848	2.274265766143799	0.028817808	No
row_13	GPX3	null	null	930	2.135756015777588	0.02354581	No
row_14	PLOD2	null	null	1028	2.0019407272338867	0.015584779	No
row_15	CYP46A1	null	null	1127	1.869376540184021	0.0070874253	No
row_16	LDHC	null	null	1195	1.7648992538452148	0.0027215546	No
row_17	ADH4	null	null	1365	1.574031949043274	-0.016823424	No
row_18	MTHFR	null	null	1434	1.497507929801941	-0.022125386	No
row_19	CYP17A1	null	null	1531	1.4020251035690308	-0.03172192	No
row_20	GPX4	null	null	1564	1.3621598482131958	-0.032267597	No
row_21	PLOD3	null	null	1862	1.0108014345169067	-0.071820684	No
row_22	VCL	null	null	2003	0.8551307916641235	-0.0893425	No
row_23	ACOX3	null	null	2093	0.767582893371582	-0.099817306	No
row_24	BLVRA	null	null	2184	0.6964128017425537	-0.110646404	No
row_25	IMPDH1	null	null	2242	0.6490464806556702	-0.11688815	No
row_26	XDH	null	null	2272	0.623468816280365	-0.11919427	No
row_27	DEGS1	null	null	2370	0.5297998189926147	-0.13152024	No
row_28	MSRB3	null	null	2421	0.4816339612007141	-0.1372555	No
row_29	ALDH8A1	null	null	2703	0.24469412863254547	-0.17678785	No
row_30	MTHFD2	null	null	2836	0.128966823220253	-0.19531664	No
row_31	ALOX12B	null	null	3052	-0.03190429508686066	-0.22602434	No
row_32	HMOX2	null	null	3222	-0.14921529591083527	-0.24979395	No
row_33	ALDH1A1	null	null	3223	-0.14960958063602448	-0.24935035	No
row_34	HSD17B4	null	null	3449	-0.30965134501457214	-0.2806672	No
row_35	CYP1B1	null	null	3469	-0.31896495819091797	-0.2824435	No
row_36	MGST3	null	null	3478	-0.32902535796165466	-0.28261405	No
row_37	ALDH5A1	null	null	3496	-0.3410618007183075	-0.28403834	No
row_38	DIO2	null	null	3634	-0.43951520323753357	-0.30236265	No
row_39	IVD	null	null	3877	-0.6126121878623962	-0.33521673	No
row_40	TXNRD1	null	null	4158	-0.8056074976921082	-0.3729427	No
row_41	NQO1	null	null	4161	-0.8078628778457642	-0.37083387	No
row_42	ME2	null	null	4499	-1.061929702758789	-0.41596603	No
row_43	PTGS1	null	null	4502	-1.0666446685791016	-0.41308993	No
row_44	GSTZ1	null	null	4765	-1.241763710975647	-0.44694388	No
row_45	BBOX1	null	null	4972	-1.409289002418518	-0.47227818	No
row_46	HPGD	null	null	5013	-1.4418554306030273	-0.4737337	No
row_47	CPOX	null	null	5024	-1.4577728509902954	-0.47084403	No
row_48	SUOX	null	null	5042	-1.4706180095672607	-0.46891913	No
row_49	ABP1	null	null	5047	-1.4747568368911743	-0.46511948	No
row_50	PPOX	null	null	5159	-1.558083176612854	-0.47640228	No
row_51	ALOX12	null	null	5178	-1.5758576393127441	-0.4743086	No
row_52	AOX1	null	null	5181	-1.5787423849105835	-0.46991414	No
row_53	ALDH6A1	null	null	5237	-1.6251320838928223	-0.47297522	No
row_54	SPR	null	null	5269	-1.6466424465179443	-0.47253412	No
row_55	EGLN1	null	null	5310	-1.6900522708892822	-0.47325373	No
row_56	DECR1	null	null	5429	-1.824131727218628	-0.48475057	No
row_57	PRODH	null	null	5435	-1.8316400051116943	-0.48003602	No
row_58	NOS3	null	null	5486	-1.8899515867233276	-0.48159558	No
row_59	COX10	null	null	5500	-1.9019094705581665	-0.47781882	No
row_60	WWOX	null	null	5512	-1.9120724201202393	-0.4737254	No
row_61	CBR3	null	null	5695	-2.13687801361084	-0.493464	No
row_62	APEX1	null	null	5813	-2.2876298427581787	-0.5034433	Yes
row_63	TXNL1	null	null	5829	-2.308018445968628	-0.49874893	Yes
row_64	COX7A1	null	null	5855	-2.3318419456481934	-0.49541658	Yes
row_65	CYP7B1	null	null	5915	-2.4224963188171387	-0.49668655	Yes
row_66	PHYH	null	null	5957	-2.4745233058929443	-0.49522343	Yes
row_67	ACADM	null	null	6051	-2.5807945728302	-0.5008951	Yes
row_68	ALOX15	null	null	6081	-2.614312171936035	-0.49729827	Yes
row_69	MAOB	null	null	6130	-2.68921160697937	-0.49620146	Yes
row_70	ACADSB	null	null	6233	-2.8692924976348877	-0.5023071	Yes
row_71	HSD17B7	null	null	6273	-2.938434362411499	-0.49918196	Yes
row_72	FDXR	null	null	6304	-2.9987661838531494	-0.4945885	Yes
row_73	SOD2	null	null	6412	-3.2192330360412598	-0.5003729	Yes
row_74	DHCR24	null	null	6482	-3.3973145484924316	-0.50018513	Yes
row_75	NDUFS2	null	null	6521	-3.4861197471618652	-0.49529278	Yes
row_76	ACADL	null	null	6546	-3.5350306034088135	-0.48824972	Yes
row_77	SURF1	null	null	6573	-3.595534324645996	-0.48131377	Yes
row_78	IDH1	null	null	6580	-3.613248825073242	-0.47145995	Yes
row_79	ALDH2	null	null	6586	-3.6311917304992676	-0.4614097	Yes
row_80	UQCRC1	null	null	6607	-3.702045202255249	-0.45329836	Yes
row_81	CDO1	null	null	6608	-3.703223466873169	-0.44231817	Yes
row_82	ALDH9A1	null	null	6622	-3.750922918319702	-0.43305904	Yes
row_83	COX11	null	null	6659	-3.864009380340576	-0.42675972	Yes
row_84	RDH10	null	null	6725	-4.066451072692871	-0.42401487	Yes
row_85	EHHADH	null	null	6728	-4.076914310455322	-0.41221324	Yes
row_86	CYCS	null	null	6766	-4.279553413391113	-0.40482506	Yes
row_87	IDH3B	null	null	6776	-4.331353187561035	-0.39327186	Yes
row_88	NDUFA9	null	null	6784	-4.355831623077393	-0.38135955	Yes
row_89	HADHA	null	null	6795	-4.416675090789795	-0.36969665	Yes
row_90	COX15	null	null	6801	-4.4426679611206055	-0.35724032	Yes
row_91	FMO1	null	null	6805	-4.4568071365356445	-0.34445554	Yes
row_92	SDHD	null	null	6818	-4.522510051727295	-0.33276534	Yes
row_93	COX4I1	null	null	6819	-4.529129505157471	-0.31933632	Yes
row_94	MSRB2	null	null	6829	-4.5584397315979	-0.30710983	Yes
row_95	BCKDHA	null	null	6876	-4.864394187927246	-0.29927698	Yes
row_96	CYC1	null	null	6879	-4.9252705574035645	-0.28495994	Yes
row_97	MDH1	null	null	6882	-4.948035717010498	-0.2705754	Yes
row_98	DLD	null	null	6927	-5.254698276519775	-0.26129878	Yes
row_99	IDH3G	null	null	6935	-5.35875940322876	-0.24641274	Yes
row_100	NDUFS4	null	null	6939	-5.391303062438965	-0.23085715	Yes
row_101	TSTA3	null	null	6950	-5.521472930908203	-0.21591848	Yes
row_102	GPD1	null	null	6967	-5.721242427825928	-0.20124707	Yes
row_103	PRDX3	null	null	6994	-6.157811164855957	-0.18671389	Yes
row_104	NDUFS1	null	null	6998	-6.185694694519043	-0.16880292	Yes
row_105	COX7B	null	null	7007	-6.322196006774902	-0.15120353	Yes
row_106	SC5DL	null	null	7015	-6.486064434051514	-0.13297501	Yes
row_107	ALDH4A1	null	null	7025	-6.783837795257568	-0.11415011	Yes
row_108	COX5A	null	null	7059	-7.730778217315674	-0.0959559	Yes
row_109	RDH11	null	null	7079	-9.319967269897461	-0.07104396	Yes
row_110	FADS1	null	null	7086	-11.366671562194824	-0.038201015	Yes
row_111	GPD2	null	null	7090	-13.077183723449707	1.4345233E-4	Yes
