# Supplementary material for: Network-based integration of molecular and physiological data elucidates regulatory mechanisms underlying adaptation to high-fat diet
Source: Genes Nutr. 2015 May 28;10(4):22. doi: 10.1007/s12263-015-0470-6 (PMC4446272; doi:10.1007/s12263-015-0470-6)
Supplement: Supplementary file 4 — Supplementary material 4 (ZIP 6984 kb) [file 12263_2015_470_MOESM4_ESM.zip › HF LF 12 w GSEA result/OXIDOREDUCTASE_ACTIVITY_ACTING_ON_CH_OH_GROUP_OF_DONORS.xls]

NAME	PROBE	GENE SYMBOL	GENE_TITLE	RANK IN GENE LIST	RANK METRIC SCORE	RUNNING ES	CORE ENRICHMENT
row_0	LDHC	null	null	1195	1.7648992538452148	-0.146342	No
row_1	ADH4	null	null	1365	1.574031949043274	-0.15005259	No
row_2	IMPDH1	null	null	2242	0.6490464806556702	-0.26559758	No
row_3	HSD17B4	null	null	3449	-0.30965134501457214	-0.43215808	No
row_4	ME2	null	null	4499	-1.061929702758789	-0.5668706	No
row_5	HPGD	null	null	5013	-1.4418554306030273	-0.62091887	No
row_6	SPR	null	null	5269	-1.6466424465179443	-0.6358589	No
row_7	CBR3	null	null	5695	-2.13687801361084	-0.6685503	No
row_8	HSD17B7	null	null	6273	-2.938434362411499	-0.7124552	Yes
row_9	IDH1	null	null	6580	-3.613248825073242	-0.7093857	Yes
row_10	RDH10	null	null	6725	-4.066451072692871	-0.67759675	Yes
row_11	EHHADH	null	null	6728	-4.076914310455322	-0.62559444	Yes
row_12	IDH3B	null	null	6776	-4.331353187561035	-0.57669216	Yes
row_13	HADHA	null	null	6795	-4.416675090789795	-0.522595	Yes
row_14	MDH1	null	null	6882	-4.948035717010498	-0.47129866	Yes
row_15	IDH3G	null	null	6935	-5.35875940322876	-0.40992722	Yes
row_16	TSTA3	null	null	6950	-5.521472930908203	-0.34109578	Yes
row_17	GPD1	null	null	6967	-5.721242427825928	-0.2699851	Yes
row_18	RDH11	null	null	7079	-9.319967269897461	-0.16615525	Yes
row_19	GPD2	null	null	7090	-13.077183723449707	1.4138782E-4	Yes
