# Supplementary material for: Network-based integration of molecular and physiological data elucidates regulatory mechanisms underlying adaptation to high-fat diet
Source: Genes Nutr. 2015 May 28;10(4):22. doi: 10.1007/s12263-015-0470-6 (PMC4446272; doi:10.1007/s12263-015-0470-6)
Supplement: Supplementary file 4 — Supplementary material 4 (ZIP 6984 kb) [file 12263_2015_470_MOESM4_ESM.zip › HF LF 12 w GSEA result/ranked_gene_list_na_pos_versus_na_neg_1365169146545.xls]

NAME	DESCRIPTION	GENE_SYMBOL	GENE_TITLE	SCORE
RAB9B	null	null	null	10.763318
IFI27	null	null	null	9.418414
1110059M19RIK	null	null	null	8.874436
D430019H16RIK	null	null	null	8.785495
CRIP2	null	null	null	8.696441
SFRP4	null	null	null	8.682512
A830073O21RIK	null	null	null	8.644332
NNAT	null	null	null	8.565593
C80638	null	null	null	8.553939
ST3GAL2	null	null	null	8.2314005
EMILIN2	null	null	null	8.199464
F730043M19RIK	null	null	null	8.044225
ITGAX	null	null	null	7.993923
ATF3	null	null	null	7.9325485
LTB4R	null	null	null	7.8887405
5330411L03RIK	null	null	null	7.791795
NAP1L1	null	null	null	7.699137
CCL7	null	null	null	7.529943
9130017C17RIK	null	null	null	7.46009
LMO1	null	null	null	7.4460416
CCL6	null	null	null	7.3983245
PLEKHB1	null	null	null	7.2093105
TBXAS1	null	null	null	7.207106
CCL9	null	null	null	7.1475177
CYR61	null	null	null	7.1291175
MGI:1929709	null	null	null	7.0783896
DST	null	null	null	7.0721827
THBS2	null	null	null	7.0477157
ALDH1A2	null	null	null	7.0384703
RAPGEF3	null	null	null	6.953183
5830408C22RIK	null	null	null	6.9176903
IGH-6	null	null	null	6.897337
RETNLA	null	null	null	6.872418
2310016C08RIK	null	null	null	6.8485374
MUSTN1	null	null	null	6.8431244
KCNE1L	null	null	null	6.831586
1100001G20RIK	null	null	null	6.831037
PSCDBP	null	null	null	6.8226852
TYROBP	null	null	null	6.7944765
9130005N14RIK	null	null	null	6.790405
CD83	null	null	null	6.7357616
PCOLCE2	null	null	null	6.712672
GPNMB	null	null	null	6.6249127
MAP4K1	null	null	null	6.505312
METRNL	null	null	null	6.494268
H2-BF	null	null	null	6.465214
CCR3	null	null	null	6.4490767
D4S234E	null	null	null	6.3560343
IFITM6	null	null	null	6.3458943
FCNA	null	null	null	6.2656984
FMR1	null	null	null	6.2555156
MEST	null	null	null	6.216382
BCL2A1C	null	null	null	6.180418
LOXL2	null	null	null	6.1709456
5730416F02RIK	null	null	null	6.138986
RETNLG	null	null	null	6.1232514
DUSP9	null	null	null	6.109811
PLCE1	null	null	null	6.0824375
9130211I03RIK	null	null	null	6.0795
CD248	null	null	null	6.0732203
SLIT3	null	null	null	6.0516706
CLEC4D	null	null	null	6.016365
PROS1	null	null	null	5.993223
B430201A12RIK	null	null	null	5.9855323
S100A6	null	null	null	5.983318
MS4A8A	null	null	null	5.960818
TNFAIP2	null	null	null	5.939135
ITGA11	null	null	null	5.9311852
XLKD1	null	null	null	5.9277267
CYP4V3	null	null	null	5.9222646
LPXN	null	null	null	5.876042
DOCK8	null	null	null	5.8734636
RYR1	null	null	null	5.836739
TIMP3	null	null	null	5.8127856
PIK3R5	null	null	null	5.808171
NCF4	null	null	null	5.80605
WNT11	null	null	null	5.7768188
HTRA4	null	null	null	5.7526307
MAFB	null	null	null	5.7382073
DOCK11	null	null	null	5.7131686
EHD3	null	null	null	5.6979523
MSR2	null	null	null	5.6804624
PITPNC1	null	null	null	5.641608
CYP26B1	null	null	null	5.5969815
SLC11A1	null	null	null	5.5393677
PKP2	null	null	null	5.5001473
ITGB2	null	null	null	5.4780025
KIF21B	null	null	null	5.4728084
PEG3	null	null	null	5.45506
NR1D1	null	null	null	5.4388824
EFEMP2	null	null	null	5.432973
6330417G04RIK	null	null	null	5.4321537
EAR11	null	null	null	5.3852954
AL024069	null	null	null	5.379124
HEG1	null	null	null	5.375912
BTC	null	null	null	5.3749294
PTRF	null	null	null	5.3429766
EMP3	null	null	null	5.3366404
SLC7A8	null	null	null	5.3087034
IL7R	null	null	null	5.294457
SLC25A24	null	null	null	5.2926283
TPM4	null	null	null	5.2819777
VNN1	null	null	null	5.281227
C2	null	null	null	5.275936
ROCK2	null	null	null	5.2701755
DOK2	null	null	null	5.265828
BC004044	null	null	null	5.242643
MPP7	null	null	null	5.228374
HK3	null	null	null	5.223362
ACVR1B	null	null	null	5.2088485
1200013B08RIK	null	null	null	5.198375
2810022L02RIK	null	null	null	5.1868877
CCR2	null	null	null	5.179289
2810457I06RIK	null	null	null	5.1748238
WASPIP	null	null	null	5.1717486
HAS2	null	null	null	5.16352
BATF	null	null	null	5.140831
PLAUR	null	null	null	5.128514
TMEFF2	null	null	null	5.1235805
TRAF1	null	null	null	5.107609
PLA1A	null	null	null	5.1017423
CLEC7A	null	null	null	5.093419
AI467606	null	null	null	5.0681596
OAT	null	null	null	5.045959
PFC	null	null	null	5.045769
1810019A08RIK	null	null	null	5.0420985
MS4A6D	null	null	null	5.005987
AHNAK	null	null	null	5.000764
SUCNR1	null	null	null	4.9963355
FUT7	null	null	null	4.994671
TGFB3	null	null	null	4.989714
AKAP12	null	null	null	4.985761
FOLR2	null	null	null	4.9846272
TRAIP	null	null	null	4.974893
GNB4	null	null	null	4.9706373
MAMDC2	null	null	null	4.9677773
EDN1	null	null	null	4.966222
ITGB7	null	null	null	4.964137
CALCA	null	null	null	4.956922
ALOX5AP	null	null	null	4.956395
NEK6	null	null	null	4.945118
1110067I12RIK	null	null	null	4.9449654
STMN4	null	null	null	4.934258
MEFV	null	null	null	4.916581
SLAMF8	null	null	null	4.916245
PTHLH	null	null	null	4.9085793
CCDC3	null	null	null	4.9059095
IRAK3	null	null	null	4.9026704
CCL2	null	null	null	4.9002895
KBTBD9	null	null	null	4.8995137
DDAH2	null	null	null	4.8862653
DDX25	null	null	null	4.8799376
CREB3L2	null	null	null	4.878359
LOC98434	null	null	null	4.8771424
FXYD5	null	null	null	4.8761063
3110050N22RIK	null	null	null	4.874458
IGFBP5	null	null	null	4.872658
FCER1G	null	null	null	4.8693347
MPEG1	null	null	null	4.867609
ARHGDIB	null	null	null	4.862875
CMKOR1	null	null	null	4.8571944
2610041P08RIK	null	null	null	4.8437552
FBLN2	null	null	null	4.8422728
ADAMTS2	null	null	null	4.8403106
CENTA2	null	null	null	4.8380785
CYP2C44	null	null	null	4.80259
FRMD4B	null	null	null	4.7781363
4930568P13RIK	null	null	null	4.76229
P4HA2	null	null	null	4.7617726
NOV	null	null	null	4.7546544
STK11IP	null	null	null	4.7302556
HTRA3	null	null	null	4.729291
RARRES2	null	null	null	4.703171
ECM1	null	null	null	4.693587
IL10RA	null	null	null	4.6930933
CCBP2	null	null	null	4.6845407
LBP	null	null	null	4.6772428
WBSCR5	null	null	null	4.662404
CYS1	null	null	null	4.650785
DNAJB8	null	null	null	4.637615
H2-AA	null	null	null	4.6364427
TGFBI	null	null	null	4.6361384
ABCG1	null	null	null	4.6300716
FCGR3	null	null	null	4.6284213
APH1B	null	null	null	4.624793
DISP1	null	null	null	4.623952
1700084M14RIK	null	null	null	4.6155386
KLF2	null	null	null	4.6147246
NDN	null	null	null	4.6134114
2900006N09RIK	null	null	null	4.6131034
KDELC2	null	null	null	4.611678
SLC15A3	null	null	null	4.608934
1200013A08RIK	null	null	null	4.6024747
JARID1B	null	null	null	4.600371
ALOX5	null	null	null	4.5994225
D630033O11RIK	null	null	null	4.5915256
AU041480	null	null	null	4.5870914
CPB2	null	null	null	4.5791106
NEDD9	null	null	null	4.5636854
BST1	null	null	null	4.5544796
GCNT2	null	null	null	4.5477166
F13A1	null	null	null	4.5428457
RUNX1	null	null	null	4.538056
ARRB1	null	null	null	4.5339036
TIMP4	null	null	null	4.520843
NAV1	null	null	null	4.516675
H2-DMA	null	null	null	4.515812
BC029169	null	null	null	4.5139794
ZNF289	null	null	null	4.5103817
SLC6A13	null	null	null	4.506208
FBN1	null	null	null	4.5044637
LOXL1	null	null	null	4.488797
CYBA	null	null	null	4.4850464
A430110N23	null	null	null	4.4836774
MCL1	null	null	null	4.4778175
MS4A6C	null	null	null	4.473237
SMPDL3A	null	null	null	4.465967
H2-DMB1	null	null	null	4.465557
2700055K07RIK	null	null	null	4.46089
ADCY7	null	null	null	4.459315
SELPL	null	null	null	4.457595
LYZS	null	null	null	4.446728
CCL11	null	null	null	4.439093
TSPAN6	null	null	null	4.437944
CCL24	null	null	null	4.4357796
DACT1	null	null	null	4.413172
SYNC	null	null	null	4.3889737
LEP	null	null	null	4.386693
DOCK2	null	null	null	4.3771243
EVC2	null	null	null	4.3760138
SDF2L1	null	null	null	4.3692355
SULF2	null	null	null	4.361563
RGS10	null	null	null	4.361087
CD200R1	null	null	null	4.3562026
RNASE4	null	null	null	4.352407
SCG3	null	null	null	4.3476996
LILRB4	null	null	null	4.3318906
LCP1	null	null	null	4.330852
SDC1	null	null	null	4.3300853
5830434P21RIK	null	null	null	4.328053
IGSF6	null	null	null	4.319104
GPR43	null	null	null	4.303294
RNASEL	null	null	null	4.3025236
COL1A2	null	null	null	4.29389
LRRN2	null	null	null	4.293167
AGPAT4	null	null	null	4.2916994
METRN	null	null	null	4.2897425
CKLFSF3	null	null	null	4.2879667
SLITL2	null	null	null	4.2866426
FCGR2B	null	null	null	4.2799172
ARHGAP4	null	null	null	4.278121
MFGE8	null	null	null	4.2697825
SMARCA3	null	null	null	4.2697816
HIST1H2AK	null	null	null	4.2572904
C1QG	null	null	null	4.2507815
HAS1	null	null	null	4.242679
CILP	null	null	null	4.23963
MGC67174	null	null	null	4.2310038
PHF8	null	null	null	4.2275176
VAV1	null	null	null	4.2274017
SMPD3	null	null	null	4.203549
LRRC25	null	null	null	4.195003
TM6SF1	null	null	null	4.170815
AP3M2	null	null	null	4.157239
C1QB	null	null	null	4.1439104
FOS	null	null	null	4.1345973
GLT8D2	null	null	null	4.1335
RPL31	null	null	null	4.13132
4931406O17RIK	null	null	null	4.128677
GFI1B	null	null	null	4.123527
PKIA	null	null	null	4.1231656
ARL6IP5	null	null	null	4.122988
LTBP3	null	null	null	4.1211476
SLC16A10	null	null	null	4.1199327
PER2	null	null	null	4.1190076
THBD	null	null	null	4.109502
BC052066	null	null	null	4.1027136
ASAH2	null	null	null	4.092569
GALNTL1	null	null	null	4.0897465
2610510B01RIK	null	null	null	4.0883904
2410066E13RIK	null	null	null	4.067428
LIX1L	null	null	null	4.061654
LAPTM5	null	null	null	4.0595164
EPS15-RS	null	null	null	4.059377
PVR	null	null	null	4.0511384
HES2	null	null	null	4.0300665
VIM	null	null	null	4.0232286
PTPN7	null	null	null	4.0149183
RGS18	null	null	null	4.010444
C76566	null	null	null	4.0095406
C1GALT1	null	null	null	4.0062065
PRKCD	null	null	null	3.9941022
GUSB	null	null	null	3.9888122
FRAS1	null	null	null	3.9867704
PYCARD	null	null	null	3.9851263
4432409M07RIK	null	null	null	3.979418
ANGPT4	null	null	null	3.9703212
P2RX7	null	null	null	3.968703
SDCBP2	null	null	null	3.9686472
SEC24D	null	null	null	3.9670672
DPYSL2	null	null	null	3.9498496
ADM	null	null	null	3.945038
HSPB7	null	null	null	3.9403646
PTGER2	null	null	null	3.9375324
PDK3	null	null	null	3.913854
SH3BGRL	null	null	null	3.9036884
AKAP2	null	null	null	3.8956318
RND1	null	null	null	3.886838
COL6A3	null	null	null	3.8795426
GAS5	null	null	null	3.8779907
CCIN	null	null	null	3.8744397
ABCA6	null	null	null	3.8702455
ASAHL	null	null	null	3.8687046
AI840980	null	null	null	3.863873
JUND1	null	null	null	3.857231
GLT8D1	null	null	null	3.8529973
5330426P16RIK	null	null	null	3.8493292
GPX1	null	null	null	3.8481643
NDRG2	null	null	null	3.8473463
MDFIC	null	null	null	3.8466167
MYO9B	null	null	null	3.8464537
PLXNA4	null	null	null	3.8452363
GPC1	null	null	null	3.8440187
FBXO21	null	null	null	3.8260913
MAN2B1	null	null	null	3.822196
RGS14	null	null	null	3.8178198
KNTC2	null	null	null	3.813762
TTC7A	null	null	null	3.8124096
NDRG1	null	null	null	3.8069212
1810057C19RIK	null	null	null	3.8022473
CLEC4A3	null	null	null	3.8022292
RASGRP4	null	null	null	3.8012505
SGCD	null	null	null	3.7947571
AI597013	null	null	null	3.7918422
C030038J10RIK	null	null	null	3.7852638
4632417K18RIK	null	null	null	3.7699652
SVEP1	null	null	null	3.7698243
TBC1D10C	null	null	null	3.7689292
6430706D22RIK	null	null	null	3.7627563
RAB11FIP5	null	null	null	3.759365
PIK3CD	null	null	null	3.7529466
TNFRSF11B	null	null	null	3.7528272
COLEC11	null	null	null	3.7512555
AI607873	null	null	null	3.7488778
TUSC5	null	null	null	3.7413688
TIMP2	null	null	null	3.7395499
CD53	null	null	null	3.7307205
LHFPL4	null	null	null	3.7303362
FGF2	null	null	null	3.7179651
P2RY6	null	null	null	3.7145054
CSF1	null	null	null	3.7142932
IRF5	null	null	null	3.7131295
LRRK1	null	null	null	3.712806
G630064H08RIK	null	null	null	3.7053757
CACNA1G	null	null	null	3.6987429
DNAJB13	null	null	null	3.6960783
CHRM4	null	null	null	3.6945238
MERTK	null	null	null	3.6898744
STC2	null	null	null	3.6692681
RASSF4	null	null	null	3.6686916
9630054F20RIK	null	null	null	3.6641157
BC032204	null	null	null	3.6589022
CYP27A1	null	null	null	3.6528678
CLIC4	null	null	null	3.6507642
ANXA5	null	null	null	3.6506956
LOC433886	null	null	null	3.6446495
TDH	null	null	null	3.6439798
STARD8	null	null	null	3.6309915
SLC41A3	null	null	null	3.6194706
1500005A01RIK	null	null	null	3.615413
HIP1	null	null	null	3.6139197
HM13	null	null	null	3.6136963
TRIM16	null	null	null	3.6090953
NME4	null	null	null	3.6061885
SLC43A3	null	null	null	3.6019511
B430218L07RIK	null	null	null	3.597067
C1QA	null	null	null	3.5957313
SUFU	null	null	null	3.5922508
4632428N05RIK	null	null	null	3.5851324
PRTN3	null	null	null	3.5829577
ITGA9	null	null	null	3.581113
NFYA	null	null	null	3.5753913
CRTAP	null	null	null	3.5731504
NCOR2	null	null	null	3.566465
FZD4	null	null	null	3.5658953
HIVEP2	null	null	null	3.5657248
4732482E20RIK	null	null	null	3.5653384
2810003C17RIK	null	null	null	3.564496
4930483J18RIK	null	null	null	3.5579362
DOK1	null	null	null	3.5351355
ISLR	null	null	null	3.5330706
C030003D03RIK	null	null	null	3.5261657
1700093E07RIK	null	null	null	3.5206213
ANKK1	null	null	null	3.5205226
THSD6	null	null	null	3.5190125
IFNGR2	null	null	null	3.512632
1700023L04RIK	null	null	null	3.5094483
COBLL1	null	null	null	3.5005858
D9UCLA1	null	null	null	3.4912632
IQGAP1	null	null	null	3.490629
1500041B16RIK	null	null	null	3.4896116
SOCS3	null	null	null	3.4891045
FGR	null	null	null	3.4838407
EIF4A2	null	null	null	3.483336
TMEM35	null	null	null	3.483005
UCHL1	null	null	null	3.4766376
KLHL1	null	null	null	3.4752188
2210011C24RIK	null	null	null	3.4749737
PPIC	null	null	null	3.470496
MAP3K14	null	null	null	3.4688942
SLA	null	null	null	3.4685588
B430320C24RIK	null	null	null	3.4654005
RSN	null	null	null	3.4613914
1110014C03RIK	null	null	null	3.4564996
SPEER5-PS1	null	null	null	3.4551725
KCNK6	null	null	null	3.454661
INPP5D	null	null	null	3.4465492
9230105E05RIK	null	null	null	3.443129
2610028A01RIK	null	null	null	3.4425037
MST1R	null	null	null	3.441299
POU6F2	null	null	null	3.4329293
PROCR	null	null	null	3.4320412
MEG3	null	null	null	3.4314365
EPGN	null	null	null	3.426229
5530400B01RIK	null	null	null	3.4236832
1700016G05RIK	null	null	null	3.4221554
ACTN4	null	null	null	3.4211187
BPY2IP1	null	null	null	3.4193797
1110028A07RIK	null	null	null	3.4164927
RBM28	null	null	null	3.4130244
TLR6	null	null	null	3.4102201
UNC93B1	null	null	null	3.40899
GSS	null	null	null	3.4064088
FNBP1	null	null	null	3.4031608
DUSP1	null	null	null	3.3942142
1110034C04RIK	null	null	null	3.3905725
2310005P05RIK	null	null	null	3.3822193
RRBP1	null	null	null	3.3758755
HMOX1	null	null	null	3.3657563
CHGA	null	null	null	3.3544316
GPR133	null	null	null	3.349401
CPT1A	null	null	null	3.344009
1110033M05RIK	null	null	null	3.3411613
C3AR1	null	null	null	3.3397036
9330132E09RIK	null	null	null	3.3296564
2210402C18RIK	null	null	null	3.3284864
HSPA12B	null	null	null	3.3266308
IRF8	null	null	null	3.3228428
LGALS7	null	null	null	3.3224294
ARHGEF10	null	null	null	3.312465
SPON2	null	null	null	3.3029134
CD2	null	null	null	3.29935
FAM62A	null	null	null	3.2990112
RAC2	null	null	null	3.2917302
NFKBIE	null	null	null	3.2911444
PLP2	null	null	null	3.2846143
ZFP537	null	null	null	3.2840917
LY86	null	null	null	3.2771604
3300001G02RIK	null	null	null	3.276022
STAB1	null	null	null	3.267775
F10	null	null	null	3.264209
BMP2K	null	null	null	3.2615678
A630001G21RIK	null	null	null	3.2509024
5730521E12RIK	null	null	null	3.2422607
1600015H20RIK	null	null	null	3.241653
CTSH	null	null	null	3.239833
NEUROD2	null	null	null	3.237456
F630022B06RIK	null	null	null	3.229714
2210020M01RIK	null	null	null	3.2289677
PDE7A	null	null	null	3.226338
NEK9	null	null	null	3.2234256
GM368	null	null	null	3.2214882
H2-M3	null	null	null	3.2197683
COL5A1	null	null	null	3.2152321
C530009C10RIK	null	null	null	3.2071927
EPDR2	null	null	null	3.200858
SMO	null	null	null	3.1998265
HIC1	null	null	null	3.1938734
APOE	null	null	null	3.1926124
FES	null	null	null	3.1804614
PRSS12	null	null	null	3.1796968
RBM9	null	null	null	3.1742735
HAL	null	null	null	3.1726468
ZIC1	null	null	null	3.1645713
KIF12	null	null	null	3.1618557
SERPING1	null	null	null	3.1609464
CCL4	null	null	null	3.157331
SCRN1	null	null	null	3.156721
ICAM1	null	null	null	3.156282
PCSK5	null	null	null	3.1534216
ZSWIM6	null	null	null	3.1494417
SESN2	null	null	null	3.1482823
5133400D11RIK	null	null	null	3.1480336
PRSS11	null	null	null	3.1397915
SDPR	null	null	null	3.1386068
P2RY12	null	null	null	3.1337004
TLR9	null	null	null	3.131586
CCR5	null	null	null	3.1307147
ARHE	null	null	null	3.129802
ADAMTS10	null	null	null	3.1292224
4930506M07RIK	null	null	null	3.1246226
KCNE3	null	null	null	3.1243923
ZBTB38	null	null	null	3.1177669
MGI:1932093	null	null	null	3.1092458
1700019D03RIK	null	null	null	3.1009736
2410022L05RIK	null	null	null	3.0989053
CLEC2I	null	null	null	3.096503
WAS	null	null	null	3.0958965
CACNA1S	null	null	null	3.0924308
SAMHD1	null	null	null	3.0922406
SLFN2	null	null	null	3.0883253
MGI:1914962	null	null	null	3.083397
CMAH	null	null	null	3.0826633
PLEKHA2	null	null	null	3.0806615
FNDC3B	null	null	null	3.0732224
SESN3	null	null	null	3.070061
SERPINF1	null	null	null	3.0659676
LRMP	null	null	null	3.0627878
PKD2	null	null	null	3.057411
CSF1R	null	null	null	3.0469606
E130307J04RIK	null	null	null	3.046704
AK129018	null	null	null	3.045959
D930036F22RIK	null	null	null	3.0423548
1810015A11RIK	null	null	null	3.0423355
RASL11B	null	null	null	3.0387068
C430014M02RIK	null	null	null	3.0374818
DCLRE1C	null	null	null	3.037321
P2RY1	null	null	null	3.0239384
RGL1	null	null	null	3.02262
RASA4	null	null	null	3.021415
DNAJB4	null	null	null	3.0199997
CTSZ	null	null	null	3.0193691
SPG20	null	null	null	3.0176744
AW539457	null	null	null	3.011765
P4HB	null	null	null	3.0077715
MYRIP	null	null	null	3.0058174
HN1	null	null	null	3.000509
ACTG1	null	null	null	3.0004427
PLXNA3	null	null	null	2.9976175
MYADM	null	null	null	2.995736
AMHR2	null	null	null	2.991499
A430107O13RIK	null	null	null	2.98892
2610019P18RIK	null	null	null	2.987943
RPL14	null	null	null	2.9844508
IL6ST	null	null	null	2.9758043
BC048507	null	null	null	2.9752648
ICOSLG	null	null	null	2.974625
UBQLN2	null	null	null	2.9715466
4933425K02RIK	null	null	null	2.970377
SCARA3	null	null	null	2.9667215
ASPH	null	null	null	2.9633417
MGI:2450166	null	null	null	2.9615226
ASB4	null	null	null	2.95892
RNF12	null	null	null	2.9564319
SBF2	null	null	null	2.956175
LTB	null	null	null	2.9520257
FSCN3	null	null	null	2.9480846
DNAJC3	null	null	null	2.947128
OSMR	null	null	null	2.9428525
DHH	null	null	null	2.9374135
MILL2	null	null	null	2.9359148
SAMD10	null	null	null	2.9340603
B230208N19RIK	null	null	null	2.9313178
NUP98	null	null	null	2.9308677
C9ORF138	null	null	null	2.9296494
5330439J01RIK	null	null	null	2.921967
RHOC	null	null	null	2.9157767
1700094C09RIK	null	null	null	2.913316
EVC	null	null	null	2.9117324
RTN2	null	null	null	2.9108922
CARD11	null	null	null	2.9023876
LOC434222	null	null	null	2.8994784
SLC7A10	null	null	null	2.8977838
TSLP	null	null	null	2.89712
MARCH1	null	null	null	2.896648
TCRB-V13	null	null	null	2.895353
AA536743	null	null	null	2.8862593
CARD10	null	null	null	2.8861365
PLCD1	null	null	null	2.879213
SKIL	null	null	null	2.8767562
TLR2	null	null	null	2.8752127
CCRL1	null	null	null	2.8680005
MNT	null	null	null	2.8678095
ANTXR1	null	null	null	2.859028
OLFR909	null	null	null	2.8587544
LY6A	null	null	null	2.8566349
SNAP23	null	null	null	2.8506265
TSGA14	null	null	null	2.8491478
PCSK2	null	null	null	2.8485026
CPT1C	null	null	null	2.847876
1700024B07RIK	null	null	null	2.8460684
NBL1	null	null	null	2.8439882
FLNB	null	null	null	2.842544
STAT4	null	null	null	2.8417532
TEC	null	null	null	2.8397698
1700034O15RIK	null	null	null	2.8386064
AI132321	null	null	null	2.8358397
1700113H08RIK	null	null	null	2.8346057
2810474O19RIK	null	null	null	2.8320744
UBE2C	null	null	null	2.8299534
HEXA	null	null	null	2.828701
TCF20	null	null	null	2.8282964
UCP2	null	null	null	2.828021
ATRNL1	null	null	null	2.826912
AW490526	null	null	null	2.8210955
SPNB2	null	null	null	2.814544
SLC4A9	null	null	null	2.813871
MGI:1926002	null	null	null	2.8103259
KCNK13	null	null	null	2.8060496
2610027C15RIK	null	null	null	2.8039136
LTBP4	null	null	null	2.7939694
D430039N05RIK	null	null	null	2.7938905
RECQL	null	null	null	2.7882714
TIMD4	null	null	null	2.785628
MAN2B2	null	null	null	2.7784894
CDKN3	null	null	null	2.7782142
CHIC2	null	null	null	2.775427
TENC1	null	null	null	2.771759
UPF2	null	null	null	2.7671158
SASH1	null	null	null	2.7653368
LNPEP	null	null	null	2.765293
NFATC4	null	null	null	2.7613046
JUB	null	null	null	2.7610338
PF4	null	null	null	2.760946
2010110P09RIK	null	null	null	2.7525659
0610009L18RIK	null	null	null	2.75067
CEECAM1	null	null	null	2.7456682
1110007F12RIK	null	null	null	2.7456138
RPL27A	null	null	null	2.745176
PCDH19	null	null	null	2.7422469
PDIA5	null	null	null	2.741971
AW544981	null	null	null	2.7385979
WDR10	null	null	null	2.7383983
ATOH8	null	null	null	2.737434
2610208M17RIK	null	null	null	2.7291222
2810048G17RIK	null	null	null	2.7271411
PMAIP1	null	null	null	2.7270756
ZCWCC3	null	null	null	2.7257628
1600014E20RIK	null	null	null	2.722138
EPS15	null	null	null	2.7207284
LXN	null	null	null	2.7180595
AOC3	null	null	null	2.717778
CAMK1	null	null	null	2.714461
SLC25A25	null	null	null	2.711737
ARRDC3	null	null	null	2.7102668
LPGAT1	null	null	null	2.7091389
YPEL5	null	null	null	2.7023776
LRRC35	null	null	null	2.6998153
A230098A12RIK	null	null	null	2.6919706
1700001K19RIK	null	null	null	2.6904585
6330419J24RIK	null	null	null	2.6880903
PPP2R5C	null	null	null	2.6866264
0610006O14RIK	null	null	null	2.6862469
SPATS2	null	null	null	2.6836975
EBI3	null	null	null	2.681732
0610040B10RIK	null	null	null	2.6793559
BGN	null	null	null	2.678266
4933406J07RIK	null	null	null	2.676698
1700013B16RIK	null	null	null	2.6750832
ITSN1	null	null	null	2.6737108
LYL1	null	null	null	2.6736846
CLEC3B	null	null	null	2.6673164
BC024063	null	null	null	2.6663194
WNK1	null	null	null	2.6630852
PER3	null	null	null	2.660701
LMO4	null	null	null	2.6587977
CNOT6	null	null	null	2.6504836
9830160G03RIK	null	null	null	2.6493886
DAPP1	null	null	null	2.647661
ZFP618	null	null	null	2.645248
ZFP106	null	null	null	2.6447039
TFDP1	null	null	null	2.6438348
BB220380	null	null	null	2.6395109
TMEM23	null	null	null	2.636118
5730557B15RIK	null	null	null	2.631216
PRKCDBP	null	null	null	2.6284835
ZFP536	null	null	null	2.6276205
STAT6	null	null	null	2.627365
AW049332	null	null	null	2.6272488
LAMB2	null	null	null	2.6251569
LIMD1	null	null	null	2.6239734
GRN	null	null	null	2.622679
YWHAZ	null	null	null	2.617971
GVIN1	null	null	null	2.6149375
IL27	null	null	null	2.6145144
AW208599	null	null	null	2.6135528
CD3D	null	null	null	2.6118581
LRP1	null	null	null	2.609513
IGSF3	null	null	null	2.6084414
EFS	null	null	null	2.6029203
SSBP4	null	null	null	2.6023655
A630007B06RIK	null	null	null	2.6017673
NR5A2	null	null	null	2.5997548
STARD13	null	null	null	2.595242
1810010M01RIK	null	null	null	2.593909
9230115A19RIK	null	null	null	2.5938685
CCL17	null	null	null	2.593683
LBR	null	null	null	2.5912538
FCGRT	null	null	null	2.5799255
2610035D17RIK	null	null	null	2.5788379
2410015A16RIK	null	null	null	2.578488
HIST1H2AB	null	null	null	2.5781345
SDC3	null	null	null	2.5780938
IFI30	null	null	null	2.577377
RHOA	null	null	null	2.5772161
1700010M22RIK	null	null	null	2.5746253
CEBPD	null	null	null	2.5725129
TERT	null	null	null	2.5622144
CAI	null	null	null	2.5611987
MAP1LC3A	null	null	null	2.5575929
2310046G15RIK	null	null	null	2.5567238
E330036I19RIK	null	null	null	2.5558133
EDEM1	null	null	null	2.5488112
2010109A12RIK	null	null	null	2.5485141
HNRPC	null	null	null	2.5425649
GALGT1	null	null	null	2.541219
MGAT4A	null	null	null	2.540006
IQCD	null	null	null	2.536839
ARID5B	null	null	null	2.5363493
TNFRSF19L	null	null	null	2.5360494
4930486L24RIK	null	null	null	2.5294442
CNN2	null	null	null	2.5254707
DCN	null	null	null	2.5239284
1700019M22RIK	null	null	null	2.523139
PCSK1N	null	null	null	2.5214953
SYNPO	null	null	null	2.5086179
4930540L03RIK	null	null	null	2.5066674
EPC2	null	null	null	2.5046182
LOC279067	null	null	null	2.50243
E430036I04RIK	null	null	null	2.501903
COL6A2	null	null	null	2.4992201
FUBP1	null	null	null	2.4988544
VAV3	null	null	null	2.4968219
EPHA2	null	null	null	2.4958398
NFE2L2	null	null	null	2.4939551
1810048P08RIK	null	null	null	2.4937057
2810405K02RIK	null	null	null	2.4923244
FCGR3A	null	null	null	2.4844794
LATS2	null	null	null	2.4835176
ARSA	null	null	null	2.4795434
RBM15B	null	null	null	2.4788923
IKBKB	null	null	null	2.4788425
LRRC20	null	null	null	2.4769638
ABCB1B	null	null	null	2.474074
RAB6B	null	null	null	2.4687624
SCN7A	null	null	null	2.4626873
PDGFRA	null	null	null	2.4625864
KCTD10	null	null	null	2.4614878
ATP6V1E2	null	null	null	2.4585762
CDC42EP1	null	null	null	2.4582927
SART2	null	null	null	2.4549458
SMOC1	null	null	null	2.452746
CCL5	null	null	null	2.4514022
COL8A1	null	null	null	2.4513853
FGD2	null	null	null	2.4496975
CENPE	null	null	null	2.4465194
PABPC1	null	null	null	2.4456816
TRAM2	null	null	null	2.4435291
TMEM45B	null	null	null	2.441257
HMX3	null	null	null	2.439967
GP1BB	null	null	null	2.4394176
SPN	null	null	null	2.4392493
BC058638	null	null	null	2.4370623
PSTPIP1	null	null	null	2.4355264
HAPLN3	null	null	null	2.4340646
NRAS	null	null	null	2.433466
TMCC3	null	null	null	2.4332128
MUC20	null	null	null	2.431021
0610025L06RIK	null	null	null	2.4292998
2610024E20RIK	null	null	null	2.42882
ENC1	null	null	null	2.4276001
AW112037	null	null	null	2.4245152
CD59A	null	null	null	2.4189634
FKBP1B	null	null	null	2.41883
CD109	null	null	null	2.4183557
PPP1R12C	null	null	null	2.4132228
NXPH3	null	null	null	2.399489
AADACL1	null	null	null	2.3932726
TDP1	null	null	null	2.3924348
BAIAP1	null	null	null	2.391929
NFATC1	null	null	null	2.3900142
ADRB1	null	null	null	2.3891788
PLAT	null	null	null	2.3888898
4930523C11RIK	null	null	null	2.3870807
1810008K03RIK	null	null	null	2.383689
BC027663	null	null	null	2.3820848
IFITM3	null	null	null	2.3799772
4933415A04RIK	null	null	null	2.3798144
PTCH2	null	null	null	2.379788
SEPT2	null	null	null	2.3792083
TRERF1	null	null	null	2.3780236
CD209B	null	null	null	2.3772595
SH3D19	null	null	null	2.3765686
1700095G12RIK	null	null	null	2.3765612
HMGA2	null	null	null	2.373708
1700071E18RIK	null	null	null	2.3734822
GSDMDC1	null	null	null	2.3719492
BNC1	null	null	null	2.371929
GRB2	null	null	null	2.3689697
B430105G09RIK	null	null	null	2.366135
TPARL	null	null	null	2.361654
2810004A10RIK	null	null	null	2.3612485
MAFF	null	null	null	2.3612244
1700030B17RIK	null	null	null	2.3598866
1700029F12RIK	null	null	null	2.3566697
PHC3	null	null	null	2.3554218
ZDHHC19	null	null	null	2.3529243
FEM1C	null	null	null	2.3527248
GATM	null	null	null	2.3483994
ZDHHC1	null	null	null	2.3453186
TRA1	null	null	null	2.3429906
SIT1	null	null	null	2.3378806
HIST1H1B	null	null	null	2.3376842
KCNE4	null	null	null	2.3365526
ALDH1A3	null	null	null	2.334243
PLK3	null	null	null	2.3312922
2810043G13RIK	null	null	null	2.3309827
CLIC1	null	null	null	2.328027
AI313915	null	null	null	2.3199682
LRG1	null	null	null	2.3134193
B930096L08RIK	null	null	null	2.3129346
4930558C23RIK	null	null	null	2.3124454
4930511I11RIK	null	null	null	2.3124099
1700090G07RIK	null	null	null	2.3098366
VKORC1	null	null	null	2.3077953
CCPG1	null	null	null	2.3050978
EXT1	null	null	null	2.3049893
PTPRB	null	null	null	2.3047996
GRIFIN	null	null	null	2.3045926
SLC22A2	null	null	null	2.304588
CD81	null	null	null	2.304251
KLHL6	null	null	null	2.3032534
SRI	null	null	null	2.3032243
DFY	null	null	null	2.3028111
6530401C20RIK	null	null	null	2.3007607
UBD	null	null	null	2.3001752
PERQ1	null	null	null	2.299963
BCAR3	null	null	null	2.297687
BMP6	null	null	null	2.297011
TM4SF1	null	null	null	2.29049
STK10	null	null	null	2.2903967
CREB3L4	null	null	null	2.2870746
LOC232680	null	null	null	2.286484
TJP2	null	null	null	2.2851226
B4GALT1	null	null	null	2.2840276
CD5	null	null	null	2.280553
AI449441	null	null	null	2.27909
MGI:1929253	null	null	null	2.2767735
FMO2	null	null	null	2.2742658
SLA2	null	null	null	2.27244
ASGR2	null	null	null	2.269841
SNAI1	null	null	null	2.269674
2610039C10RIK	null	null	null	2.2663054
MGI:1915044	null	null	null	2.2653623
1700120K04RIK	null	null	null	2.2618616
4930583C14RIK	null	null	null	2.2601254
EXPI	null	null	null	2.259964
LGR6	null	null	null	2.2554457
APLN	null	null	null	2.253165
CDKL2	null	null	null	2.2523756
UBR1	null	null	null	2.2511938
PRAP1	null	null	null	2.2486722
MGI:1915176	null	null	null	2.2469246
NR1I3	null	null	null	2.2450898
IGFBP4	null	null	null	2.2425547
1810037C20RIK	null	null	null	2.2425177
4732418C07RIK	null	null	null	2.241284
FOXP1	null	null	null	2.240636
PMFBP1	null	null	null	2.2399442
KCNN4	null	null	null	2.2350292
GAN	null	null	null	2.234301
AMMECR1	null	null	null	2.2336566
TRPV4	null	null	null	2.233155
TBX21	null	null	null	2.2317805
SERPINA3C	null	null	null	2.2303076
SLC12A6	null	null	null	2.2293775
ZFP287	null	null	null	2.2290053
PGM2L1	null	null	null	2.2278626
PGM3	null	null	null	2.227211
IQSEC1	null	null	null	2.2265203
SLC7A7	null	null	null	2.226225
A230042K10RIK	null	null	null	2.2260218
SH3BP1	null	null	null	2.2244594
ST6GAL1	null	null	null	2.2243326
ZFP207	null	null	null	2.2241793
MGI:1929713	null	null	null	2.222721
PANX1	null	null	null	2.2210574
TMEM7	null	null	null	2.2203805
ZFHX1B	null	null	null	2.220077
NEU3	null	null	null	2.2197819
KCNC3	null	null	null	2.2141502
2810489O06RIK	null	null	null	2.2077615
TNP1	null	null	null	2.2075508
PVRL3	null	null	null	2.2054532
STK17B	null	null	null	2.2051284
CD151	null	null	null	2.199829
NUDT16	null	null	null	2.1977239
4933428I03RIK	null	null	null	2.197566
TFPI	null	null	null	2.197476
PRNP	null	null	null	2.1934931
TWSG1	null	null	null	2.1932728
SULT4A1	null	null	null	2.1921833
D1ERTD161E	null	null	null	2.1915863
CTSF	null	null	null	2.1911135
SIGLEC10	null	null	null	2.1904001
AMAC1	null	null	null	2.1892998
PFKFB3	null	null	null	2.1891499
ENPP3	null	null	null	2.1886897
PLAGL1	null	null	null	2.1879354
FGF1	null	null	null	2.187457
4933411K16RIK	null	null	null	2.1839764
A230046K03RIK	null	null	null	2.17812
CETN1	null	null	null	2.175307
ARL12	null	null	null	2.1749802
SLC22A3	null	null	null	2.1745496
GMIP	null	null	null	2.1742399
1810054O13RIK	null	null	null	2.1716547
CD9	null	null	null	2.1658442
ARID2	null	null	null	2.1656213
DUSP10	null	null	null	2.1624205
LOC435366	null	null	null	2.1612003
ELL	null	null	null	2.1583364
ADAT1	null	null	null	2.152376
1700011F03RIK	null	null	null	2.150101
ZCCHC3	null	null	null	2.1486285
MGI:1920480	null	null	null	2.143426
MMRN2	null	null	null	2.140358
2600009P04RIK	null	null	null	2.1369953
SCARB2	null	null	null	2.1362293
SMAD7	null	null	null	2.1357932
GPX3	null	null	null	2.135756
TUBB6	null	null	null	2.1344156
1190003M12RIK	null	null	null	2.134169
MAN2A1	null	null	null	2.133584
MAF	null	null	null	2.1290848
ANKRD35	null	null	null	2.1284187
1200009F10RIK	null	null	null	2.1261194
RAB15	null	null	null	2.1245852
MSLN	null	null	null	2.1213925
TCIRG1	null	null	null	2.120647
2010109K11RIK	null	null	null	2.118619
1700020C07RIK	null	null	null	2.1164534
COX6A2	null	null	null	2.1161346
IL27RA	null	null	null	2.115784
TBC1D16	null	null	null	2.113722
CANT1	null	null	null	2.113321
E130304I02RIK	null	null	null	2.1123753
D030068L24RIK	null	null	null	2.1093793
5830482F20RIK	null	null	null	2.1089303
LRCH4	null	null	null	2.1082768
EVER1	null	null	null	2.1079705
AI604832	null	null	null	2.1058707
AK5	null	null	null	2.1046329
1810055G02RIK	null	null	null	2.1036723
POLE3	null	null	null	2.1021864
4930572D21RIK	null	null	null	2.1018627
SGOL1	null	null	null	2.101636
SOX7	null	null	null	2.0990798
1700001F04RIK	null	null	null	2.0980945
MGI:2429944	null	null	null	2.0964208
A230053A07RIK	null	null	null	2.0957394
2410008K03RIK	null	null	null	2.0952709
RBL1	null	null	null	2.0933645
BTG2	null	null	null	2.092189
BC025600	null	null	null	2.0918846
HILS1	null	null	null	2.0916686
DSCR6	null	null	null	2.0915031
FMOD	null	null	null	2.0914173
FKBP7	null	null	null	2.0903363
4930404H21RIK	null	null	null	2.0899696
VEGF	null	null	null	2.088094
GJA5	null	null	null	2.0869207
RB1CC1	null	null	null	2.0868936
UAP1L1	null	null	null	2.0859792
IQCF1	null	null	null	2.085207
1700019N19RIK	null	null	null	2.0840573
BC003236	null	null	null	2.0836074
4732481H14RIK	null	null	null	2.0807276
PUNC	null	null	null	2.0797713
NRP1	null	null	null	2.07563
SEC8L1	null	null	null	2.07339
4933425F03RIK	null	null	null	2.0712478
1110032E23RIK	null	null	null	2.0671134
ZDHHC2	null	null	null	2.06698
ANXA8	null	null	null	2.0658264
PDLIM2	null	null	null	2.0640967
E130307C13	null	null	null	2.0634153
B230120H23RIK	null	null	null	2.0634146
ST6GALNAC5	null	null	null	2.0625565
HPS1	null	null	null	2.0575566
IRF2BP2	null	null	null	2.0547206
CTRL	null	null	null	2.0497296
5430431G03RIK	null	null	null	2.0493011
MAN1A	null	null	null	2.0480185
PPM1K	null	null	null	2.047125
DDX5	null	null	null	2.046518
FEV	null	null	null	2.0457864
A230052E19RIK	null	null	null	2.0455892
CBFA2T3H	null	null	null	2.0452921
1700029J11RIK	null	null	null	2.0433724
ARG1	null	null	null	2.0425265
HHEX	null	null	null	2.041876
CDCA8	null	null	null	2.0415745
LASS4	null	null	null	2.0404778
AF346502	null	null	null	2.0402713
LOC434070	null	null	null	2.0390856
ATP6AP2	null	null	null	2.0379353
AY074887	null	null	null	2.0368605
1110051M20RIK	null	null	null	2.0368042
9130008F23RIK	null	null	null	2.034656
SOCS1	null	null	null	2.0342748
AGTR1	null	null	null	2.032585
AGMAT	null	null	null	2.0278034
PITPNA	null	null	null	2.026116
DECR2	null	null	null	2.0243294
4930526D03RIK	null	null	null	2.0240328
ASCC3	null	null	null	2.021236
ANKRD9	null	null	null	2.0202103
RBM12	null	null	null	2.0189686
B130017I01RIK	null	null	null	2.0159442
B4GALT2	null	null	null	2.0115738
RBMS1	null	null	null	2.009249
MRPPLF4	null	null	null	2.0087833
VAT1	null	null	null	2.0080993
1700061J05RIK	null	null	null	2.007918
TRP53BP1	null	null	null	2.0058966
EGFL4	null	null	null	2.0051708
SPTLC2	null	null	null	2.0046518
PLOD2	null	null	null	2.0019407
PLVAP	null	null	null	1.9989547
1700023A16RIK	null	null	null	1.9964422
5730592L21RIK	null	null	null	1.9954778
CD34	null	null	null	1.9950135
CTGF	null	null	null	1.9941069
POLR3GL	null	null	null	1.9936166
9630025I21RIK	null	null	null	1.9935142
ZFP90	null	null	null	1.9886944
GBP5	null	null	null	1.9883623
CHRNB1	null	null	null	1.9879291
D13BWG1146E	null	null	null	1.9869294
HMGN3	null	null	null	1.9856248
ALX3	null	null	null	1.9820538
1200008N06RIK	null	null	null	1.9810663
TRIM29	null	null	null	1.9808611
EMR4	null	null	null	1.9798355
4933426L22RIK	null	null	null	1.9795512
YWHAH	null	null	null	1.9776821
1700026P10RIK	null	null	null	1.9776049
ZBTB26	null	null	null	1.9764751
MGI:2446326	null	null	null	1.974727
RNF152	null	null	null	1.9747267
TRIM24	null	null	null	1.9710997
AHI1	null	null	null	1.966762
ACTL7A	null	null	null	1.9655783
NODAL	null	null	null	1.9648826
QK	null	null	null	1.9626707
GM496	null	null	null	1.9619755
5730420B22RIK	null	null	null	1.9615451
1700001L05RIK	null	null	null	1.9614158
GM160	null	null	null	1.9607574
ADCY4	null	null	null	1.9597319
ARMET	null	null	null	1.9583803
IQCF5	null	null	null	1.9565198
IGSF4B	null	null	null	1.9557906
1700066J24RIK	null	null	null	1.9543962
FKHL18	null	null	null	1.953429
GABBR1	null	null	null	1.9531308
CCNB2	null	null	null	1.9518498
MRC2	null	null	null	1.9509176
CHST8	null	null	null	1.9500725
CSF2RB2	null	null	null	1.949686
6820424L24RIK	null	null	null	1.9489912
SLC4A7	null	null	null	1.944546
MGI:1917275	null	null	null	1.9424512
2310020A21RIK	null	null	null	1.9410012
BPIL3	null	null	null	1.9396163
CLGN	null	null	null	1.9390234
RFX1	null	null	null	1.9385233
MMP23	null	null	null	1.9379746
1700006H03RIK	null	null	null	1.9364502
TBC1D10A	null	null	null	1.936294
DISC1	null	null	null	1.9361886
3200002M19RIK	null	null	null	1.9358788
PRM2	null	null	null	1.9357722
TGFBR2	null	null	null	1.9327431
1700030E15RIK	null	null	null	1.9322073
1110065D03RIK	null	null	null	1.9293983
CDC42EP2	null	null	null	1.9293556
TXNDC4	null	null	null	1.9261858
ABHD8	null	null	null	1.9216843
1810031K02RIK	null	null	null	1.9196632
1700020D05RIK	null	null	null	1.9193805
CKLFSF2A	null	null	null	1.9179379
2310067E08RIK	null	null	null	1.9173884
1110020M19RIK	null	null	null	1.9173837
LMNA	null	null	null	1.9168631
FLT3L	null	null	null	1.9147848
STX1A	null	null	null	1.9137356
SPIC	null	null	null	1.9123396
2310008M10RIK	null	null	null	1.9122202
ESM1	null	null	null	1.911924
FABP9	null	null	null	1.9118
SPEER1-PS1	null	null	null	1.9115638
4933406E20RIK	null	null	null	1.9096512
BMS1L	null	null	null	1.9051809
1700013G24RIK	null	null	null	1.9038043
9130416N05RIK	null	null	null	1.9036778
EHD4	null	null	null	1.9006625
4921526K24RIK	null	null	null	1.8953927
DR1	null	null	null	1.8943168
4631422O05RIK	null	null	null	1.8942381
CXCL16	null	null	null	1.8931621
MGI:2149839	null	null	null	1.8919133
2610019F03RIK	null	null	null	1.891866
KIF2B	null	null	null	1.8907455
A130092J06RIK	null	null	null	1.890374
ATP2A1	null	null	null	1.8867062
2510001I10RIK	null	null	null	1.8833764
2410116G06RIK	null	null	null	1.8814789
1700023B23RIK	null	null	null	1.8806058
ADAR	null	null	null	1.8775818
SLC25A30	null	null	null	1.876488
CACNB3	null	null	null	1.876407
TRIM35	null	null	null	1.876286
GLIPR1	null	null	null	1.8755095
1700029I08RIK	null	null	null	1.8749623
DGKA	null	null	null	1.8734832
CYP46A1	null	null	null	1.8693765
AI316828	null	null	null	1.869122
GPM6A	null	null	null	1.868953
4930488P18RIK	null	null	null	1.8644582
1700001P01RIK	null	null	null	1.8585222
XPR1	null	null	null	1.857944
OASL2	null	null	null	1.8560078
GNG2	null	null	null	1.8538146
ADIPOQ	null	null	null	1.8535565
EXOSC9	null	null	null	1.8526844
BC003498	null	null	null	1.8501772
RRAS	null	null	null	1.8490968
HBEGF	null	null	null	1.8480244
2610307O08RIK	null	null	null	1.8480155
STAT3	null	null	null	1.8473698
SEMA3C	null	null	null	1.8459872
SULF1	null	null	null	1.8447335
HSPB9	null	null	null	1.8394072
5830416P10RIK	null	null	null	1.8360842
TNFRSF1A	null	null	null	1.8350112
TUFT1	null	null	null	1.8338387
AMOTL2	null	null	null	1.8326128
9330164H19RIK	null	null	null	1.8318665
NUMB	null	null	null	1.8290532
ZFP143	null	null	null	1.8268217
PTGDS2	null	null	null	1.8244723
G630055P03RIK	null	null	null	1.8220917
1600002K03RIK	null	null	null	1.8195817
AQP1	null	null	null	1.8195392
LEPREL2	null	null	null	1.8190725
CHTF18	null	null	null	1.8174746
GOLGA3	null	null	null	1.8168356
1700042G07RIK	null	null	null	1.8166933
HIST3H2A	null	null	null	1.8160089
GTF3C4	null	null	null	1.8128624
4933417C16RIK	null	null	null	1.8126246
CRB2	null	null	null	1.8113819
4933413B09RIK	null	null	null	1.810634
FBXO4	null	null	null	1.8083985
9930109F21	null	null	null	1.8072882
BC027342	null	null	null	1.8064878
ERN1	null	null	null	1.80588
D230014K01RIK	null	null	null	1.8054788
DBIL5	null	null	null	1.8032393
CST6	null	null	null	1.8009998
GPR81	null	null	null	1.7984796
TRIM8	null	null	null	1.7981365
1700015E13RIK	null	null	null	1.7950989
GUCA1B	null	null	null	1.7942618
1810011H11RIK	null	null	null	1.793051
1700019B01RIK	null	null	null	1.7918317
PROZ	null	null	null	1.7873228
PSAP	null	null	null	1.7854748
COX6B2	null	null	null	1.7846146
AW491445	null	null	null	1.7835541
FADS3	null	null	null	1.7808776
9030408N13RIK	null	null	null	1.7781483
MGI:1920603	null	null	null	1.7779205
LMNB1	null	null	null	1.7774076
GK-RS1	null	null	null	1.7760189
1700009N14RIK	null	null	null	1.7752612
BICC1	null	null	null	1.7743877
PTAR1	null	null	null	1.7725384
IPO4	null	null	null	1.7701461
SLC12A5	null	null	null	1.7689581
CFLAR	null	null	null	1.768842
1700025K23RIK	null	null	null	1.767228
RAC3	null	null	null	1.7656255
LDHC	null	null	null	1.7648993
PLK1	null	null	null	1.7630635
UPK3B	null	null	null	1.762864
BC054438	null	null	null	1.762534
4833432M17RIK	null	null	null	1.7616565
PRSS34	null	null	null	1.7616507
SLC9A9	null	null	null	1.7614855
NDP52	null	null	null	1.7605145
RGNEF	null	null	null	1.7600317
SULT1E1	null	null	null	1.7599306
0610006F02RIK	null	null	null	1.7589945
IVNS1ABP	null	null	null	1.7588334
ATP8B3	null	null	null	1.7579346
1700007K09RIK	null	null	null	1.7578666
CPNE8	null	null	null	1.7578343
A630019B22	null	null	null	1.757497
4921510H08RIK	null	null	null	1.7535956
4930503L19RIK	null	null	null	1.7481763
DDX17	null	null	null	1.7454194
1810006K23RIK	null	null	null	1.7402246
CBL	null	null	null	1.7394246
DLGAP3	null	null	null	1.7390566
SRF	null	null	null	1.7368946
IL18R1	null	null	null	1.7366443
1110014J01RIK	null	null	null	1.7357217
4933421I07RIK	null	null	null	1.7329851
1700019I23RIK	null	null	null	1.7323285
COL3A1	null	null	null	1.7317744
ZC3H7A	null	null	null	1.7294194
MBP	null	null	null	1.728905
EGFR	null	null	null	1.728477
CXCR3	null	null	null	1.7281244
FOXM1	null	null	null	1.7275112
TCP10C	null	null	null	1.7265285
DNMBP	null	null	null	1.7239498
GTF2A1LF	null	null	null	1.7237465
BACE2	null	null	null	1.7233423
DPP4	null	null	null	1.7229209
ELF4	null	null	null	1.7215544
ITGB5	null	null	null	1.7214316
4933421O10RIK	null	null	null	1.7190528
CEL	null	null	null	1.7188894
LRRN6D	null	null	null	1.7188658
MRGPRE	null	null	null	1.7187806
GM527	null	null	null	1.7143166
PGAM2	null	null	null	1.7140545
4930588N13RIK	null	null	null	1.710592
4933427G17RIK	null	null	null	1.7094707
USF2	null	null	null	1.7046268
RNF36	null	null	null	1.7018374
SH2BP1	null	null	null	1.7013878
4933400F01RIK	null	null	null	1.7009245
PRM1	null	null	null	1.6975917
MPP1	null	null	null	1.6969059
CTS7	null	null	null	1.6959946
HEY1	null	null	null	1.6958114
1700016M24RIK	null	null	null	1.6949104
GPR124	null	null	null	1.69382
BMP3	null	null	null	1.6894523
5330410G16RIK	null	null	null	1.6885979
C1R	null	null	null	1.6878834
PXT1	null	null	null	1.6875335
9830147J24RIK	null	null	null	1.6871564
GPC3	null	null	null	1.6866882
D14ERTD668E	null	null	null	1.6846334
MSR1	null	null	null	1.6836988
DAXX	null	null	null	1.6821367
NT5C2	null	null	null	1.68213
FKBP9	null	null	null	1.6819474
UVRAG	null	null	null	1.6813287
TAT	null	null	null	1.6811377
LASP1	null	null	null	1.6805047
ROPN1	null	null	null	1.6793507
PARG	null	null	null	1.6776057
B430119L13RIK	null	null	null	1.6762148
VEGFC	null	null	null	1.6747041
4933431N12RIK	null	null	null	1.6738563
BC049635	null	null	null	1.6729288
WASF2	null	null	null	1.6712604
VIT	null	null	null	1.6706395
WDR40A	null	null	null	1.6680342
4930511M18RIK	null	null	null	1.6664994
CCDC10	null	null	null	1.6661365
2610036F08RIK	null	null	null	1.6639271
AA536749	null	null	null	1.6629546
E130119H09RIK	null	null	null	1.661383
TNRC5	null	null	null	1.6611798
TLE6	null	null	null	1.6581874
KRTAP16-10	null	null	null	1.6577625
ST3GAL5	null	null	null	1.6558542
GLG1	null	null	null	1.6540776
RALBP1	null	null	null	1.6533757
CYLN2	null	null	null	1.6531414
LRP11	null	null	null	1.6528707
KIF3B	null	null	null	1.6517991
1700021F07RIK	null	null	null	1.6517174
D8ERTD594E	null	null	null	1.6510924
TINAGL	null	null	null	1.6505262
MGI:1928939	null	null	null	1.6494995
APBB1	null	null	null	1.6494294
OAZ3	null	null	null	1.6485238
1700108J01RIK	null	null	null	1.6478847
SSR3	null	null	null	1.6466311
E430026E19RIK	null	null	null	1.6460636
SERPINE2	null	null	null	1.6446594
SERTAD4	null	null	null	1.6425474
5730414C17RIK	null	null	null	1.6423243
SALL4	null	null	null	1.6419684
SLC9A6	null	null	null	1.6410508
IGK-V8	null	null	null	1.6408293
TUBA1	null	null	null	1.6406822
GNA15	null	null	null	1.6401355
ID3	null	null	null	1.6395501
ZFYVE20	null	null	null	1.6393485
BC023151	null	null	null	1.6393452
NOG	null	null	null	1.6383052
1700010D01RIK	null	null	null	1.6379975
GPR4	null	null	null	1.63737
BC018601	null	null	null	1.6368532
ZFP39	null	null	null	1.6357899
TUBB2	null	null	null	1.6336496
RTN4RL1	null	null	null	1.6327324
TMOD3	null	null	null	1.6320966
PDGFC	null	null	null	1.6320766
YPEL1	null	null	null	1.6305828
5033403D15RIK	null	null	null	1.6299562
SERF1A	null	null	null	1.6298426
SLK	null	null	null	1.6254842
BCL2L1	null	null	null	1.6250194
MKI67	null	null	null	1.6241846
BC023928	null	null	null	1.6224277
4933405K18RIK	null	null	null	1.6198182
TM9SF2	null	null	null	1.6177603
OLFR821	null	null	null	1.6169074
GUCY2C	null	null	null	1.6148822
C030002O17RIK	null	null	null	1.6138576
ZPBP2	null	null	null	1.6110953
B430203M17RIK	null	null	null	1.6103911
NR1D2	null	null	null	1.6099701
BC023892	null	null	null	1.6069039
CD7	null	null	null	1.6044102
AIF1	null	null	null	1.6026915
SLC14A1	null	null	null	1.6026206
6130401J04RIK	null	null	null	1.602197
AKP2	null	null	null	1.6012831
S100A8	null	null	null	1.6003877
2610024B07RIK	null	null	null	1.597957
SH3TC2	null	null	null	1.5964721
1700021C14RIK	null	null	null	1.5963166
SERTAD2	null	null	null	1.5944673
CARD4	null	null	null	1.5942755
AW212607	null	null	null	1.5936693
FBXW17	null	null	null	1.5929723
PKNOX1	null	null	null	1.5919923
SLAMF9	null	null	null	1.5893997
4631422C13RIK	null	null	null	1.5863235
KIF20A	null	null	null	1.5855061
MGI:2674071	null	null	null	1.5847523
OLFR1030	null	null	null	1.5844498
DIAPH1	null	null	null	1.584082
HERC1	null	null	null	1.5833557
VWF	null	null	null	1.5825453
LUM	null	null	null	1.5824413
RLF	null	null	null	1.5812266
REST	null	null	null	1.5807214
SOCS2	null	null	null	1.5798806
D8ERTD457E	null	null	null	1.57899
KRT2-7	null	null	null	1.5762959
1700013E18RIK	null	null	null	1.5762196
HPCAL1	null	null	null	1.5740646
ADH4	null	null	null	1.574032
AKAP11	null	null	null	1.573725
PTK2B	null	null	null	1.5722562
2310009E04RIK	null	null	null	1.5715758
LRFN3	null	null	null	1.5709021
COPG2	null	null	null	1.5704119
FTSJ3	null	null	null	1.5663887
4930519N13RIK	null	null	null	1.5655801
1700024P04RIK	null	null	null	1.5649829
PARVA	null	null	null	1.5645717
PCNT2	null	null	null	1.5639714
2810459M11RIK	null	null	null	1.5638807
HCLS1	null	null	null	1.5616772
PTGFRN	null	null	null	1.5613307
SEC15L2	null	null	null	1.5590142
S100A3	null	null	null	1.5586798
VPS13B	null	null	null	1.5583371
RFX2	null	null	null	1.5564711
PPM1J	null	null	null	1.5563455
ZBTB10	null	null	null	1.5556734
ACTL7B	null	null	null	1.55064
CLDN15	null	null	null	1.5500076
4932416A11RIK	null	null	null	1.5496103
MAPRE1	null	null	null	1.5475265
GCM2	null	null	null	1.5474473
SLC2A10	null	null	null	1.5447124
BC034097	null	null	null	1.5447085
NUSAP1	null	null	null	1.5434763
4931406H21RIK	null	null	null	1.5434102
TBX18	null	null	null	1.5431455
CXCL9	null	null	null	1.542968
6030419C18RIK	null	null	null	1.54217
GAS6	null	null	null	1.538977
ATP7A	null	null	null	1.5388943
FKBP14	null	null	null	1.5376631
1700025G04RIK	null	null	null	1.5366746
RPS6KA4	null	null	null	1.535973
SPATA4	null	null	null	1.5336199
LYNX1	null	null	null	1.5333984
SLC5A3	null	null	null	1.5332361
POP1	null	null	null	1.5331942
1110025F24RIK	null	null	null	1.5320525
1700029P11RIK	null	null	null	1.531515
4930442L21RIK	null	null	null	1.5286502
4930563D23RIK	null	null	null	1.5280757
B130005I07RIK	null	null	null	1.5237418
PRKAB2	null	null	null	1.5221052
5430400N05RIK	null	null	null	1.520581
3110041P15RIK	null	null	null	1.5198395
CST3	null	null	null	1.5194709
RPS3A	null	null	null	1.5186327
ABI3	null	null	null	1.5166748
VMD2L1	null	null	null	1.5165291
SDC2	null	null	null	1.5159274
LOC385154	null	null	null	1.5157945
C6	null	null	null	1.5147177
MGI:2183426	null	null	null	1.514591
1700055M20RIK	null	null	null	1.5138013
DRD1IP	null	null	null	1.51114
5830417I10RIK	null	null	null	1.5074452
C530028I08RIK	null	null	null	1.5071591
CXORF27	null	null	null	1.505046
GLIS2	null	null	null	1.5047947
ETS1	null	null	null	1.5042764
TMEM46	null	null	null	1.5040447
2310079F23RIK	null	null	null	1.5003117
PCBD1	null	null	null	1.4986184
GPR125	null	null	null	1.4981077
1190002F15RIK	null	null	null	1.4975839
MTHFR	null	null	null	1.4975079
4833427B12RIK	null	null	null	1.4969927
1700008P20RIK	null	null	null	1.4967889
PKD1	null	null	null	1.4960463
NOTCH2	null	null	null	1.4955691
TEX101	null	null	null	1.4953963
5730454B08RIK	null	null	null	1.4944332
ADAMTS1	null	null	null	1.49401
9330140K16RIK	null	null	null	1.4938225
4933430F08RIK	null	null	null	1.492396
SHCBP1	null	null	null	1.4898782
SLC1A3	null	null	null	1.4881122
TRADD	null	null	null	1.4874895
GAB3	null	null	null	1.4865808
EDG1	null	null	null	1.4863509
FPGT	null	null	null	1.4861146
CD14	null	null	null	1.4859661
COLEC12	null	null	null	1.4844855
C230052I12RIK	null	null	null	1.4827784
LDHAL6B	null	null	null	1.4817729
PIK3CG	null	null	null	1.4815329
GLT25D1	null	null	null	1.4814122
E230015L20RIK	null	null	null	1.4812133
1700011E24RIK	null	null	null	1.4783734
AA415817	null	null	null	1.477916
ITGB1	null	null	null	1.4763294
INSIG2	null	null	null	1.474693
4631402N15RIK	null	null	null	1.473809
2310021H06RIK	null	null	null	1.4719532
GNAI1	null	null	null	1.4699667
TRAM1	null	null	null	1.4697099
GNG10	null	null	null	1.4682583
MARVELD1	null	null	null	1.4663837
CXORF17	null	null	null	1.4660997
PAMCI	null	null	null	1.4602052
BANK1	null	null	null	1.4600422
CD1D1	null	null	null	1.4595793
EHD1	null	null	null	1.4592704
1700123K08RIK	null	null	null	1.4572712
MS4A4B	null	null	null	1.4567786
ZBTB3	null	null	null	1.456434
TMED9	null	null	null	1.4550151
ASPN	null	null	null	1.454038
SAA2	null	null	null	1.4517219
CARD14	null	null	null	1.4510497
HNRPF	null	null	null	1.4481268
ZFP369	null	null	null	1.4470359
POPDC2	null	null	null	1.4465814
PHF11	null	null	null	1.4460605
AW046014	null	null	null	1.4454238
3000004N20RIK	null	null	null	1.444349
CALU	null	null	null	1.4425337
BCL2	null	null	null	1.4407456
ARID1B	null	null	null	1.4403161
ACE	null	null	null	1.4402636
H2AFY2	null	null	null	1.4353613
PRH1	null	null	null	1.4340118
PRDM2	null	null	null	1.4339929
SDC4	null	null	null	1.4337178
WARS2	null	null	null	1.4324311
KLRB1A	null	null	null	1.4323283
1700109H08RIK	null	null	null	1.4297433
AMICA1	null	null	null	1.4284866
4922502D21RIK	null	null	null	1.4277418
D630042P16RIK	null	null	null	1.4268718
SEC23IP	null	null	null	1.4267167
2900092E17RIK	null	null	null	1.4249319
LOC434495	null	null	null	1.4246451
TRP73	null	null	null	1.4231269
ELN	null	null	null	1.4217576
STK4	null	null	null	1.4205943
DDX19B	null	null	null	1.4198962
COL15A1	null	null	null	1.4156233
2410014A08RIK	null	null	null	1.4151373
ANTXR2	null	null	null	1.4148117
AI481772	null	null	null	1.4136244
XPO1	null	null	null	1.4125896
LOC382695	null	null	null	1.4114404
FBXW8	null	null	null	1.4109102
STS	null	null	null	1.4108207
CALR	null	null	null	1.4102498
STK22S1	null	null	null	1.4099704
GPR109B	null	null	null	1.4093121
BARHL1	null	null	null	1.4092627
NOL5	null	null	null	1.4080858
BCORL1	null	null	null	1.4077306
AW146020	null	null	null	1.4075305
ZFP574	null	null	null	1.4069573
IFNGR1	null	null	null	1.4067085
TNFRSF17	null	null	null	1.4061679
MMP2	null	null	null	1.4058696
ATF7IP	null	null	null	1.4036297
CAV2	null	null	null	1.4034207
HRG	null	null	null	1.4032899
CCHCR1	null	null	null	1.4032352
REXO1	null	null	null	1.4031448
PTPN1	null	null	null	1.4030831
CYP17A1	null	null	null	1.4020251
D930001I22RIK	null	null	null	1.400915
2810453I06RIK	null	null	null	1.3992254
GPRC5A	null	null	null	1.398346
INMT	null	null	null	1.3957034
HMGA1	null	null	null	1.3948449
PIM3	null	null	null	1.3940344
BC019206	null	null	null	1.3920785
D3ERTD300E	null	null	null	1.3915027
LOC209387	null	null	null	1.3898263
1190002A17RIK	null	null	null	1.3874743
SARA1	null	null	null	1.3858343
HERPUD1	null	null	null	1.3857123
MS4A4D	null	null	null	1.385226
IL31RA	null	null	null	1.3841493
LOC380809	null	null	null	1.3823276
ADCY6	null	null	null	1.3819642
1700006D24RIK	null	null	null	1.3804668
VCAM1	null	null	null	1.3786771
2700049P18RIK	null	null	null	1.3781173
4933433K01RIK	null	null	null	1.3772446
3010021M21RIK	null	null	null	1.3770628
FLRT2	null	null	null	1.375528
OAS1F	null	null	null	1.375446
PIAS1	null	null	null	1.3754352
PAFAH1B1	null	null	null	1.3743372
UBE2R2	null	null	null	1.3742363
ZFP36	null	null	null	1.3740845
A630055G03RIK	null	null	null	1.3718299
LFNG	null	null	null	1.3697255
TCE4	null	null	null	1.368117
D030011O10RIK	null	null	null	1.3675393
1700019A02RIK	null	null	null	1.363889
GPX4	null	null	null	1.3621598
FBXO46	null	null	null	1.3615284
EFNB1	null	null	null	1.3602936
DNAJB6	null	null	null	1.3588115
COX8C	null	null	null	1.3584564
1700012A03RIK	null	null	null	1.3570657
PLXNA1	null	null	null	1.3556174
EPS8L1	null	null	null	1.3543829
D19WSU12E	null	null	null	1.3543031
P2RY2	null	null	null	1.3541563
S100A10	null	null	null	1.3529949
CLN8	null	null	null	1.3524941
4833422F24RIK	null	null	null	1.3496857
1810013L24RIK	null	null	null	1.348986
CATNAL1	null	null	null	1.3485765
ZDHHC14	null	null	null	1.3484931
RIPK1	null	null	null	1.3483739
DAP	null	null	null	1.3416235
SFRP2	null	null	null	1.3406413
RIPK3	null	null	null	1.3397405
DNCLI2	null	null	null	1.3391702
ABCB4	null	null	null	1.338471
FMO3	null	null	null	1.3382497
AGTRAP	null	null	null	1.3375354
TRIM30	null	null	null	1.3349396
COMP	null	null	null	1.3347857
RAD51L1	null	null	null	1.3340546
GPR51	null	null	null	1.333953
ACTA1	null	null	null	1.3328485
CENPJ	null	null	null	1.332559
DIAP3	null	null	null	1.3324434
5930431H10	null	null	null	1.3313875
HDAC4	null	null	null	1.3302712
2610042L04RIK	null	null	null	1.3284795
EEF1B2	null	null	null	1.3284487
CSK	null	null	null	1.3282907
CDCA3	null	null	null	1.3245282
MAPRE2	null	null	null	1.3227664
D16ERTD472E	null	null	null	1.3208807
IGSF10	null	null	null	1.3206828
TMCC1	null	null	null	1.3199173
CHGB	null	null	null	1.31793
CNKSR3	null	null	null	1.3170577
AW210596	null	null	null	1.3147943
MRPS6	null	null	null	1.3132448
AP1G2	null	null	null	1.3117793
ANKRD17	null	null	null	1.3104571
2210023G05RIK	null	null	null	1.3091992
SMCX	null	null	null	1.3071523
WBSCR17	null	null	null	1.3071225
1300013B24RIK	null	null	null	1.3049259
CST13	null	null	null	1.3048491
OLFML2B	null	null	null	1.3039682
SULT5A1	null	null	null	1.3032594
GOLPH2	null	null	null	1.3030391
PSD	null	null	null	1.2969992
2900057D21RIK	null	null	null	1.2969275
RAPGEF6	null	null	null	1.2967033
EPN3	null	null	null	1.2965577
4930402H24RIK	null	null	null	1.2964585
1700041C02RIK	null	null	null	1.295273
CAPZA1	null	null	null	1.294489
WFS1	null	null	null	1.2914778
CDS2	null	null	null	1.2908133
PARP4	null	null	null	1.2896996
SLC39A6	null	null	null	1.2892518
BC024969	null	null	null	1.2882252
NR3C1	null	null	null	1.2864999
ZFP105	null	null	null	1.2851661
ANGPTL4	null	null	null	1.2836883
STEAP4	null	null	null	1.2827024
8430438D04RIK	null	null	null	1.2821367
BC026645	null	null	null	1.2814116
ARHGAP17	null	null	null	1.2764983
HRH3	null	null	null	1.275501
CXCL12	null	null	null	1.2748451
BC035954	null	null	null	1.2701925
AW125753	null	null	null	1.2694306
VMP	null	null	null	1.2691913
CPNE2	null	null	null	1.2684104
3830406C13RIK	null	null	null	1.2680722
MGI:1298390	null	null	null	1.2654612
G431001E03RIK	null	null	null	1.2654582
ASAH1	null	null	null	1.2633458
ODF1	null	null	null	1.2621866
PTPRK	null	null	null	1.2620883
POMC1	null	null	null	1.2609246
OPN3	null	null	null	1.2605425
1700034I23RIK	null	null	null	1.2600867
LAPTM4B	null	null	null	1.2559471
C330006D17RIK	null	null	null	1.2535833
GBP2	null	null	null	1.2517359
SPOCK2	null	null	null	1.2501514
4921505D17RIK	null	null	null	1.246968
STX3	null	null	null	1.2439675
POLD4	null	null	null	1.2435722
PYGB	null	null	null	1.2428323
CTDSP2	null	null	null	1.2405996
MANBA	null	null	null	1.2400266
SYTL2	null	null	null	1.2399011
LAMA4	null	null	null	1.2397507
REV1L	null	null	null	1.2396691
4631426J05RIK	null	null	null	1.2392492
B930062P21RIK	null	null	null	1.239161
SDK2	null	null	null	1.2366455
RPS21	null	null	null	1.2345953
ZFP87	null	null	null	1.2338458
KLRA1	null	null	null	1.2334042
KHSRP	null	null	null	1.2329934
NOTCH3	null	null	null	1.2327644
ARHGAP20	null	null	null	1.231313
RNF19	null	null	null	1.2290144
USP11	null	null	null	1.2272601
0610010F05RIK	null	null	null	1.2267759
4930553F24RIK	null	null	null	1.225134
B3GALT4	null	null	null	1.2230434
ZFP36L1	null	null	null	1.2226344
ST8SIA4	null	null	null	1.22251
MGI:1928940	null	null	null	1.2223637
USP25	null	null	null	1.2216794
EIF3S5	null	null	null	1.2204093
DNTT	null	null	null	1.2203728
SRGAP2	null	null	null	1.2202024
2810032E02RIK	null	null	null	1.2201654
4932442K08RIK	null	null	null	1.2184727
TTYH2	null	null	null	1.2171369
AF067063	null	null	null	1.2124704
MLZE	null	null	null	1.2112602
LOC245128	null	null	null	1.2102699
ATP6V1B2	null	null	null	1.2097722
PPHLN1	null	null	null	1.2086182
FGD3	null	null	null	1.2065809
ACTR2	null	null	null	1.2055665
CD1D2	null	null	null	1.2042608
CDC42EP3	null	null	null	1.203392
1500005P14RIK	null	null	null	1.2032896
ZFP75	null	null	null	1.2006925
CAMK2D	null	null	null	1.2003419
SF3A1	null	null	null	1.2002932
AI451006	null	null	null	1.2002419
CELSR2	null	null	null	1.1994755
TTC15	null	null	null	1.1976868
5830472F04RIK	null	null	null	1.1943785
HOMER3	null	null	null	1.1925974
MGI:1913996	null	null	null	1.1902118
TTC8	null	null	null	1.1901861
SVP2	null	null	null	1.1897111
1700022C02RIK	null	null	null	1.1890081
BB128963	null	null	null	1.1878433
ADA	null	null	null	1.1873637
1110020P09RIK	null	null	null	1.1870358
LOC434285	null	null	null	1.1862869
CANX	null	null	null	1.185456
CHEK2	null	null	null	1.1838737
6430526N21RIK	null	null	null	1.1833849
MGI:2686991	null	null	null	1.1818091
MSI1H	null	null	null	1.1792467
OSTM1	null	null	null	1.178313
PSMB9	null	null	null	1.1764544
RPS6KA3	null	null	null	1.1763555
MCM6	null	null	null	1.175849
RGS16	null	null	null	1.1728675
ALOX12P2	null	null	null	1.1728419
PLSCR3	null	null	null	1.1724344
NCB5OR	null	null	null	1.1720623
PPGB	null	null	null	1.1720337
PTPN6	null	null	null	1.1713358
PRKG1	null	null	null	1.1711694
A130022J15RIK	null	null	null	1.1694566
EXOSC10	null	null	null	1.1691302
IL1R1	null	null	null	1.1688036
6030423D04RIK	null	null	null	1.1678437
GLTSCR2	null	null	null	1.1672277
POLD1	null	null	null	1.1653292
OTOG	null	null	null	1.1652287
CENTD2	null	null	null	1.1647813
UHRF2	null	null	null	1.1642873
4931407G18RIK	null	null	null	1.1634185
SNX26	null	null	null	1.1627299
LRRC17	null	null	null	1.1626478
PITX3	null	null	null	1.1625406
B3GNT6	null	null	null	1.1601187
NDEL1	null	null	null	1.1589079
MMP14	null	null	null	1.158649
DDIT3	null	null	null	1.1583742
GPR65	null	null	null	1.1570997
KLK8	null	null	null	1.155536
CST9	null	null	null	1.1538953
MARCO	null	null	null	1.1525719
HSPA8	null	null	null	1.1503925
EGR1	null	null	null	1.145841
BC043118	null	null	null	1.1441478
SF3B2	null	null	null	1.1435896
TERF2	null	null	null	1.1427178
OGN	null	null	null	1.1403314
RAB35	null	null	null	1.1386716
PBK	null	null	null	1.1325502
PASK	null	null	null	1.1319218
VAMP8	null	null	null	1.1318086
RPP25	null	null	null	1.1304895
ZNF148	null	null	null	1.1301783
MFHAS1	null	null	null	1.1290953
D230004J03RIK	null	null	null	1.1281098
B230219D22RIK	null	null	null	1.1276764
MTMR11	null	null	null	1.1265138
PDE4B	null	null	null	1.1246096
MNAT1	null	null	null	1.1216857
OSBPL3	null	null	null	1.1210217
DERL3	null	null	null	1.1205004
D230002A01RIK	null	null	null	1.1195114
APAF1	null	null	null	1.1183213
KRTCAP2	null	null	null	1.1178318
MYO18A	null	null	null	1.1178205
MTNR1B	null	null	null	1.1155956
SORBS3	null	null	null	1.114026
KCNS3	null	null	null	1.1135347
RASIP1	null	null	null	1.1115619
5730409F24RIK	null	null	null	1.1101062
2310014H19RIK	null	null	null	1.109872
SCAMP2	null	null	null	1.109802
JAK3	null	null	null	1.1094099
ADAMTS16	null	null	null	1.1070741
NCOR1	null	null	null	1.1070733
ABCF1	null	null	null	1.105293
5730446D14RIK	null	null	null	1.1051598
5330401P04RIK	null	null	null	1.1040705
4632417N05RIK	null	null	null	1.1012287
AKR1B3	null	null	null	1.1008084
GALNTL2	null	null	null	1.0996667
DKKL1	null	null	null	1.0995035
3110049J23RIK	null	null	null	1.0983506
E130307J07RIK	null	null	null	1.0955213
PLEKHF1	null	null	null	1.0930629
LOC383189	null	null	null	1.0913973
LAT	null	null	null	1.0843691
9630042H07RIK	null	null	null	1.0815068
LRIG3	null	null	null	1.0814707
PPL	null	null	null	1.0801284
FLOT1	null	null	null	1.0787147
DHTKD1	null	null	null	1.0757357
SKIV2L2	null	null	null	1.0740762
MGI:1915033	null	null	null	1.0691516
PODXL	null	null	null	1.0682093
TIRAP	null	null	null	1.0670903
CDW92	null	null	null	1.0666808
IGK-V38	null	null	null	1.0652235
EDG5	null	null	null	1.0650717
2810046M22RIK	null	null	null	1.0643173
AP2A2	null	null	null	1.0641063
SEC31L1	null	null	null	1.0609893
PDGFD	null	null	null	1.060045
2700029E10RIK	null	null	null	1.0597689
RABL2A	null	null	null	1.0597451
6330583I20RIK	null	null	null	1.0586269
TBL1XR1	null	null	null	1.0583926
PAQR4	null	null	null	1.0579445
FGF11	null	null	null	1.057775
GLI3	null	null	null	1.0572706
ITGA5	null	null	null	1.056035
6330407G11RIK	null	null	null	1.0557978
NISCH	null	null	null	1.0543945
UBLE1A	null	null	null	1.0527298
MFSD1	null	null	null	1.0507405
CISH	null	null	null	1.0502042
BC010311	null	null	null	1.0474627
LGI2	null	null	null	1.0469624
5730407K14RIK	null	null	null	1.0442843
PRKAR1A	null	null	null	1.0424597
B3GALT3	null	null	null	1.0411799
NKG7	null	null	null	1.0365242
1110001M19RIK	null	null	null	1.035508
9130217G22RIK	null	null	null	1.0346831
ACTR3	null	null	null	1.033221
6430550H21RIK	null	null	null	1.028277
TRIM12	null	null	null	1.0279869
E030049G20RIK	null	null	null	1.0275578
1200015N20RIK	null	null	null	1.0275173
SLC38A1	null	null	null	1.0273249
4930469P12RIK	null	null	null	1.0258895
4921537D05RIK	null	null	null	1.0258573
PACS1	null	null	null	1.0256206
AGTPBP1	null	null	null	1.0252762
TREML1	null	null	null	1.0246125
KLK11	null	null	null	1.0236769
4930579G22RIK	null	null	null	1.0233516
4733401H21RIK	null	null	null	1.0226539
4921513D09RIK	null	null	null	1.022444
GDPD5	null	null	null	1.0224435
PELO	null	null	null	1.0222336
RNF103	null	null	null	1.0222056
CENTG3	null	null	null	1.0207623
D430043L16RIK	null	null	null	1.0187349
PON2	null	null	null	1.0177088
ARHGEF18	null	null	null	1.0176116
GRINA	null	null	null	1.0174576
PHACTR1	null	null	null	1.0165536
9430080K19RIK	null	null	null	1.0128679
GNPDA2	null	null	null	1.0125409
PLOD3	null	null	null	1.0108014
METAPL1	null	null	null	1.0086421
ANKRD27	null	null	null	1.0078351
4732415M23RIK	null	null	null	1.0064826
CUTL1	null	null	null	1.0055729
ANKRD12	null	null	null	1.0053796
EDNRB	null	null	null	1.0031539
1500031H01RIK	null	null	null	1.0022993
ACIN1	null	null	null	1.0009599
PPP1R3E	null	null	null	1.0000318
BC005662	null	null	null	0.9971317
CPNE3	null	null	null	0.9952792
HOXA2	null	null	null	0.99488384
NPR1	null	null	null	0.9946133
5033405K12RIK	null	null	null	0.99460214
1700049M11RIK	null	null	null	0.994347
CPNE5	null	null	null	0.9932458
C130036J11	null	null	null	0.99087083
1810008O21RIK	null	null	null	0.9908459
TBN	null	null	null	0.9907893
1700073E17RIK	null	null	null	0.9873623
HSPA12A	null	null	null	0.9846902
DOCK4	null	null	null	0.9827469
SVS5	null	null	null	0.98274064
CASP8	null	null	null	0.9814425
GPR30	null	null	null	0.98122954
LOC215714	null	null	null	0.9809814
MDM4	null	null	null	0.9809096
NR4A1	null	null	null	0.9793069
E2F6	null	null	null	0.97712857
ZFP212	null	null	null	0.97512126
LMAN1L	null	null	null	0.9732086
WDR48	null	null	null	0.972852
DEK	null	null	null	0.9703348
AUTS2	null	null	null	0.96966624
2810052M02RIK	null	null	null	0.9683899
SVS6	null	null	null	0.96626174
EDG3	null	null	null	0.9659558
CTPS	null	null	null	0.96438617
1700027M21RIK	null	null	null	0.9634965
SH3GL1	null	null	null	0.96211696
MOBK1B	null	null	null	0.9618295
2210417D09RIK	null	null	null	0.95793855
PIM1	null	null	null	0.9573616
IGHG	null	null	null	0.9555753
CATNB	null	null	null	0.95435107
ODC1	null	null	null	0.9510288
6530407C02RIK	null	null	null	0.94950926
3321401G04RIK	null	null	null	0.94894505
ZFYVE16	null	null	null	0.94811046
RHCG	null	null	null	0.9472051
2210418O10RIK	null	null	null	0.94489366
DNA2L	null	null	null	0.9440357
2610529C04RIK	null	null	null	0.9440097
MGI:3028594	null	null	null	0.942418
1810011O10RIK	null	null	null	0.94198734
ARHGEF12	null	null	null	0.94134
H47	null	null	null	0.9411035
PTPN11	null	null	null	0.9408194
H1FOO	null	null	null	0.9404691
PGF	null	null	null	0.9388851
MAPK9	null	null	null	0.938534
RARRES1	null	null	null	0.93724084
SLPI	null	null	null	0.9367034
CAPN1	null	null	null	0.9363924
RAP2IP	null	null	null	0.93595517
A930001N09RIK	null	null	null	0.93354553
AI851464	null	null	null	0.93278956
NFKBIA	null	null	null	0.9323856
2210403B10RIK	null	null	null	0.93138784
SERTAD1	null	null	null	0.92574185
RNASE6	null	null	null	0.9256608
SNTB1	null	null	null	0.92487806
PIGS	null	null	null	0.92253834
1810009A16RIK	null	null	null	0.921614
MYOM2	null	null	null	0.92077744
TNS	null	null	null	0.918728
SEPT4	null	null	null	0.91828287
9530051K01RIK	null	null	null	0.9181922
AP1S2	null	null	null	0.91770035
DEFB15	null	null	null	0.9169417
SLC4A1	null	null	null	0.9165321
SLC40A1	null	null	null	0.91583455
2600014C01RIK	null	null	null	0.91582537
DNAJC1	null	null	null	0.91462225
RNF150	null	null	null	0.9139038
9030409G11RIK	null	null	null	0.91347575
LGALS1	null	null	null	0.9119333
DOCK10	null	null	null	0.9117732
2900075A18RIK	null	null	null	0.9113974
DCTN5	null	null	null	0.9097864
AI114950	null	null	null	0.9093957
PCDHB21	null	null	null	0.908075
RHEBL1	null	null	null	0.90768266
NOVA1	null	null	null	0.905276
UPB1	null	null	null	0.9042217
PRR6	null	null	null	0.90365076
NDST2	null	null	null	0.9016708
4933424C13RIK	null	null	null	0.90025663
PPP1R14A	null	null	null	0.899412
5830427D03RIK	null	null	null	0.89788395
EHD2	null	null	null	0.89782083
SNX8	null	null	null	0.8951094
RBP7	null	null	null	0.89371914
ARF6	null	null	null	0.8932144
PTPRCAP	null	null	null	0.893103
GAS1	null	null	null	0.8915528
TNFRSF12A	null	null	null	0.89148843
MRPL54	null	null	null	0.8914024
GNB2L1	null	null	null	0.8901186
CARHSP1	null	null	null	0.88837343
ATXN7	null	null	null	0.88813233
SLC6A6	null	null	null	0.8864464
4632413K17RIK	null	null	null	0.8846535
BIRC2	null	null	null	0.88427305
ZMYND17	null	null	null	0.8810304
WDR37	null	null	null	0.8791968
1110063F24RIK	null	null	null	0.87805593
FBLN1	null	null	null	0.87678343
DCTN6	null	null	null	0.87468827
4921526G09RIK	null	null	null	0.87381274
BC019943	null	null	null	0.87352854
SLC39A10	null	null	null	0.8734991
9430071P14RIK	null	null	null	0.871577
ROCK1	null	null	null	0.87117326
AW112010	null	null	null	0.87040275
1300012G16RIK	null	null	null	0.8703101
E430029F06	null	null	null	0.86954606
VIPR1	null	null	null	0.8683838
RBBP6	null	null	null	0.867406
1700021P22RIK	null	null	null	0.86728996
9030607L17RIK	null	null	null	0.86686224
TLX1	null	null	null	0.8646841
EIF4B	null	null	null	0.8598248
UTS2R	null	null	null	0.85894775
EPC1	null	null	null	0.8588399
1600025M17RIK	null	null	null	0.8587676
[truncated: 5,093 more rows]
