# Supplementary material for: Network-based integration of molecular and physiological data elucidates regulatory mechanisms underlying adaptation to high-fat diet
Source: Genes Nutr. 2015 May 28;10(4):22. doi: 10.1007/s12263-015-0470-6 (PMC4446272; doi:10.1007/s12263-015-0470-6)
Supplement: Supplementary file 4 — Supplementary material 4 (ZIP 6984 kb) [file 12263_2015_470_MOESM4_ESM.zip › HF LF 12 w GSEA result/RECEPTOR_ACTIVITY.xls]

NAME	PROBE	GENE SYMBOL	GENE_TITLE	RANK IN GENE LIST	RANK METRIC SCORE	RUNNING ES	CORE ENRICHMENT
row_0	ITGAX	null	null	12	7.993923187255859	0.026976092	Yes
row_1	NR1D1	null	null	89	5.438882350921631	0.035570912	Yes
row_2	IL7R	null	null	99	5.294456958770752	0.05328607	Yes
row_3	ACVR1B	null	null	109	5.208848476409912	0.07069384	Yes
row_4	CLEC7A	null	null	121	5.093419075012207	0.08739944	Yes
row_5	IL10RA	null	null	174	4.693093299865723	0.09676922	Yes
row_6	LILRB4	null	null	236	4.33189058303833	0.103547305	Yes
row_7	IGSF6	null	null	240	4.319104194641113	0.118623614	Yes
row_8	LRRN2	null	null	244	4.2931671142578125	0.13360679	Yes
row_9	PVR	null	null	284	4.051138401031494	0.14254184	Yes
row_10	P2RX7	null	null	297	3.968703031539917	0.15506524	Yes
row_11	PTGER2	null	null	303	3.937532424926758	0.16848376	Yes
row_12	TNFRSF11B	null	null	341	3.7528271675109863	0.17663544	Yes
row_13	CHRM4	null	null	356	3.694523811340332	0.18788667	Yes
row_14	MERTK	null	null	357	3.6898744106292725	0.2011353	Yes
row_15	FZD4	null	null	384	3.5658953189849854	0.2101983	Yes
row_16	IFNGR2	null	null	395	3.512631893157959	0.22137189	Yes
row_17	MST1R	null	null	419	3.4412989616394043	0.23041911	Yes
row_18	PROCR	null	null	421	3.4320411682128906	0.24259812	Yes
row_19	RRBP1	null	null	437	3.375875473022461	0.25256136	Yes
row_20	GPR133	null	null	440	3.3494009971618652	0.26429975	Yes
row_21	C3AR1	null	null	443	3.3397035598754883	0.27600336	Yes
row_22	STAB1	null	null	459	3.267775058746338	0.28557846	Yes
row_23	SMO	null	null	476	3.19982647895813	0.2947657	Yes
row_24	ICAM1	null	null	488	3.1562819480895996	0.30451596	Yes
row_25	CCR5	null	null	497	3.1307146549224854	0.31460598	Yes
row_26	CSF1R	null	null	519	3.0469605922698975	0.32252505	Yes
row_27	P2RY1	null	null	527	3.0239384174346924	0.33237556	Yes
row_28	AMHR2	null	null	540	2.9914989471435547	0.34139028	Yes
row_29	IL6ST	null	null	544	2.975804328918457	0.3516434	Yes
row_30	SCARA3	null	null	549	2.966721534729004	0.3617201	Yes
row_31	OSMR	null	null	558	2.94285249710083	0.37113556	Yes
row_32	TLR2	null	null	580	2.8752126693725586	0.37843797	Yes
row_33	LRP1	null	null	687	2.6095130443573	0.3725579	Yes
row_34	FCGRT	null	null	698	2.579925537109375	0.3803826	Yes
row_35	PDGFRA	null	null	746	2.4625864028930664	0.38246298	Yes
row_36	SPN	null	null	761	2.439249277114868	0.3892071	Yes
row_37	ADRB1	null	null	781	2.38917875289917	0.3950521	Yes
row_38	PTPRB	null	null	827	2.3047995567321777	0.3968537	Yes
row_39	ASGR2	null	null	850	2.269840955734253	0.4018386	Yes
row_40	NR1I3	null	null	863	2.2450897693634033	0.40817332	Yes
row_41	IL27RA	null	null	943	2.115783929824829	0.40440485	Yes
row_42	NRP1	null	null	979	2.075629949569702	0.4068222	Yes
row_43	CHRNB1	null	null	1038	1.987929105758667	0.4056158	Yes
row_44	GABBR1	null	null	1066	1.953130841255188	0.40874428	Yes
row_45	TGFBR2	null	null	1084	1.9327430725097656	0.41323817	Yes
row_46	CXCL16	null	null	1111	1.8931621313095093	0.41629517	Yes
row_47	XPR1	null	null	1132	1.8579440116882324	0.4200889	Yes
row_48	TNFRSF1A	null	null	1146	1.8350112438201904	0.42480734	Yes
row_49	EGFR	null	null	1225	1.7284770011901855	0.4197921	Yes
row_50	GPR124	null	null	1252	1.6938199996948242	0.42213333	Yes
row_51	MSR1	null	null	1260	1.6836987733840942	0.42717165	Yes
row_52	RTN4RL1	null	null	1316	1.6327323913574219	0.42512152	Yes
row_53	CD7	null	null	1335	1.604410171508789	0.42829266	Yes
row_54	GPR125	null	null	1432	1.498107671737671	0.4198607	Yes
row_55	CD14	null	null	1450	1.4859660863876343	0.4227504	Yes
row_56	COLEC12	null	null	1451	1.4844855070114136	0.4280805	Yes
row_57	TRAM1	null	null	1464	1.469709873199463	0.43163118	Yes
row_58	IFNGR1	null	null	1522	1.4067084789276123	0.42848176	Yes
row_59	TNFRSF17	null	null	1523	1.4061678647994995	0.43353066	Yes
row_60	IL31RA	null	null	1545	1.3841493129730225	0.43547934	Yes
row_61	PLXNA1	null	null	1570	1.3556174039840698	0.436894	Yes
row_62	P2RY2	null	null	1573	1.354156255722046	0.44146842	Yes
row_63	NR3C1	null	null	1631	1.2864998579025269	0.43788737	Yes
row_64	HRH3	null	null	1638	1.275501012802124	0.44160393	Yes
row_65	PTPRK	null	null	1649	1.2620882987976074	0.44469687	Yes
row_66	IL1R1	null	null	1734	1.1688035726547241	0.43680888	No
row_67	MARCO	null	null	1752	1.1525719165802002	0.43850157	No
row_68	MTNR1B	null	null	1777	1.1155955791473389	0.4390544	No
row_69	VIPR1	null	null	1990	0.8683838248252869	0.41167316	No
row_70	PRKD3	null	null	2018	0.8417436480522156	0.41081113	No
row_71	ABCA1	null	null	2045	0.8151975274085999	0.40999767	No
row_72	LIFR	null	null	2085	0.7749006152153015	0.40716925	No
row_73	ELTD1	null	null	2240	0.6503109335899353	0.38734913	No
row_74	OPRM1	null	null	2261	0.6359609365463257	0.3867553	No
row_75	RTN4RL2	null	null	2312	0.5762589573860168	0.38163117	No
row_76	GHR	null	null	2319	0.5726282596588135	0.38282403	No
row_77	FZD2	null	null	2339	0.5593640804290771	0.38209903	No
row_78	SEC63	null	null	2440	0.45970380306243896	0.3693632	No
row_79	FLT1	null	null	2449	0.4507606625556946	0.36983073	No
row_80	IL2RB	null	null	2530	0.3810707926750183	0.35968986	No
row_81	PTGER4	null	null	2543	0.36841750144958496	0.3592863	No
row_82	GPR56	null	null	2669	0.2610890567302704	0.34224072	No
row_83	LY96	null	null	2742	0.2144790142774582	0.3326526	No
row_84	PTK7	null	null	2770	0.19288718700408936	0.32946083	No
row_85	NRP2	null	null	2797	0.16457782685756683	0.3263113	No
row_86	RXRG	null	null	2866	0.11043284833431244	0.31692505	No
row_87	NPY	null	null	2955	0.04186173155903816	0.3044153	No
row_88	GABRR1	null	null	3013	9.399799746461213E-4	0.2962184	No
row_89	LGTN	null	null	3056	-0.03575046733021736	0.29030448	No
row_90	MED12	null	null	3060	-0.0402740016579628	0.2900175	No
row_91	RNF139	null	null	3077	-0.05811181664466858	0.28792432	No
row_92	PRKCH	null	null	3104	-0.07095375657081604	0.2844386	No
row_93	SLC1A5	null	null	3112	-0.07643257081508636	0.28370598	No
row_94	PRKCZ	null	null	3175	-0.11622750014066696	0.27520373	No
row_95	RYK	null	null	3211	-0.1435501128435135	0.2706839	No
row_96	TSHR	null	null	3290	-0.19318008422851562	0.26015612	No
row_97	FLT4	null	null	3391	-0.2628422677516937	0.24671344	No
row_98	LANCL1	null	null	3400	-0.26806652545928955	0.24652503	No
row_99	TBXA2R	null	null	3408	-0.2783852517604828	0.24651754	No
row_100	RXRA	null	null	3440	-0.3056131899356842	0.24315506	No
row_101	NR2C1	null	null	3473	-0.324202299118042	0.23971547	No
row_102	TIE1	null	null	3482	-0.33293721079826355	0.23975998	No
row_103	GUCY1B3	null	null	3486	-0.3369033634662628	0.24053805	No
row_104	EPOR	null	null	3533	-0.36672529578208923	0.23523703	No
row_105	ADCYAP1R1	null	null	3598	-0.4089415669441223	0.22749804	No
row_106	CLEC1A	null	null	3708	-0.4893193542957306	0.21357377	No
row_107	ITPR3	null	null	3737	-0.5126748085021973	0.21138634	No
row_108	DRD4	null	null	3748	-0.5207992792129517	0.21181765	No
row_109	CUL5	null	null	3839	-0.5872151255607605	0.2009783	No
row_110	MMD	null	null	3949	-0.6761027574539185	0.18772466	No
row_111	FZD7	null	null	4105	-0.7721371054649353	0.1681981	No
row_112	PLXNB1	null	null	4109	-0.774606466293335	0.17054775	No
row_113	CXCR4	null	null	4118	-0.7796126008033752	0.17219608	No
row_114	FZD6	null	null	4125	-0.7833573818206787	0.17414556	No
row_115	F2R	null	null	4331	-0.9340876340866089	0.14800727	No
row_116	TAS1R3	null	null	4349	-0.9497125148773193	0.14897156	No
row_117	LGALS3BP	null	null	4377	-0.9706078767776489	0.14857222	No
row_118	PDGFRL	null	null	4492	-1.0547329187393188	0.13595876	No
row_119	GRIK5	null	null	4565	-1.106780767440796	0.12957448	No
row_120	IFNAR2	null	null	4675	-1.1829586029052734	0.118140735	No
row_121	HPGD	null	null	5013	-1.4418554306030273	0.07483554	No
row_122	EFNA4	null	null	5243	-1.6301299333572388	0.047743674	No
row_123	IGF2R	null	null	5330	-1.7082995176315308	0.041505065	No
row_124	LPHN1	null	null	5342	-1.7219747304916382	0.04610537	No
row_125	EBP	null	null	5436	-1.831848382949829	0.039303314	No
row_126	MET	null	null	5442	-1.8379701375961304	0.04518329	No
row_127	THRA	null	null	5496	-1.899884581565857	0.04438009	No
row_128	KDR	null	null	5671	-2.097472667694092	0.02687877	No
row_129	PVRL1	null	null	5674	-2.1046552658081055	0.03414788	No
row_130	PTPRZ1	null	null	5750	-2.209601402282715	0.03129172	No
row_131	AVPR1A	null	null	5777	-2.2356531620025635	0.03557844	No
row_132	SLC20A2	null	null	5884	-2.37078857421875	0.028841237	No
row_133	PVRL2	null	null	6155	-2.7243471145629883	-2.2023026E-4	No
row_134	FKBP3	null	null	6191	-2.787567377090454	0.0047533815	No
row_135	NR2F6	null	null	6527	-3.4992637634277344	-0.030876894	No
row_136	PGRMC2	null	null	6821	-4.536849498748779	-0.056739382	No
row_137	PTGER3	null	null	6866	-4.786989212036133	-0.045881554	No
row_138	MED4	null	null	6945	-5.44773006439209	-0.037542693	No
row_139	LRPAP1	null	null	7048	-7.319027900695801	-0.025937613	No
row_140	MR1	null	null	7075	-8.906670570373535	0.002301631	No
