# Supplementary material for: Network-based integration of molecular and physiological data elucidates regulatory mechanisms underlying adaptation to high-fat diet
Source: Genes Nutr. 2015 May 28;10(4):22. doi: 10.1007/s12263-015-0470-6 (PMC4446272; doi:10.1007/s12263-015-0470-6)
Supplement: Supplementary file 4 — Supplementary material 4 (ZIP 6984 kb) [file 12263_2015_470_MOESM4_ESM.zip › HF LF 12 w GSEA result/RESPONSE_TO_EXTERNAL_STIMULUS.xls]

NAME	PROBE	GENE SYMBOL	GENE_TITLE	RANK IN GENE LIST	RANK METRIC SCORE	RUNNING ES	CORE ENRICHMENT
row_0	LTB4R	null	null	14	7.888740539550781	0.029272858	Yes
row_1	CCL7	null	null	17	7.529942989349365	0.05883973	Yes
row_2	CCR3	null	null	46	6.4490766525268555	0.080402374	Yes
row_3	PROS1	null	null	62	5.993223190307617	0.10201728	Yes
row_4	ITGB2	null	null	86	5.478002548217773	0.120445244	Yes
row_5	C2	null	null	103	5.275936126708984	0.13907339	Yes
row_6	CCR2	null	null	112	5.179288864135742	0.15846269	Yes
row_7	PLAUR	null	null	117	5.128513813018799	0.17822285	Yes
row_8	ALOX5AP	null	null	139	4.956395149230957	0.19486895	Yes
row_9	MEFV	null	null	143	4.916581153869629	0.21393193	Yes
row_10	CCL2	null	null	148	4.900289535522461	0.2327873	Yes
row_11	CCBP2	null	null	175	4.684540748596191	0.2476404	Yes
row_12	LBP	null	null	176	4.677242755889893	0.26618364	Yes
row_13	F13A1	null	null	201	4.542845726013184	0.28076106	Yes
row_14	CCL11	null	null	222	4.439093112945557	0.29549932	Yes
row_15	CCL24	null	null	224	4.435779571533203	0.3129422	Yes
row_16	LEP	null	null	227	4.386693000793457	0.33004746	Yes
row_17	DOCK2	null	null	228	4.377124309539795	0.34740087	Yes
row_18	FOS	null	null	265	4.134597301483154	0.35864326	Yes
row_19	THBD	null	null	275	4.109501838684082	0.3736483	Yes
row_20	ADM	null	null	301	3.945038080215454	0.38571262	Yes
row_21	RASGRP4	null	null	331	3.801250457763672	0.39663476	Yes
row_22	FGF2	null	null	348	3.7179651260375977	0.40908623	Yes
row_23	STC2	null	null	358	3.6692681312561035	0.4223459	Yes
row_24	C3AR1	null	null	443	3.3397035598754883	0.42357093	Yes
row_25	F10	null	null	460	3.264209032058716	0.43422344	Yes
row_26	CCL4	null	null	486	3.1573309898376465	0.44316486	Yes
row_27	CCR5	null	null	497	3.1307146549224854	0.4541464	Yes
row_28	WAS	null	null	507	3.0958964824676514	0.4651329	Yes
row_29	CCRL1	null	null	581	2.8680005073547363	0.46606126	Yes
row_30	NFATC4	null	null	621	2.7613046169281006	0.47143003	Yes
row_31	PF4	null	null	623	2.760946035385132	0.48223296	Yes
row_32	AOC3	null	null	641	2.717777967453003	0.49057606	Yes
row_33	CCL17	null	null	696	2.5936830043792725	0.49313468	Yes
row_34	CCL5	null	null	752	2.451402187347412	0.49498618	Yes
row_35	SPN	null	null	761	2.439249277114868	0.5035124	Yes
row_36	PLAT	null	null	782	2.388889789581299	0.5101225	Yes
row_37	TRPV4	null	null	872	2.2331550121307373	0.5062453	Yes
row_38	TFPI	null	null	898	2.1974759101867676	0.5113813	Yes
row_39	CTGF	null	null	1033	1.9941068887710571	0.5001196	No
row_40	TNFRSF1A	null	null	1146	1.8350112438201904	0.49137405	No
row_41	CXCR3	null	null	1226	1.7281243801116943	0.48692507	No
row_42	RALBP1	null	null	1286	1.6533757448196411	0.48504055	No
row_43	RTN4RL1	null	null	1316	1.6327323913574219	0.48736545	No
row_44	AIF1	null	null	1336	1.6026915311813354	0.49100164	No
row_45	S100A8	null	null	1340	1.600387692451477	0.49691737	No
row_46	VWF	null	null	1356	1.582545280456543	0.5010458	No
row_47	CXCL9	null	null	1395	1.5429680347442627	0.50172746	No
row_48	HDAC4	null	null	1596	1.3302712440490723	0.47839323	No
row_49	PARP4	null	null	1628	1.2896995544433594	0.47907203	No
row_50	CXCL12	null	null	1639	1.2748451232910156	0.48269585	No
row_51	KLK8	null	null	1750	1.1555360555648804	0.47154254	No
row_52	ABCF1	null	null	1787	1.1052930355072021	0.47077507	No
row_53	TGFB1	null	null	2164	0.7175689935684204	0.41983646	No
row_54	RAC1	null	null	2194	0.6858512759208679	0.41840738	No
row_55	CCL8	null	null	2273	0.6204714775085449	0.40971008	No
row_56	OGT	null	null	2303	0.5873233079910278	0.40789038	No
row_57	RTN4RL2	null	null	2312	0.5762589573860168	0.40903068	No
row_58	INHA	null	null	2493	0.41743969917297363	0.38493824	No
row_59	GP9	null	null	2561	0.35122135281562805	0.37674692	No
row_60	CD36	null	null	2659	0.2690988779067993	0.3639388	No
row_61	INHBA	null	null	2769	0.19390366971492767	0.3491161	No
row_62	AHSG	null	null	2834	0.13118495047092438	0.34048155	No
row_63	GGCX	null	null	2901	0.07882145047187805	0.33135334	No
row_64	PLA2G2D	null	null	2954	0.04358062893152237	0.32408798	No
row_65	NPY	null	null	2955	0.04186173155903816	0.32425395	No
row_66	MAPK1	null	null	2984	0.019199293106794357	0.3203249	No
row_67	NFATC3	null	null	3127	-0.08500248938798904	0.30035007	No
row_68	NFRKB	null	null	3325	-0.21608459949493408	0.27302766	No
row_69	MMRN1	null	null	3472	-0.3240794539451599	0.25342852	No
row_70	TGFB2	null	null	3518	-0.3555966913700104	0.24840145	No
row_71	LMAN1	null	null	3664	-0.45941871404647827	0.22948189	No
row_72	CDKN1A	null	null	3785	-0.5401577949523926	0.21445845	No
row_73	F8	null	null	3806	-0.558043897151947	0.21381004	No
row_74	F11R	null	null	4020	-0.7107794284820557	0.18616022	No
row_75	CDH13	null	null	4038	-0.7282805442810059	0.18661584	No
row_76	CXCR4	null	null	4118	-0.7796126008033752	0.17840643	No
row_77	F2R	null	null	4331	-0.9340876340866089	0.15178497	No
row_78	CX3CL1	null	null	4357	-0.9563348889350891	0.15200041	No
row_79	PROC	null	null	4374	-0.9680407047271729	0.15354961	No
row_80	F9	null	null	4473	-1.036518931388855	0.14364094	No
row_81	EIF2AK1	null	null	4962	-1.3974385261535645	0.07937714	No
row_82	NFX1	null	null	5027	-1.4587934017181396	0.076005995	No
row_83	PLAU	null	null	5056	-1.4829617738723755	0.077880144	No
row_84	ELF3	null	null	5164	-1.567163348197937	0.06878787	No
row_85	AOX1	null	null	5181	-1.5787423849105835	0.07275825	No
row_86	RALA	null	null	5456	-1.8536514043807983	0.040913925	No
row_87	CXCL13	null	null	5611	-2.0172510147094727	0.026883127	No
row_88	TRPC3	null	null	5627	-2.0391390323638916	0.03282181	No
row_89	CX3CR1	null	null	5971	-2.485403299331665	-0.0063877213	No
row_90	CXCL14	null	null	5975	-2.489349126815796	0.0030523443	No
row_91	TMPRSS6	null	null	6047	-2.5760207176208496	0.0031092342	No
row_92	ALOX15	null	null	6081	-2.614312171936035	0.008753493	No
row_93	MAP2K1	null	null	6086	-2.6214187145233154	0.018574117	No
row_94	PIK3CB	null	null	6111	-2.656085968017578	0.02567136	No
row_95	CCL25	null	null	6223	-2.8433837890625	0.021066586	No
row_96	ORM1	null	null	6398	-3.186493158340454	0.008810505	No
row_97	ORM2	null	null	6469	-3.3629777431488037	0.012130379	No
row_98	CDO1	null	null	6608	-3.703223466873169	0.0070723873	No
row_99	PPARG	null	null	6752	-4.203906059265137	0.0032841812	No
row_100	FADS1	null	null	7086	-11.366671562194824	7.154325E-4	No
