# Supplementary material for: Network-based integration of molecular and physiological data elucidates regulatory mechanisms underlying adaptation to high-fat diet
Source: Genes Nutr. 2015 May 28;10(4):22. doi: 10.1007/s12263-015-0470-6 (PMC4446272; doi:10.1007/s12263-015-0470-6)
Supplement: Supplementary file 4 — Supplementary material 4 (ZIP 6984 kb) [file 12263_2015_470_MOESM4_ESM.zip › HF LF 12 w GSEA result/RESPONSE_TO_WOUNDING.xls]

NAME	PROBE	GENE SYMBOL	GENE_TITLE	RANK IN GENE LIST	RANK METRIC SCORE	RUNNING ES	CORE ENRICHMENT
row_0	LTB4R	null	null	14	7.888740539550781	0.05002689	Yes
row_1	CCR3	null	null	46	6.4490766525268555	0.08814124	Yes
row_2	PROS1	null	null	62	5.993223190307617	0.12552658	Yes
row_3	C2	null	null	103	5.275936126708984	0.15462434	Yes
row_4	CCR2	null	null	112	5.179288864135742	0.18763866	Yes
row_5	ALOX5AP	null	null	139	4.956395149230957	0.21662165	Yes
row_6	MEFV	null	null	143	4.916581153869629	0.24861519	Yes
row_7	LBP	null	null	176	4.677242755889893	0.27490357	Yes
row_8	F13A1	null	null	201	4.542845726013184	0.30144417	Yes
row_9	CCL11	null	null	222	4.439093112945557	0.32786986	Yes
row_10	CCL24	null	null	224	4.435779571533203	0.35697758	Yes
row_11	FOS	null	null	265	4.134597301483154	0.37854922	Yes
row_12	THBD	null	null	275	4.109501838684082	0.40436694	Yes
row_13	ADM	null	null	301	3.945038080215454	0.42682326	Yes
row_14	C3AR1	null	null	443	3.3397035598754883	0.42878014	Yes
row_15	F10	null	null	460	3.264209032058716	0.44802776	Yes
row_16	CCL4	null	null	486	3.1573309898376465	0.46528983	Yes
row_17	CCR5	null	null	497	3.1307146549224854	0.48451102	Yes
row_18	WAS	null	null	507	3.0958964824676514	0.50364494	Yes
row_19	NFATC4	null	null	621	2.7613046169281006	0.5057724	Yes
row_20	PF4	null	null	623	2.760946035385132	0.5238361	Yes
row_21	AOC3	null	null	641	2.717777967453003	0.5393382	Yes
row_22	CCL5	null	null	752	2.451402187347412	0.5398491	Yes
row_23	PLAT	null	null	782	2.388889789581299	0.55147475	Yes
row_24	TFPI	null	null	898	2.1974759101867676	0.5495997	Yes
row_25	CTGF	null	null	1033	1.9941068887710571	0.5436797	Yes
row_26	TNFRSF1A	null	null	1146	1.8350112438201904	0.5398415	Yes
row_27	RTN4RL1	null	null	1316	1.6327323913574219	0.5265578	Yes
row_28	AIF1	null	null	1336	1.6026915311813354	0.5344223	Yes
row_29	S100A8	null	null	1340	1.600387692451477	0.54454845	Yes
row_30	VWF	null	null	1356	1.582545280456543	0.5528493	Yes
row_31	CXCL9	null	null	1395	1.5429680347442627	0.5576161	Yes
row_32	HDAC4	null	null	1596	1.3302712440490723	0.5379264	No
row_33	PARP4	null	null	1628	1.2896995544433594	0.54201925	No
row_34	KLK8	null	null	1750	1.1555360555648804	0.5324197	No
row_35	ABCF1	null	null	1787	1.1052930355072021	0.534585	No
row_36	TGFB1	null	null	2164	0.7175689935684204	0.48580885	No
row_37	RAC1	null	null	2194	0.6858512759208679	0.48620448	No
row_38	RTN4RL2	null	null	2312	0.5762589573860168	0.47335434	No
row_39	GP9	null	null	2561	0.35122135281562805	0.4403779	No
row_40	CD36	null	null	2659	0.2690988779067993	0.42834845	No
row_41	AHSG	null	null	2834	0.13118495047092438	0.40445185	No
row_42	GGCX	null	null	2901	0.07882145047187805	0.39557928	No
row_43	PLA2G2D	null	null	2954	0.04358062893152237	0.38846663	No
row_44	NFATC3	null	null	3127	-0.08500248938798904	0.3645501	No
row_45	NFRKB	null	null	3325	-0.21608459949493408	0.33794028	No
row_46	MMRN1	null	null	3472	-0.3240794539451599	0.3193003	No
row_47	TGFB2	null	null	3518	-0.3555966913700104	0.31524128	No
row_48	LMAN1	null	null	3664	-0.45941871404647827	0.29763603	No
row_49	F8	null	null	3806	-0.558043897151947	0.28125036	No
row_50	F11R	null	null	4020	-0.7107794284820557	0.25562567	No
row_51	CXCR4	null	null	4118	-0.7796126008033752	0.2469626	No
row_52	F2R	null	null	4331	-0.9340876340866089	0.22295274	No
row_53	CX3CL1	null	null	4357	-0.9563348889350891	0.22570121	No
row_54	PROC	null	null	4374	-0.9680407047271729	0.22980765	No
row_55	F9	null	null	4473	-1.036518931388855	0.22269635	No
row_56	NFX1	null	null	5027	-1.4587934017181396	0.15361933	No
row_57	ELF3	null	null	5164	-1.567163348197937	0.14459945	No
row_58	AOX1	null	null	5181	-1.5787423849105835	0.15273292	No
row_59	CX3CR1	null	null	5971	-2.485403299331665	0.056840733	No
row_60	TMPRSS6	null	null	6047	-2.5760207176208496	0.063154176	No
row_61	ALOX15	null	null	6081	-2.614312171936035	0.07569706	No
row_62	ORM1	null	null	6398	-3.186493158340454	0.051739734	No
row_63	ORM2	null	null	6469	-3.3629777431488037	0.063953996	No
row_64	CDO1	null	null	6608	-3.703223466873169	0.06873491	No
