# Supplementary material for: Network-based integration of molecular and physiological data elucidates regulatory mechanisms underlying adaptation to high-fat diet
Source: Genes Nutr. 2015 May 28;10(4):22. doi: 10.1007/s12263-015-0470-6 (PMC4446272; doi:10.1007/s12263-015-0470-6)
Supplement: Supplementary file 4 — Supplementary material 4 (ZIP 6984 kb) [file 12263_2015_470_MOESM4_ESM.zip › HF LF 12 w GSEA result/T_CELL_ACTIVATION.xls]

NAME	PROBE	GENE SYMBOL	GENE_TITLE	RANK IN GENE LIST	RANK METRIC SCORE	RUNNING ES	CORE ENRICHMENT
row_0	CLEC7A	null	null	121	5.093419075012207	0.15553835	Yes
row_1	CD2	null	null	451	3.2993500232696533	0.22087766	Yes
row_2	ICOSLG	null	null	546	2.9746251106262207	0.30841693	Yes
row_3	EBI3	null	null	654	2.681731939315796	0.384192	Yes
row_4	IL27	null	null	684	2.6145143508911133	0.46871036	Yes
row_5	CD3D	null	null	686	2.6118581295013428	0.5570952	Yes
row_6	SIT1	null	null	811	2.3378806114196777	0.61881363	Yes
row_7	SLA2	null	null	849	2.272439956665039	0.69060737	Yes
row_8	ELF4	null	null	1233	1.7215543985366821	0.6948386	Yes
row_9	CD7	null	null	1335	1.604410171508789	0.7349468	Yes
row_10	LAT	null	null	1798	1.0843690633773804	0.70641845	No
row_11	JAG2	null	null	3166	-0.10820581018924713	0.51692504	No
row_12	SOCS5	null	null	3209	-0.14213122427463531	0.5158077	No
row_13	CD47	null	null	3284	-0.18948321044445038	0.5117736	No
row_14	CD24	null	null	4094	-0.7678322792053223	0.42348447	No
