# Supplementary material for: Network-based integration of molecular and physiological data elucidates regulatory mechanisms underlying adaptation to high-fat diet
Source: Genes Nutr. 2015 May 28;10(4):22. doi: 10.1007/s12263-015-0470-6 (PMC4446272; doi:10.1007/s12263-015-0470-6)
Supplement: Supplementary file 4 — Supplementary material 4 (ZIP 6984 kb) [file 12263_2015_470_MOESM4_ESM.zip › HF LF 12 w GSEA result/TRANSFERASE_ACTIVITY_TRANSFERRING_ALKYL_OR_ARYLOTHER_THAN_METHYLGROUPS.xls]

NAME	PROBE	GENE SYMBOL	GENE_TITLE	RANK IN GENE LIST	RANK METRIC SCORE	RUNNING ES	CORE ENRICHMENT
row_0	PGGT1B	null	null	2415	0.4845677316188812	-0.3283779	No
row_1	FNTB	null	null	2574	0.3367493152618408	-0.3417305	No
row_2	SRM	null	null	2774	0.18748173117637634	-0.3648562	No
row_3	GGPS1	null	null	2882	0.09363903105258942	-0.37748173	No
row_4	MGST3	null	null	3478	-0.32902535796165466	-0.45279828	No
row_5	MGST1	null	null	3947	-0.6742717027664185	-0.500964	No
row_6	MAT2A	null	null	4361	-0.9580923318862915	-0.53379136	No
row_7	GSTT2	null	null	4621	-1.1470990180969238	-0.5398169	No
row_8	GSTZ1	null	null	4765	-1.241763710975647	-0.5269256	No
row_9	GSTM5	null	null	4848	-1.3130749464035034	-0.50351274	No
row_10	GSTM4	null	null	5264	-1.6429396867752075	-0.5183675	No
row_11	RABGGTA	null	null	5597	-1.997550129890442	-0.51203996	No
row_12	GSTM2	null	null	6753	-4.204226970672607	-0.56319994	Yes
row_13	GSTA3	null	null	7044	-7.241999626159668	-0.4111408	Yes
row_14	MGST2	null	null	7050	-7.3506245613098145	-0.21590915	Yes
row_15	GSTA4	null	null	7071	-8.311901092529297	0.0028264152	Yes
