# Supplementary material for: Network-based integration of molecular and physiological data elucidates regulatory mechanisms underlying adaptation to high-fat diet
Source: Genes Nutr. 2015 May 28;10(4):22. doi: 10.1007/s12263-015-0470-6 (PMC4446272; doi:10.1007/s12263-015-0470-6)
Supplement: Supplementary file 4 — Supplementary material 4 (ZIP 6984 kb) [file 12263_2015_470_MOESM4_ESM.zip › HF LF 5 d GSEA result/AMINE_TRANSPORT.xls]

NAME	PROBE	GENE SYMBOL	GENE_TITLE	RANK IN GENE LIST	RANK METRIC SCORE	RUNNING ES	CORE ENRICHMENT
row_0	SLC7A8	null	null	129	2.441831350326538	0.15038478	Yes
row_1	SLC3A2	null	null	287	2.050107717514038	0.2697639	Yes
row_2	SLC25A12	null	null	578	1.6196818351745605	0.340628	Yes
row_3	SLC7A10	null	null	950	1.2708820104599	0.37596136	Yes
row_4	SLC16A10	null	null	1016	1.2192877531051636	0.45097068	Yes
row_5	SLC18A2	null	null	1069	1.1794977188110352	0.52506936	Yes
row_6	SLC1A3	null	null	1187	1.1000689268112183	0.5844987	Yes
row_7	SLC22A3	null	null	1541	0.8836190700531006	0.5956343	Yes
row_8	SLC1A1	null	null	1886	0.6972704529762268	0.5951739	Yes
row_9	SLC25A13	null	null	1947	0.666288435459137	0.63270414	Yes
row_10	SLC38A3	null	null	2097	0.5768054723739624	0.6514795	Yes
row_11	PRAF2	null	null	2715	0.2937045693397522	0.5845765	No
row_12	CTNS	null	null	2949	0.1909777671098709	0.56484026	No
row_13	SLC1A5	null	null	3471	-0.045285116881132126	0.49434853	No
row_14	ARL6IP5	null	null	3865	-0.2465728521347046	0.45584282	No
