# Supplementary material for: Network-based integration of molecular and physiological data elucidates regulatory mechanisms underlying adaptation to high-fat diet
Source: Genes Nutr. 2015 May 28;10(4):22. doi: 10.1007/s12263-015-0470-6 (PMC4446272; doi:10.1007/s12263-015-0470-6)
Supplement: Supplementary file 4 — Supplementary material 4 (ZIP 6984 kb) [file 12263_2015_470_MOESM4_ESM.zip › HF LF 5 d GSEA result/BEHAVIOR.xls]

NAME	PROBE	GENE SYMBOL	GENE_TITLE	RANK IN GENE LIST	RANK METRIC SCORE	RUNNING ES	CORE ENRICHMENT
row_0	CCL8	null	null	56	2.814136266708374	0.04923201	Yes
row_1	LEP	null	null	74	2.71071195602417	0.101896875	Yes
row_2	APOE	null	null	86	2.652073383331299	0.15422173	Yes
row_3	CCL7	null	null	128	2.4518744945526123	0.19822174	Yes
row_4	CCR2	null	null	219	2.1882946491241455	0.22991292	Yes
row_5	CCL5	null	null	241	2.1435434818267822	0.27048624	Yes
row_6	CCR5	null	null	244	2.1394710540771484	0.313673	Yes
row_7	PF4	null	null	290	2.0442028045654297	0.34882215	Yes
row_8	SPN	null	null	342	1.9616594314575195	0.38144276	Yes
row_9	CXCL14	null	null	428	1.82064688205719	0.40637344	Yes
row_10	CCBP2	null	null	498	1.7073426246643066	0.43127245	Yes
row_11	CXCR3	null	null	527	1.6798540353775024	0.46143103	Yes
row_12	TGFB2	null	null	572	1.6237330436706543	0.48817885	Yes
row_13	CCL2	null	null	875	1.3297287225723267	0.47234163	Yes
row_14	CCL17	null	null	986	1.2428580522537231	0.481985	Yes
row_15	CCR3	null	null	1095	1.1588972806930542	0.49020624	Yes
row_16	DOCK2	null	null	1191	1.0979564189910889	0.49903402	Yes
row_17	CX3CL1	null	null	1442	0.9421659111976624	0.48270118	No
row_18	ADCY8	null	null	1599	0.8560342192649841	0.47795734	No
row_19	ITGB2	null	null	1794	0.7530611157417297	0.46572885	No
row_20	RALBP1	null	null	1893	0.6942182779312134	0.4659276	No
row_21	PLAU	null	null	1938	0.6712645888328552	0.4733228	No
row_22	CXCR4	null	null	2015	0.6258049011230469	0.47525343	No
row_23	CXCL13	null	null	2207	0.5279191732406616	0.45887616	No
row_24	PLAUR	null	null	2391	0.4466732144355774	0.4419833	No
row_25	CXCL9	null	null	2452	0.41778165102005005	0.4419577	No
row_26	CCL11	null	null	2459	0.4134306013584137	0.44950652	No
row_27	PPYR1	null	null	2545	0.3716565668582916	0.4449961	No
row_28	CX3CR1	null	null	2643	0.3258861303329468	0.43785286	No
row_29	CXCL12	null	null	2746	0.2795484960079193	0.42905858	No
row_30	CDH13	null	null	2816	0.24646562337875366	0.42427495	No
row_31	CCL24	null	null	2825	0.24348965287208557	0.42808703	No
row_32	CCRL1	null	null	2863	0.23354880511760712	0.4275819	No
row_33	NOVA1	null	null	3126	0.10585666447877884	0.3925538	No
row_34	HPRT1	null	null	3192	0.07397033274173737	0.38483298	No
row_35	OPRM1	null	null	3889	-0.2554478347301483	0.29125783	No
row_36	CCL25	null	null	4155	-0.3810966908931732	0.26139644	No
row_37	ZIC1	null	null	4215	-0.4135589003562927	0.26142693	No
row_38	MAPK1	null	null	4676	-0.6056375503540039	0.20845647	No
row_39	FGF2	null	null	4723	-0.6291071772575378	0.21471131	No
row_40	RALA	null	null	5411	-0.9823005795478821	0.13718176	No
row_41	NPY	null	null	5639	-1.1108077764511108	0.12753926	No
row_42	PIK3CB	null	null	5683	-1.1433666944503784	0.14466873	No
row_43	MAP2K1	null	null	5962	-1.3035423755645752	0.13170516	No
row_44	KLK8	null	null	6075	-1.395929217338562	0.14417489	No
