# Supplementary material for: Network-based integration of molecular and physiological data elucidates regulatory mechanisms underlying adaptation to high-fat diet
Source: Genes Nutr. 2015 May 28;10(4):22. doi: 10.1007/s12263-015-0470-6 (PMC4446272; doi:10.1007/s12263-015-0470-6)
Supplement: Supplementary file 4 — Supplementary material 4 (ZIP 6984 kb) [file 12263_2015_470_MOESM4_ESM.zip › HF LF 5 d GSEA result/CATION_HOMEOSTASIS.xls]

NAME	PROBE	GENE SYMBOL	GENE_TITLE	RANK IN GENE LIST	RANK METRIC SCORE	RUNNING ES	CORE ENRICHMENT
row_0	MT2A	null	null	29	3.1537325382232666	0.071210034	Yes
row_1	CCL7	null	null	128	2.4518744945526123	0.11588033	Yes
row_2	PLCE1	null	null	195	2.2432937622070312	0.16010368	Yes
row_3	CCR2	null	null	219	2.1882946491241455	0.20910673	Yes
row_4	CCL5	null	null	241	2.1435434818267822	0.25732443	Yes
row_5	CCR5	null	null	244	2.1394710540771484	0.3081372	Yes
row_6	BCL2	null	null	296	2.0392308235168457	0.34961253	Yes
row_7	AVPR1A	null	null	380	1.9028507471084595	0.38329625	Yes
row_8	TRPV4	null	null	472	1.755784034729004	0.412334	Yes
row_9	SRI	null	null	509	1.6984755992889404	0.44779676	Yes
row_10	CXCR3	null	null	527	1.6798540353775024	0.48550713	Yes
row_11	CALCA	null	null	607	1.5822831392288208	0.51210165	Yes
row_12	CD24	null	null	804	1.3981640338897705	0.5177196	Yes
row_13	ATP7A	null	null	847	1.3553756475448608	0.5441381	Yes
row_14	CCL2	null	null	875	1.3297287225723267	0.57206947	Yes
row_15	CCR3	null	null	1095	1.1588972806930542	0.56871396	Yes
row_16	ATP1A1	null	null	1190	1.0979617834091187	0.5816161	Yes
row_17	CXCR4	null	null	2015	0.6258049011230469	0.47979847	No
row_18	CXCL13	null	null	2207	0.5279191732406616	0.46534124	No
row_19	MYC	null	null	2260	0.5026000738143921	0.46997607	No
row_20	CCL11	null	null	2459	0.4134306013584137	0.45179263	No
row_21	CLN5	null	null	2503	0.39613622426986694	0.45516017	No
row_22	CXCL12	null	null	2746	0.2795484960079193	0.42754433	No
row_23	EDNRA	null	null	2756	0.27367162704467773	0.432805	No
row_24	CD52	null	null	2866	0.23264388740062714	0.4229155	No
row_25	AGTR1	null	null	2926	0.20455637574195862	0.41944033	No
row_26	C3AR1	null	null	3413	-0.022320786491036415	0.35110563	No
row_27	RGN	null	null	4362	-0.47098860144615173	0.22801937	No
row_28	CALR	null	null	4460	-0.5143795013427734	0.22655888	No
row_29	GCM2	null	null	4966	-0.7473847270011902	0.17284824	No
row_30	FTH1	null	null	5166	-0.8383950591087341	0.16467237	No
row_31	ATP1A2	null	null	5207	-0.8638194799423218	0.17963453	No
row_32	GNA15	null	null	5439	-1.0010783672332764	0.17080945	No
row_33	SLC40A1	null	null	5855	-1.2351677417755127	0.14150165	No
row_34	CLN6	null	null	6085	-1.4027775526046753	0.14255361	No
