# Supplementary material for: Network-based integration of molecular and physiological data elucidates regulatory mechanisms underlying adaptation to high-fat diet
Source: Genes Nutr. 2015 May 28;10(4):22. doi: 10.1007/s12263-015-0470-6 (PMC4446272; doi:10.1007/s12263-015-0470-6)
Supplement: Supplementary file 4 — Supplementary material 4 (ZIP 6984 kb) [file 12263_2015_470_MOESM4_ESM.zip › HF LF 5 d GSEA result/CELL_SURFACE_RECEPTOR_LINKED_SIGNAL_TRANSDUCTION_GO_0007166.xls]

NAME	PROBE	GENE SYMBOL	GENE_TITLE	RANK IN GENE LIST	RANK METRIC SCORE	RUNNING ES	CORE ENRICHMENT
row_0	PYCARD	null	null	28	3.172799587249756	0.012629276	Yes
row_1	ACVR1B	null	null	75	2.7071893215179443	0.020207018	Yes
row_2	APOE	null	null	86	2.652073383331299	0.03270259	Yes
row_3	EPS15	null	null	87	2.6449880599975586	0.04660747	Yes
row_4	BMPR1A	null	null	117	2.4989230632781982	0.055549476	Yes
row_5	IGSF6	null	null	118	2.496633768081665	0.068674445	Yes
row_6	RGS14	null	null	119	2.4883315563201904	0.081755765	Yes
row_7	OSMR	null	null	123	2.46526837348938	0.09428188	Yes
row_8	ADCY7	null	null	132	2.4263806343078613	0.10588028	Yes
row_9	IL6ST	null	null	179	2.2863810062408447	0.1112458	Yes
row_10	AKAP12	null	null	192	2.2507190704345703	0.12134212	Yes
row_11	PLCE1	null	null	195	2.2432937622070312	0.13284595	Yes
row_12	CCR2	null	null	219	2.1882946491241455	0.1410229	Yes
row_13	EGFR	null	null	222	2.1854043006896973	0.15222241	Yes
row_14	MDFIC	null	null	226	2.1782114505767822	0.16323943	Yes
row_15	CCR5	null	null	244	2.1394710540771484	0.17202765	Yes
row_16	PF4	null	null	290	2.0442028045654297	0.17626467	Yes
row_17	SMAD7	null	null	291	2.0428466796875	0.18700406	Yes
row_18	DOK2	null	null	322	1.9921174049377441	0.1931371	Yes
row_19	LTB4R	null	null	336	1.9730035066604614	0.20162879	Yes
row_20	ADAMTS1	null	null	379	1.9047914743423462	0.2055669	Yes
row_21	AVPR1A	null	null	380	1.9028507471084595	0.2155703	Yes
row_22	GAB1	null	null	388	1.8913991451263428	0.22450094	Yes
row_23	IFNGR2	null	null	399	1.8779174089431763	0.23292671	Yes
row_24	IRAK3	null	null	408	1.859317660331726	0.24154404	Yes
row_25	P2RY6	null	null	424	1.8283202648162842	0.24898581	Yes
row_26	SOCS1	null	null	450	1.7830860614776611	0.25474322	Yes
row_27	DOK1	null	null	455	1.7776211500167847	0.2635097	Yes
row_28	FRS2	null	null	457	1.7775839567184448	0.2727099	Yes
row_29	TRPV4	null	null	472	1.755784034729004	0.279915	Yes
row_30	XPR1	null	null	488	1.713935136795044	0.28675544	Yes
row_31	CCBP2	null	null	498	1.7073426246643066	0.29442918	Yes
row_32	CALM3	null	null	518	1.6895289421081543	0.30056268	Yes
row_33	IL13RA1	null	null	534	1.6700986623764038	0.3071727	Yes
row_34	GRB2	null	null	538	1.6631197929382324	0.31548184	Yes
row_35	P2RY1	null	null	595	1.5938799381256104	0.31576028	Yes
row_36	CALCA	null	null	607	1.5822831392288208	0.32248726	Yes
row_37	MARCO	null	null	643	1.5442752838134766	0.3255427	Yes
row_38	PIK3R1	null	null	666	1.5250574350357056	0.3303776	Yes
row_39	LIFR	null	null	692	1.505271315574646	0.33467454	Yes
row_40	CD24	null	null	804	1.3981640338897705	0.3259681	Yes
row_41	FMOD	null	null	841	1.3615299463272095	0.32791814	Yes
row_42	SMAD1	null	null	844	1.3574581146240234	0.33476508	Yes
row_43	PTPN6	null	null	859	1.3434361219406128	0.33980244	Yes
row_44	CCL2	null	null	875	1.3297287225723267	0.3446231	Yes
row_45	TNFRSF1A	null	null	973	1.252787709236145	0.33717754	Yes
row_46	CCL17	null	null	986	1.2428580522537231	0.34197548	Yes
row_47	HPGD	null	null	1013	1.22173011302948	0.34463716	Yes
row_48	P2RY2	null	null	1037	1.2035936117172241	0.34763747	Yes
row_49	GPSM2	null	null	1040	1.2027990818023682	0.35367134	Yes
row_50	LEFTY1	null	null	1048	1.199982762336731	0.35896716	Yes
row_51	CCR3	null	null	1095	1.1588972806930542	0.3584054	Yes
row_52	TGFA	null	null	1152	1.1240168809890747	0.35621378	Yes
row_53	IL7R	null	null	1201	1.0946201086044312	0.3550248	Yes
row_54	GPR65	null	null	1219	1.0855796337127686	0.35827264	Yes
row_55	GNAI3	null	null	1299	1.0274025201797485	0.35224602	Yes
row_56	TBXA2R	null	null	1333	1.0037111043930054	0.352749	Yes
row_57	WASF2	null	null	1372	0.9846570491790771	0.3524285	Yes
row_58	ADAM11	null	null	1382	0.9769691228866577	0.3562626	Yes
row_59	GDF10	null	null	1392	0.9711726903915405	0.36006624	Yes
row_60	SPHK1	null	null	1398	0.9683871865272522	0.36443383	Yes
row_61	CX3CL1	null	null	1442	0.9421659111976624	0.3631667	Yes
row_62	DTX1	null	null	1445	0.9413699507713318	0.36782622	Yes
row_63	RGS5	null	null	1515	0.8961689472198486	0.36255625	No
row_64	MPZL1	null	null	1563	0.8738294839859009	0.36035123	No
row_65	BIRC2	null	null	1573	0.8678613305091858	0.36361176	No
row_66	MBIP	null	null	1617	0.8467826843261719	0.36184317	No
row_67	INHBA	null	null	1623	0.8431268334388733	0.36555228	No
row_68	LY96	null	null	1707	0.7996760606765747	0.35774985	No
row_69	GDF9	null	null	1808	0.7455343008041382	0.34720367	No
row_70	ASGR2	null	null	1907	0.6852421164512634	0.33662984	No
row_71	PXN	null	null	1930	0.6763417720794678	0.33700302	No
row_72	CD14	null	null	1931	0.675651490688324	0.34055495	No
row_73	CD47	null	null	1935	0.6719335317611694	0.34365338	No
row_74	GPRC5C	null	null	1982	0.6452018618583679	0.34039113	No
row_75	DRD4	null	null	2012	0.6274629831314087	0.33949474	No
row_76	CXCR4	null	null	2015	0.6258049011230469	0.34249532	No
row_77	CD274	null	null	2025	0.6190042495727539	0.34444758	No
row_78	KHDRBS1	null	null	2052	0.6046611666679382	0.3438653	No
row_79	LAT	null	null	2123	0.5671602487564087	0.33672106	No
row_80	STC2	null	null	2271	0.4977743327617645	0.3180736	No
row_81	GRB7	null	null	2278	0.49491843581199646	0.3198075	No
row_82	GRIA3	null	null	2323	0.4780084490776062	0.31595558	No
row_83	DOCK1	null	null	2376	0.45382651686668396	0.31081933	No
row_84	CXCL9	null	null	2452	0.41778165102005005	0.3021665	No
row_85	MERTK	null	null	2496	0.39929673075675964	0.29804546	No
row_86	PTHLH	null	null	2519	0.3868253827095032	0.29689664	No
row_87	PPYR1	null	null	2545	0.3716565668582916	0.29523408	No
row_88	IL2RB	null	null	2618	0.3366563618183136	0.28658873	No
row_89	OPN3	null	null	2623	0.33496031165122986	0.28777102	No
row_90	CX3CR1	null	null	2643	0.3258861303329468	0.28673577	No
row_91	RGS19	null	null	2723	0.28926125168800354	0.2768287	No
row_92	CXCL12	null	null	2746	0.2795484960079193	0.2751159	No
row_93	RAMP1	null	null	2752	0.2766786217689514	0.27584714	No
row_94	EDNRA	null	null	2756	0.27367162704467773	0.2768519	No
row_95	GABBR1	null	null	2763	0.2691143751144409	0.2773987	No
row_96	CDH13	null	null	2816	0.24646562337875366	0.27117234	No
row_97	CCRL1	null	null	2863	0.23354880511760712	0.265746	No
row_98	APOA1	null	null	2876	0.23025090992450714	0.26522058	No
row_99	AGTR1	null	null	2926	0.20455637574195862	0.25920784	No
row_100	IL27RA	null	null	3019	0.1560801863670349	0.2467201	No
row_101	ADRB1	null	null	3052	0.1374243050813675	0.24281359	No
row_102	LANCL1	null	null	3109	0.11143030226230621	0.23529871	No
row_103	VIPR1	null	null	3183	0.07813603430986404	0.22514966	No
row_104	ABI1	null	null	3202	0.07039917260408401	0.22291596	No
row_105	CAP2	null	null	3212	0.06678199023008347	0.22196515	No
row_106	PDGFRA	null	null	3217	0.06410105526447296	0.22172351	No
row_107	CBL	null	null	3249	0.05047214403748512	0.21750455	No
row_108	PIK3CG	null	null	3264	0.04353613778948784	0.21570824	No
row_109	CD2	null	null	3313	0.021256936714053154	0.20887655	No
row_110	FLT4	null	null	3317	0.020177090540528297	0.20854867	No
row_111	CLEC1A	null	null	3364	-0.005423276219516993	0.20192304	No
row_112	C3AR1	null	null	3413	-0.022320786491036415	0.19509694	No
row_113	GRK4	null	null	3701	-0.15943479537963867	0.15441911	No
row_114	TRAF6	null	null	3749	-0.18004339933395386	0.14856683	No
row_115	PRKD3	null	null	3814	-0.21740777790546417	0.14045183	No
row_116	OPRM1	null	null	3889	-0.2554478347301483	0.13109027	No
row_117	C3	null	null	3952	-0.2845251262187958	0.12361743	No
row_118	IFNAR2	null	null	3964	-0.2911992073059082	0.123557076	No
row_119	SOCS5	null	null	3979	-0.2987167239189148	0.123102285	No
row_120	PTK2	null	null	4045	-0.32663244009017944	0.11541683	No
row_121	EDNRB	null	null	4095	-0.35162314772605896	0.11017725	No
row_122	HOMER2	null	null	4140	-0.3743978440761566	0.10578066	No
row_123	CCL25	null	null	4155	-0.3810966908931732	0.10575894	No
row_124	PSEN1	null	null	4159	-0.38231024146080017	0.10733481	No
row_125	ZIC1	null	null	4215	-0.4135589003562927	0.10155289	No
row_126	IKBKG	null	null	4303	-0.44886428117752075	0.09132761	No
row_127	ABCA1	null	null	4350	-0.4672466516494751	0.087129824	No
row_128	EGF	null	null	4373	-0.4759344458580017	0.08644944	No
row_129	EPGN	null	null	4398	-0.48836687207221985	0.08554509	No
row_130	PTK2B	null	null	4407	-0.49375298619270325	0.08698355	No
row_131	MTSS1	null	null	4411	-0.4953278601169586	0.08915355	No
row_132	CHRM4	null	null	4566	-0.5593389272689819	0.06981716	No
row_133	BSG	null	null	4576	-0.5643991231918335	0.071482345	No
row_134	RGMB	null	null	4615	-0.5778354406356812	0.06902318	No
row_135	TSHR	null	null	4617	-0.5784949064254761	0.07191971	No
row_136	INHA	null	null	4699	-0.6216344833374023	0.063470624	No
row_137	RGS16	null	null	4706	-0.6236679553985596	0.06588136	No
row_138	BIRC3	null	null	4726	-0.6305540204048157	0.06644778	No
row_139	NCSTN	null	null	4772	-0.6549054980278015	0.06338119	No
row_140	GRK5	null	null	4775	-0.6554696559906006	0.06653772	No
row_141	GNB1	null	null	4785	-0.6603708267211914	0.06870744	No
row_142	GUCA1B	null	null	4822	-0.6778512597084045	0.06706337	No
row_143	ERBB2	null	null	4844	-0.6898602247238159	0.067652255	No
row_144	MAP3K7	null	null	4858	-0.695476233959198	0.0694279	No
row_145	STUB1	null	null	4954	-0.7425690293312073	0.059589412	No
row_146	GUCY2C	null	null	4982	-0.754543662071228	0.059650414	No
row_147	MTNR1B	null	null	5039	-0.7799714207649231	0.055650093	No
row_148	SLA2	null	null	5132	-0.8215665221214294	0.046660863	No
row_149	PARD3	null	null	5135	-0.8224431276321411	0.05069519	No
row_150	FIBP	null	null	5266	-0.8962578773498535	0.036601726	No
row_151	TGFB1	null	null	5288	-0.9101368188858032	0.03834862	No
row_152	GRK6	null	null	5314	-0.9236041903495789	0.03958769	No
row_153	GNA15	null	null	5439	-1.0010783672332764	0.026913207	No
row_154	KDR	null	null	5455	-1.0118802785873413	0.030062905	No
row_155	TBL3	null	null	5465	-1.0183706283569336	0.03411465	No
row_156	GPR4	null	null	5583	-1.0805652141571045	0.022870617	No
row_157	RASD1	null	null	5618	-1.0989387035369873	0.02372954	No
row_158	NPY	null	null	5639	-1.1108077764511108	0.026676029	No
row_159	PIK3CB	null	null	5683	-1.1433666944503784	0.026466617	No
row_160	FOXC2	null	null	5726	-1.1666852235794067	0.026524449	No
row_161	ACR	null	null	5897	-1.2626712322235107	0.008571045	No
row_162	PTGER3	null	null	5977	-1.3132045269012451	0.0040469016	No
row_163	IL31RA	null	null	6036	-1.3548901081085205	0.0027796577	No
row_164	IRS1	null	null	6154	-1.4641454219818115	-0.006447869	No
row_165	GABRR1	null	null	6170	-1.4706847667694092	-8.862072E-4	No
row_166	PTGER2	null	null	6209	-1.5175238847732544	0.0015946259	No
row_167	PRLR	null	null	6258	-1.5581614971160889	0.0028425432	No
row_168	CDKN1C	null	null	6285	-1.5861800909042358	0.0074201655	No
row_169	NPFF	null	null	6380	-1.6816797256469727	0.0026632962	No
row_170	HRH3	null	null	6383	-1.6843663454055786	0.01122881	No
row_171	RRAGA	null	null	6424	-1.7323238849639893	0.014549551	No
row_172	HOMER3	null	null	6475	-1.795236587524414	0.016754478	No
row_173	UBE2N	null	null	6548	-1.8838133811950684	0.016242648	No
row_174	PTGER4	null	null	6589	-1.946271538734436	0.020688124	No
row_175	SMURF1	null	null	6592	-1.9522154331207275	0.03066174	No
row_176	MKNK2	null	null	6599	-1.9711568355560303	0.040156312	No
row_177	RGS2	null	null	6917	-2.7305939197540283	0.008655587	No
row_178	CIDEA	null	null	6981	-3.1138126850128174	0.01591184	No
