# Supplementary material for: Network-based integration of molecular and physiological data elucidates regulatory mechanisms underlying adaptation to high-fat diet
Source: Genes Nutr. 2015 May 28;10(4):22. doi: 10.1007/s12263-015-0470-6 (PMC4446272; doi:10.1007/s12263-015-0470-6)
Supplement: Supplementary file 4 — Supplementary material 4 (ZIP 6984 kb) [file 12263_2015_470_MOESM4_ESM.zip › HF LF 5 d GSEA result/CELLULAR_DEFENSE_RESPONSE.xls]

NAME	PROBE	GENE SYMBOL	GENE_TITLE	RANK IN GENE LIST	RANK METRIC SCORE	RUNNING ES	CORE ENRICHMENT
row_0	LBP	null	null	43	2.9391696453094482	0.13545337	Yes
row_1	CCR2	null	null	219	2.1882946491241455	0.21608657	Yes
row_2	CCL5	null	null	241	2.1435434818267822	0.31633776	Yes
row_3	CCR5	null	null	244	2.1394710540771484	0.41907912	Yes
row_4	TYROBP	null	null	263	2.1026034355163574	0.51778305	Yes
row_5	SPN	null	null	342	1.9616594314575195	0.601217	Yes
row_6	ZNF148	null	null	542	1.6576366424560547	0.6529037	Yes
row_7	CCR3	null	null	1095	1.1588972806930542	0.63066596	Yes
row_8	VEZF1	null	null	1136	1.1294785737991333	0.6793996	Yes
row_9	LY96	null	null	1707	0.7996760606765747	0.637319	No
row_10	TCIRG1	null	null	2296	0.4883507788181305	0.57770205	No
row_11	CXCL9	null	null	2452	0.41778165102005005	0.5759056	No
row_12	CX3CR1	null	null	2643	0.3258861303329468	0.5647356	No
row_13	CD5L	null	null	3055	0.13636937737464905	0.513194	No
row_14	ITGB1	null	null	3061	0.13437733054161072	0.5189579	No
row_15	LGALS3BP	null	null	3288	0.03195571154356003	0.48854423	No
row_16	FAIM3	null	null	3610	-0.1158878430724144	0.44874084	No
row_17	BECN1	null	null	4003	-0.3083202540874481	0.4081657	No
row_18	LYST	null	null	4635	-0.5873396992683411	0.34723595	No
