# Supplementary material for: Network-based integration of molecular and physiological data elucidates regulatory mechanisms underlying adaptation to high-fat diet
Source: Genes Nutr. 2015 May 28;10(4):22. doi: 10.1007/s12263-015-0470-6 (PMC4446272; doi:10.1007/s12263-015-0470-6)
Supplement: Supplementary file 4 — Supplementary material 4 (ZIP 6984 kb) [file 12263_2015_470_MOESM4_ESM.zip › HF LF 5 d GSEA result/CHEMOKINE_ACTIVITY.xls]

NAME	PROBE	GENE SYMBOL	GENE_TITLE	RANK IN GENE LIST	RANK METRIC SCORE	RUNNING ES	CORE ENRICHMENT
row_0	CCL8	null	null	56	2.814136266708374	0.13204382	Yes
row_1	CCL7	null	null	128	2.4518744945526123	0.24395114	Yes
row_2	CXCL16	null	null	193	2.2497851848602295	0.34679702	Yes
row_3	CCL5	null	null	241	2.1435434818267822	0.44676158	Yes
row_4	PF4	null	null	290	2.0442028045654297	0.5416442	Yes
row_5	CXCL14	null	null	428	1.82064688205719	0.6128308	Yes
row_6	CCL2	null	null	875	1.3297287225723267	0.6159334	Yes
row_7	CCL17	null	null	986	1.2428580522537231	0.66220003	Yes
row_8	CX3CL1	null	null	1442	0.9421659111976624	0.6447557	No
row_9	CCL4	null	null	1696	0.8048117160797119	0.64902747	No
row_10	CXCL13	null	null	2207	0.5279191732406616	0.6032083	No
row_11	CXCL9	null	null	2452	0.41778165102005005	0.58950347	No
row_12	CCL11	null	null	2459	0.4134306013584137	0.60921705	No
row_13	CXCL12	null	null	2746	0.2795484960079193	0.58270174	No
row_14	CCL24	null	null	2825	0.24348965287208557	0.5837883	No
row_15	CCL25	null	null	4155	-0.3810966908931732	0.41492367	No
