# Supplementary material for: Network-based integration of molecular and physiological data elucidates regulatory mechanisms underlying adaptation to high-fat diet
Source: Genes Nutr. 2015 May 28;10(4):22. doi: 10.1007/s12263-015-0470-6 (PMC4446272; doi:10.1007/s12263-015-0470-6)
Supplement: Supplementary file 4 — Supplementary material 4 (ZIP 6984 kb) [file 12263_2015_470_MOESM4_ESM.zip › HF LF 5 d GSEA result/CHEMOKINE_RECEPTOR_BINDING.xls]

NAME	PROBE	GENE SYMBOL	GENE_TITLE	RANK IN GENE LIST	RANK METRIC SCORE	RUNNING ES	CORE ENRICHMENT
row_0	CCL8	null	null	56	2.814136266708374	0.11830578	Yes
row_1	CCL7	null	null	128	2.4518744945526123	0.21824308	Yes
row_2	CXCL16	null	null	193	2.2497851848602295	0.31010556	Yes
row_3	CCR2	null	null	219	2.1882946491241455	0.40472242	Yes
row_4	CCL5	null	null	241	2.1435434818267822	0.49789745	Yes
row_5	PF4	null	null	290	2.0442028045654297	0.58280057	Yes
row_6	CXCL14	null	null	428	1.82064688205719	0.64509714	Yes
row_7	CCL2	null	null	875	1.3297287225723267	0.64169985	Yes
row_8	CCL17	null	null	986	1.2428580522537231	0.6818974	Yes
row_9	CX3CL1	null	null	1442	0.9421659111976624	0.65984493	No
row_10	CCL4	null	null	1696	0.8048117160797119	0.660183	No
row_11	CXCL13	null	null	2207	0.5279191732406616	0.6117767	No
row_12	CXCL9	null	null	2452	0.41778165102005005	0.5960276	No
row_13	CCL11	null	null	2459	0.4134306013584137	0.6137229	No
row_14	CXCL12	null	null	2746	0.2795484960079193	0.58583736	No
row_15	CCL24	null	null	2825	0.24348965287208557	0.5857337	No
row_16	CCL25	null	null	4155	-0.3810966908931732	0.41498232	No
