# Supplementary material for: Network-based integration of molecular and physiological data elucidates regulatory mechanisms underlying adaptation to high-fat diet
Source: Genes Nutr. 2015 May 28;10(4):22. doi: 10.1007/s12263-015-0470-6 (PMC4446272; doi:10.1007/s12263-015-0470-6)
Supplement: Supplementary file 4 — Supplementary material 4 (ZIP 6984 kb) [file 12263_2015_470_MOESM4_ESM.zip › HF LF 5 d GSEA result/CHROMATIN_MODIFICATION.xls]

NAME	PROBE	GENE SYMBOL	GENE_TITLE	RANK IN GENE LIST	RANK METRIC SCORE	RUNNING ES	CORE ENRICHMENT
row_0	HDAC4	null	null	1621	0.8439772129058838	-0.18704326	No
row_1	NSD1	null	null	3051	0.13800519704818726	-0.3821191	No
row_2	RBBP4	null	null	4019	-0.3158945143222809	-0.5030426	No
row_3	HDAC10	null	null	4282	-0.4398099184036255	-0.51816094	No
row_4	RBM14	null	null	4558	-0.5559145212173462	-0.529333	No
row_5	HMGA1	null	null	4852	-0.6935880780220032	-0.5361909	No
row_6	SIRT4	null	null	4853	-0.6944904327392578	-0.50159633	No
row_7	SIRT2	null	null	5653	-1.122047781944275	-0.55862075	Yes
row_8	PPARGC1A	null	null	5735	-1.1712753772735596	-0.5117233	Yes
row_9	PHB	null	null	5961	-1.3031456470489502	-0.4786074	Yes
row_10	TNP1	null	null	6052	-1.367774486541748	-0.4231936	Yes
row_11	ACTL6A	null	null	6359	-1.653735876083374	-0.38406098	Yes
row_12	HDAC2	null	null	6366	-1.6593875885009766	-0.30224997	Yes
row_13	UBE2N	null	null	6548	-1.8838133811950684	-0.23399115	Yes
row_14	SYCP3	null	null	6923	-2.7534427642822266	-0.14968884	Yes
row_15	SIRT5	null	null	7016	-3.4788107872009277	0.010599175	Yes
