# Supplementary material for: Network-based integration of molecular and physiological data elucidates regulatory mechanisms underlying adaptation to high-fat diet
Source: Genes Nutr. 2015 May 28;10(4):22. doi: 10.1007/s12263-015-0470-6 (PMC4446272; doi:10.1007/s12263-015-0470-6)
Supplement: Supplementary file 4 — Supplementary material 4 (ZIP 6984 kb) [file 12263_2015_470_MOESM4_ESM.zip › HF LF 5 d GSEA result/COFACTOR_METABOLIC_PROCESS.xls]

NAME	PROBE	GENE SYMBOL	GENE_TITLE	RANK IN GENE LIST	RANK METRIC SCORE	RUNNING ES	CORE ENRICHMENT
row_0	GPX1	null	null	1729	0.7902242541313171	-0.21329874	No
row_1	CTNS	null	null	2949	0.1909777671098709	-0.3780996	No
row_2	BLVRA	null	null	3150	0.09316163510084152	-0.4027036	No
row_3	CPOX	null	null	3666	-0.1447371393442154	-0.469806	No
row_4	MTHFD2	null	null	4595	-0.5708589553833008	-0.57851136	No
row_5	NFS1	null	null	4999	-0.7616704106330872	-0.60548747	No
row_6	MLYCD	null	null	5042	-0.7811787128448486	-0.5806635	No
row_7	PPOX	null	null	5513	-1.0460946559906006	-0.6059109	Yes
row_8	COX10	null	null	5667	-1.133311152458191	-0.5829119	Yes
row_9	GCLC	null	null	5823	-1.2187787294387817	-0.5568301	Yes
row_10	COX15	null	null	5952	-1.2959413528442383	-0.523893	Yes
row_11	MOCS2	null	null	6142	-1.4537692070007324	-0.49336407	Yes
row_12	SDHD	null	null	6419	-1.7233024835586548	-0.46452004	Yes
row_13	ALAS2	null	null	6802	-2.3347649574279785	-0.4265823	Yes
row_14	COQ7	null	null	6860	-2.4995341300964355	-0.3362134	Yes
row_15	GCLM	null	null	6960	-2.9545974731445312	-0.2338623	Yes
row_16	ACO2	null	null	6983	-3.1303443908691406	-0.11370568	Yes
row_17	MOCOS	null	null	6999	-3.2716634273529053	0.013005323	Yes
