# Supplementary material for: Network-based integration of molecular and physiological data elucidates regulatory mechanisms underlying adaptation to high-fat diet
Source: Genes Nutr. 2015 May 28;10(4):22. doi: 10.1007/s12263-015-0470-6 (PMC4446272; doi:10.1007/s12263-015-0470-6)
Supplement: Supplementary file 4 — Supplementary material 4 (ZIP 6984 kb) [file 12263_2015_470_MOESM4_ESM.zip › HF LF 5 d GSEA result/DEFENSE_RESPONSE.xls]

NAME	PROBE	GENE SYMBOL	GENE_TITLE	RANK IN GENE LIST	RANK METRIC SCORE	RUNNING ES	CORE ENRICHMENT
row_0	LBP	null	null	43	2.9391696453094482	0.03585593	Yes
row_1	FOS	null	null	207	2.217533588409424	0.044307787	Yes
row_2	CCR2	null	null	219	2.1882946491241455	0.07399751	Yes
row_3	CCL5	null	null	241	2.1435434818267822	0.10162332	Yes
row_4	CCR5	null	null	244	2.1394710540771484	0.1318979	Yes
row_5	TYROBP	null	null	263	2.1026034355163574	0.15936634	Yes
row_6	ALOX5AP	null	null	273	2.083223342895508	0.18784021	Yes
row_7	BCL2	null	null	296	2.0392308235168457	0.21383357	Yes
row_8	LTB4R	null	null	336	1.9730035066604614	0.23645897	Yes
row_9	C2	null	null	340	1.9661214351654053	0.264115	Yes
row_10	SPN	null	null	342	1.9616594314575195	0.29199225	Yes
row_11	STAB1	null	null	395	1.8810346126556396	0.31145188	Yes
row_12	AIF1	null	null	528	1.6788212060928345	0.31662554	Yes
row_13	ZNF148	null	null	542	1.6576366424560547	0.33845058	Yes
row_14	KCNN4	null	null	565	1.6332743167877197	0.35864538	Yes
row_15	TLR6	null	null	679	1.5112985372543335	0.36413315	Yes
row_16	S100A8	null	null	817	1.383905053138733	0.36438194	Yes
row_17	TNFRSF1A	null	null	973	1.252787709236145	0.36019343	Yes
row_18	CCR3	null	null	1095	1.1588972806930542	0.35950783	Yes
row_19	VEZF1	null	null	1136	1.1294785737991333	0.36994213	Yes
row_20	PTPRCAP	null	null	1224	1.0818827152252197	0.37300047	Yes
row_21	CD81	null	null	1230	1.0777546167373657	0.3876824	Yes
row_22	CX3CL1	null	null	1442	0.9421659111976624	0.37107876	Yes
row_23	PLA2G2D	null	null	1474	0.9198071360588074	0.3798004	Yes
row_24	MEFV	null	null	1521	0.8930951952934265	0.38600343	Yes
row_25	HDAC4	null	null	1621	0.8439772129058838	0.38395396	Yes
row_26	INHBA	null	null	1623	0.8431268334388733	0.39585444	Yes
row_27	AOC3	null	null	1640	0.8351774215698242	0.40550432	Yes
row_28	IL28RA	null	null	1660	0.8244971632957458	0.41457424	Yes
row_29	COLEC12	null	null	1694	0.8060206174850464	0.42138568	Yes
row_30	CCL4	null	null	1696	0.8048117160797119	0.43273887	Yes
row_31	LY96	null	null	1707	0.7996760606765747	0.44273648	Yes
row_32	BCL10	null	null	1824	0.7339262366294861	0.43669307	Yes
row_33	RSAD2	null	null	1876	0.7016612887382507	0.4394494	Yes
row_34	AHSG	null	null	1908	0.6851001381874084	0.44481856	Yes
row_35	F11R	null	null	1952	0.6634957790374756	0.44816947	Yes
row_36	CXCR4	null	null	2015	0.6258049011230469	0.44827512	Yes
row_37	WAS	null	null	2103	0.5752447843551636	0.4440968	No
row_38	CEBPG	null	null	2231	0.5122736096382141	0.4333202	No
row_39	CD83	null	null	2243	0.5070937275886536	0.4389962	No
row_40	ELF3	null	null	2261	0.5025047659873962	0.4437518	No
row_41	TCIRG1	null	null	2296	0.4883507788181305	0.44588327	No
row_42	NFRKB	null	null	2330	0.47637468576431274	0.44798613	No
row_43	CXCL9	null	null	2452	0.41778165102005005	0.43671465	No
row_44	CCL11	null	null	2459	0.4134306013584137	0.44176516	No
row_45	CX3CR1	null	null	2643	0.3258861303329468	0.4203479	No
row_46	AOX1	null	null	2693	0.30438432097435	0.4177146	No
row_47	CCL24	null	null	2825	0.24348965287208557	0.40252888	No
row_48	CD5L	null	null	3055	0.13636937737464905	0.37185103	No
row_49	ITGB1	null	null	3061	0.13437733054161072	0.37305805	No
row_50	TIAL1	null	null	3064	0.1337253749370575	0.3746832	No
row_51	NFATC4	null	null	3166	0.08410058170557022	0.36149496	No
row_52	RAC1	null	null	3275	0.03694269433617592	0.34663585	No
row_53	LGALS3BP	null	null	3288	0.03195571154356003	0.34538263	No
row_54	RNASE6	null	null	3342	0.009423540905117989	0.3379663	No
row_55	CLEC1A	null	null	3364	-0.005423276219516993	0.3350519	No
row_56	C3AR1	null	null	3413	-0.022320786491036415	0.32853213	No
row_57	MST1R	null	null	3566	-0.09232106804847717	0.30819532	No
row_58	FAIM3	null	null	3610	-0.1158878430724144	0.30372438	No
row_59	PARP4	null	null	3757	-0.18523092567920685	0.2855695	No
row_60	BECN1	null	null	4003	-0.3083202540874481	0.25506818	No
row_61	ALOX15	null	null	4011	-0.3123014569282532	0.2585317	No
row_62	CAMLG	null	null	4270	-0.43431493639945984	0.22797793	No
row_63	WFDC12	null	null	4450	-0.510456383228302	0.20976692	No
row_64	ABCF1	null	null	4489	-0.5281969308853149	0.21189764	No
row_65	NFATC3	null	null	4518	-0.5410855412483215	0.21563716	No
row_66	LYST	null	null	4635	-0.5873396992683411	0.20749997	No
row_67	NFX1	null	null	4712	-0.6254722476005554	0.20560625	No
row_68	MX2	null	null	5211	-0.867176353931427	0.14704244	No
row_69	TGFB1	null	null	5288	-0.9101368188858032	0.14921479	No
row_70	ORM2	null	null	6678	-2.092513084411621	-0.01878786	No
row_71	ORM1	null	null	6710	-2.1518664360046387	0.0075321277	No
row_72	CDO1	null	null	6998	-3.2629308700561523	0.013249772	No
