# Supplementary material for: Network-based integration of molecular and physiological data elucidates regulatory mechanisms underlying adaptation to high-fat diet
Source: Genes Nutr. 2015 May 28;10(4):22. doi: 10.1007/s12263-015-0470-6 (PMC4446272; doi:10.1007/s12263-015-0470-6)
Supplement: Supplementary file 4 — Supplementary material 4 (ZIP 6984 kb) [file 12263_2015_470_MOESM4_ESM.zip › HF LF 5 d GSEA result/edb/comp_HF5d-LF5d_collapsed.rnk]

SLITL2	7.147559
D430019H16RIK	5.7239614
ARHE	5.289035
NAP1L1	4.5431376
ADAMTSL2	4.5053377
MEST	4.4381013
EFEMP2	4.373031
P4HA2	4.222687
MGI:1929709	4.2031093
LRG1	4.035478
MS4A6C	3.9890976
BMP2K	3.922641
2410066E13RIK	3.903672
ST3GAL2	3.8835418
LNX2	3.8524933
CD248	3.5855436
D10ERTD641E	3.5340214
MCL1	3.532029
LIMD1	3.499179
KCNE1L	3.4863741
FZD4	3.4143631
VNN1	3.3947136
LPGAT1	3.3729815
PITPNA	3.3701599
9630054F20RIK	3.3271883
IGH-6	3.3220065
PLEKHB1	3.288582
LMO4	3.2610486
PYCARD	3.1727996
MT2A	3.1537325
H2-DMB1	3.1495368
B430218L07RIK	3.138817
SLC6A13	3.122305
2610041P08RIK	3.0686958
2310016C08RIK	3.054522
1100001G20RIK	3.0541327
ADAMTS2	3.0480106
HAS2	3.040336
INPP5D	3.028265
2610008E11RIK	3.015546
THBS2	2.993696
CILP	2.984461
MS4A6D	2.968901
LBP	2.9391696
5830434P21RIK	2.9270678
NNAT	2.9265497
AGPAT4	2.9160671
NOL5	2.8848727
CRIP2	2.8698978
ARHGDIB	2.8645766
ABCG1	2.8613412
1110007A13RIK	2.8613346
COL1A2	2.8540986
GALNTL1	2.8322146
LRRC35	2.8215456
9330164H19RIK	2.8199315
CCL8	2.8141363
NCF4	2.8134718
DST	2.7967696
CDC2L6	2.7957344
F730043M19RIK	2.792361
LPXN	2.784697
CLIC1	2.7798803
1810055G02RIK	2.7732513
RNASEL	2.7619603
SLC7A7	2.757781
ENC1	2.748873
PRTN3	2.7483253
AHNAK	2.7464058
H2-BF	2.734206
THBD	2.7272704
RHOC	2.7173305
9330132E09RIK	2.7162018
S100A6	2.7120678
LEP	2.710712
ACVR1B	2.7071893
AW112037	2.6981063
ANGPT2	2.6968744
4732482E20RIK	2.692585
1700093E07RIK	2.6870968
IGSF10	2.6815362
BC004044	2.680586
AL024069	2.668346
SULF2	2.6556232
NDEL1	2.654479
MAN2A1	2.654282
APOE	2.6520734
EPS15	2.644988
NDRG1	2.6429024
EMP3	2.6381633
RARRES2	2.6327174
SLAMF9	2.6318092
2810430M08RIK	2.6173892
VBP1	2.6067529
TSGA14	2.6014783
2310008M10RIK	2.5991366
PGM3	2.5822585
2700049P18RIK	2.5726697
WDR10	2.5658233
FGR	2.5653694
COL6A3	2.5650651
D1ERTD161E	2.562528
SEC24D	2.5568964
CYBA	2.5555892
2310005P05RIK	2.555007
SKIL	2.5510137
NFE2L2	2.54995
IFI27	2.537798
SEC11L1	2.5360248
OAT	2.5271778
2010004A03RIK	2.5263574
ZFP207	2.521935
CDKL2	2.520095
ORAOV1	2.515214
SLC25A24	2.510628
TRIM29	2.5067902
DAXX	2.5031571
BMPR1A	2.498923
IGSF6	2.4966338
RGS14	2.4883316
DDAH2	2.484421
MGI:1926002	2.4696472
DDX5	2.4678552
OSMR	2.4652684
SGOL1	2.4596715
PTCH2	2.4593167
ITGAX	2.4569037
LASS4	2.455513
CCL7	2.4518745
SLC7A8	2.4418314
FBXO42	2.4394386
AW212607	2.4339635
ADCY7	2.4263806
DUSP10	2.4250896
TRAF1	2.4249706
IL1R1	2.4204469
LOXL1	2.4192457
B4GALT1	2.4183693
TEP1	2.417326
TBXAS1	2.4129605
ADAMTS15	2.410239
AI316828	2.4069626
HIST1H2AB	2.405294
EHD1	2.4037545
MILL2	2.4030445
E030037J05RIK	2.3998141
LRRC25	2.3894913
BC003236	2.3825405
5430400N05RIK	2.3719664
CHES1	2.3714683
AADACL1	2.3673224
HERPUD1	2.3660119
ALS2CR3	2.3636913
LXN	2.3568063
PCSK5	2.3556926
LY86	2.3543153
1700022C02RIK	2.3526905
ALOX5	2.3494565
DPH2	2.3458931
PPAN	2.3446643
BC052066	2.3437567
TRIM16	2.3405414
CARD4	2.327229
BC030336	2.32464
2810052M02RIK	2.324319
G0S2	2.3210785
TGFB3	2.3197808
KBTBD9	2.3194835
HMGN3	2.316333
GPC1	2.3137238
PTGFRN	2.3133745
NEDD9	2.3127263
ZFP263	2.3109426
KDELR3	2.3079674
CD34	2.302643
SERTAD3	2.302331
GAS6	2.2982864
KIF21B	2.2943108
TIMP2	2.289945
IL6ST	2.286381
RBM28	2.2797794
2810474O19RIK	2.2781382
LATS2	2.2743034
RAB15	2.2739449
NIN	2.2668002
LOC433886	2.2643068
2810022L02RIK	2.2576082
BGN	2.2557096
BTBD3	2.2554944
6430550H21RIK	2.2543828
BPIL3	2.2541356
MGI:2136405	2.2524464
AKAP12	2.250719
CXCL16	2.2497852
CPSF2	2.2436287
PLCE1	2.2432938
4921505D17RIK	2.2431617
SPON2	2.238727
BAG3	2.234183
ASAHL	2.2323856
B3GALNT2	2.2320004
ST3GAL5	2.2313716
H2-DMA	2.229221
SFRS2	2.2279232
BC027663	2.2242284
4930568P13RIK	2.2194703
TBC1D10A	2.217911
FOS	2.2175336
LUM	2.2169998
PKD2	2.213961
2700029E10RIK	2.2090645
SLC38A1	2.2081625
OLFR160	2.202299
9130005N14RIK	2.2021308
VKORC1	2.198138
MARCH1	2.1976898
IL18R1	2.1954856
SLC35F5	2.190513
XLKD1	2.1894307
CCR2	2.1882946
MGI:2149839	2.1871183
COL3A1	2.1862514
EGFR	2.1854043
SFRP4	2.1851811
6720461J16RIK	2.183275
PEG3	2.1819394
MDFIC	2.1782115
ZFP90	2.1777294
RAPGEF3	2.1734083
ROCK2	2.1729953
GCNT2	2.1707656
MAP3K14	2.1689272
VPS13B	2.167623
EVC2	2.1654127
MGI:1915044	2.1648774
TRAIP	2.1643806
SMPDL3A	2.1595602
1110059M19RIK	2.158233
SLC43A3	2.1552286
F630022B06RIK	2.1521585
FMR1	2.1482344
CCL5	2.1435435
GTF3C4	2.1432943
CDK7	2.1426919
CCR5	2.139471
RBM15	2.1385021
GAS5	2.137679
SLA	2.1374898
8430417G17RIK	2.134967
TMEM37	2.133618
LOC98434	2.1328828
BC025546	2.1306388
9330132O05RIK	2.12838
RKHD2	2.1253734
1600015H20RIK	2.1228893
LYL1	2.1216285
CDC42EP1	2.1159174
ZFP106	2.1137745
YWHAH	2.1122892
CD9	2.1105912
EMP2	2.1098647
KIF20A	2.1082213
CMKOR1	2.106399
TYROBP	2.1026034
NEK6	2.1022954
C76566	2.1007137
DSPG3	2.0962808
BC032204	2.0937681
9130017C17RIK	2.093671
PCDH19	2.093408
MAP4K1	2.0926447
AMICA1	2.088324
RNF19	2.083341
ALOX5AP	2.0832233
1600012H06RIK	2.081088
CDC42EP3	2.076975
FHL2	2.0751753
APRT	2.0750277
DUSP2	2.0723555
POLR1A	2.071373
RGS10	2.0679166
MAP3K6	2.0670245
IER3	2.061407
SDC4	2.0604463
GPR43	2.0596883
SPPL3	2.0586858
ARRB1	2.055456
SLC3A2	2.0501077
ECM1	2.0485806
CNOT6	2.0458422
PF4	2.0442028
SMAD7	2.0428467
BCL2A1C	2.041746
D4S234E	2.0410688
PRSS11	2.0400794
LGI2	2.0397165
BCL2	2.0392308
EMILIN2	2.0379035
CNOT4	2.03413
AMOTL2	2.032322
SULF1	2.0318043
C630002B14RIK	2.0304585
TRIM8	2.0301976
A830073O21RIK	2.0297236
C1GALT1	2.029463
D8ERTD587E	2.02882
B430320C24RIK	2.0275428
SLC16A9	2.0274231
WBSCR5	2.0265357
2300006M17RIK	2.0250306
SH3BP1	2.020675
2610024E20RIK	2.0182834
D2BWG1356E	2.0167794
PANX1	2.0163407
PIK3CD	2.016052
RNASE4	2.010756
IL16	2.0046651
CCL9	2.000589
B430201A12RIK	1.996782
IGFBP5	1.9951375
4933425F03RIK	1.9951041
LRMP	1.9930551
DOK2	1.9921174
PDE6D	1.9905497
BMP3	1.9898612
IGSF3	1.988707
ATF7IP	1.9849453
GLIS2	1.984632
FCER1G	1.9833503
WTIP	1.9831265
CAMK2D	1.9808358
E030025D05RIK	1.979189
FCGR3	1.9773619
STX7	1.9768164
2610027C15RIK	1.9745264
CLEC4A3	1.9741043
LTB4R	1.9730035
MGI:1913996	1.9729369
2310067E08RIK	1.9707856
CLSTN2	1.9688548
C2	1.9661214
CST3	1.9632947
SPN	1.9616594
1110001M19RIK	1.9612755
SERPINF1	1.960908
HTRA4	1.9591374
PPARBP	1.9585327
DUSP6	1.958402
2610207P08RIK	1.9580388
ADAM23	1.9577701
TMEM14A	1.9574687
SCT	1.9558823
BCL9	1.9558202
PER2	1.9535031
1110007F05RIK	1.9533542
LOC218501	1.9527465
BC028440	1.9520438
SH3MD2	1.9485917
CD53	1.9452477
NEU3	1.9441932
5730601F06RIK	1.941818
CEBPD	1.9394934
PLEKHA2	1.9357291
TUBB6	1.9330386
AI114950	1.932877
ASPN	1.9327028
BACE1	1.9312676
CCL6	1.9284196
MYO9B	1.9264778
SOCS3	1.925022
LIG4	1.9240043
PCOLCE2	1.9196829
NRBP2	1.9195515
TNPO1	1.9191467
SLC39A7	1.9149857
LTB4DH	1.9098759
PTPN11	1.9078522
9630042H07RIK	1.9075054
CYP4V3	1.9052757
ADAMTS1	1.9047915
AVPR1A	1.9028507
CHDH	1.9003938
SEPT2	1.8968434
CENTA2	1.8956423
BMP7	1.8955315
TUBB2	1.8954072
ITGB7	1.8919365
B930096L08RIK	1.8916292
GAB1	1.8913991
LTBP3	1.8879849
WDR46	1.8868401
2610019P18RIK	1.8864508
9030408N13RIK	1.8826222
GPATC4	1.8820943
MCM3	1.881682
STAB1	1.8810346
2210023G05RIK	1.8805988
MYO1D	1.8787981
GLT8D1	1.8786706
IFNGR2	1.8779174
ACTR3	1.8716428
HAGHL	1.8713217
FCGR2B	1.870855
ANTXR2	1.8702524
TSC22D1	1.8693454
MTHFR	1.866231
A230106M15RIK	1.8654202
MAFB	1.8652389
IRAK3	1.8593177
4632433K11RIK	1.8576771
ST5	1.8534448
LYNX1	1.8516386
TMC7	1.850149
MGI:1919154	1.849239
MKI67	1.8491156
9130211I03RIK	1.8440309
ZFP537	1.8439313
MARCKS	1.8436161
5730416F02RIK	1.8431813
VPREB1	1.8375268
MGI:2183445	1.8357528
1190002F15RIK	1.834713
CGREF1	1.8315024
B230205M03	1.831039
P2RY6	1.8283203
1110014C03RIK	1.8272173
TNFRSF12A	1.8246969
AK122209	1.8230016
CXCL14	1.8206469
VCAM1	1.819726
ZSWIM6	1.8191906
LRRC17	1.8187277
ARID1B	1.8176984
GPC3	1.8152992
FBXW17	1.8117894
PLAT	1.8098426
4632406N01RIK	1.8071661
CD3D	1.8066698
BPY2IP1	1.8011304
2010109K11RIK	1.8008965
CKLFSF3	1.7990769
ASPH	1.7985615
TPM4	1.7935886
SAA2	1.7924374
ITGA9	1.7909071
NRAS	1.7883079
DNAJB4	1.7875756
NDN	1.7871041
H2-AA	1.7861384
STARD8	1.7840163
SOCS1	1.7830861
APH1B	1.7813811
POLD1	1.7797257
ID3	1.7783179
IARS	1.7776225
DOK1	1.7776212
CRYM	1.7775873
FRS2	1.777584
GNG10	1.7764634
5730403M16RIK	1.7747804
EEF2K	1.7744188
2310046G15RIK	1.773598
ISLR	1.7735933
CSRP2	1.7725431
TNRC6A	1.7696553
ANGPT4	1.7678895
PHF8	1.767425
AKAP2	1.766056
GGCX	1.7617958
ACTA1	1.7598673
AKAP11	1.7594166
C130045F17RIK	1.758503
TRPV4	1.755784
SUFU	1.7475106
MCM6	1.7434458
LOXL2	1.7422396
8430438D04RIK	1.7389008
CTSH	1.7348471
1810006K23RIK	1.7299027
GREM2	1.7291877
SRF	1.7286829
FGD2	1.7284098
RBM19	1.7269502
SLFN2	1.7222956
D14ABB1E	1.7192916
HIST1H1B	1.7175413
D10ERTD610E	1.716694
AA536808	1.7157061
XPR1	1.7139351
CATNB	1.7135999
COTL1	1.7130123
TMEM38A	1.7115963
HIRA	1.7111357
PTRF	1.7109921
TNS	1.7108926
C1QB	1.7096524
0610007N19RIK	1.7089765
2310022A10RIK	1.7083896
CCBP2	1.7073426
CD209B	1.706984
MGI:2446326	1.7068511
FMO2	1.7065517
RAB11FIP5	1.705412
TCEA3	1.7033237
SNX8	1.7023386
1110051M20RIK	1.7018559
IVNS1ABP	1.7008765
LMO1	1.7002147
STMN4	1.6993791
SRI	1.6984756
CDC42SE1	1.6968772
BCOR	1.6964164
1700027N10RIK	1.6952852
FXYD5	1.6945974
ERF	1.6930333
STARD4	1.6914968
ZFYVE20	1.68992
BC014795	1.689913
CALM3	1.689529
MS4A4D	1.6881694
ARMC5	1.6878967
C1QA	1.6876729
MGI:3028594	1.6870118
LRFN3	1.6863765
SGCD	1.6862075
BCL6	1.6851845
UPF2	1.6808143
CXCR3	1.679854
AIF1	1.6788212
AU041480	1.6787069
DIAP3	1.6770521
TUBA1	1.6750498
AW539457	1.6722915
BIKLK	1.6720296
IL13RA1	1.6700987
DNAJA4	1.6687412
BICC1	1.6672448
FKBP7	1.6650871
GRB2	1.6631198
CYP26B1	1.6616501
FBN1	1.6609677
KCNA5	1.6591399
ZNF148	1.6576366
SYT12	1.6574303
DCTN6	1.6570098
SERTAD4	1.6557868
ICOSLG	1.654211
ALS2CR13	1.6517574
ZFHX1B	1.6483747
D930036F22RIK	1.6480849
ALKBH	1.6463653
MNAB	1.64517
TDE1	1.644989
1200013A08RIK	1.643045
KCNK6	1.64236
CBFA2T3H	1.6420689
ESRRBL1	1.6411654
ABLIM2	1.6409388
SUCNR1	1.6405308
HSPA12A	1.6395626
DNAJB13	1.6388954
POU2F1	1.6372293
1500041B16RIK	1.6366534
OLFML2B	1.6355188
DSTN	1.6353058
KCNN4	1.6332743
COL5A1	1.6301179
9030611O19RIK	1.6271095
WDR47	1.62632
BBS4	1.6262776
CSF1	1.6260543
CTPS	1.6255859
TGFB2	1.623733
TXNRD1	1.6234386
5730454B08RIK	1.6224341
KIFC3	1.6210225
G630064H08RIK	1.6200403
LANCL3	1.619788
SLC25A12	1.6196818
MFHAS1	1.6192546
BC026744	1.6178195
SEMA7A	1.615216
ID2	1.6139632
SASH1	1.6105247
PPGB	1.6089535
2610301G19RIK	1.6066723
3110045G13RIK	1.6047975
FBLN1	1.6040726
CLEC7A	1.6032921
9430023L20RIK	1.6029184
HERC3	1.6015896
FOXO1	1.5995606
C230026C11	1.5970987
GLI3	1.595946
TGFBI	1.5954716
P2RY1	1.5938799
ROCK1	1.5931456
TLR1	1.5891925
ATP6AP2	1.588474
ZFP286	1.5875721
MYO9A	1.5874152
C330027G06RIK	1.5873699
EHD3	1.5867144
CACNA1G	1.5863035
MMP23	1.5849737
2610311I19RIK	1.5839751
SLC35B3	1.5837245
CALCA	1.5822831
GADD45G	1.5820693
PLA1A	1.5812923
LEPREL2	1.5805718
2610208M17RIK	1.580447
BTBD12	1.5786735
WDR35	1.5781084
FBLN2	1.5738312
5730449L18RIK	1.5696089
TFPI	1.5669987
IFI35	1.5665723
TCF20	1.5654033
1200003E16RIK	1.565391
PPIC	1.5649709
CNNM4	1.5649383
4732486I23RIK	1.563515
LILRB4	1.5627624
ZFP35	1.5611339
PLK2	1.5602949
LYZS	1.5595783
4121402D02RIK	1.5593168
TOB2	1.559277
ZCCHC10	1.5582904
SPARCL1	1.5567145
ZFP566	1.5563341
IFNGR1	1.5555543
MPP7	1.5536015
LIX1L	1.5520339
CREB3L2	1.5518843
5630401D06RIK	1.5518078
HRASLS	1.5508909
SSR3	1.5508218
TRIB1	1.5493561
EPDR2	1.54862
0610010O12RIK	1.5484793
6330417G04RIK	1.5461028
MARCO	1.5442753
ZCWCC3	1.5422883
ADA	1.5422847
RB1CC1	1.5420717
LAMP2	1.5413705
1110018M03RIK	1.5404917
PKP2	1.5399598
MAF	1.5396764
EPC2	1.5387859
2610044O15RIK	1.538713
HMOX1	1.5380147
CLN8	1.5359219
NEK7	1.5342519
PLOD2	1.5329106
3000003F02RIK	1.5326613
WARS2	1.5315516
FKHL18	1.530992
AI256711	1.5308529
EVER1	1.5279626
C5ORF14	1.5274466
FEM1B	1.525818
BST1	1.5257539
ZFP521	1.5252323
PIK3R1	1.5250574
A530017D24RIK	1.5244567
MFGE8	1.5241551
FUSIP1	1.5240192
MATN2	1.5192604
SERPINA3C	1.5189185
CHST3	1.5172029
WISP1	1.5170022
ACTR2	1.5162636
MCM4	1.51336
DDIT3	1.5133501
MTF1	1.5132123
4833432M17RIK	1.5118258
TLR6	1.5112985
CFLAR	1.5111827
FGD4	1.5109318
RBBP8	1.5104284
BC031781	1.510365
SPNB2	1.5101857
1110034C04RIK	1.5100151
MNT	1.5094956
LYPD2	1.5071284
ARF6	1.5067892
VPS18	1.5067737
4732481H14RIK	1.5058594
TSPAN2	1.5054306
LIFR	1.5052713
CPXM2	1.5045882
TRIP11	1.5040411
HM13	1.5013095
STK4	1.5004734
TULP3	1.5002702
PDZK2	1.500009
PI4K2B	1.4998686
AK122525	1.4992846
9130416N05RIK	1.4986693
APEG1	1.4979283
TBX21	1.4958061
1500004A08RIK	1.4948086
ALDOB	1.4941337
NPL	1.4923824
2810012H18RIK	1.4909525
4732418C07RIK	1.4885689
CRABP1	1.4849962
4930431B11RIK	1.4843731
FXYD6	1.4841075
PCNT2	1.4813559
C1R	1.4810522
2310036O22RIK	1.4800928
DPT	1.4797038
GOLGA3	1.4793767
TCF23	1.4786259
D13BWG1146E	1.476367
SLC22A1	1.4754133
PROS1	1.4742815
1110004B13RIK	1.4742637
OSBPL3	1.4740266
FOXM1	1.4738101
SLC25A30	1.4734013
ERCC8	1.472793
KDELR2	1.4727025
BC025600	1.4701614
FOLR2	1.4699446
VANGL1	1.469883
HAS1	1.467961
2610307O08RIK	1.4676365
D19ERTD678E	1.4675041
ASCC3	1.4673542
TOPORS	1.4673518
CHKA	1.467104
SCRN1	1.4658886
TUFT1	1.4637786
EXPI	1.4632728
FBXW7	1.463005
4833421E05RIK	1.4629803
WASPIP	1.4615424
RPP38	1.4595797
0610011I04RIK	1.4589767
MGI:1920480	1.4585525
ZGPAT	1.4575475
ADAMTS10	1.4562188
ARHGEF10	1.4557768
PLSCR1	1.4556729
EPS15-RS	1.4503586
NUP160	1.4500649
OGN	1.4498235
PPP3CB	1.4482518
CASP8AP2	1.4482446
2410118P20RIK	1.4477811
CCNA2	1.4477519
1110067I12RIK	1.4477142
9030607L17RIK	1.4472336
SLPI	1.446598
SERTAD2	1.4460181
2010002N04RIK	1.4447953
MAPRE2	1.4435997
MPEG1	1.439567
RBM9	1.4393463
MUSTN1	1.4392421
1810008A14RIK	1.4386954
RGS18	1.4360483
NFATC1	1.4359736
GALNTL2	1.4358819
D15ERTD621E	1.4356523
ALDH1A3	1.4342301
CENPJ	1.4319677
DDIT4	1.4314353
GALK1	1.4307122
4933430F08RIK	1.4298216
AV249152	1.4278876
6330442E10RIK	1.4276009
RASA4	1.4263088
5830472M02RIK	1.4251196
TNFRSF21	1.4232781
GNL3	1.4227656
HSPB2	1.4216257
SH3BGRL2	1.420458
SCARB2	1.4187652
S100A10	1.417953
1110038F14RIK	1.4173641
SLC41A1	1.4150212
PDCL3	1.4146595
3110050K21RIK	1.4144758
BCL7C	1.4134408
LRP2BP	1.4112699
LCP1	1.4102861
1200013B08RIK	1.4098816
9130203F04RIK	1.4097944
JAM3	1.4095542
SERTAD1	1.4089794
MGI:2153084	1.4084731
HOXB2	1.4077296
SARA1	1.4073629
ZNF319	1.4061024
2900092E17RIK	1.4029405
IRF8	1.4026672
GUSB	1.4024371
4931406I20RIK	1.3996881
CD24	1.398164
CDCA8	1.396871
CKB	1.396207
EVC	1.3949945
APOBEC3	1.3948336
EDG5	1.3929027
1200009F10RIK	1.3921478
D030068L24RIK	1.3908142
GPR56	1.3904315
E030025L21RIK	1.3903538
CATNAL1	1.3903435
ST6GALNAC5	1.3860148
EDG3	1.385505
S100A8	1.383905
MSR2	1.3834902
AGTRAP	1.3813003
1110007C09RIK	1.3809364
FBXO5	1.3772839
ALDH1A2	1.3771015
TMPRSS2	1.3757604
LRP1	1.3738902
PRKCDBP	1.3721299
WDR5B	1.3719817
GLT8D2	1.3713292
CCDC16	1.3703337
GLIPR1	1.3690525
CPT1A	1.3689413
AADAC	1.3675157
PSCDBP	1.3660792
SNAP23	1.3656396
5330439J01RIK	1.3647503
JUND1	1.3639584
CLIC4	1.3639464
UBD	1.3639207
1700026D08RIK	1.3634894
LENG9	1.3627559
VAV1	1.3615386
FMOD	1.36153
REV3L	1.358547
ARMC6	1.3574919
SMAD1	1.3574581
TRERF1	1.3564225
CYP2D26	1.3557373
ATP7A	1.3553756
FLT3L	1.3551404
STK17B	1.3539218
PARG	1.3519753
MEG3	1.3514502
A830007P12RIK	1.349317
2310015B20RIK	1.3489377
ZDHHC3	1.3485031
CHAF1B	1.3480927
FXYD4	1.3472264
ING5	1.3444772
NOTCH2	1.3434672
PTPN6	1.3434361
H2-M3	1.3433676
DNMT2	1.3431463
6230416J20RIK	1.3411494
SLC11A1	1.3410723
ZFP281	1.3410282
ITM2A	1.3405257
0610010I15RIK	1.3394209
AI467484	1.3380864
HIF1A	1.3377501
B230219D22RIK	1.336976
TEC	1.3363069
UBE2G2	1.3351281
UBE2E2	1.3336915
SNTB2	1.3330896
RPN1	1.3316464
CCL2	1.3297287
ANKRD35	1.3289486
PLK1	1.3279939
TLR2	1.3263578
ARL12	1.325948
IRAK4	1.3251989
5330411L03RIK	1.3243589
MGI:2149786	1.3241215
5330426P16RIK	1.3240237
SYNC	1.3237294
NEXN	1.3213941
BC014699	1.3213348
SLIT3	1.3208084
5730511K23RIK	1.3205602
ARG2	1.318728
CML4	1.3182595
PNRC2	1.3168007
BC049807	1.313188
MTAP7	1.3128397
RUNDC1	1.3128395
CSK	1.3127171
PCBD1	1.308096
MED31	1.3080828
0610039J04RIK	1.3078905
1700039D13RIK	1.3077204
RSN	1.306743
DMN	1.3066264
PIAS1	1.3061928
ABCB1B	1.3047222
ACAS2L	1.3042449
HHEX	1.3039224
SLC2A1	1.3025516
ABP1	1.3025111
PTPRK	1.3019766
PHCA	1.301215
1110017C15RIK	1.2996068
DUT	1.2990683
ZFP212	1.2990338
PASK	1.2979853
ZCCHC4	1.2966304
4930506M07RIK	1.2943724
SNED1	1.2937202
RHOU	1.293472
MSLN	1.2932596
TRIM30	1.2931987
2310009E04RIK	1.2912489
MAP3K13	1.2880127
CALML4	1.2873265
RPS6KA4	1.286891
4932425I24RIK	1.2856406
DNALC4	1.2854351
MANSC1	1.2851369
1200009O22RIK	1.2834897
C80587	1.2829108
CYS1	1.2828891
LOC385154	1.2826586
EIF2C2	1.2820518
KLF2	1.2812154
FLOT1	1.2811654
ZFP61	1.2803595
5830482F20RIK	1.279603
FBXO11	1.2791421
RAC2	1.278516
BC025206	1.2784941
VIL1	1.2779162
KL	1.277511
1600029D21RIK	1.2769477
FBP2	1.2767289
CARD14	1.2763358
IGJ	1.2760642
HMG20A	1.2754155
PDXK	1.2745923
SERPING1	1.2739146
TM9SF2	1.2721659
BC043118	1.2719557
SLC7A10	1.270882
PVRL3	1.2686243
MIB1	1.2677661
ZFP367	1.2671864
USF2	1.2668104
DAPP1	1.266751
TPCN1	1.2665365
KRT1-19	1.26551
GRN	1.2649375
ZFP36L1	1.2637364
TRPC3	1.2636744
SNAPC1	1.2630125
1500011H22RIK	1.2630101
DOK3	1.262593
1110030H10RIK	1.259464
DNCHC2	1.2593452
SAP30	1.2582245
PTEN	1.2577358
1200004M23RIK	1.257611
0610011F06RIK	1.2574183
BC035291	1.2568872
2810048G17RIK	1.2536496
TMEM35	1.2533096
TNFRSF1A	1.2527877
RUNX1	1.2522395
MGI:1921571	1.2522105
RRAS2	1.2522012
4933428I03RIK	1.2491939
TMEM18	1.2483205
TPARL	1.2477994
SURF4	1.2477846
NR1D1	1.2448888
9030409G11RIK	1.2439114
RIPK3	1.2437825
LAMB2	1.2431659
NISCH	1.2428836
CCL17	1.242858
RAD52B	1.2413993
CYP7B1	1.2391661
1700012B09RIK	1.2387341
FNDC3B	1.2386136
DOCK8	1.2364997
SART2	1.235637
2510049J12RIK	1.2350843
BC025872	1.2349701
2210402C18RIK	1.2318574
RCN1	1.2313002
E130012M19RIK	1.2306913
6330403K07RIK	1.2305156
SLC28A3	1.2299646
6330403L08RIK	1.2283751
SPON1	1.2282153
ANXA8	1.2273549
TPM2	1.2262605
EBI3	1.2256862
CBLL1	1.2245022
4933430H15RIK	1.2243539
GLG1	1.2233976
SELPL	1.2231221
EAR11	1.222931
D630023B12RIK	1.2222009
1500031M22RIK	1.2217957
FBXO30	1.2217667
HPGD	1.2217301
TUBGCP3	1.221315
ADAMTS16	1.219365
SLC16A10	1.2192878
EPHA2	1.2190171
XYLB	1.218643
SLC30A1	1.2184511
2310003P10RIK	1.2180598
MAFF	1.2176487
SLAMF8	1.217124
UCHL1	1.2163869
6230410P16RIK	1.2160519
NUP153	1.2157551
BC030335	1.2151101
PLA2G4B	1.2147139
0610040J01RIK	1.2129638
SLC41A2	1.2122439
MMP7	1.2110031
CRSP9	1.2091764
PCDHB17	1.2074628
CTGF	1.2071992
NBL1	1.2065747
AQP1	1.2062613
POLS	1.205393
P2RY2	1.2035936
2810013E07RIK	1.203506
TBCC	1.2031168
GPSM2	1.2027991
4921506J03RIK	1.2026789
2610511E22RIK	1.202388
P2RY12	1.2011667
DGKE	1.2005568
4732486J07RIK	1.2004493
GABPA	1.200435
BBOX1	1.2003915
LEFTY1	1.1999828
4930403J22RIK	1.1990912
4921517N04RIK	1.1979125
NFATC2IP	1.1963309
2700055K07RIK	1.1961918
NR2F6	1.1956348
PTGS1	1.1951506
YTHDC2	1.1942632
CLDN10	1.1932963
BC026645	1.1928147
4930506L13RIK	1.190246
RIT1	1.1896479
ALDH1A1	1.1894172
FAM62A	1.1885687
SERPINA3G	1.1882237
SNAI1	1.1879932
PRPF18	1.1879784
EHD4	1.1871687
CALM1	1.1845849
DHX16	1.1825284
MCM5	1.1811637
SLC18A2	1.1794977
2810025M15RIK	1.1788733
DNAH5	1.175541
RASSF4	1.1748645
COL4A6	1.1739801
LMNA	1.1733613
GAS1	1.1720165
PMAIP1	1.1709385
NCOR2	1.1704929
RIPK5	1.1702093
ITPR3	1.1700029
ZFP36	1.16988
RAD17	1.1697563
4931426K16RIK	1.168926
1810057C19RIK	1.1681273
2810451A06RIK	1.1656697
D19ERTD652E	1.1653175
AI597013	1.1650691
LOC232680	1.1633413
GRWD1	1.1629177
CASP2	1.1622651
CLUAP1	1.161745
GNB2L1	1.1610935
SBF2	1.1601187
BC034054	1.1600549
NKG7	1.1598989
CCR3	1.1588973
PDE9A	1.1582206
RAB9B	1.1574913
TUSC5	1.1562214
KLHDC5	1.155528
CMAH	1.1551752
SAMHD1	1.1549768
SLC26A3	1.1547098
FZD1	1.1544899
FBXO46	1.1523833
DDIT4L	1.1516565
SFRS9	1.1506069
C530009C10RIK	1.148761
2510049I19RIK	1.1475071
SHCBP1	1.1455199
AA536743	1.1448681
4921537D05RIK	1.144413
DUSP9	1.1435004
CD2AP	1.1421677
4931406O17RIK	1.1415595
ATPIF1	1.1384286
4930579A11RIK	1.1380975
ALOX12	1.1380377
PAQR6	1.1372466
ANKRD17	1.1369733
PLCD1	1.1368625
AI467606	1.1365421
KCTD10	1.136077
BMS1L	1.1356498
APPBP2	1.1355175
CDK10	1.1353024
BC023151	1.1351035
LBR	1.1342726
TJP2	1.1338345
ETNK2	1.1336602
UOX	1.1326733
2310057M21RIK	1.1326097
3110048E14RIK	1.1325877
WDR4	1.1323968
NUSAP1	1.1323804
ST3GAL1	1.1305152
VEZF1	1.1294786
SLC9A9	1.1293643
TRIM24	1.1288475
FES	1.1280979
D530033C11RIK	1.1276143
TMEM45A	1.1275774
CREM	1.1273421
DNAJC1	1.1266863
HCLS1	1.1265986
SALL2	1.1265172
1110002B05RIK	1.1264186
SLC41A3	1.1262314
NOL1	1.1258919
1110020M19RIK	1.1258466
ATP2A2	1.125481
2010012O05RIK	1.1251172
TGFA	1.1240169
GRAP	1.1228535
PCP4	1.1226707
RETNLA	1.1217335
GPR133	1.1216278
3222401M22RIK	1.1215893
NAPSA	1.1209116
LRRK1	1.1207352
MMP2	1.117582
E130307C13	1.1170001
NRP2	1.1167933
A530065E19RIK	1.1161927
AI790205	1.1160008
MANBA	1.115877
DHRS8	1.1156183
A230050P20RIK	1.1145917
AW491445	1.1132889
SPOCK2	1.1129013
MYL9	1.1127083
D12ERTD553E	1.1111871
ZFP294	1.1105775
DPYSL2	1.1105536
SECTM1	1.1105419
F13A1	1.1103268
5730557B15RIK	1.1083921
IL10RA	1.1077963
TNNC2	1.107482
A730069N07RIK	1.1074044
FRMD4B	1.1064618
RDH6	1.1058306
NRBF2	1.104026
DDX3X	1.1032705
MGI:2183426	1.103131
AW049332	1.1021336
TAF5L	1.10034
SLC1A3	1.1000689
CUL5	1.0990981
IFI30	1.0982531
ATP1A1	1.0979618
DOCK2	1.0979564
B930008I02RIK	1.0976975
HDC	1.0974336
3321401G04RIK	1.0969639
E430026E19RIK	1.0968819
CCNB2	1.096773
NUP98	1.0966336
SEC15L2	1.0952172
9430010O03RIK	1.0950066
LAF4L	1.0947682
IL7R	1.0946201
RAB20	1.0941613
IGK-V8	1.0929704
5830427D03RIK	1.0928649
1700028N11RIK	1.0924425
ITM2C	1.091824
RNF12	1.0917495
ST8SIA4	1.0913411
ITGAV	1.0910263
MMRN2	1.0910112
GNA13	1.0909798
WDR13	1.0909152
BC003498	1.0892314
2610035D17RIK	1.0887128
1810008O21RIK	1.0878292
6820424L24RIK	1.0872787
GPR30	1.0866327
CPSF5	1.0864153
GPR65	1.0855796
4930434E21RIK	1.0839275
2310030G06RIK	1.0835819
2810428C21RIK	1.0831844
ELF5	1.082437
PTPRCAP	1.0818827
SMO	1.0803856
TXNL5	1.0802175
BC043098	1.080143
TRADD	1.079577
BVES	1.0786237
CD81	1.0777546
PPIL6	1.0776182
SMPD3	1.0774412
BC023928	1.0772868
MGP	1.0770432
CENPE	1.076711
PDZK6	1.0739868
PAK1	1.073833
PLK3	1.0730923
RIPK1	1.0730271
CELSR1	1.0730255
IQGAP1	1.0729657
OLFML3	1.0723675
SEC23IP	1.0722843
E030011K20RIK	1.0719092
PTPN1	1.0718161
MGC67174	1.0717916
COMMD2	1.0710614
SVEP1	1.0709198
LBX2	1.0703697
4930430F08RIK	1.0696609
TSC22D4	1.0694323
EMILIN1	1.0690134
DDX10	1.0664203
D8ERTD594E	1.0654044
BC029169	1.0650686
9430080K19RIK	1.0650287
ID4	1.0638219
RAB35	1.0622686
CTLA2A	1.0616562
CARD11	1.0614285
ICAM1	1.0611519
ZFP64	1.0609533
FBP1	1.0607836
TOP2B	1.0604143
POGZ	1.0602634
WBSCR17	1.0585091
SESN2	1.0570238
TEX2	1.0569772
STAT3	1.0569344
1190017O12RIK	1.0540364
BC038167	1.053619
AFMID	1.0531812
TCF12	1.0524507
5031439A09RIK	1.049826
SNCAIP	1.0487928
DDX26	1.0485822
2600017J23RIK	1.0473567
C6	1.045048
LY6A	1.0450245
PRKAB2	1.0445422
1110001A16RIK	1.0444576
C130086A10	1.0435667
9530077C05RIK	1.0429772
STK25	1.0428932
CDA	1.0415967
CRSP6	1.0415887
2810046L04RIK	1.0407633
MTMR11	1.038356
6330530A05RIK	1.0366428
PLEKHB2	1.036613
1700113A16RIK	1.035156
D230037D09RIK	1.0338491
SDAD1	1.0338162
KCNK13	1.0338123
2410016O06RIK	1.0337125
ANXA5	1.0308324
RASGRP3	1.0305601
WDR40A	1.0292383
GNAI3	1.0274025
5830408C22RIK	1.0268782
MFSD1	1.0268438
2310005E10RIK	1.0266817
GULP1	1.0263966
KRTCAP2	1.0261691
ZFP39	1.0249484
LRRC34	1.0205289
CDCA3	1.0193151
EIF2B2	1.0181293
PPP5C	1.0172776
LSM8	1.0168527
STAT6	1.0166414
E130307J07RIK	1.0152014
ITGA11	1.0150682
E130201N16RIK	1.0147244
CD79B	1.0141253
PRIM2A	1.0138699
E230015L20RIK	1.0134231
WIG1	1.012789
SMCHD1	1.0127152
GAN	1.0112551
MMD2	1.0098671
MCOLN3	1.0094728
IMPACT	1.0088139
LOC114601	1.0080858
PKD1	1.0075855
ARHGEF12	1.0071937
XPO1	1.0063618
MAL2	1.0063576
RRBP1	1.0052948
SEC6L1	1.004959
0610011N22RIK	1.0048716
TMEM23	1.0039357
TBXA2R	1.0037111
SLC39A4	1.0037103
UPB1	1.0035241
UNC93B1	1.0030568
6720460F02RIK	1.0030115
4930504H06RIK	1.0028261
FRK	1.0009907
KDELC2	1.0009438
SLC5A3	0.9998889
RPL36	0.99923474
PGM5	0.99896693
PLXNB1	0.99895555
GIMAP5	0.99847656
ARHGDIG	0.9984748
CD200R1	0.99828833
4930417P05RIK	0.99806595
CRYGA	0.9976498
MGAT3	0.9970074
MS4A4B	0.9957492
CUTL1	0.99557614
CRYGB	0.9938885
LTBR	0.99364877
GNG2	0.99319655
ACTN4	0.99273556
PRPF31	0.9925987
NR3C1	0.99165535
DEK	0.9914348
PFC	0.99097115
ECH1	0.9903059
0610006O14RIK	0.98987085
HIP1	0.98917645
LNPEP	0.98857695
IRF5	0.987276
A830039N02RIK	0.9872225
PTPN7	0.9867042
EFS	0.98662984
D5BWG0834E	0.984986
BC035537	0.9849408
SLC25A25	0.98490936
WASF2	0.98465705
EPS8L3	0.98434347
IGSF11	0.9834231
EMB	0.9824107
CPLX2	0.9806784
SNX1	0.9802201
ARHGAP4	0.9787877
1110065D03RIK	0.978145
ANTXR1	0.97735244
SNX2	0.97712857
ADAM11	0.9769691
1110048D14RIK	0.97681594
D430033N04RIK	0.9763347
1500010M16RIK	0.97629434
HIST1H2AK	0.97585547
4930519N16RIK	0.97530013
DNCL2B	0.9742253
APAF1	0.97386473
CYR61	0.97336715
2610207I05RIK	0.97299904
GDF10	0.9711727
TM4SF4	0.9710667
GCHFR	0.97102696
2310036D22RIK	0.9708177
HOXB7	0.96950364
MGI:1932093	0.96906656
SPHK1	0.9683872
BQ952480	0.96720713
G630055P03RIK	0.96710646
SCARA3	0.9658149
1110033M05RIK	0.9652832
2010300G19RIK	0.96483475
CNN1	0.9640552
1500005P14RIK	0.96318823
CLDN2	0.962951
SLC39A6	0.9626998
CPT1C	0.9625846
GNG11	0.96170783
4933425A18RIK	0.96119815
ZFP105	0.96091354
FOXJ1	0.96089506
FKBP9	0.9598493
RNF139	0.9589112
4930455F23RIK	0.9581449
EDEM1	0.95808303
AS3MT	0.9573264
2600016J21RIK	0.9567693
2810402K13RIK	0.9560108
4732473B16RIK	0.95591384
LOC434222	0.95579
PCNP	0.95561385
SMTN	0.95482785
ANKHD1	0.9541849
IGSF4B	0.9539621
MGI:1917368	0.9534607
SNAPC3	0.95325583
3110050N22RIK	0.95320594
H2-OA	0.9524057
MRVI1	0.95160764
FZD2	0.9514715
CPEB4	0.9511592
2810043G13RIK	0.95058143
4833427G06RIK	0.94935936
A230042K10RIK	0.94877213
EVPL	0.94875073
GIMAP1	0.9481573
GJA4	0.94804347
NCL	0.9461762
COL8A2	0.9446475
PROC	0.9436942
CX3CL1	0.9421659
FLI1	0.942161
C80638	0.9416944
DTX1	0.94136995
FBXL7	0.9410717
PREP	0.9410307
BC022687	0.9399581
2810439M11RIK	0.93989867
PDLIM2	0.93960506
2810432D09RIK	0.9377113
2610024M03RIK	0.9369282
IGFBP1	0.9356368
D8ERTD457E	0.9353892
BC058638	0.9346452
CUEDC2	0.93442225
KHDRBS3	0.9335181
PTGS2	0.9323664
CAV2	0.9319388
2310010M24RIK	0.9305432
PROCR	0.930151
C430017H16RIK	0.9299055
GSS	0.9287688
PPP1R3C	0.9284095
RALB	0.9270325
4933434I06RIK	0.9252032
VCPIP1	0.9241629
AP2A2	0.9238335
YWHAZ	0.9216377
2900006N09RIK	0.9213611
UBTD1	0.9212755
CALML3	0.9212715
SPINT1	0.92023647
PLA2G2D	0.91980714
HDHD3	0.9190134
NEK9	0.9183257
F10	0.91806394
MYLIP	0.9176353
GPR172B	0.91635126
CAPN5	0.91563
SF3A1	0.91507983
RPL27A	0.9135796
MGI:1889209	0.9128929
0610007P14RIK	0.91261655
BST2	0.91244966
SCAP2	0.9122808
ARID4A	0.911336
SP5	0.91130024
5830415L20RIK	0.9106968
FKBP1B	0.9089538
CDKN3	0.90865815
TAGLN	0.9086089
HEG1	0.90794754
4432409M07RIK	0.90777075
SNX27	0.9071036
PHACTR1	0.9068012
4632409L22RIK	0.90669
GM631	0.9059059
IL17R	0.9055165
SPAG6	0.90499794
SBDS	0.90424734
MOBK1B	0.9042448
FABP1	0.90414006
PDLIM3	0.9027402
2810001G20RIK	0.9020763
ZFP143	0.9011525
RYR1	0.9008795
SERPINE2	0.90031403
GATA2	0.9001384
C1QG	0.8999251
STEAP4	0.899279
WNK1	0.89837694
MAT2A	0.89785635
ARHGEF5	0.8965471
RGS5	0.89616895
2810004A10RIK	0.895345
RRM1	0.89507467
CTBP2	0.89505833
MTBP	0.8936242
1700052K11RIK	0.8933369
MEFV	0.8930952
MRPS6	0.89186317
CEECAM1	0.89178103
9330196J05RIK	0.89138097
NHLRC2	0.8912644
2610001J05RIK	0.89050144
CMYA5	0.8901095
REV1L	0.88977814
ARSA	0.88951135
OACT1	0.88873166
BC022765	0.88836795
CDKL1	0.8878615
MGI:2385656	0.88675493
1810015A11RIK	0.88671964
TGFBR2	0.88668656
B4GALT2	0.88636667
STEAP	0.88616925
RNASEH1	0.8859789
6330583I20RIK	0.88411045
TAPBPL	0.8839784
SLC22A3	0.88361907
PFKFB3	0.8831735
SLC30A7	0.8824538
SH3BGRL	0.88194436
1700047E16RIK	0.8811918
COL8A1	0.88093776
TMOD1	0.8802768
TYMS-PS	0.87971026
5830417I10RIK	0.8793607
SIRT7	0.87899756
MGAT4A	0.87772495
BC048507	0.8773648
1200006F02RIK	0.87703073
PIPOX	0.8765514
RHBDL4	0.876241
2900056M20RIK	0.8761933
SCNN1A	0.875908
KCNJ8	0.87585753
LOC239691	0.8758217
RHOBTB2	0.87442786
G431001E03RIK	0.8744137
SULT1E1	0.8743628
MPZL1	0.8738295
AP3M2	0.8737258
CD151	0.8730096
MGI:1344349	0.87283367
FBXL22	0.87268645
5430407P10RIK	0.8704822
4930420O11RIK	0.87002504
E130307A14RIK	0.86998683
RTN4RL1	0.86940783
HIST3H2A	0.8689272
BIRC2	0.86786133
0610009F02RIK	0.86783737
SFRP2	0.86671275
GPM6A	0.86637306
AP1M2	0.8661822
HNRPC	0.86531454
OGT	0.8647769
HNRPAB	0.8640697
SMARCAD1	0.8640204
1300015B04RIK	0.8637067
PSIP1	0.8633794
5330401P04RIK	0.86182857
COL4A3	0.8617271
HYAL1	0.8615066
AFG3L1	0.86114043
CXORF26	0.86111283
CRB2	0.86095697
TCRB-V13	0.8607882
IRF6	0.86017543
5730466C23RIK	0.8597313
CDH11	0.8597106
AI464131	0.8592491
ITGB5	0.85783017
HYDIN	0.8577637
1190002J23RIK	0.8577373
ACTA2	0.85627407
ADCY8	0.8560342
1200015N20RIK	0.8552693
SURB7	0.85480666
2700075B01RIK	0.85469735
CAR14	0.85456395
A930011F22RIK	0.8543871
COG3	0.8543125
PIP5K2B	0.85370094
SEC14L2	0.8533957
TNFRSF11B	0.8526758
B2M	0.8515084
6430601A21RIK	0.85145396
PPFIBP2	0.850746
USP22	0.8502797
GBP5	0.8500978
BB049667	0.84881425
FCGR3A	0.8484306
2310007A19RIK	0.84822536
MBIP	0.8467827
5330417K06RIK	0.846426
2010012C16RIK	0.8462738
ACTG1	0.84470594
HDAC4	0.8439772
LASP1	0.8431851
INHBA	0.84312683
2810451E09RIK	0.84169847
C9ORF140	0.8406181
JAG2	0.84024465
CTSF	0.83978695
4933424B01RIK	0.8395301
USP38	0.8392533
5430432P15RIK	0.8389672
PRPS2	0.83848757
TACSTD1	0.83837724
1200008N06RIK	0.83763593
1810045K17RIK	0.83734655
CLOCK	0.8365725
CCPG1	0.8361066
JTB	0.83578324
VIM	0.83565944
4921504N20RIK	0.83541757
AOC3	0.8351774
MGI:1889205	0.83446676
ADPN	0.8343479
9130217G22RIK	0.83267957
MGI:2429944	0.832276
2810405K02RIK	0.83123785
TXNDC4	0.8298479
MAPRE1	0.8298456
9130404D08RIK	0.8293323
DNAJC3	0.8287235
KRT20	0.8287012
BACE2	0.82863706
APLN	0.82856226
MS4A8A	0.8283848
DYRK3	0.8277216
SNRPB2	0.82754546
ELOVL7	0.82752484
CNNM1	0.82668924
1810048J11RIK	0.82641304
4930428O21RIK	0.8249996
IL28RA	0.82449716
CSF1R	0.8244961
SLC15A3	0.8232805
0610007P08RIK	0.8220368
RTN2	0.821332
HGFAC	0.8210176
MSR1	0.8209218
RRAD	0.8208714
LY6D	0.820719
PGF	0.82046103
SEC61A1	0.81702936
MAK3	0.81693965
KLRB1A	0.81643534
NOV	0.8162618
KCNE4	0.8161645
MUCDHL	0.8157997
1700019F09RIK	0.81504184
LOC434033	0.8147633
DPP4	0.81457424
SNX24	0.8145739
C030038J10RIK	0.8136082
TTL	0.81341386
DBR1	0.81331027
HTRA3	0.8122712
MYOM1	0.81193185
PTGDS2	0.8098249
ANKIB1	0.80968577
FHOD1	0.80935866
WRNIP1	0.8086484
HBEGF	0.80825067
DCN	0.80796325
EPS8L2	0.8078903
D2ERTD217E	0.80684996
RABL4	0.8064766
COLEC12	0.8060206
CYB561D2	0.80542684
CCL4	0.8048117
1110063F24RIK	0.80454373
IKBKB	0.8041003
ZFP532	0.80377626
POLA1	0.80352503
GDPD1	0.8026556
SENP6	0.80244166
CDH16	0.800827
PJA2	0.80079615
STX3	0.80051845
FOXO6	0.80037355
LY96	0.79967606
CNN2	0.798575
EIF2AK2	0.7984545
LOC232875	0.7983256
SEC14L4	0.798169
G630013P12RIK	0.79772407
ELF1	0.79764
MBNL2	0.7968591
COL23A1	0.7964064
TEX264	0.79623556
GMIP	0.7961324
1500015O10RIK	0.7960517
COL6A2	0.79584396
BC056485	0.7953118
FLNB	0.7937488
D11ERTD759E	0.79373646
RRAS	0.79359293
AI646023	0.7930439
RAB36	0.7924241
PDK4	0.7909711
C77668	0.7906859
PPP1R12C	0.79026693
GPX1	0.79022425
FRAT2	0.78953534
CPXM1	0.78938955
D10ERTD516E	0.7893722
ZNF289	0.78922004
LRP2	0.7890234
DES	0.7886615
1500005A01RIK	0.7884545
2210404D11RIK	0.78822106
TWIST2	0.787986
GABARAP	0.7870027
SPATA13	0.78457147
E330039G21RIK	0.78313464
CRIP3	0.78285897
EGR1	0.7828227
BC020002	0.7825861
ETHE1	0.7823959
ATM	0.78170633
H2AFX	0.78129184
CXXC1	0.780999
CCNH	0.78088635
SORCS2	0.779647
PRODH	0.7792344
SOX7	0.7778587
H2AFY2	0.77753544
PLP2	0.77734643
STOML1	0.7769663
SLC35F3	0.7767878
ARRDC3	0.7766404
4933411K16RIK	0.7765646
ARHGEF16	0.77639365
ZNF462	0.776222
1810033A06RIK	0.7758388
ZFP236	0.7757364
ABI2	0.7733514
MGI:1929253	0.7730879
NEDD4	0.7723603
D9UCLA1	0.77164054
COX6A2	0.77148
ARHGAP17	0.77033573
TRP63	0.7699822
BB220380	0.76898336
4932416A11RIK	0.7688281
4933409D10RIK	0.76832014
A430107O13RIK	0.76827174
2610017I09RIK	0.7666041
4930463G05RIK	0.76630247
AI415330	0.76591533
2810003C17RIK	0.7654761
JARID1A	0.7652858
POLR3D	0.7639121
9230104L09RIK	0.7637598
CSTF2T	0.7623127
FABP7	0.76148564
TM4SF1	0.76073843
1700094D03RIK	0.7607054
AI451006	0.758866
MPHOSPH6	0.75863653
RIS2	0.7581206
TRAM2	0.75686026
WASL	0.75668836
CALU	0.75622725
3230401M21RIK	0.7557627
H2-T23	0.7533062
4930469P12RIK	0.75318444
ITGB2	0.7530611
MAP3K1	0.7526433
2410018M08RIK	0.7516363
MYADM	0.75117564
PTK9	0.7510859
SLC23A2	0.75108474
1700009P17RIK	0.7507936
DSP	0.74955255
NCOA6IP	0.7495504
DACT1	0.74751157
INSL6	0.74738663
BTBD9	0.7463665
TIMP3	0.74631286
PRIM1	0.7459937
GDF9	0.7455343
ZFP198	0.7448127
0910001A06RIK	0.744364
2410012M04RIK	0.74427855
GALNT14	0.7439763
1110012M11RIK	0.74358565
8430419L09RIK	0.7419976
TAF1C	0.7401201
1110034A24RIK	0.73910046
SDCCAG33	0.73863775
BC062185	0.73837227
TSPAN13	0.73575467
MGI:1927369	0.7355953
SEPHS1	0.7355344
CDS1	0.73518
C730048E16RIK	0.73435104
BCL10	0.73392624
ZDHHC2	0.7322671
CSNK1G3	0.7320815
UBE2C	0.731961
6820416H06RIK	0.73082125
SOX9	0.7307209
TMED5	0.73058486
4930405M20RIK	0.7305648
FGL2	0.7295486
TSSC4	0.72951454
INMT	0.7294376
WIF1	0.7291203
C1QTNF2	0.7287956
9030405D14RIK	0.7278019
HIVEP2	0.72674346
4921525D22RIK	0.72631854
C86302	0.7260471
4930451A13RIK	0.7254427
STK33	0.7247504
BC005662	0.72217184
AI481772	0.7215955
ELOF1	0.7212321
2810407L07RIK	0.7209133
BCLAF1	0.72087085
PERP	0.72063994
FCGRT	0.71898574
BDH	0.71897733
DDAH1	0.7187434
CLIC6	0.7184729
2810453I06RIK	0.71735734
RAB32	0.71650535
STARD3NL	0.7157206
ATP10A	0.7153585
PPP1R3E	0.7153476
CABIN1	0.7147128
2810489O06RIK	0.71348673
CDCA5	0.7130134
SSX2IP	0.711488
TNFAIP2	0.7112582
ZZEF1	0.71027935
2210013M04RIK	0.7085857
CETN3	0.70845777
2210415M20RIK	0.70779836
6330505F04RIK	0.70773464
GCNT1	0.7060435
SCIN	0.70567495
AI481750	0.7052992
AW228700	0.704519
KRT1-18	0.7041376
B430119L13RIK	0.70387083
X99384	0.7034543
AI851464	0.70171595
RSAD2	0.7016613
1700088E04RIK	0.7008696
BC047219	0.7003358
2810457I06RIK	0.7003081
TRP53INP1	0.70019954
SVIL	0.70001775
VAMP4	0.6994589
EMX2	0.6983829
KLF12	0.69787145
PANK3	0.69738954
SLC1A1	0.69727045
1810037C20RIK	0.6963837
EFHC1	0.69617885
CHST7	0.69594485
BC003277	0.6954542
TNNT2	0.6950231
PPP2R2B	0.6945577
RALBP1	0.6942183
4632417K18RIK	0.6938173
SPATS2	0.69284093
SLC31A2	0.6921769
ANAPC11	0.69199777
DDX17	0.69061655
ZNF472	0.6900771
ATP1B1	0.6891486
5830417C01RIK	0.68863356
1810021J13RIK	0.6883059
2410075B13RIK	0.6869352
LY6G6E	0.68679154
GPR97	0.685932
3110041P15RIK	0.6854987
ASGR2	0.6852421
AHSG	0.68510014
CFL2	0.6844886
OAS1F	0.6836404
UBE3C	0.6834197
DCLRE1C	0.6829519
ELN	0.6826208
WDR3	0.6822916
DUSP1	0.6818701
A230046K03RIK	0.6816963
2610039C10RIK	0.68101823
SH3TC2	0.680672
LOC432995	0.68066025
SCGB1C1	0.6806058
MDH1B	0.6802832
CITED4	0.6802794
8430415E04RIK	0.67978626
LGALS1	0.67934406
SNAI2	0.6791842
CHIC2	0.67745036
HSPB7	0.6768574
PPIG	0.6766982
GM573	0.67659444
PXN	0.6763418
CD14	0.6756515
2010001M09RIK	0.6747697
RFC3	0.67387223
A630001G21RIK	0.67346615
CD47	0.67193353
4930563C04RIK	0.67184675
SLC9A3R1	0.67149377
PLAU	0.6712646
9330161F08RIK	0.67097265
C330002G24RIK	0.67005473
PARVA	0.6678705
6330416L07RIK	0.6677148
RBM13	0.6671391
WNT6	0.6670587
CENTD2	0.66675824
TM6SF1	0.66659653
SLC25A13	0.66628844
VEGFC	0.66537535
XPOT	0.6650525
ZFP451	0.66419846
E130303B06RIK	0.66392434
F11R	0.6634958
ACTN3	0.6626891
RASGRP4	0.66264135
SEC15L1	0.66172636
TDE2L	0.6614769
CRYL1	0.6603505
B3GNT6	0.65954673
PPP1CB	0.65680933
SLC37A3	0.65646756
REC8L1	0.6558709
ZCCHC8	0.65564865
RAB25	0.65539795
AW112010	0.6550363
ZFP410	0.6547222
CHGA	0.65443015
CD5	0.65434223
D15MIT260	0.65389144
ANKRD10	0.65291995
AGPAT5	0.6527534
1600002K03RIK	0.65248436
MAD2L1BP	0.6514949
CACNA2D3	0.65067285
PDE10A	0.64998627
ADM	0.64903665
HIST1H1E	0.6485528
AIG1	0.6481477
SLC35D2	0.6474942
SYT13	0.6472923
ANXA13	0.64705485
1110067D22RIK	0.6455343
GPRC5C	0.64520186
HOXA11	0.6446402
ANP32E	0.644186
GABARAPL1	0.64361227
4930431B09RIK	0.6433739
SDC3	0.642055
1810011H11RIK	0.6417115
AA409316	0.6406052
RPS3A	0.64055514
RDH13	0.63988
ATXN1	0.63946694
LINS2	0.6383123
BC019206	0.6374368
RIOK2	0.6374228
NEK8	0.6369106
ST14	0.6353624
RBM8A	0.63531154
A330021E22RIK	0.6351368
[truncated: 5,092 more rows]
