# Supplementary material for: Network-based integration of molecular and physiological data elucidates regulatory mechanisms underlying adaptation to high-fat diet
Source: Genes Nutr. 2015 May 28;10(4):22. doi: 10.1007/s12263-015-0470-6 (PMC4446272; doi:10.1007/s12263-015-0470-6)
Supplement: Supplementary file 7 — Supplementary material 7 (XLSX 25 kb) [file 12263_2015_470_MOESM7_ESM.xlsx]

## Sheet: GSEA_HFDvsLFD_5d
ID	Name	p-value_5d	FDR_5d	sign_5d
MITOCHONDRION	MITOCHONDRION	1.39341e-37	2.02602e-34	-1
SIGNAL_TRANSDUCTION	SIGNAL_TRANSDUCTION	3.801e-23	2.76333e-20	1
PLASMA_MEMBRANE_PART	PLASMA_MEMBRANE_PART	1.67115e-17	4.85969e-15	1
ORGANELLE_INNER_MEMBRANE	ORGANELLE_INNER_MEMBRANE	3.8593e-17	9.35237e-15	-1
PLASMA_MEMBRANE	PLASMA_MEMBRANE	8.08358e-17	1.67907e-14	1
OXIDOREDUCTASE_ACTIVITY	OXIDOREDUCTASE_ACTIVITY	4.41715e-14	2.38436e-11	2
DEFENSE_RESPONSE	DEFENSE_RESPONSE	4.5722e-12	4.74856e-10	1
IMMUNE_SYSTEM_PROCESS	IMMUNE_SYSTEM_PROCESS	1.09883e-11	1.06513e-09	1
ENVELOPE	ENVELOPE	2.44846e-11	2.09416e-09	-1
INTEGRAL_TO_MEMBRANE	INTEGRAL_TO_MEMBRANE	4.50329e-11	3.4462e-09	1
RESPONSE_TO_EXTERNAL_STIMULUS	RESPONSE_TO_EXTERNAL_STIMULUS	4.35806e-10	2.88028e-08	1
POSITIVE_REGULATION_OF_BIOLOGICAL_PROCESS	POSITIVE_REGULATION_OF_BIOLOGICAL_PROCESS	5.66249e-10	3.57968e-08	1
ANATOMICAL_STRUCTURE_DEVELOPMENT	ANATOMICAL_STRUCTURE_DEVELOPMENT	1.65246e-09	9.24109e-08	1
COENZYME_METABOLIC_PROCESS	COENZYME_METABOLIC_PROCESS	3.88811e-09	2.01904e-07	-1
NEGATIVE_REGULATION_OF_BIOLOGICAL_PROCESS	NEGATIVE_REGULATION_OF_BIOLOGICAL_PROCESS	7.74377e-09	3.88256e-07	1
RESPONSE_TO_WOUNDING	RESPONSE_TO_WOUNDING	8.32542e-09	4.03506e-07	1
CELL_PROLIFERATION_GO_0008283	CELL_PROLIFERATION_GO_0008283	1.13151e-08	5.30717e-07	1
RECEPTOR_ACTIVITY	RECEPTOR_ACTIVITY	2.34624e-08	1.00336e-06	1
CYTOSKELETON_ORGANIZATION_AND_BIOGENESIS	CYTOSKELETON_ORGANIZATION_AND_BIOGENESIS	6.84757e-08	2.76566e-06	1
MEMBRANE_PART	MEMBRANE_PART	7.49159e-08	2.94399e-06	1
MULTICELLULAR_ORGANISMAL_DEVELOPMENT	MULTICELLULAR_ORGANISMAL_DEVELOPMENT	1.31323e-07	4.89598e-06	1
RECEPTOR_BINDING	RECEPTOR_BINDING	1.84916e-07	5.91537e-06	1
PROTEASOME_COMPLEX	PROTEASOME_COMPLEX	2.90177e-07	8.78996e-06	-1
CELLULAR_RESPIRATION	CELLULAR_RESPIRATION	8.90489e-08	9.24837e-06	2
EXTRACELLULAR_REGION	EXTRACELLULAR_REGION	5.59318e-07	1.6265e-05	1
CYTOSKELETON	CYTOSKELETON	1.10269e-06	3.02513e-05	1
EXTRACELLULAR_MATRIX	EXTRACELLULAR_MATRIX	2.58533e-06	6.48115e-05	1
ORGANELLE_MEMBRANE	ORGANELLE_MEMBRANE	9.48076e-07	7.65835e-05	2
ACTIN_CYTOSKELETON_ORGANIZATION_AND_BIOGENESIS	ACTIN_CYTOSKELETON_ORGANIZATION_AND_BIOGENESIS	3.15619e-06	7.77813e-05	1
CELL_PROJECTION	CELL_PROJECTION	3.68569e-06	8.74794e-05	1
PROTEIN_AMINO_ACID_PHOSPHORYLATION	PROTEIN_AMINO_ACID_PHOSPHORYLATION	3.66221e-06	8.74794e-05	1
REGULATION_OF_DEVELOPMENTAL_PROCESS	REGULATION_OF_DEVELOPMENTAL_PROCESS	4.52298e-06	0.000101176	1
LEADING_EDGE	LEADING_EDGE	7.82445e-06	0.000169802	1
CELLULAR_CATABOLIC_PROCESS	CELLULAR_CATABOLIC_PROCESS	2.66739e-06	0.000171871	2
CARBOHYDRATE_METABOLIC_PROCESS	CARBOHYDRATE_METABOLIC_PROCESS	2.95514e-06	0.000171871	2
CATABOLIC_PROCESS	CATABOLIC_PROCESS	3.24446e-06	0.00018144	2
REGULATION_OF_MULTICELLULAR_ORGANISMAL_PROCESS	REGULATION_OF_MULTICELLULAR_ORGANISMAL_PROCESS	1.03938e-05	0.000219022	1
RESPONSE_TO_BIOTIC_STIMULUS	RESPONSE_TO_BIOTIC_STIMULUS	1.35367e-05	0.000273365	1
CELL_CELL_ADHESION	CELL_CELL_ADHESION	2.15514e-05	0.000391697	1
POSITIVE_REGULATION_OF_MULTICELLULAR_ORGANISMAL_PROCESS	POSITIVE_REGULATION_OF_MULTICELLULAR_ORGANISMAL_PROCESS	2.60861e-05	0.000468262	1
MEMBRANE_FRACTION	MEMBRANE_FRACTION	3.17358e-05	0.00055595	1
MICROBODY	MICROBODY	3.44619e-05	0.000589501	-1
CYTOSKELETAL_PROTEIN_BINDING	CYTOSKELETAL_PROTEIN_BINDING	3.59384e-05	0.00060761	1
COFACTOR_BIOSYNTHETIC_PROCESS	COFACTOR_BIOSYNTHETIC_PROCESS	3.65178e-05	0.000610308	-1
REGULATION_OF_MOLECULAR_FUNCTION	REGULATION_OF_MOLECULAR_FUNCTION	4.54351e-05	0.000734029	1
PROTON_TRANSPORTING_TWO_SECTOR_ATPASE_COMPLEX	PROTON_TRANSPORTING_TWO_SECTOR_ATPASE_COMPLEX	6.1831e-05	0.000956407	-1
CELL_CYCLE_GO_0007049	CELL_CYCLE_GO_0007049	6.13147e-05	0.000956407	1
REGULATION_OF_BIOLOGICAL_QUALITY	REGULATION_OF_BIOLOGICAL_QUALITY	6.66868e-05	0.00101003	1
MONOVALENT_INORGANIC_CATION_TRANSMEMBRANE_TRANSPORTER_ACTIVITY	MONOVALENT_INORGANIC_CATION_TRANSMEMBRANE_TRANSPORTER_ACTIVITY	8.34941e-05	0.0011902	-1
CYTOKINE_PRODUCTION	CYTOKINE_PRODUCTION	9.0158e-05	0.00124847	1
RECEPTOR_COMPLEX	RECEPTOR_COMPLEX	9.15936e-05	0.00125639	1
GLUCOSE_METABOLIC_PROCESS	GLUCOSE_METABOLIC_PROCESS	0.000101358	0.00136457	-1
HYDROGEN_ION_TRANSMEMBRANE_TRANSPORTER_ACTIVITY	HYDROGEN_ION_TRANSMEMBRANE_TRANSPORTER_ACTIVITY	0.000102982	0.00137372	-1
LOCOMOTORY_BEHAVIOR	LOCOMOTORY_BEHAVIOR	0.000107104	0.00141572	1
CELL_ACTIVATION	CELL_ACTIVATION	0.000157221	0.00200526	1
COFACTOR_CATABOLIC_PROCESS	COFACTOR_CATABOLIC_PROCESS	0.000160496	0.00202923	-1
STRUCTURAL_CONSTITUENT_OF_CYTOSKELETON	STRUCTURAL_CONSTITUENT_OF_CYTOSKELETON	0.000165475	0.00204816	1
RESPONSE_TO_OTHER_ORGANISM	RESPONSE_TO_OTHER_ORGANISM	4.53357e-05	0.00205994	2
PEROXISOME_ORGANIZATION_AND_BIOGENESIS	PEROXISOME_ORGANIZATION_AND_BIOGENESIS	0.000179735	0.00219609	-1
INTEGRIN_BINDING	INTEGRIN_BINDING	0.000209391	0.00253712	1
CALCIUM_ION_BINDING	CALCIUM_ION_BINDING	0.000212826	0.00255743	1
ORGANIC_ACID_METABOLIC_PROCESS	ORGANIC_ACID_METABOLIC_PROCESS	8.70404e-05	0.00351547	2
CELL_SUBSTRATE_ADHESION	CELL_SUBSTRATE_ADHESION	0.000313843	0.00355339	1
TRANSCRIPTION	TRANSCRIPTION	0.000315259	0.00355339	1
BIOPOLYMER_METABOLIC_PROCESS	BIOPOLYMER_METABOLIC_PROCESS	0.000333737	0.00373272	-1
PROTEIN_COMPLEX_BINDING	PROTEIN_COMPLEX_BINDING	0.000377026	0.00411014	1
PROTEIN_KINASE_ACTIVITY	PROTEIN_KINASE_ACTIVITY	0.000387333	0.00413416	1
CARBON_OXYGEN_LYASE_ACTIVITY	CARBON_OXYGEN_LYASE_ACTIVITY	0.000435862	0.00449463	-1
REGULATION_OF_NUCLEOBASENUCLEOSIDENUCLEOTIDE_AND_NUCLEIC_ACID_METABOLIC_PROCESS	REGULATION_OF_NUCLEOBASENUCLEOSIDENUCLEOTIDE_AND_NUCLEIC_ACID_METABOLIC_PROCESS	0.000441512	0.00450154	1
PROTEIN_DIMERIZATION_ACTIVITY	PROTEIN_DIMERIZATION_ACTIVITY	0.000460617	0.00461888	1
PROGRAMMED_CELL_DEATH	PROGRAMMED_CELL_DEATH	0.00049589	0.00490493	1
PROTEIN_DOMAIN_SPECIFIC_BINDING	PROTEIN_DOMAIN_SPECIFIC_BINDING	0.000519234	0.00506689	1
CELL_SURFACE	CELL_SURFACE	0.000545496	0.00511206	1
PHOSPHORIC_MONOESTER_HYDROLASE_ACTIVITY	PHOSPHORIC_MONOESTER_HYDROLASE_ACTIVITY	0.000594104	0.00546726	1
RNA_3END_PROCESSING	RNA_3END_PROCESSING	0.00082422	0.0070493	-1
PROTEASE_INHIBITOR_ACTIVITY	PROTEASE_INHIBITOR_ACTIVITY	0.000822526	0.0070493	1
CHROMOSOME	CHROMOSOME	0.0008557	0.0071796	1
LIGASE_ACTIVITY	LIGASE_ACTIVITY	0.000859182	0.0071796	-1
MULTI_ORGANISM_PROCESS	MULTI_ORGANISM_PROCESS	0.000908995	0.00742516	1
VITAMIN_METABOLIC_PROCESS	VITAMIN_METABOLIC_PROCESS	0.000217679	0.00757018	2
ION_TRANSMEMBRANE_TRANSPORTER_ACTIVITY	ION_TRANSMEMBRANE_TRANSPORTER_ACTIVITY	0.000218671	0.00757018	2
ELECTRON_TRANSPORT_GO_0006118	ELECTRON_TRANSPORT_GO_0006118	0.00104302	0.00842525	-1
CYTOPLASM_ORGANIZATION_AND_BIOGENESIS	CYTOPLASM_ORGANIZATION_AND_BIOGENESIS	0.0011621	0.00923331	1
RESPONSE_TO_CHEMICAL_STIMULUS	RESPONSE_TO_CHEMICAL_STIMULUS	0.00124919	0.00976516	1
CELLULAR_BIOSYNTHETIC_PROCESS	CELLULAR_BIOSYNTHETIC_PROCESS	0.0014115	0.010975	-1
EXTRACELLULAR_MATRIX_STRUCTURAL_CONSTITUENT	EXTRACELLULAR_MATRIX_STRUCTURAL_CONSTITUENT	0.00154533	0.0118259	1
ISOPRENOID_METABOLIC_PROCESS	ISOPRENOID_METABOLIC_PROCESS	0.000415806	0.0123384	2
CELL_MIGRATION	CELL_MIGRATION	0.0017045	0.012775	1
PROTEIN_HOMODIMERIZATION_ACTIVITY	PROTEIN_HOMODIMERIZATION_ACTIVITY	0.00178622	0.0133188	1
AROMATIC_COMPOUND_METABOLIC_PROCESS	AROMATIC_COMPOUND_METABOLIC_PROCESS	0.00187003	0.0136634	-1
IDENTICAL_PROTEIN_BINDING	IDENTICAL_PROTEIN_BINDING	0.00204165	0.0146235	1
CYTOKINE_BINDING	CYTOKINE_BINDING	0.0020409	0.0146235	1
LYASE_ACTIVITY	LYASE_ACTIVITY	0.00222867	0.0158279	-1
TRIACYLGLYCEROL_METABOLIC_PROCESS	TRIACYLGLYCEROL_METABOLIC_PROCESS	0.002791	0.0182798	-1
RNA_BIOSYNTHETIC_PROCESS	RNA_BIOSYNTHETIC_PROCESS	0.00285503	0.0185322	1
TISSUE_REMODELING	TISSUE_REMODELING	0.00290193	0.0187529	1
ALCOHOL_METABOLIC_PROCESS	ALCOHOL_METABOLIC_PROCESS	0.000689532	0.0187773	2
INSULIN_LIKE_GROWTH_FACTOR_RECEPTOR_BINDING	INSULIN_LIKE_GROWTH_FACTOR_RECEPTOR_BINDING	0.000723196	0.0187773	2
DEAMINASE_ACTIVITY	DEAMINASE_ACTIVITY	0.00292805	0.018838	1
MACROMOLECULE_CATABOLIC_PROCESS	MACROMOLECULE_CATABOLIC_PROCESS	0.000742542	0.0189413	2
GROWTH_FACTOR_BINDING	GROWTH_FACTOR_BINDING	0.00308399	0.0195813	1
REGULATION_OF_GENE_EXPRESSION	REGULATION_OF_GENE_EXPRESSION	0.00322844	0.0202334	1
RESPONSE_TO_STRESS	RESPONSE_TO_STRESS	0.00327213	0.020332	1
NUCLEUS	NUCLEUS	0.00341965	0.0210685	-1
RESPONSE_TO_BACTERIUM	RESPONSE_TO_BACTERIUM	0.003706	0.022359	1
STEROID_BIOSYNTHETIC_PROCESS	STEROID_BIOSYNTHETIC_PROCESS	0.00379446	0.022444	-1
KINASE_REGULATOR_ACTIVITY	KINASE_REGULATOR_ACTIVITY	0.00414396	0.0241013	1
MICROTUBULE_MOTOR_ACTIVITY	MICROTUBULE_MOTOR_ACTIVITY	0.0042701	0.0243479	1
PROTEIN_PHOSPHATASE_TYPE_2A_REGULATOR_ACTIVITY	PROTEIN_PHOSPHATASE_TYPE_2A_REGULATOR_ACTIVITY	0.00439485	0.0249614	-1
COFACTOR_BINDING	COFACTOR_BINDING	0.00140976	0.0301439	2
MEMBRANE_ORGANIZATION_AND_BIOGENESIS	MEMBRANE_ORGANIZATION_AND_BIOGENESIS	0.0016089	0.0334191	2
RIBOSOME	RIBOSOME	0.00633036	0.0338395	-1
REGULATION_OF_CELL_ADHESION	REGULATION_OF_CELL_ADHESION	0.00661713	0.0348598	1
CYTOSOLIC_PART	CYTOSOLIC_PART	0.00174124	0.0350487	2
HEMATOPOIETIN_INTERFERON_CLASSD200_DOMAIN_CYTOKINE_RECEPTOR_ACTIVITY	HEMATOPOIETIN_INTERFERON_CLASSD200_DOMAIN_CYTOKINE_RECEPTOR_ACTIVITY	0.00214701	0.0390218	2
LIPID_METABOLIC_PROCESS	LIPID_METABOLIC_PROCESS	0.00214518	0.0390218	2
SIALYLTRANSFERASE_ACTIVITY	SIALYLTRANSFERASE_ACTIVITY	0.00227233	0.0407897	2
REGULATION_OF_CELLULAR_COMPONENT_ORGANIZATION_AND_BIOGENESIS	REGULATION_OF_CELLULAR_COMPONENT_ORGANIZATION_AND_BIOGENESIS	0.00898116	0.0433841	1
CELLULAR_COMPONENT_DISASSEMBLY	CELLULAR_COMPONENT_DISASSEMBLY	0.00249268	0.0434652	2
POLYSACCHARIDE_BINDING	POLYSACCHARIDE_BINDING	0.00255634	0.0434652	2
CYTOSOL	CYTOSOL	0.00257085	0.0434652	2
VITAMIN_BINDING	VITAMIN_BINDING	0.00266066	0.0444667	2
REGULATION_OF_LIPID_METABOLIC_PROCESS	REGULATION_OF_LIPID_METABOLIC_PROCESS	0.0095114	0.0451329	-1
GALACTOSYLTRANSFERASE_ACTIVITY	GALACTOSYLTRANSFERASE_ACTIVITY	0.00969176	0.0456046	1
RNA_POLYMERASE_II_TRANSCRIPTION_FACTOR_ACTIVITY	RNA_POLYMERASE_II_TRANSCRIPTION_FACTOR_ACTIVITY	0.00982664	0.0460901	1
RESPONSE_TO_OXIDATIVE_STRESS	RESPONSE_TO_OXIDATIVE_STRESS	0.00285066	0.0465715	2
NUCLEOBASENUCLEOSIDENUCLEOTIDE_AND_NUCLEIC_ACID_METABOLIC_PROCESS	NUCLEOBASENUCLEOSIDENUCLEOTIDE_AND_NUCLEIC_ACID_METABOLIC_PROCESS	0.0101239	0.0470294	-1
RESPIRATORY_GASEOUS_EXCHANGE	RESPIRATORY_GASEOUS_EXCHANGE	0.00301486	0.0487068	2
CELL_RECOGNITION	CELL_RECOGNITION	0.01069	0.0491877	1
PATTERN_BINDING	PATTERN_BINDING	0.00389676	0.0578151	2
TRANSLATION_FACTOR_ACTIVITY_NUCLEIC_ACID_BINDING	TRANSLATION_FACTOR_ACTIVITY_NUCLEIC_ACID_BINDING	0.016938	0.0715925	-1
TRANSFERASE_ACTIVITY_TRANSFERRING_ALKYL_OR_ARYLOTHER_THAN_METHYLGROUPS	TRANSFERASE_ACTIVITY_TRANSFERRING_ALKYL_OR_ARYLOTHER_THAN_METHYLGROUPS	0.0170546	0.0718764	-1
CYTOKINE_METABOLIC_PROCESS	CYTOKINE_METABOLIC_PROCESS	0.0185164	0.0767031	1
PROTEIN_TARGETING	PROTEIN_TARGETING	0.00688767	0.0886254	2
RHO_GTPASE_ACTIVATOR_ACTIVITY	RHO_GTPASE_ACTIVATOR_ACTIVITY	0.0225813	0.0889788	1
MITOCHONDRION_ORGANIZATION_AND_BIOGENESIS	MITOCHONDRION_ORGANIZATION_AND_BIOGENESIS	0.00965339	0.107969	2
CELLULAR_PROTEIN_COMPLEX_ASSEMBLY	CELLULAR_PROTEIN_COMPLEX_ASSEMBLY	0.0310334	0.113089	-1
AMINO_ACID_AND_DERIVATIVE_METABOLIC_PROCESS	AMINO_ACID_AND_DERIVATIVE_METABOLIC_PROCESS	0.0140413	0.139836	2
MACROMOLECULAR_COMPLEX	MACROMOLECULAR_COMPLEX	0.0183695	0.157114	2
OXYGEN_AND_REACTIVE_OXYGEN_SPECIES_METABOLIC_PROCESS	OXYGEN_AND_REACTIVE_OXYGEN_SPECIES_METABOLIC_PROCESS	0.0232926	0.178249	2
NUCLEOTIDE_METABOLIC_PROCESS	NUCLEOTIDE_METABOLIC_PROCESS	0.0448031	0.252336	2
POSITIVE_REGULATION_OF_TRANSLATION	POSITIVE_REGULATION_OF_TRANSLATION	0.0474073	0.261362	2
ORGANELLE_LUMEN	ORGANELLE_LUMEN	0.113453	0.274415	-1
ER_TO_GOLGI_VESICLE_MEDIATED_TRANSPORT	ER_TO_GOLGI_VESICLE_MEDIATED_TRANSPORT	0.11496	0.276285	-1
TRANSFERASE_ACTIVITY_TRANSFERRING_GROUPS_OTHER_THAN_AMINO_ACYL_GROUPS	TRANSFERASE_ACTIVITY_TRANSFERRING_GROUPS_OTHER_THAN_AMINO_ACYL_GROUPS	0.145831	0.318864	-1
RNA_BINDING	RNA_BINDING	0.152237	0.328905	-1
RESPONSE_TO_ABIOTIC_STIMULUS	RESPONSE_TO_ABIOTIC_STIMULUS	0.0805798	0.341678	2
PROTEIN_FOLDING	PROTEIN_FOLDING	0.167116	0.345152	-1
PROTEIN_IMPORT	PROTEIN_IMPORT	0.084892	0.350662	2
CARBOHYDRATE_KINASE_ACTIVITY	CARBOHYDRATE_KINASE_ACTIVITY	0.178639	0.359724	-1
CONTRACTILE_FIBER_PART	CONTRACTILE_FIBER_PART	0.19587	0.381253	-1
CARBOHYDRATE_BINDING	CARBOHYDRATE_BINDING	0.125543	0.407406	2
PHOSPHATASE_REGULATOR_ACTIVITY	PHOSPHATASE_REGULATOR_ACTIVITY	0.126858	0.408078	2
NUCLEOTIDYLTRANSFERASE_ACTIVITY	NUCLEOTIDYLTRANSFERASE_ACTIVITY	0.152626	0.443835	2
CHAPERONE_BINDING	CHAPERONE_BINDING	0.294469	0.495553	-1
SMOOTH_MUSCLE_CONTRACTION_GO_0006939	SMOOTH_MUSCLE_CONTRACTION_GO_0006939	0.34498	0.645324	2
RIBONUCLEOPROTEIN_COMPLEX_BIOGENESIS_AND_ASSEMBLY	RIBONUCLEOPROTEIN_COMPLEX_BIOGENESIS_AND_ASSEMBLY	0.570307	0.776429	2
RESPONSE_TO_ENDOGENOUS_STIMULUS	RESPONSE_TO_ENDOGENOUS_STIMULUS	0.76543	0.870102	2

## Sheet: GSEA_HFDvsLFD_12w
ID	Name	p-value_12w	FDR_12w	sign_12w
MITOCHONDRION	MITOCHONDRION	1.52165e-51	2.21248e-48	-1
OXIDOREDUCTASE_ACTIVITY	OXIDOREDUCTASE_ACTIVITY	2.93603e-18	4.74332e-16	-1
ENVELOPE	ENVELOPE	8.64549e-18	1.14278e-15	-1
ORGANELLE_INNER_MEMBRANE	ORGANELLE_INNER_MEMBRANE	3.57824e-17	4.23845e-15	-1
PLASMA_MEMBRANE	PLASMA_MEMBRANE	3.78954e-17	4.23845e-15	1
PLASMA_MEMBRANE_PART	PLASMA_MEMBRANE_PART	2.20217e-16	2.28711e-14	1
MACROMOLECULAR_COMPLEX	MACROMOLECULAR_COMPLEX	3.33327e-15	2.85093e-13	-1
RECEPTOR_ACTIVITY	RECEPTOR_ACTIVITY	6.66583e-15	5.38451e-13	1
ORGANELLE_MEMBRANE	ORGANELLE_MEMBRANE	1.13086e-12	7.82986e-11	-1
ORGANELLE_LUMEN	ORGANELLE_LUMEN	4.67577e-12	2.71943e-10	-1
COENZYME_METABOLIC_PROCESS	COENZYME_METABOLIC_PROCESS	4.9762e-12	2.78285e-10	-1
SIGNAL_TRANSDUCTION	SIGNAL_TRANSDUCTION	2.88475e-11	1.35304e-09	1
NUCLEUS	NUCLEUS	1.41102e-10	6.41133e-09	-1
ORGANIC_ACID_METABOLIC_PROCESS	ORGANIC_ACID_METABOLIC_PROCESS	3.05658e-10	1.34675e-08	-1
IMMUNE_SYSTEM_PROCESS	IMMUNE_SYSTEM_PROCESS	4.36927e-10	1.8685e-08	1
LIGASE_ACTIVITY	LIGASE_ACTIVITY	3.1742e-09	1.28202e-07	-1
INTEGRAL_TO_MEMBRANE	INTEGRAL_TO_MEMBRANE	4.26424e-09	1.67573e-07	1
PROTEASOME_COMPLEX	PROTEASOME_COMPLEX	1.02202e-08	3.50742e-07	-1
MICROBODY	MICROBODY	1.16919e-08	3.7778e-07	-1
CELLULAR_RESPIRATION	CELLULAR_RESPIRATION	1.35061e-08	4.2691e-07	-1
ANATOMICAL_STRUCTURE_DEVELOPMENT	ANATOMICAL_STRUCTURE_DEVELOPMENT	1.46604e-08	4.53537e-07	1
NUCLEOBASENUCLEOSIDENUCLEOTIDE_AND_NUCLEIC_ACID_METABOLIC_PROCESS	NUCLEOBASENUCLEOSIDENUCLEOTIDE_AND_NUCLEIC_ACID_METABOLIC_PROCESS	2.76339e-08	8.37078e-07	-1
CATABOLIC_PROCESS	CATABOLIC_PROCESS	3.95669e-08	1.12804e-06	-1
MEMBRANE_PART	MEMBRANE_PART	2.55202e-08	2.47376e-06	2
DEFENSE_RESPONSE	DEFENSE_RESPONSE	1.2338e-07	3.44989e-06	1
CELLULAR_CATABOLIC_PROCESS	CELLULAR_CATABOLIC_PROCESS	1.70712e-07	4.68331e-06	-1
LIPID_METABOLIC_PROCESS	LIPID_METABOLIC_PROCESS	1.08573e-06	2.67569e-05	-1
MULTICELLULAR_ORGANISMAL_DEVELOPMENT	MULTICELLULAR_ORGANISMAL_DEVELOPMENT	1.08054e-06	2.67569e-05	1
BIOPOLYMER_METABOLIC_PROCESS	BIOPOLYMER_METABOLIC_PROCESS	1.38386e-06	3.19387e-05	-1
COFACTOR_BIOSYNTHETIC_PROCESS	COFACTOR_BIOSYNTHETIC_PROCESS	2.39593e-06	5.44324e-05	-1
EXTRACELLULAR_REGION	EXTRACELLULAR_REGION	3.87987e-06	8.41991e-05	1
RESPONSE_TO_WOUNDING	RESPONSE_TO_WOUNDING	5.39696e-06	0.000113727	1
HYDROGEN_ION_TRANSMEMBRANE_TRANSPORTER_ACTIVITY	HYDROGEN_ION_TRANSMEMBRANE_TRANSPORTER_ACTIVITY	1.15733e-05	0.000221415	-1
RESPONSE_TO_OXIDATIVE_STRESS	RESPONSE_TO_OXIDATIVE_STRESS	5.09698e-06	0.000260532	2
RESPONSE_TO_EXTERNAL_STIMULUS	RESPONSE_TO_EXTERNAL_STIMULUS	1.83469e-05	0.000329338	1
CELL_ACTIVATION	CELL_ACTIVATION	1.93437e-05	0.000342998	1
PROTON_TRANSPORTING_TWO_SECTOR_ATPASE_COMPLEX	PROTON_TRANSPORTING_TWO_SECTOR_ATPASE_COMPLEX	2.38476e-05	0.000397735	-1
PEROXISOME_ORGANIZATION_AND_BIOGENESIS	PEROXISOME_ORGANIZATION_AND_BIOGENESIS	2.64593e-05	0.000418171	-1
MONOVALENT_INORGANIC_CATION_TRANSMEMBRANE_TRANSPORTER_ACTIVITY	MONOVALENT_INORGANIC_CATION_TRANSMEMBRANE_TRANSPORTER_ACTIVITY	3.88744e-05	0.000588785	-1
CELL_SURFACE	CELL_SURFACE	4.92474e-05	0.00072329	1
LYASE_ACTIVITY	LYASE_ACTIVITY	5.62113e-05	0.00080922	-1
RIBOSOME	RIBOSOME	5.69517e-05	0.000811842	-1
CYTOKINE_BINDING	CYTOKINE_BINDING	6.60619e-05	0.000932563	1
PROTEIN_TARGETING	PROTEIN_TARGETING	7.35764e-05	0.00100925	-1
MITOCHONDRION_ORGANIZATION_AND_BIOGENESIS	MITOCHONDRION_ORGANIZATION_AND_BIOGENESIS	8.50767e-05	0.00114538	-1
RESPONSE_TO_BACTERIUM	RESPONSE_TO_BACTERIUM	9.36795e-05	0.00124963	1
RNA_BINDING	RNA_BINDING	9.74922e-05	0.00128867	-1
MACROMOLECULE_CATABOLIC_PROCESS	MACROMOLECULE_CATABOLIC_PROCESS	0.000144785	0.00186298	-1
EXTRACELLULAR_MATRIX	EXTRACELLULAR_MATRIX	0.00017191	0.00215592	1
CYTOKINE_METABOLIC_PROCESS	CYTOKINE_METABOLIC_PROCESS	0.000173481	0.00215592	1
CELLULAR_BIOSYNTHETIC_PROCESS	CELLULAR_BIOSYNTHETIC_PROCESS	5.3368e-05	0.00221706	2
HEMATOPOIETIN_INTERFERON_CLASSD200_DOMAIN_CYTOKINE_RECEPTOR_ACTIVITY	HEMATOPOIETIN_INTERFERON_CLASSD200_DOMAIN_CYTOKINE_RECEPTOR_ACTIVITY	0.000272938	0.00322643	1
GLUCOSE_METABOLIC_PROCESS	GLUCOSE_METABOLIC_PROCESS	8.39356e-05	0.00329844	2
COFACTOR_CATABOLIC_PROCESS	COFACTOR_CATABOLIC_PROCESS	8.84854e-05	0.00338573	2
CELL_MIGRATION	CELL_MIGRATION	0.000292086	0.00342494	1
CYTOKINE_PRODUCTION	CYTOKINE_PRODUCTION	0.00033254	0.0038374	1
RESPONSE_TO_ENDOGENOUS_STIMULUS	RESPONSE_TO_ENDOGENOUS_STIMULUS	0.000347048	0.00397329	-1
AROMATIC_COMPOUND_METABOLIC_PROCESS	AROMATIC_COMPOUND_METABOLIC_PROCESS	0.000373804	0.00418086	-1
ALCOHOL_METABOLIC_PROCESS	ALCOHOL_METABOLIC_PROCESS	0.000421593	0.00454072	-1
PATTERN_BINDING	PATTERN_BINDING	0.000471295	0.0050387	1
AMINO_ACID_AND_DERIVATIVE_METABOLIC_PROCESS	AMINO_ACID_AND_DERIVATIVE_METABOLIC_PROCESS	0.000589769	0.00613551	-1
POSITIVE_REGULATION_OF_MULTICELLULAR_ORGANISMAL_PROCESS	POSITIVE_REGULATION_OF_MULTICELLULAR_ORGANISMAL_PROCESS	0.000610972	0.00630037	1
POSITIVE_REGULATION_OF_TRANSLATION	POSITIVE_REGULATION_OF_TRANSLATION	0.000664452	0.00675604	1
NUCLEOTIDYLTRANSFERASE_ACTIVITY	NUCLEOTIDYLTRANSFERASE_ACTIVITY	0.000695508	0.00697427	-1
CARBON_OXYGEN_LYASE_ACTIVITY	CARBON_OXYGEN_LYASE_ACTIVITY	0.000804252	0.00774426	-1
PHOSPHATASE_REGULATOR_ACTIVITY	PHOSPHATASE_REGULATOR_ACTIVITY	0.000868311	0.0082518	-1
PROTEASE_INHIBITOR_ACTIVITY	PROTEASE_INHIBITOR_ACTIVITY	0.00113772	0.0104699	1
TRANSFERASE_ACTIVITY_TRANSFERRING_GROUPS_OTHER_THAN_AMINO_ACYL_GROUPS	TRANSFERASE_ACTIVITY_TRANSFERRING_GROUPS_OTHER_THAN_AMINO_ACYL_GROUPS	0.00150758	0.013366	-1
RESPONSE_TO_ABIOTIC_STIMULUS	RESPONSE_TO_ABIOTIC_STIMULUS	0.00166797	0.01446	-1
RESPONSE_TO_CHEMICAL_STIMULUS	RESPONSE_TO_CHEMICAL_STIMULUS	0.000562661	0.0168351	2
ELECTRON_TRANSPORT_GO_0006118	ELECTRON_TRANSPORT_GO_0006118	0.000576068	0.0168351	2
RNA_BIOSYNTHETIC_PROCESS	RNA_BIOSYNTHETIC_PROCESS	0.0021849	0.0181451	-1
PROTEIN_FOLDING	PROTEIN_FOLDING	0.00219291	0.0181451	-1
CARBOHYDRATE_METABOLIC_PROCESS	CARBOHYDRATE_METABOLIC_PROCESS	0.0006715	0.0187762	2
CYTOPLASM_ORGANIZATION_AND_BIOGENESIS	CYTOPLASM_ORGANIZATION_AND_BIOGENESIS	0.00261782	0.0207685	1
MULTI_ORGANISM_PROCESS	MULTI_ORGANISM_PROCESS	0.00287806	0.0223781	1
RHO_GTPASE_ACTIVATOR_ACTIVITY	RHO_GTPASE_ACTIVATOR_ACTIVITY	0.00329298	0.0253333	1
CALCIUM_ION_BINDING	CALCIUM_ION_BINDING	0.00335759	0.0254267	1
CYTOSOL	CYTOSOL	0.00334012	0.0254267	-1
RIBONUCLEOPROTEIN_COMPLEX_BIOGENESIS_AND_ASSEMBLY	RIBONUCLEOPROTEIN_COMPLEX_BIOGENESIS_AND_ASSEMBLY	0.0039648	0.0295632	-1
CONTRACTILE_FIBER_PART	CONTRACTILE_FIBER_PART	0.00462319	0.0329515	-1
PROTEIN_IMPORT	PROTEIN_IMPORT	0.00470023	0.0331754	-1
INTEGRIN_BINDING	INTEGRIN_BINDING	0.0013721	0.0334151	2
CARBOHYDRATE_BINDING	CARBOHYDRATE_BINDING	0.0048361	0.0339695	1
RESPONSE_TO_OTHER_ORGANISM	RESPONSE_TO_OTHER_ORGANISM	0.00148406	0.0348036	2
TRANSLATION_FACTOR_ACTIVITY_NUCLEIC_ACID_BINDING	TRANSLATION_FACTOR_ACTIVITY_NUCLEIC_ACID_BINDING	0.00514791	0.0356432	-1
CELLULAR_PROTEIN_COMPLEX_ASSEMBLY	CELLULAR_PROTEIN_COMPLEX_ASSEMBLY	0.00163088	0.0370517	2
STRUCTURAL_CONSTITUENT_OF_CYTOSKELETON	STRUCTURAL_CONSTITUENT_OF_CYTOSKELETON	0.00570367	0.0387294	1
CHAPERONE_BINDING	CHAPERONE_BINDING	0.00572684	0.0387294	-1
ER_TO_GOLGI_VESICLE_MEDIATED_TRANSPORT	ER_TO_GOLGI_VESICLE_MEDIATED_TRANSPORT	0.0058732	0.0391726	-1
OXYGEN_AND_REACTIVE_OXYGEN_SPECIES_METABOLIC_PROCESS	OXYGEN_AND_REACTIVE_OXYGEN_SPECIES_METABOLIC_PROCESS	0.00186117	0.0416331	2
NUCLEOTIDE_METABOLIC_PROCESS	NUCLEOTIDE_METABOLIC_PROCESS	0.00195001	0.0423346	2
RESPIRATORY_GASEOUS_EXCHANGE	RESPIRATORY_GASEOUS_EXCHANGE	0.0019851	0.0424461	2
TRANSFERASE_ACTIVITY_TRANSFERRING_ALKYL_OR_ARYLOTHER_THAN_METHYLGROUPS	TRANSFERASE_ACTIVITY_TRANSFERRING_ALKYL_OR_ARYLOTHER_THAN_METHYLGROUPS	0.00674283	0.0430004	-1
STEROID_BIOSYNTHETIC_PROCESS	STEROID_BIOSYNTHETIC_PROCESS	0.0020909	0.0440604	2
ACTIN_CYTOSKELETON_ORGANIZATION_AND_BIOGENESIS	ACTIN_CYTOSKELETON_ORGANIZATION_AND_BIOGENESIS	0.00738684	0.0458994	1
CARBOHYDRATE_KINASE_ACTIVITY	CARBOHYDRATE_KINASE_ACTIVITY	0.00735666	0.0458994	-1
CELL_PROJECTION	CELL_PROJECTION	0.00760166	0.0466363	1
SMOOTH_MUSCLE_CONTRACTION_GO_0006939	SMOOTH_MUSCLE_CONTRACTION_GO_0006939	0.00802617	0.0484235	-1
TRIACYLGLYCEROL_METABOLIC_PROCESS	TRIACYLGLYCEROL_METABOLIC_PROCESS	0.00806158	0.0484361	-1
POLYSACCHARIDE_BINDING	POLYSACCHARIDE_BINDING	0.00826074	0.0492259	1
TRANSCRIPTION	TRANSCRIPTION	0.00982136	0.0564437	-1
EXTRACELLULAR_MATRIX_STRUCTURAL_CONSTITUENT	EXTRACELLULAR_MATRIX_STRUCTURAL_CONSTITUENT	0.0103423	0.0587413	1
RECEPTOR_COMPLEX	RECEPTOR_COMPLEX	0.0107638	0.0599638	1
RNA_3END_PROCESSING	RNA_3END_PROCESSING	0.0107565	0.0599638	-1
PROTEIN_AMINO_ACID_PHOSPHORYLATION	PROTEIN_AMINO_ACID_PHOSPHORYLATION	0.0121634	0.0650186	1
PROTEIN_KINASE_ACTIVITY	PROTEIN_KINASE_ACTIVITY	0.01839	0.0879575	1
KINASE_REGULATOR_ACTIVITY	KINASE_REGULATOR_ACTIVITY	0.00604079	0.0889038	2
VITAMIN_METABOLIC_PROCESS	VITAMIN_METABOLIC_PROCESS	0.00746758	0.100536	2
RECEPTOR_BINDING	RECEPTOR_BINDING	0.0224943	0.100946	1
GROWTH_FACTOR_BINDING	GROWTH_FACTOR_BINDING	0.0226582	0.101184	1
RESPONSE_TO_STRESS	RESPONSE_TO_STRESS	0.00887109	0.116203	2
CELLULAR_COMPONENT_DISASSEMBLY	CELLULAR_COMPONENT_DISASSEMBLY	0.00945344	0.120573	2
LOCOMOTORY_BEHAVIOR	LOCOMOTORY_BEHAVIOR	0.00961906	0.120773	2
REGULATION_OF_MULTICELLULAR_ORGANISMAL_PROCESS	REGULATION_OF_MULTICELLULAR_ORGANISMAL_PROCESS	0.0297203	0.121459	1
VITAMIN_BINDING	VITAMIN_BINDING	0.00993191	0.123427	2
CELL_SUBSTRATE_ADHESION	CELL_SUBSTRATE_ADHESION	0.0304181	0.123596	1
LEADING_EDGE	LEADING_EDGE	0.0328948	0.130324	1
RESPONSE_TO_BIOTIC_STIMULUS	RESPONSE_TO_BIOTIC_STIMULUS	0.0124851	0.145227	2
ION_TRANSMEMBRANE_TRANSPORTER_ACTIVITY	ION_TRANSMEMBRANE_TRANSPORTER_ACTIVITY	0.0131684	0.151635	2
PROTEIN_DOMAIN_SPECIFIC_BINDING	PROTEIN_DOMAIN_SPECIFIC_BINDING	0.0413964	0.152381	1
PROTEIN_PHOSPHATASE_TYPE_2A_REGULATOR_ACTIVITY	PROTEIN_PHOSPHATASE_TYPE_2A_REGULATOR_ACTIVITY	0.0456164	0.163365	-1
CYTOSKELETON_ORGANIZATION_AND_BIOGENESIS	CYTOSKELETON_ORGANIZATION_AND_BIOGENESIS	0.0468875	0.166947	1
CYTOSOLIC_PART	CYTOSOLIC_PART	0.0496039	0.172959	-1
REGULATION_OF_LIPID_METABOLIC_PROCESS	REGULATION_OF_LIPID_METABOLIC_PROCESS	0.0497531	0.173065	-1
COFACTOR_BINDING	COFACTOR_BINDING	0.0180934	0.181433	2
REGULATION_OF_BIOLOGICAL_QUALITY	REGULATION_OF_BIOLOGICAL_QUALITY	0.0644687	0.205708	1
CELL_PROLIFERATION_GO_0008283	CELL_PROLIFERATION_GO_0008283	0.0705354	0.220556	1
CYTOSKELETAL_PROTEIN_BINDING	CYTOSKELETAL_PROTEIN_BINDING	0.0762724	0.230083	1
CELL_CELL_ADHESION	CELL_CELL_ADHESION	0.0784093	0.235552	1
ISOPRENOID_METABOLIC_PROCESS	ISOPRENOID_METABOLIC_PROCESS	0.0285952	0.243143	2
PROTEIN_HOMODIMERIZATION_ACTIVITY	PROTEIN_HOMODIMERIZATION_ACTIVITY	0.10327	0.280662	1
MEMBRANE_FRACTION	MEMBRANE_FRACTION	0.132324	0.336363	1
GALACTOSYLTRANSFERASE_ACTIVITY	GALACTOSYLTRANSFERASE_ACTIVITY	0.0660276	0.409061	2
REGULATION_OF_GENE_EXPRESSION	REGULATION_OF_GENE_EXPRESSION	0.196939	0.427752	-1
MEMBRANE_ORGANIZATION_AND_BIOGENESIS	MEMBRANE_ORGANIZATION_AND_BIOGENESIS	0.206852	0.43843	-1
REGULATION_OF_NUCLEOBASENUCLEOSIDENUCLEOTIDE_AND_NUCLEIC_ACID_METABOLIC_PROCESS	REGULATION_OF_NUCLEOBASENUCLEOSIDENUCLEOTIDE_AND_NUCLEIC_ACID_METABOLIC_PROCESS	0.218533	0.451987	-1
PROTEIN_COMPLEX_BINDING	PROTEIN_COMPLEX_BINDING	0.0906416	0.456031	2
PROTEIN_DIMERIZATION_ACTIVITY	PROTEIN_DIMERIZATION_ACTIVITY	0.248123	0.48885	1
POSITIVE_REGULATION_OF_BIOLOGICAL_PROCESS	POSITIVE_REGULATION_OF_BIOLOGICAL_PROCESS	0.265062	0.509788	1
DEAMINASE_ACTIVITY	DEAMINASE_ACTIVITY	0.27471	0.519462	1
IDENTICAL_PROTEIN_BINDING	IDENTICAL_PROTEIN_BINDING	0.338096	0.568973	1
SIALYLTRANSFERASE_ACTIVITY	SIALYLTRANSFERASE_ACTIVITY	0.145055	0.587491	2
CHROMOSOME	CHROMOSOME	0.361855	0.594501	1
CYTOSKELETON	CYTOSKELETON	0.369337	0.602036	1
INSULIN_LIKE_GROWTH_FACTOR_RECEPTOR_BINDING	INSULIN_LIKE_GROWTH_FACTOR_RECEPTOR_BINDING	0.176125	0.66863	2
CELL_CYCLE_GO_0007049	CELL_CYCLE_GO_0007049	0.456219	0.674282	-1
CELL_RECOGNITION	CELL_RECOGNITION	0.179048	0.674446	2
MICROTUBULE_MOTOR_ACTIVITY	MICROTUBULE_MOTOR_ACTIVITY	0.46035	0.676502	1
REGULATION_OF_DEVELOPMENTAL_PROCESS	REGULATION_OF_DEVELOPMENTAL_PROCESS	0.555476	0.757874	1
RNA_POLYMERASE_II_TRANSCRIPTION_FACTOR_ACTIVITY	RNA_POLYMERASE_II_TRANSCRIPTION_FACTOR_ACTIVITY	0.832313	0.918893	1
TISSUE_REMODELING	TISSUE_REMODELING	0.448801	0.945885	2
PROGRAMMED_CELL_DEATH	PROGRAMMED_CELL_DEATH	0.580838	0.991759	2
PHOSPHORIC_MONOESTER_HYDROLASE_ACTIVITY	PHOSPHORIC_MONOESTER_HYDROLASE_ACTIVITY	0.585636	0.992919	2
REGULATION_OF_CELLULAR_COMPONENT_ORGANIZATION_AND_BIOGENESIS	REGULATION_OF_CELLULAR_COMPONENT_ORGANIZATION_AND_BIOGENESIS	0.598651	0.998364	2
NEGATIVE_REGULATION_OF_BIOLOGICAL_PROCESS	NEGATIVE_REGULATION_OF_BIOLOGICAL_PROCESS	0.652379	0.999996	2
REGULATION_OF_MOLECULAR_FUNCTION	REGULATION_OF_MOLECULAR_FUNCTION	0.76401	0.999996	2
REGULATION_OF_CELL_ADHESION	REGULATION_OF_CELL_ADHESION	0.760306	0.999996	2
