# Supplementary material for: Network-based integration of molecular and physiological data elucidates regulatory mechanisms underlying adaptation to high-fat diet
Source: Genes Nutr. 2015 May 28;10(4):22. doi: 10.1007/s12263-015-0470-6 (PMC4446272; doi:10.1007/s12263-015-0470-6)
Supplement: Supplementary file 10 — Supplementary material 10 (XLSX 39 kb) [file 12263_2015_470_MOESM10_ESM.xlsx]

## Sheet: IPA_HFDvsLFD_5d
© 2000-2013 Ingenuity Systems, Inc. All rights reserved.
ID	Upstream Regulator	Log Ratio	Molecule Type	Predicted Activation State	Activation z-score	Notes	p-value of overlap	Target molecules in dataset	Mechanistic Network
	PPARGC1B		transcription regulator	Inhibited	-3.093	bias	1.80E-15	ACACA,ACACB,COX5A,EGLN3,ENO1,FASN,FDFT1,FDPS,LSS,SCD,SLC2A4
	MED13		transcription regulator	Activated	3.000	bias	1.81E-14	ACACA,ACSM3,ELOVL6,ENO1,GPD1,GPD2,PYGL,THRSP,TKT
19016	PPARG	-0.213	ligand-dependent nuclear receptor	Inhibited	-3.425		3.74E-14	ACACA,ACLY,DLAT,ELOVL6,FASN,FDPS,GAPDH,GPD1,HP,JUN,ME1,PC,PDHB,PEX11A,PLIN4,PYGL,RBP4,SCD,SERPINE1,SLC25A1,SLC2A4,TKT	CEBPA,CREB1,FOXO1,FOXO4,Ins1,LEP,MLXIPL,NR1I2,PPARG,RXRA,SREBF1,troglitazone
20788	SREBF2	0.059	transcription regulator	Inhibited	-3.392	bias	8.75E-14	ACACA,ACLY,ACSS2,ELOVL6,FASN,FDFT1,FDPS,LSS,NSDHL,PMVK,SCD,THRSP	CEBPA,FOXO1,FOXO4,Ins1,Nr1h,PPARG,SREBF1,SREBF2,cholesterol
58805	MLXIPL	-0.362	transcription regulator	Inhibited	-2.792	bias	1.11E-13	ACACA,ACACB,ACLY,ELOVL6,FASN,GPD1,PYGL,SCD,THRSP	MLXIPL,NR1H3,PPARG,SREBF1,fatty acid
20787	SREBF1	-0.388	transcription regulator	Inhibited	-3.413	bias	1.75E-12	ACACA,ACACB,ACLY,ACSS2,ELOVL6,FASN,FDFT1,FDPS,LSS,NSDHL,PMVK,SCD,Scd2,SERPINE1,THRSP	CEBPA,FOXO1,FOXO4,Ins1,NR1H3,Nr1h,PPARG,RXRA,SCAP,SREBF1,SREBF2,cholesterol,fatty acid
56458	FOXO1	0.205	transcription regulator		0.478	bias	6.18E-12	ACACA,ACLY,ELOVL6,FASN,FDPS,GPD1,GPD2,JUN,ME1,MYL3,PDHB,SCD,SERPINE1,SLC25A1,SLC2A4,TKT	AKT1,CEBPA,CREB1,FOXO1,FOXO4,Ins1,MLXIPL,NR1H3,NR1I2,PPARA,PPARG,PPARGC1A,RXRA,SREBF1,TP53
19013	PPARA	-0.047	ligand-dependent nuclear receptor		-0.989		7.33E-11	ACACA,Acat2/Acat3,ACSS2,ELOVL6,FASN,FDFT1,FDPS,GPD1,GPD2,Gsta4,LSS,NSDHL,PC,PEX11A,PMVK,RBP4,SCD,SLC2A4,SYCP3	N-cor,NCOA6,NR1H3,NR4A1,Nr1h,PPARA,PPARG,PPARGC1A,RXRA,SREBF1,SREBF2,THRA,cholesterol,pirinixic acid
19017	PPARGC1A	-0.192	transcription regulator	Inhibited	-3.428	bias	8.06E-10	ACACA,ACACB,COX5A,DLAT,FASN,ME1,MT-COI,NDUFS1,PRDX3,RBP4,SCD,SLC2A4	CEBPA,FOXO1,FOXO4,Insulin,NR1H3,NR4A1,PPARA,PPARG,PPARGC1A,RXRA,SREBF1,THRA,USF2,fatty acid
	FOXO4		transcription regulator		-1.890		1.86E-08	ACACA,ELOVL6,FASN,FDFT1,SCD,Scd2,SERPINE1
21428	MLX	-0.291	transcription regulator	Inhibited	-2.173	bias	2.19E-08	ACACA,ELOVL6,FASN,SCD,THRSP	MLX,MLXIPL
13819	EPAS1	-0.322	transcription regulator		-0.680	bias	1.49E-07	ACACA,EGLN3,ENO1,FASN,FXN,GBE1,GYS2,SERPINE1,SLC2A4,TGFB3
268903	NRIP1	0.033	transcription regulator		0.378	bias	2.12E-07	ACACA,ACACB,FASN,GYS2,PYGL,SCD,THRSP
18044	NFYA	-0.033	transcription regulator		-1.387	bias	1.74E-06	ACLY,FASN,JUN,PKM,SCD,Scd2,THRSP
19883	RORA	-0.083	ligand-dependent nuclear receptor	Inhibited	-2.000	bias	3.37E-06	ACACB,ELOVL6,FASN,FDFT1,LRTM1,NSDHL,SCD,Scd2,SLC2A4
22260	NR1H2	-0.103	ligand-dependent nuclear receptor	Inhibited	-2.156		3.67E-06	ACACA,FASN,FDFT1,FDPS,SCD,SLC2A4	25-hydroxycholesterol,NR1H2,NR1H3,NR4A1,Nr1h,PPARA,PPARG,PPARGC1A,RXRA,SREBF1,SREBF2,cholesterol,lipid
21834	THRB	0.050	ligand-dependent nuclear receptor	Inhibited	-2.213		3.72E-06	ACACA,ATP1A3,FASN,FDPS,FSTL1,JUN,ME1,SLC2A4,THRSP	CEBPA,CREB1,FOXO1,NR1H3,PPARA,PPARG,RXRA,SREBF1,THRA,THRB
	N-cor		group	Activated	2.236	bias	9.57E-06	ACACA,FASN,SCD,Scd2,SLC2A4	CEBPA,FOXO1,N-cor,NR1H3,PPARA,PPARG,RXRA,SREBF1
22259	NR1H3	-0.065	ligand-dependent nuclear receptor	Inhibited	-2.414		2.40E-05	ACACA,FASN,FDFT1,FDPS,SCD,SLC2A4	25-hydroxycholesterol,NFYA,NR1H2,NR1H3,NR4A1,Nr1h,PPARA,PPARG,PPARGC1A,RXRA,SREBF1,SREBF2,THRA,cholesterol,sterol
15251	HIF1A	0.182	transcription regulator		-1.267	bias	6.16E-05	EGLN3,ENO1,GAPDH,GBE1,JUN,P4HA2,PDK1,SERPINE1,SLC2A4,TGFB3
	NR0B2		ligand-dependent nuclear receptor				7.08E-05	ACACA,ACLY,FASN,SCD,SERPINE1	CEBPA,FOXO1,FOXO4,Insulin,MLXIPL,NR0B2,NR1H3,NR1I2,NR4A1,Nr1h,PPARA,PPARG,PPARGC1A,RXRA,SREBF1,SREBF2,USF2,cholesterol
56406	NCOA6	0.093	transcription regulator				1.25E-04	FASN,SCD,SERPINE1	CEBPA,FOXO1,FOXO4,Insulin,NCOA6,NR1H3,NR4A1,PPARA,PPARG,RXRA,USF2
64383	SIRT2	-0.106	transcription regulator				1.55E-04	FDFT1,LSS,PMVK
17869	MYC	0.068	transcription regulator		-1.851		2.19E-04	EMP1,ENO1,FASN,FSTL1,GAPDH,HLA-A,IMPA2,NAP1L1,PDK1,PKM,PRDX3,Scd2,SERPINE1,SFXN1,SYCP3,TKT
12606	CEBPA	-0.214	transcription regulator		-1.832		2.86E-04	ACACA,ACLY,FASN,GAPDH,HP,JUN,MT-COI,SCD,SERPINE1,SLC2A4	ADIPOQ,CEBPA,CREB1,FOXO1,LEP,MLXIPL,NR1H3,PPARA,PPARG,PPARGC1A,RXRA
22059	TP53	-0.184	transcription regulator		1.103		3.74E-04	ACLY,ALDH4A1,ATP5C1,CP,FASN,FDFT1,FDPS,FSTL1,GAPDH,JUN,LSS,ME1,MGST2,PDK1,PMEPA1,PRDX3,RECQL4,SERPINE1,SLC2A4,TRAF4	AKT1,CEBPA,CREB1,FOXO1,FOXO4,NR1H3,PPARG,THRA,THRB,TP53
22431	WT1	0.260	transcription regulator				4.51E-04	FDFT1,FDPS,LSS,Scd2,SERPINE1,TGFB3
21833	THRA	-0.093	ligand-dependent nuclear receptor				4.55E-04	ACACA,FASN,JUN,SLC2A4,THRSP	CEBPA,CREB1,FOXO1,FOXO4,Ins1,NR1H3,NR4A1,PPARA,PPARG,PPARGC1A,RXRA,SREBF1,THRA
19885	RORC	-0.560	ligand-dependent nuclear receptor				5.26E-04	ACACB,ELOVL6,FDFT1,LRTM1,NSDHL,Scd2
26379	ESRRA	-0.161	ligand-dependent nuclear receptor		-0.391	bias	6.81E-04	COX5A,DLAT,ENO1,PDK1,PYGL,Scd2
20849	STAT4	0.021	transcription regulator		0.378	bias	8.89E-04	AHNAK,GBE1,P4HA2,PDK1,PYGL,SERPINE1,TGFB3
21343	TAF6	0.063	transcription regulator				1.39E-03	GAPDH,JUN
56469	PIAS1	0.097	transcription regulator				1.41E-03	ACACA,FASN,SCD	NR1H2,NR1H3,Nr1h,PIAS1,PPARA,PPARGC1B,RXRA,SREBF1,SREBF2
	CREB1		transcription regulator		-0.853	bias	1.46E-03	FASN,JUN,LSS,MEST,NDUFA10,SCD,SLC2A4
15194	HTT	0.006	transcription regulator				1.58E-03	ADCY5,ATP1A3,FASN,FDFT1,FDPS,GAPDH,JUN,PC,PRELP,RBP4,Scd2,ST3GAL2,THRSP	CEBPA,CREB1,FOXO1,FOXO4,HTT,Ins1,Insulin,LEP,PPARG,SREBF1,USF2
20181	RXRA	-0.109	ligand-dependent nuclear receptor		-1.726		1.85E-03	ACACA,ACACB,FASN,GPD1,PC,SCD,SLC2A4	CEBPA,CREB1,FOXO1,FOXO4,IGF1,NR1H3,NR4A1,PPARA,PPARG,PPARGC1A,RXRA,SREBF1
14489	MTPN	-0.023	transcription regulator		0.927	bias	2.89E-03	CP,JUN,SERPINE1,TGFB3
66277	KLF15	-0.164	transcription regulator				2.95E-03	FASN,SCD,SLC2A4
20182	RXRB	0.055	ligand-dependent nuclear receptor				3.63E-03	ATP1A3,FASN,THRSP	CREB1,RXRA,RXRB,THRA
	NR1I2		ligand-dependent nuclear receptor	Inhibited	-2.219		3.86E-03	ELOVL6,FASN,Gsta4,JUN,SCD
15370	NR4A1	0.132	ligand-dependent nuclear receptor				4.04E-03	FASN,GPD1,SCD,SLC2A4	CEBPA,D-glucose,FOXO1,MLXIPL,NR1H3,NR4A1,PPARA,PPARG,PPARGC1A,RXRA,THRA
	NR3C2		ligand-dependent nuclear receptor		1.091		4.04E-03	Gsta4,PDHB,PLIN4,SERPINE1
	MYF6		transcription regulator				4.40E-03	ACACA,ACACB	MYF6,MYOD1,RXRA
17130	SMAD6	0.119	transcription regulator				5.75E-03	SERPINE1,TGFB3
69260	ING2	-0.169	transcription regulator				7.18E-03	SERPINE1
66930	FANK1	0.129	transcription regulator				7.18E-03	JUN
	SLC2A4RG		transcription regulator				7.18E-03	SLC2A4
	NKX2-1		transcription regulator				7.53E-03	Gsta4,LRG1,PC,SCD,SERPINE1
22282	USF2	-0.121	transcription regulator				8.00E-03	FASN,SERPINE1,THRSP
69790	MED30	-0.019	transcription regulator				8.08E-03	MT-COI,NDUFA10
	MECOM		transcription regulator				8.08E-03	SERPINE1,SKIL
14281	FOS	0.486	transcription regulator		-0.343		8.23E-03	ELOVL6,ENO1,FSTL1,JUN,NSDHL,PMEPA1,PTH1R,SCD,SERPINE1
	Nr1h		group				8.79E-03	FASN,SCD,SLC2A4	CEBPA,FOXO1,FOXO4,Insulin,NR1H3,Nr1h,PPARG,SREBF1,SREBF2,USF2,cholesterol,fatty acid,palmitic acid
	MYOD1		transcription regulator				8.89E-03	ACACA,ACACB,FSTL1,SLC2A4,TKT	MYOD1,NR1H3,NR4A1,PPARA,PPARG,PPARGC1A,RXRA
50754	FBXW7	0.093	transcription regulator				8.94E-03	JUN,SERPINE1	CEBPA,FBXW7,HIF1A,PPARG
	MEF2		group				8.94E-03	JUN,SLC2A4
17131	SMAD7	0.267	transcription regulator		-1.109		9.82E-03	PMEPA1,SCD,SERPINE1,TGFB3
17260	MEF2C	0.007	transcription regulator				1.05E-02	JUN,PTH1R,SLC2A4
17127	SMAD3	0.061	transcription regulator		1.724		1.09E-02	HP,JUN,SERPINE1,SKIL,TGFB3
17258	MEF2A	-0.174	transcription regulator				1.17E-02	JUN,SLC2A4
15378	HNF4A	0.738	transcription regulator		-0.447	bias	1.23E-02	ACBD6,ACLY,ADCY10,AHNAK,BMP2K,C4B (includes others),C7orf10,FDPS,GAPDH,GBE1,GYS2,JUN,MGST2,MRPS15,MRPS35,NDUFS1,PKM,PYGL,RASSF5,SCD,SERPINE1,SLC25A1,TMEM79
17261	MEF2D	-0.092	transcription regulator				1.27E-02	JUN,SLC2A4
13134	DACH1	0.074	transcription regulator				1.27E-02	JUN,SERPINE1
20585	HLTF	-0.019	transcription regulator				1.43E-02	SERPINE1
	MEF2BNB-MEF2B		transcription regulator				1.43E-02	JUN
	CDKN2A		transcription regulator	Activated	2.200		1.48E-02	JUN,P4HA2,PMEPA1,RECQL4,SERPINE1
22324	VAV1	0.365	transcription regulator				1.60E-02	JUN,VAV1
	TAF4B		transcription regulator				1.60E-02	JUN,TGFB3
26424	NR5A2	0.085	ligand-dependent nuclear receptor				1.68E-02	FASN,HP,JUN
20683	SP1	-0.121	transcription regulator		0.000	bias	1.75E-02	FASN,JUN,MAPK8IP1,PDK1,PKM,PTH1R,RECQL4,SERPINE1
20807	SRF	0.131	transcription regulator		1.067		2.08E-02	JUN,MGST2,MRPS35,MYL3,OSCP1,RND3
15185	HDAC6	-0.176	transcription regulator				2.08E-02	JUN,SERPINE1
19763	RING1	-0.076	transcription regulator				2.14E-02	JUN
	OSR2		transcription regulator				2.14E-02	TGFB3
	HDAC9		transcription regulator				2.14E-02	JUN
	Betacatenin/TCF		complex				2.14E-02	JUN
21679	TEAD4	0.118	transcription regulator				2.21E-02	JUN,SLC2A4
17702	MSX2	-0.015	transcription regulator				2.21E-02	PTH1R,TGFB3
13653	EGR1	0.176	transcription regulator		0.247	bias	2.21E-02	ENPEP,JUN,ME1,SERPINE1
19014	MED1	0.152	transcription regulator				2.26E-02	FASN,PEX11A,SLC2A4
20587	SMARCB1	-0.106	transcription regulator		1.000	bias	2.78E-02	C4B (includes others),HP,PC,RND3
81703	JDP2	0.139	transcription regulator				2.84E-02	JUN
54427	DNMT3L	-0.192	transcription regulator				2.84E-02	MEST
	Nc2		complex				2.84E-02	HLA-A
	DLX1		transcription regulator				2.84E-02	SERPINE1
13982	ESR1	0.185	ligand-dependent nuclear receptor				2.97E-02	ENO1,JUN,SERPINE1,SLC2A4,TGFB3,UQCR10
74256	CYLD	0.147	transcription regulator				3.04E-02	JUN,SERPINE1
19015	PPARD	-0.020	ligand-dependent nuclear receptor		0.000	bias	3.13E-02	FASN,GPD1,GPD2,SCD
14632	GLI1	0.337	transcription regulator		-1.000	bias	3.37E-02	IMPA2,MEST,PTH1R,TMEM79
17128	SMAD4	0.128	transcription regulator				3.50E-02	HP,SCD,SERPINE1,SKIL
94275	MAGED1	-0.072	transcription regulator				3.54E-02	JUN
68837	FOXK2	-0.034	transcription regulator				3.54E-02	SERPINE1
19727	RFXANK	-0.062	transcription regulator				3.54E-02	HLA-A
18432	MYBBP1A	0.060	transcription regulator				3.54E-02	SLC2A4
12190	BRCA2	0.001	transcription regulator				3.54E-02	SERPINE1
	Atf		group				3.54E-02	JUN
	JUNB		transcription regulator				3.72E-02	ACLY,FASN,SCD
	HOXA10		transcription regulator	Activated	2.000		4.10E-02	ME1,SCD,Scd2,THRSP
20185	NCOR1	-0.091	transcription regulator				4.15E-02	ME1,THRSP
70673	PRDM16	-0.045	transcription regulator				4.23E-02	SERPINE1
56321	AATF	-0.059	transcription regulator				4.23E-02	JUN
16911	LMO4	0.353	transcription regulator				4.23E-02	HP
15361	Hmga1	-0.148	transcription regulator				4.49E-02	FSTL1,MAPK8IP1,PTH1R
21807	TSC22D1	0.161	transcription regulator				4.92E-02	SERPINE1
104263	KDM3A	0.097	transcription regulator				4.92E-02	SERPINE1

## Sheet: IPA_HFDvsLFD_12w
© 2000-2013 Ingenuity Systems, Inc. All rights reserved.
ID	Upstream Regulator	Log Ratio	Molecule Type	Predicted Activation State	Activation z-score	p-value of overlap	Target molecules in dataset	Mechanistic Network
22059	TP53	-0.044	transcription regulator	Activated	2.391	3.38E-18	ABAT,ABCB1,ACAA2,ACADVL,ACLY,ACO2,ACSL3,ACTB,ACTN4,ADCK3,ADRBK2,AKAP12,ALDH1A2,ALDH4A1,ALDH9A1,ALOX5,ANGPT1,ANKH,ANTXR1,ANXA1,ANXA2,ANXA3,ANXA6,APOBEC1,APOE,ASNS,ATF3,ATG4B,ATP5C1,ATP5I,BAG1,BBC3,BCL2A1,BCL3,BIRC5,BMP1,BNIP3,C12orf5,C1QC,C2,CA9,CASP3,CASP4,CAV1,CCDC80,CCL13,CCL4,Ccnb1/Gm5593,CD247,CD44,CD97,CDC25A,CDKN3,CISD1,CLIC4,CLPP,CNN2,COL14A1,COL18A1,COL1A2,COMT,COX5B,COX7A2,CP,CRIP2,CSF1,…	CEBPA,CEBPB,EGR1,ERBB2,FOS,HIF1A,JUN,MYC,NFKBIA,NFkB (complex),PPARG,SP1,SP3,SREBF1,TP53,VHL,estrogen receptor
15378	HNF4A	-0.757	transcription regulator	Inhibited	-2.324	4.21E-18	AAMDC,ABCA6,ABCB10,ABCB8,ABCC3,ABCG1,ABHD10,ABHD6,ACAA2,ACBD6,ACLY,ACN9,ACO2,ACOT13,ACOX1,ACOX2,ACP6,ACSL1,ADCK3,ADCY10,ADCY7,AHNAK,AIMP1,AJUBA,AKAP13,AKR1C3,ALDH1L1,ALDH2,ALKBH6,ALKBH7,AMACR,ANG,ANPEP,ANXA5,ANXA9,AP4B1,APIP,APOC1,APOC2,APOC3,APOE,ARG2,ASUN,ATAT1,ATF7,ATG3,ATG4D,ATP6V1D,ATP6V1H,BAI2,BCCIP,BCKDHA,BCS1L,BMP2K,BOLA1,BPHL,BST1,C11orf54,C14orf119,C1S,C2,C21orf33,C22orf32,C2orf47,C4B (…	HNF1A,HNF4A
19017	PPARGC1A	-0.835	transcription regulator	Inhibited	-5.462	1.77E-15	ACACA,ACACB,ACADL,ACADVL,ACOX1,ALAS1,APOC2,APOC3,ATP5B,ATP5J2,ATP5O,BBC3,C12orf5,CD68,CIDEA,COX4I1,COX5A,COX5B,CPT1A,CS,Cycs,CYP2B6,CYP2D6,DGAT1,DLAT,ESRRA,FASN,GPX1,HMGCL,IDH3A,IRS2,LDHA,LIPA,MAOB,MDH2,ME1,MT-CO2,MT-COI,NDUFB5,NDUFS1,NDUFV2,OXCT1,PGAM1,PLIN2,PPARA,PPARGC1A,PRDX3,PRKAA2,PVALB,RBP4,SCD,SDHA,SESN2,SLC25A20,SLC2A4,SOCS3,SOD1,SOD2,SREBF1,TFAM,TIMM22,TXN2,TXNRD2,UCP2	CEBPA,ESRRA,FOXO1,MLXIPL,NR1H3,NR1I2,PPARA,PPARD,PPARG,PPARGC1A,PPARGC1B,RXRA,SREBF1,fatty acid
19013	PPARA	-0.560	ligand-dependent nuclear receptor	Inhibited	-2.974	1.37E-14	ABCD3,ACAA1,ACAA2,ACACA,ACADL,ACADVL,Acat2/Acat3,ACOT2,Acot6,ACOX1,ACSL1,ACSS2,ADTRP,ALDH2,ALDH9A1,ANXA2,APOC2,APOC3,ASNS,ATP5B,BCKDK,C1QA,C1QB,C1R,C1S,C2,CCL13,Ccnb1/Gm5593,CDKN2C,CIDEA,CLEC2D,CPT1A,CPT2,CROT,CS,CYB5B,CYBA,CYP27A1,CYP2B6,CYP51A1,DBI,DHCR7,ECI1,EDN1,EHHADH,ELOVL5,ELOVL6,FABP5,FADS1,FADS2,FASN,FBXO21,FDFT1,FDPS,FITM1,FOS,G6PD,GLS,GLUL,GPD1,GPD2,Gsta4,GSTP1,H2AFZ,HACL1,HADH,HADHA,H…	CEBPA,CEBPB,FOXO1,NR1H3,PPARA,PPARD,PPARG,PPARGC1A,RXRA,SREBF1,SREBF2,fenofibrate,pirinixic acid
20788	SREBF2	0.436	transcription regulator	Inhibited	-4.724	1.59E-14	AACS,ACAA2,ACACA,ACLY,ACSL1,ACSS2,CAMK1D,CYP4F2,CYP51A1,DBI,DHCR7,ELOVL6,FABP5,FADS2,FASN,FDFT1,FDPS,G6PD,IDH1,IDI1,INSIG1,IRS2,LDLR,LIPA,LSS,MSMO1,MTTP,MVD,NSDHL,PLIN2,PMVK,RDH11,SC5DL,SCD,SQLE,SREBF1,SREBF2,THRSP,TM7SF2	CEBPA,ESRRA,FOXO1,Ins1,JUN,MYC,NFkB (complex),Nr1h,PPARA,PPARG,PPARGC1A,RXRA,SP1,SREBF1,SREBF2,TP53,cholesterol
20787	SREBF1	-0.443	transcription regulator	Inhibited	-5.084	1.22E-13	AACS,AARS,ACACA,ACACB,ACLY,ACSL1,ACSL4,ACSS2,ADH1C,APOC3,ATOX1,CAMK1D,CAPZB,Chi3l3/Chi3l4,CYP4F2,CYP51A1,DBI,DHCR7,EHHADH,ELOVL6,FABP5,FADS1,FADS2,FASN,FDFT1,FDPS,FN1,G6PD,GSR,HK2,HMOX1,IDH1,IDI1,INSIG1,IRS2,LDLR,LEP,LGALS3,LSS,MLYCD,MSMO1,MTTP,MVD,NKX6-1,NSDHL,OAT,PMPCA,PMVK,PNPLA3,PPARG,PTGIR,RDH11,RETN,SC5DL,SCARB1,SCD,Scd2,SERPINE1,SQLE,SREBF1,SUCLG1,TF,THRSP,TM7SF2,UCP2,ULK2,UQCRFS1	CEBPA,CEBPB,CREB1,FOXO1,Ins1,Insulin,NFkB (complex),Nr1h,PPARA,PPARG,PPARGC1A,SCAP,SP1,SREBF1,SREBF2,TP53,cholesterol
26379	ESRRA	-0.482	ligand-dependent nuclear receptor	Inhibited	-3.865	7.80E-13	ACADL,ACADVL,ACOX1,ACSL1,AGL,ALAS1,Aldh1a7,ALDOA,ATP5B,ATP5F1,ATP5G1,ATP5G3,ATP5J,ATP5J2,ATP5O,ATP6V0D2,B4GALT6,CDH2,COX5A,COX5B,COX7C,COX8A,Cox8b,CPT1A,CPT2,CYC1,Cycs,CYP51A1,DLAT,ENO1,ESRRA,ETFDH,GYS1,HADHA,HSD3B1,IDH3A,IDI1,LIPA,MAOB,MTCH2,NDUFA1,NDUFA5,NDUFB5,NDUFS3,PDK1,PFKL,PGM1,PPARA,PPARG,PPARGC1A,PRKCD,PYGL,Scd2,SDHB,SLC25A20,TFAM,TIMM22,UQCR11,WNT11	ESRRA,FOXO1,PPARA,PPARD,PPARG,PPARGC1A,PPARGC1B,RXRA
17869	MYC	0.003	transcription regulator	Inhibited	-5.516	2.41E-12	ACSL4,ACTB,ACTN4,ADD1,ADK,ADM,AKAP12,ALDOA,ANGPT1,ANXA5,ANXA6,ARHGAP25,ASNS,ATAD3A/ATAD3B,BAG1,BBC3,BCAT1,BCL2A1,BIRC5,BRD2,C1QBP,C9orf3,CAPZB,CASP3,CAV1,Ccl6,Ccnb1/Gm5593,CD44,CD48,CDC25A,CDC34,CDH2,CEBPE,CLEC3B,CLIC4,CLUH,CNBP,COL14A1,COL1A2,COL5A1,COX5B,COX6A1,COX6B1,CPT1A,CPT2,CRIP2,CSPG4,CTNNA1,CTSD,Cycs,DBI,DBN1,DDB2,DDX5,DUSP1,EBI3,ECM1,EDN1,EIF2B1,EIF2B4,ELAVL1,EMP1,ENO1,EXOSC7,EZH1,EZH2,…	ARNT,CEBPA,CEBPB,CREB1,EGR1,FOS,HIF1A,JUN,MYC,NFKBIA,NFkB (complex),SP1,SREBF1,TP53,VHL,beta-estradiol
19016	PPARG	-0.502	ligand-dependent nuclear receptor	Inhibited	-3.718	1.02E-11	ABCG1,ACAA1,ACAA2,ACACA,ACADL,ACLY,ACOX1,ACSL1,AGPAT2,ALDH9A1,APOE,ATP5O,ATP6V1D,BIRC5,CAV1,CCL13,CCR7,CDKN2C,CIDEA,COL1A2,CPT1A,CPT2,CS,CYBA,DGAT1,DLAT,EDN1,EGFR,EHHADH,ELOVL6,EPHX1,ESRRA,FABP5,FASN,FDPS,FN1,GAPDH,GDF15,GPD1,H6PD,HADHA,HADHB,HK2,HMOX1,HP,HR,ICAM1,IGFBP5,IGFBP6,INSIG1,IRS2,JUN,KLF4,KLF6,LAMB3,LDLR,LEP,LNPEP,MDH1,ME1,MKNK2,MLYCD,MTTP,NCF1,NDRG1,NDUFA5,NR2F2,PC,PDHB,PEPD,PEX11A,PF4…	CEBPA,CEBPB,CREB1,EGR1,ESRRA,JUN,LEP,NFKBIA,NFkB (complex),NR1H3,NR3C1,Nr1h,PPARA,PPARG,RXRA,SP1,SREBF1,TNF,estrogen receptor,rosiglitazone,troglitazone
15251	HIF1A	0.092	transcription regulator	Activated	2.118	9.33E-11	ABCB1,ADAM15,ADM,ADORA2B,AKAP12,ALDOA,ASNS,ATP5J,BGN,BIRC5,BMP2,BNIP3,CA9,CAV1,CCL13,CCR2,CCR5,CCR7,CDH2,CORO1A,CTSD,CYP2S1,CYP4F3,CYR61,EDN1,EGFR,EGLN3,EMC9,ENO1,EPAS1,ERGIC1,FAM162A,FHL3,FN1,FOS,FURIN,FUT7,GAPDH,GBE1,GCHFR,GJA1,GPI,HILPDA,HIST1H1C,HK2,HMGCL,HMOX1,HSPA4,HUWE1,IGFBP5,IRS2,ITGB2,ITGB3,JUN,LDHA,LEP,LOX,LOXL2,MCL1,MIF,MST1R,MT-CO3,MT-ND1,NAE1,NDRG1,NEUROG3,NOV,NOX4,P4HA1,P4HA2,PDK1,…	AHR,ARNT,CEBPB,EGR1,EPAS1,HIF1A,IFNG,JUN,MYC,NFKBIA,NFkB (complex),NR3C1,PPARG,SP1,TNF,TP53,VHL
15194	HTT	0.036	transcription regulator		1.901	1.78E-10	ABCC10,ACOT2,ADAMTS2,ADAMTS5,ADCY5,AKAP12,ALDOA,AMACR,ATF3,ATP1A3,ATP5A1,ATP5B,ATP5G1,ATP5J2,ATP5O,ATP6V0E2,AZIN1,BBC3,BCL3,BMP1,C1QTNF3,C1R,CARTPT,CASP3,CBR1,CD74,CDK2AP1,CNR2,COL16A1,COL18A1,COL6A1,COX15,COX4I1,COX6A1,Cox8b,CPLX2,CREBBP,CSF1R,CSNK1E,CTSD,CYC1,Cycs,CYP51A1,DDX50,DHCR7,DLST,DLX3,DNAJA2,DNAJC3,DNM1,ECI1,EMP3,ENPP2,ESRRA,EVL,FASN,FDFT1,FDPS,FGFR1,FKBP4,FN1,FOS,FOXP1,FXYD2,GAPDH,GAS…	APP,CEBPA,CREB1,Creb,EGR1,ESRRA,FOXO1,HIF1A,HTT,Ins1,JUN,MYC,NFkB (complex),PPARA,PPARG,PPARGC1A,RXRA,SP1,SREBF1,TP53
	PPARGC1B		transcription regulator	Inhibited	-4.623	4.11E-10	ACACA,ACACB,ACADL,ACADVL,ATP5B,ATP5J2,COX4I1,COX5A,CS,Cycs,DGAT1,DHCR24,EGLN3,ENO1,FASN,FDFT1,FDPS,LSS,MTTP,MVD,SCD,SLC2A4,SQLE	CEBPB,ESRRA,FOXO1,NFkB (complex),PPARA,PPARD,PPARG,PPARGC1A,PPARGC1B,RXRA,SREBF1,palmitic acid
69790	MED30	-0.093	transcription regulator			1.74E-09	COX5B,CS,ESRRA,MT-COI,NDUFA10,NDUFB7,NDUFS2,NDUFS7,NDUFV1,PPARGC1A,SDHA,SDHB,SDHC,SDHD,SOD2
18024	NFE2L2	0.167	transcription regulator	Inhibited	-3.843	2.10E-09	ABCC3,ACTG1,AKR7A2,ALAS1,ALDOA,ANG,ARHGEF3,ATF7,BNIP3,CA11,CBR1,CCL13,CDC34,CDKN2C,CLPP,Cml1,COQ7,CTSD,DDX50,DHCR7,DNAJC3,EIF3E,ENTPD5,EPAS1,EPHX1,F10,FGF13,FMO1,FN1,G6PD,GABRB1,GBE1,GCLC,GCLM,GPX1,GSR,GSS,GSTA3,Gsta4,GSTM1,GSTP1,HAX1,HM13,HMOX1,HSD3B1,HSPA9,HTATIP2,IDE,IFNGR2,ME1,MRPS18B,MSMO1,MST1R,OAT,PDIA6,PGD,PKIA,Pmaip1,PPARGC1A,PRDX1,PSMA1,PSMA4,PSMA5,PSMA6,PSMA7,PSMB1,PSMB3,PSMB4,PSMB5,PS…
13819	EPAS1	-0.398	transcription regulator		1.495	4.65E-09	ACACA,ADM,AKAP12,BBC3,BNIP3,CA9,CAV1,CCR2,CCR5,CORO1A,EDN1,EGFR,EGLN3,ENO1,FASN,FN1,FOS,FXN,GBE1,GCHFR,GJA1,GPX1,GYS2,HILPDA,HIST1H1C,HSPA4,IGFBP5,IRS2,ITGB3,LDHA,LDLR,LOX,LOXL2,MIF,NDRG1,NDUFB6,PLIN2,PPARG,RASSF1,RET,SCAP,SERPINE1,SLC29A1,SLC2A4,SOD1,SOD2,SREBF1,STC2,TGFB3,TNFAIP3,TNFSF15,UGP2,UNG	EPAS1,HIF1A,JUN,MYC,NFkB (complex),NR1H3,PPARA,PPARD,PPARG,SP1,SREBF1,TP53,fatty acid
18181	NRF1	-0.015	transcription regulator	Inhibited	-3.311	1.05E-08	ALAS1,COX4I1,COX5A,COX5B,COX6A1,COX6B1,COX6C,COX7A2,COX7B,COX7C,COX8A,FMR1,GCLC,GCLM,HMOX1,KIF17,Pmaip1,SDHA,SDHD,SURF1,TFAM,TFB2M,TOMM20,VDAC1
20683	SP1	-0.067	transcription regulator		0.971	2.46E-08	ABCB1,ACSL1,AKAP12,ALOX5,ANKH,APOC3,APOE,ASNS,ATF3,ATM,ATP2A3,ATP5B,B4GALT5,BBC3,BIRC5,BMP4,C1QBP,CASP3,CAV1,CBS,CCL13,CD28,Cd55/Daf2,CDH2,CDKN2C,CHGA,COL1A2,CTSD,CYC1,CYP21A2,CYP2D6,CYP51A1,DHCR24,DLX3,DNM1,EGFR,ESR1,ESRRA,F10,F3,FASN,FES,FN1,FOLR2,FOS,GDF15,GJA1,GPX4,GSS,HADHA,HADHB,HAS1,HAS2,HK2,HMOX1,HPSE,HSD17B7,HSD3B1,ITGAM,ITGAX,JUN,LAMA1,LDLR,LIPA,LTB,LTB4R,MAOB,MAPK8IP1,MCL1,MRC1,NDRG1,N…	APP,CEBPA,CEBPB,CREB1,EGR1,FOXO1,HIF1A,JUN,MYC,NFKBIA,NFkB (complex),SP1,TP53,VEGFA
	MED13		transcription regulator	Activated	3.357	4.77E-08	AACS,ACACA,ACSM3,APOC1,CIDEA,CLSTN3,ELOVL6,ENO1,GPD1,GPD2,PPARG,PRKAR2B,PYGL,THRSP,TKT
13653	EGR1	0.258	transcription regulator	Activated	2.644	8.00E-07	ABCB1,ARC,ATF3,CARTPT,CASP3,CAV1,CCL13,CCL4,Ccl6,CCL7,Ccl9,CCR2,CD44,CHGA,COL1A2,CSF1,EGFR,ELK1,ENPEP,F3,FN1,GADD45A,GDF15,HMOX1,HPSE,ICAM1,ITGAM,JUN,JUND,LDLR,Lyz1/Lyz2,MAOB,ME1,NDRG1,PF4,PPARG,PTGES,PTRF,SERPINE1,SF1,SOD1,SOD2,SQLE,SYN1,TGFBR2,THBS1,TIMP1	CEBPA,CEBPB,CREB1,EGR1,FOS,HIF1A,JUN,MAPK14,MYC,NFKBIA,NFkB (complex),NR3C1,PPARG,SMAD7,SP1,SREBF1,TGFB1,TNF,TP53
16598	KLF2	0.716	transcription regulator		-0.411	1.08E-06	ADAM15,ADM,BCL3,BMP4,CCL13,CCL4,CCR3,CCR5,CCR7,CDH2,DOCK2,ECM1,EDN1,EPAS1,F3,FGR,GADD45A,HPSE,ICOSLG,IL1RL1,ITGB3,ITGB7,LBP,NDRG1,PPAP2B,PPARG,PROS1,PTGIS,PTHLH,PTPRJ,RALA,RNASE2,SELL,SEMA3F,SERPINE1,SREBF1,TFPI,TGFBR1,THBD,THBS1,TIMP1,TRAF6,VAV1	ARNT,CEBPA,HIF1A,JUN,KLF2,MYC,NFKBIA,NFkB (complex),SP1,TP53,VHL
14281	FOS	0.745	transcription regulator		0.027	5.20E-06	ACOX1,ACTG1,AKR1C3,ALAS1,ARID3A,ASAP1,ATF3,B4GALT1,BLMH,C3AR1,CASP3,CD244,CD44,CDON,CHGA,CLIP1,COBLL1,COL16A1,CREBBP,CTSH,Cycs,CYP2J2,ELOVL6,ENO1,EPS8,F3,FBN1,FN1,FOLR2,FOS,FSTL1,FZD3,GAS5,GJA1,GSR,GSTP1,HAS1,HAS2,HIPK3,HLA-B,HMMR,HMOX1,HSD17B10,HSD3B1,HTATIP2,ICAM1,IGFBP5,IL1RL1,IRS2,JUN,KLF6,LAMP2,LDHA,LETMD1,LGALS3,LOX,LPCAT3,LTBP1,LTBP2,LTBP3,MAFK,MPZL2,NAE1,NDUFS7,NIPSNAP1,NPPA,NRIP1,NSDHL,O…	CEBPA,CEBPB,EGR1,FOS,HIF1A,IL12 (complex),JUN,MYC,NFKBIA,NFkB (complex),SP1,SREBF1,STAT4,TP53
12606	CEBPA	-0.360	transcription regulator		0.590	5.93E-06	ABCB1,ACACA,ACLY,ACSL1,ADCY7,ADH1C,AKAP12,AKR1C3,ALOX5AP,ANPEP,ANXA1,APOC3,ARG2,ASNS,BCL2A1,C3AR1,CEBPE,COL1A2,COX4I1,CPB2,CPT1A,CSF1,CSF1R,CSF2RA,CSF3R,CYP2B6,DHCR7,EDF1,EPHX1,FASN,FOS,FXR2,GADD45A,GAPDH,GJA1,GLRX,GSTP1,HAS2,HLA-B,HMOX1,HP,HSD11B1,ICAM1,IL6R,IRS2,ITGAM,ITGAX,JUN,LEP,LYL1,MT-COI,NFATC2,Orm1 (includes others),OXTR,PGD,PLIN2,PPARA,PPARG,PPARGC1A,PPP1R3C,PRLR,PRTN3,PTAFR,PTPRC,PTPRE…	ADIPOQ,CEBPA,CREB1,EGR1,FOS,FOXO1,JUN,LEP,MLXIPL,MYC,NFKBIA,NFkB (complex),PPARA,PPARG,PPARGC1A,RXRA,SP1,SPI1,SREBF1,TP53,estrogen receptor
66277	KLF15	-0.566	transcription regulator	Inhibited	-3.308	1.10E-05	ACADL,ACADVL,ACOX1,CPT2,EHHADH,FABP5,FASN,HADHA,HADHB,MLYCD,NPPA,PPARG,PPARGC1A,PXMP2,SCD,SLC25A20,SLC2A4,SYNPO
268903	NRIP1	-0.301	transcription regulator	Activated	2.573	1.32E-05	ACAA2,ACACA,ACACB,ACO2,CIDEA,Cox8b,FASN,GYS2,HADHB,HAS2,IDH3A,LDHB,OPLAH,PYGL,RARB,SCD,SDHB,SLC16A10,SLC25A20,SLC36A2,SMAD6,THRSP,TNFAIP6	KAT2B,NFkB (complex),NRIP1,SP1
	PDX1		transcription regulator	Activated	2.809	1.91E-05	ACTB,ACTG1,AKR7A2,ANXA2,ATF3,ATP2A3,Atp5h,ATP5J,BBC3,CCL13,CD44,CDO1,CPT2,CROT,CYB5R3,F3,FGFR1,FH,GCLM,GNG12,GUSB,IDH1,INSIG1,IRS2,JUN,KLF6,LTA4H,LXN,MAOB,MDH1,MT-ND1,NDUFB9,NEUROG3,NKX6-1,PC,PDZK1IP1,PHGDH,Pmaip1,PPP1R1A,PTGER3,RABGAP1L,RSAD2,SDHA,SLC25A1,SLIT3,TFAM,TGFBR3,TIPRL	CREB1,FOXO1,INS,NFkB (complex),PDX1,PPARA,SP1
16476	JUN	0.751	transcription regulator		0.805	2.30E-05	ABCB1,AKAP12,ALAS1,ANXA1,ANXA2,APOC3,APOE,ASNS,ATF3,AXL,BBC3,BCL2A1,BCL3,C3AR1,CAV1,CCL13,CD244,CD247,CD44,CD68,CHGA,CHST4,COL1A2,COMT,CRIP2,CSF1,CSF1R,Cycs,CYGB,CYP2J2,DGCR6,DUSP1,EDN1,EGFR,F3,FBLN5,FOLR2,FOS,GCLC,GJA1,GSTP1,HLA-B,HLA-G,HMOX1,ICAM1,Ifi204 (includes others),IL1RL1,IL7R,IRS2,ITGAM,JUN,LAMP2,LBP,LGALS3,LMO1,LTBP1,MAOB,MCF2L,MTHFR,MVD,NOV,NPPA,OXTR,PLAGL1,PLAUR,Pmaip1,PRDX1,PTBP2,PT…	CEBPA,CEBPB,EGR1,FOS,FOXO1,IL6,JUN,MYC,NFE2L2,NFKBIA,NFkB (complex),NR3C1,PPARG,SP1,SREBF1,TNF,TP53
	NR1I2		ligand-dependent nuclear receptor		-0.701	3.11E-05	ABCB1,ABCB10,ABCC3,ACOX1,ALAS1,Aldh1a7,ANG,APOC1,APOC2,Cml1,CPT1A,CYP2B6,Cyp2c44,CYP2D6,CYP4V2,ELOVL6,ENTPD5,FASN,GLUL,Gsta4,GSTM1,GSTP1,GUSB,Hsd3b4 (includes others),INSIG1,JUN,LPCAT3,LTBP1,MT-CO2,MTTP,PGD,PGRMC2,PPARA,PPARG,PTS,SCARB1,SCD,SREBF1,TCN2,TF,TNFRSF11B,UGT1A6	CEBPA,CEBPB,CREB1,EGR1,HNF1A,HNF4A,JUN,NFKBIA,NFkB (complex),NR1I2,NR3C1,PGR,PPARG,SP1,TNF,TP53,beta-estradiol,dexamethasone,mifepristone
20687	SP3	-0.149	transcription regulator		0.685	4.14E-05	ABCB1,ACSL1,AKAP12,APBA1,ASNS,ATF3,BIRC5,CBS,CCL13,CDH2,CDKN2C,COL1A2,CYP51A1,DLX3,DNM1,DUSP1,EGFR,ESR1,F10,F3,FOS,GDF15,HAS2,HPSE,JUN,LAMA1,LDLR,MAOB,PADI1,PGK1,PKM,PLAUR,PREX1,PRKCD,PRLR,PROCR,PTTG1,RECK,SCARB1,SERPINE1,SLC19A1,SPARC,SREBF1,TCEAL1,TGFBR1,TGFBR2,TGFBR3,TIMP1,TIMP2,TLR2,VIM
58805	MLXIPL	-0.958	transcription regulator	Inhibited	-2.548	4.73E-05	ACACA,ACACB,ACLY,CPT1A,ELOVL6,FASN,GPD1,KHK,MID1IP1,PPARA,PYGL,SCD,THRSP	MLXIPL,NR1H3,PPARA,PPARD,PPARG,SREBF1,fatty acid
21780	TFAM	-0.201	transcription regulator	Inhibited	-2.111	5.92E-05	ACADL,ACOX1,AUH,CPT2,ECHS1,FABP5,mt-Atp8,PGAM1,PGK1,PPARA,SLC25A20
	CREB1		transcription regulator		0.578	8.28E-05	ADM,ALAS1,APOE,APOLD1,ARC,ATF1,ATF3,ATP5I,CALCA,CD68,CDH2,CHGA,CPT1A,CYP51A1,CYR61,DUSP1,EBI3,EDN1,EXOSC6,FASN,FN1,FOS,FUT7,GADD45A,GPR19,HAS2,HLA-G,HMOX1,HSPA4,IDI1,IRF7,IRS2,JUN,LDHA,LDLR,LEP,LSS,MCL1,MEST,MKNK2,MSMO1,NDUFA10,NDUFA4,NFKBID,PDGFRA,PER2,PPARG,PPARGC1A,RGS2,SCD,SFRP4,SLC19A1,SLC2A4,SMAD6,SMN1/SMN2,SOD2,TF,TLR9,TXN	CEBPA,CEBPB,CREB1,Creb,FOS,JUN,NFKBIA,NFkB (complex),Nr1h,SP1,SREBF1,SREBF2,TP53,cholesterol
104263	KDM3A	0.012	transcription regulator		1.664	9.05E-05	ADM,EDN1,GDF15,HMOX1,LEP,SERPINE1
11863	ARNT	0.317	transcription regulator		-0.445	1.06E-04	ADM,ATP5G1,ATP5O,BNIP3,CAV1,COX6B1,CTSD,CYP2S1,EDN1,EIF6,ENO1,FURIN,G6PD,GPI,IRS2,ITGB3,LEP,MYO1C,NDUFS2,NDUFS3,NDUFS4,OAZ1,PGK1,SERPINE1,UBE2C,UGT1A6,VIM	AHR,ARNT,CEBPA,CEBPB,HIF1A,JUN,MYC,NFkB (complex),SP1,TP53,VHL
64383	SIRT2	-0.053	transcription regulator	Inhibited	-3.000	1.16E-04	AACS,DHCR7,FDFT1,IDI1,LSS,MVD,PMVK,SC5DL,SQLE
22259	NR1H3	-0.008	ligand-dependent nuclear receptor		-1.953	1.43E-04	ABCG1,ACACA,ACOX1,ACSL3,APOC1,APOC2,APOC3,APOE,ARG2,CCL13,CCL24,CCL4,CCL7,FASN,FDFT1,FDPS,HSD11B1,LDLR,MID1IP1,PLTP,PPARG,PPARGC1A,SCD,SLC2A4,SREBF1,SREBF2	25-hydroxycholesterol,CEBPA,CEBPB,ESRRA,NFkB (complex),NR1H2,NR1H3,Nr1h,PPARA,PPARG,PPARGC1A,RXRA,SP1,SREBF1,SREBF2,cholesterol,sterol
	HOXA10		transcription regulator		-0.772	2.17E-04	ACTB,ADM,ALDH1A2,ALOX5AP,APOE,ARL2,ARL4A,ATP1A2,C1orf151-NBL1/NBL1,CSF3R,CYP2E1,CYP2F1,EGFR,ENPP2,FCER1G,FKBP3,FN1,G6pd2,GJA1,GSTA3,HLA-DQA1,HLA-DQB1,IDH2,IGFBP5,ITGB3,LAMA2,ME1,MEIS2,MSN,NDRG2,P4HB,PDPN,PEG3,PHGDH,PIGR,PRKCD,PROS1,PTGER3,RNASE4,RP2,S100B,SCD,Scd2,TGFBR3,THBD,THRSP,TNXB
	FOXO4		transcription regulator		-1.525	3.64E-04	ACACA,BNIP3,CYP51A1,DHCR24,ELOVL6,FASN,FDFT1,GADD45A,IDI1,NAMPT,PSMD11,SCD,Scd2,SERPINE1,SOD2,SREBF2
18035	NFKBIA	0.084	transcription regulator	Activated	2.828	3.74E-04	ABCD3,ADAMTS5,ATP5J2,AXL,BCCIP,BCKDK,BCL2A1,BCL3,BMP2,BNIP3,C21orf33,CARD10,CASP4,CCL11,CCL13,CCL7,Ccl9,CCR3,CD80,CD97,CDC25A,COL1A2,CP,CSF1,CTNNA1,CTSZ,CXCR7,CYBA,ENPP2,F3,FN1,FOS,GADD45A,GAS5,HAS1,HK2,HLA-B,HMOX1,HPSE,ICAM1,Ifi204 (includes others),IGFBP6,IL15RA,IL7R,JDP2,JUN,LIMA1,MFGE8,MPDU1,MR1,MT-CO3,MT-CYB,NCAN,NDRG2,NFKBIE,NID1,NINJ1,NPPA,PARK7,PDHA1,PDLIM1,PLD3,PMEPA1,POLB,POLR1C,POLR2C,…	CEBPA,CEBPB,EGR1,FOS,FOXO1,IL1B,IL2,IL6,JUN,NFKBIA,NFkB (complex),NR3C1,PPARG,SP1,TNF,TP53
	Creb		group		0.342	4.25E-04	ADM,ALOX5,ANTXR1,ARHGEF9,BBC3,CACNA1S,CALCA,CARTPT,CHGA,CPT1A,CSF1R,CYP51A1,DDX28,DUSP1,FCER1G,FOS,FOXN3,GJA1,GTF2H3,HAS2,HLA-G,ITGAM,JUN,KPTN,LASP1,LDHA,LDLR,LEP,MCAM,MIF,MT-ND5,NDN,NDUFA3,NDUFB5,PER2,PGK1,PPARG,PPARGC1A,PRKAA2,PTHLH,RGS2,SESN3,SKIL,SOD1,SOX17,SYNPO,TF,TNFRSF11B,TRAIP,UBC,Zfp932 (includes others)	CEBPA,Creb,JUN,MYC,NFkB (complex),SP1,TP53
14815	NR3C1	0.142	ligand-dependent nuclear receptor		-0.643	4.27E-04	ACTB,ADCK3,ADH1C,ADM,ALOX5AP,ANXA1,APOE,APOL3/APOL4,ARHGEF3,ARRB1,ATG4B,BAG1,BCKDHA,BMP2,BRD2,BRE,BRWD1,BTK,C1QTNF1,C1QTNF7,C1R,C4B (includes others),CARD10,CARD6,CASP4,CCL13,CCL4,CD83,CHIC2,CIDEA,COMT,CPB2,CYP27A1,DBI,DDX5,DNAJC15,DUSP1,DUSP16,EBAG9,EDN1,EMP1,ENC1,F3,FADD,FCER1G,FKBP4,FN1,FOS,GADD45A,GLUL,GPX1,GRIN2B,GRM1,GSTP1,H6PD,HSD11B1,HSD17B12,Hsd3b4 (includes others),ICAM1,IDH1,IFT122,IL1…	CEBPA,CEBPB,CREB1,EGR1,FOXO1,IL6,JUN,NFKBIA,NFkB (complex),NR3C1,PPARG,SP1,SP3,TNF,TP53,beta-estradiol,dexamethasone
	NFkB (complex)		complex	Activated	4.814	4.82E-04	ABCB1,ABCD3,ABCG1,APOE,ATF3,B4GALT1,BATF,BBC3,BCL2A1,BCL3,BIRC5,BMP2,C1R,CARD10,CASP4,CCL11,CCL13,CCL4,CCL7,CCR2,CCR7,CD44,CD74,CD80,CD83,CFB,COL18A1,COL1A2,CSF1,CYB5R3,CYR61,E2F7,EDN1,EGFR,ELK1,EMR1,F3,FABP5,FN1,FOS,GADD45A,GCLC,GDF15,GFPT2,HAS2,HDGF,HIP1,HLA-A,HLA-B,HLA-DMB,HMOX1,HSPA9,HSPB1,ICAM1,ICOSLG,IL10RA,IL15RA,IL18,IL7R,IRF7,ITGAM,JUN,KLF3,LAMP2,LDHA,LGALS7/LGALS7B,LSP1,LTB,MAP3K8,MCL1,…	CEBPA,CEBPB,EGR1,FOXO1,HIF1A,IL1B,IL6,JUN,MYC,NFKBIA,NFkB (complex),NR3C1,PPARG,SMAD7,SP3,TGFB1,TNF,TP53
14489	MTPN	-0.012	transcription regulator	Activated	2.845	5.70E-04	ANXA1,BCL2A1,BNIP3,CASP12,CASP3,CCL13,Ccnb1/Gm5593,COL1A2,CP,EDN1,FADD,FN1,FOS,GAS5,H6PD,JUN,LTB,MIF,NPPA,S100A6,SERPINE1,SLMAP,SPARC,TGFB3,TNFRSF1A	CEBPA,JUN,MTPN,MYC,NFKBIA,NFkB (complex),SP1,TP53
56458	FOXO1	-0.029	transcription regulator		1.566	5.92E-04	ACACA,ACLY,ALAS1,APOC3,ATP5B,BCL2A1,BIRC5,CCR7,CIDEA,CS,Cycs,ELOVL5,ELOVL6,FASN,FBXO21,FDPS,FOS,GADD45A,GPD1,GPD2,GPI,HAL,ICAM1,IL18,IL7R,IRS2,JUN,KLF2,LAMP2,LEFTY2,LEP,ME1,MVD,MYL3,NAMPT,NDN,PDHB,PPARG,PPARGC1A,PSMB6,RPS6KA3,SCARB1,SCD,SELL,SERPINE1,SESN3,SLC25A1,SLC2A4,SOD2,SQLE,SREBF1,TKT,TRAF1,TRAF6	AKT1,CEBPA,CEBPB,CREB1,FOS,FOXO1,IRS1,Ins1,JUN,MAPK14,NFkB (complex),PPARA,PPARG,PPARGC1A,RXRA,SP1,SREBF1,TP53
20849	STAT4	0.517	transcription regulator		1.930	6.05E-04	ACADL,ACP6,ACVRL1,AHNAK,ANGPTL6,ASPH,BANP,BCL3,C10orf54,CCNI,CCR5,DDAH2,DNAJB6,FCER1G,FURIN,FYB,GAS5,GBE1,GCNT2,GJA1,HILPDA,Hist2h2aa1/Hist2h2aa2,HLA-DQB1,IL10RA,ITIH5,LTBP3,LUC7L,MAP3K8,NDRG1,P4HA2,PDK1,PEX13,PKP2,PRDX6,PYGL,RAMP2,RASL12,RASSF1,RCN3,SELPLG,SERPINB1,SERPINE1,SMPDL3A,SOCS3,STC2,SUPT3H,SYPL1,TGFB3,VDAC1,WHSC1L1,ZNF394,ZNF524	CEBPB,IL12 (complex),IL4,JUN,NFKBIA,NFkB (complex),SP1,STAT4
20181	RXRA	0.189	ligand-dependent nuclear receptor		-1.830	8.75E-04	ABCB1,ABCC3,ABCG1,ACACA,ACACB,ACOX1,ACSL1,ACSL3,ADH1C,ALDH1A2,APOC3,APOE,ARG2,ASNS,Ccl6,Ccl9,Ccnb1/Gm5593,CDO1,CIDEA,CPT1A,CPT2,CYP2B6,EHHADH,FABP5,FADS2,FASN,FOS,GCLC,GPD1,GPX1,HADHA,HADHB,HAS2,INSIG1,MAOB,MID1IP1,MLYCD,NDUFC2,NEDD9,NME1,NPPA,PC,PCSK2,PLTP,PPARA,PPARG,RARB,RET,RORC,SCD,SDC1,SLC2A4,SREBF1,SREBF2,THBD,TSLP,TXN	9-cis-retinoic acid,CEBPA,ESRRA,FOXO1,JUN,NFkB (complex),NR1H3,NRIP1,Nr1h,PPARA,PPARG,PPARGC1A,RXRA,SP1,SREBF1,tretinoin
12608	CEBPB	-0.240	transcription regulator		0.885	1.53E-03	ABCB1,ADH1C,AKR1C3,ALDH1A2,ALOX5AP,ANTXR1,APOC3,ASNS,ATM,BCL2A1,CCL13,CCL4,CCL7,CCR5,CDC25A,CDO1,CLPP,COL1A2,CP,CPB2,CPT1A,CSF1R,CSF3R,CYP2D6,CYP2E1,DDB2,DDX5,DHCR7,DLX3,FOS,GADD45A,GLIPR2,HAS2,HLA-B,HP,HSD11B1,ICAM1,IDH3B,IFITM2,IL3RA,IRS2,JUN,LBP,LDLR,LEP,NFATC2,NFKBID,Orm1 (includes others),OXTR,PDGFRA,PLAUR,PPARA,PPARG,PPARGC1A,PRKAR2B,PRKCD,PRLR,PRTN3,PSMA3,PSMA6,PTGES,RAC2,RAD18,RIC8B,SCARB…	CEBPA,CEBPB,CREB1,Creb,FOS,FOXO1,IL6,JUN,MYC,NFKBIA,NFkB (complex),NR3C1,PPARG,SP1,SP3,SPI1,TP53
17131	SMAD7	0.280	transcription regulator	Inhibited	-2.392	1.60E-03	ACVR1B,ADAMTS2,ADH1C,BGN,BMP2,CCL13,Ccnb1/Gm5593,CDH2,CDKN2C,COL1A2,COL6A1,EFEMP1,FN1,FSTL3,FURIN,GADD45A,HMOX1,ICAM1,LTBP2,LTBP3,PMEPA1,SCD,SEMA3F,SERPINE1,TGFB3,TGFBI,TGFBR1,TGFBR2,TIMP1,TIMP3,TXN	AKT1,CEBPA,CREB1,Creb,FOXO1,HIF1A,JUN,NFKBIA,NFkB (complex),PI3K (complex),SMAD7,SP1,TP53
	PAX3		transcription regulator		1.214	2.03E-03	ANXA1,AP3M2,ARC,ARHGDIB,ASNS,ATP2B4,BMP4,C8G,COL1A2,CTSA,DBN1,DNM1,EYA2,F3,FMR1,G6PD,GPX4,HLA-DRB1,IFITM2,IL6R,IL7R,LAMB3,LBX1,LNPEP,MCAM,MEOX1,MEST,MICB,NEDD9,NNMT,NUDT1,PCSK2,PHGDH,PKIA,PTGER3,PTHLH,RAB31,RARRES2,RASSF2,RET,SLA,SREBF1,TCF3,TCN2,TIMP3,VCAN
12753	CLOCK	-0.152	transcription regulator		0.000	2.23E-03	ABCB10,ACOX1,ACSL4,BPHL,C1QBP,CBR1,CHST3,CYP51A1,DUSP8,EGFR,ELOVL6,Erv3,ESYT1,FASN,GADD45A,HAS2,HLA-DQB1,HSD17B8,ICAM1,LGALS7/LGALS7B,MID1IP1,MKNK2,NDUFA3,PER2,POU6F1,PPARA,PPIF,PTAFR,RAD23A,SLMO2,SMARCD2,SRR,ST6GALNAC4,TEF,THBD,TMEM222
22260	NR1H2	-0.042	ligand-dependent nuclear receptor		-0.182	2.58E-03	ABCG1,ACACA,ACOX1,APOE,CCL13,CCL4,CCL7,FASN,FDFT1,FDPS,HSD11B1,LDLR,PLTP,RARB,SCD,SLC2A4,SREBF1,SREBF2	25-hydroxycholesterol,CEBPA,CEBPB,NFkB (complex),NR1H2,NR1H3,Nr1h,PPARA,PPARG,PPARGC1A,RXRA,SP1,SREBF1,SREBF2,cholesterol,fenofibrate
11911	ATF4	-0.096	transcription regulator	Activated	2.127	3.14E-03	AARS,ASNS,ATF3,BCAT1,CA9,DDR2,FUT7,FYN,GDF15,GYS1,IGFBP5,JUN,KLF4,LGALS3,MCL1,MID1IP1,MRPS7,NDRG1,OSMR,PHGDH,Pmaip1,PMP22,PSPH,RBPJ,SERPINF1,STC2,TNFRSF11B,WNT11
	Nr1h		group		-0.785	3.18E-03	ABCG1,ACADL,ACSL3,APOC1,APOC2,APOE,ARG2,CAV1,CCL13,CCR7,CPT2,FASN,PLTP,PPARGC1A,SCARB1,SCD,SLC2A4,SREBF1	CEBPA,CEBPB,FOXO1,Insulin,NFkB (complex),NR1H3,Nr1h,PPARA,PPARD,PPARG,PPARGC1A,SP1,SREBF1,SREBF2,cholesterol,fatty acid,palmitic acid
22346	VHL	0.270	transcription regulator		-1.341	3.23E-03	AHCYL1,ARPC1A,BBC3,BNIP3,CA9,CAV1,CDH2,CPT2,EGFR,EGLN3,EIF5,EPAS1,F3,FN1,GBE1,GLO1,GPX1,HMOX1,MIF,NEDD9,NOX4,POLRMT,PPIL1,PTHLH,RAP1B,RHOF,SPARC,TRAF1,UQCRQ,VIM	ARNT,CEBPA,CEBPB,EGR1,EPAS1,FOXO1,HIF1A,JUN,MYC,NFKBIA,NFkB (complex),SP1,SREBF1,TP53,VEGFA,VHL
110052	DEK	0.066	transcription regulator		1.491	3.51E-03	CCL13,CEBPE,CSF3R,MCL1,PRDX6
19015	PPARD	-0.229	ligand-dependent nuclear receptor		-1.376	4.92E-03	ACAA1,ACADL,ACADVL,ACOX1,ADORA1,ALDH2,ALDH9A1,APOE,BIRC5,C11orf86,C1QA,C1QB,C1QC,CCL13,CD68,CLEC7A,CPT1A,CPT2,FASN,FN1,GPD1,GPD2,MERTK,MFGE8,MFSD2A,MLYCD,MPEG1,PCP4L1,PLIN2,PPARG,S100A6,SCD,SFI1,SIRT5,SLC25A20,STBD1,THBS1,UBC,UCP2	CEBPA,CEBPB,Creb,FOXO1,GW501516,NFkB (complex),NR1H3,PPARA,PPARD,PPARG,PPARGC1A,RXRA,SREBF1,oleic acid
18519	KAT2B	-0.202	transcription regulator		0.894	5.62E-03	ABCB1,CD80,COL1A2,ESR1,HLA-B,KLF2,NPPA,PRLR,RARB,TGFBR2,THRSP	CEBPA,CEBPB,EGR1,JUN,KAT2B,NFKBIA,NFkB (complex),SP1,SREBF1,TP53
17258	MEF2A	0.343	transcription regulator		0.798	5.75E-03	EDN1,FOS,JUN,KLF2,NPPA,PPARGC1A,SLC2A4,THBD,ZNF266
11622	AHR	0.021	ligand-dependent nuclear receptor		-1.488	5.91E-03	1810008I18Rik,ACOX1,ADAMTS2,ADAMTS5,ALDH2,APH1B,ARG2,ATOH8,CBR1,Ccnb1/Gm5593,CDH2,CDKN2C,COL14A1,COL16A1,COL1A2,COL5A1,COL6A1,COX8A,CTSD,CYP2B6,CYP2S1,EFEMP1,EMILIN2,ENPEP,ESR1,FBLN2,FBLN5,FN1,FOS,GADD45A,HP,Hsd3b4 (includes others),ITGAM,JUN,KLF2,LBP,LTBP1,LTBP2,LTBP3,NID1,NMT2,NNMT,OLFML1,OPA1,PCP4L1,PDGFRA,PMM1,POMP,PPARG,RORC,SDC1,SEMA3F,SERPINE1,SLC16A10,SLC25A51,SNTA1,SOD1,TGFB3,TGFBI,TGFBR…	AHR,CEBPB,CREB1,Creb,EGR1,FOXO1,HIF1A,IL1B,IL6,JUN,NFKBIA,NFkB (complex),NR3C1,PI3K (complex),PPARG,SMAD7,SP1,SREBF1,TGFB1,TP53
110794	CEBPE	1.309	transcription regulator	Activated	2.260	6.55E-03	ALOX5AP,CCL7,Ccl9,CLEC10A,CSF1R,CSF3R,IL18,ITGAM,Lyz1/Lyz2,NCF1,Orm1 (includes others),Retnla,RETNLB,SELL,TLR9
	estrogen receptor		group	Inhibited	-2.214	6.80E-03	ANXA1,ANXA9,AXL,CALCA,CAPG,CAV1,CD44,CD68,COL5A1,COL6A1,CYP2B6,EDN1,EGFR,EGLN2,EIF2C1,FGF13,FGFR1,FN1,FOS,HRAS,ICAM1,JUN,KISS1R,LDLR,LOXL2,MSN,MT-CO2,NEDD9,OXTR,PCDH19,PLAUR,PPP5C,PRLR,RGS2,SELL,SERPINE1,SMAD6,SMN1/SMN2,SPARC,SYP,TGFB3,TGFBR1,TGFBR2,TGFBR3,TIMP1,TIMP2,TIMP3,TIMP4,VIM	CEBPB,CREB1,EGF,EGR1,FOS,HIF1A,JUN,MYC,NFkB (complex),SP1,SRC,SREBF1,TP53,beta-estradiol,estrogen receptor
18986	POU2F1	0.108	transcription regulator		-0.254	7.10E-03	ACSL1,Aldh1a7,ATM,BBC3,Cd55/Daf2,CDO1,CSF1R,CYP2B6,CYP2J2,ELK1,ESR1,GADD45A,GAS5,GCLM,GSTM1,HIST2H2BE (includes others),HK3,ICAM1,IDH1,JUND,PRKAA2,PTGES,PURB,SERPING1,SESN2,SOD1,TIMP3,TMPRSS2,TNFAIP3	JUN,NFkB (complex),NR3C1,POU2F1,TP53
	PGR		ligand-dependent nuclear receptor		1.612	7.50E-03	ACOX1,ACSL1,AKAP13,AKR1C3,CALCA,CD44,CPT2,DPYSL2,EIF1AX,ENC1,EPAS1,ESRRA,F3,FN1,GLUL,GRB10,IGFBP5,IRS2,KLF4,NDRG1,NEDD9,PDLIM1,PGRMC1,POSTN,PPIF,PRLR,RAB9A,RASSF2,RUNX1,S100A6,STAT5A,TGFB3,TSC22D3,VCAN	CEBPA,CEBPB,FOS,JUN,NFKBIA,NFkB (complex),NR3C1,PGR,PRL,SP1,SREBF1,TP53,dexamethasone,estrogen receptor,mifepristone,progesterone
	SPI1		transcription regulator	Activated	3.957	8.71E-03	ACTB,C1QC,CCR7,CD68,CEBPE,CSF1,CSF1R,CSF2RA,CSF3R,CTSK,CTSS,DCSTAMP,EMR1,FCER1G,FCGR2B,FES,FOS,FUT7,GPX1,HK3,IL18,IL7R,IRAK3,ITGA4,ITGAM,ITGB2,JUN,Lyz1/Lyz2,MCL1,MRC1,NCF1,NCF4,POLR1D,PRTN3,PTPRC,TLR2,VAV1	CEBPA,CEBPB,EGR1,FOS,FOXO1,IL1B,IL6,JUN,MYC,NFKBIA,NFkB (complex),NR3C1,PPARG,SP1,SPI1,TNF,TP53
21405	HNF1A	-0.437	transcription regulator		-1.668	8.73E-03	ADCY10,ADH1C,AIMP1,AKR1C3,ALKBH6,ANPEP,APOC3,ATG3,BMP2K,C1S,C2,C8G,CBS,CDO1,COQ7,CPB2,CTSZ,CYB5B,CYP27A1,CYP2E1,CYP4V2,DCAF13,DCT,ENPEP,FBXO8,FFAR2,FGL1,FH,FMO1,GBE1,GLUL,GNG12,GPR137B,HACL1,HAL,HNMT,HSD11B1,KIF12,LBP,LIPA,MCCC1,MID1IP1,MLXIPL,MRO,MRPL15,MRPS18B,MTHFD1,MTTP,NAPA,NDUFS2,NKX6-1,OGDH,PAMR1,PCNP,PDHX,PDK1,PEX13,PFKFB2,PFKL,PGK1,PIGR,PLA1A,PNO1,PPCS,PPP1R1A,PRLR,PSMA5,RAB33B,RARB,RNAS…	CEBPA,D-glucose,FOXO1,HNF1A,HNF4A,Ins1,PPARA,PPARG,RXRA,SREBF1
21428	MLX	-0.626	transcription regulator	Inhibited	-2.391	9.43E-03	ACACA,ELOVL6,FASN,MID1IP1,SCD,THRSP	MLX,MLXIPL
19883	RORA	-0.168	ligand-dependent nuclear receptor		-1.465	1.04E-02	ACACB,ACOT2,ACSL4,ACTB,APOC3,APOE,ASNS,CCL24,CCL4,Ccnb1/Gm5593,CYP2B6,CYP2E1,CYP2F1,DHCR24,ELOVL6,FASN,FDFT1,GSTP1,HSD17B7,HSD3B1,Hsd3b4 (includes others),LRTM1,NNMT,NSDHL,PLIN2,PPARGC1A,PPP1R3C,RORC,SCD,Scd2,SEMA3F,SLC16A10,SLC25A24,SLC2A4,SREBF1,SULF2,Sult1a1,UCP2
	FOSL1		transcription regulator		0.169	1.04E-02	ADM,AXL,CCL13,CCL4,Ccl6,CCL7,CD44,CYP2J2,FOS,GCLC,GCM1,JUN,PLAUR,SERPINE1,SPARC,THBD
18044	NFYA	0.357	transcription regulator		0.466	1.04E-02	ABCB1,ACLY,BBC3,CBS,Ccnb1/Gm5593,COL1A2,EPHX1,FASN,GADD45A,HLA-DQB1,HSD17B7,ICAM1,JUN,JUND,PGK1,PKM,PTTG1,SCD,Scd2,TGFBR2,THRSP
17129	SMAD5	-0.092	transcription regulator		1.131	1.06E-02	BMP2,CSF1,CSF2RA,IL3RA,RUNX1,SERPINE1,SMAD6
17134	MAFG	-0.079	transcription regulator		-0.447	1.06E-02	ABCC3,GCLC,GCLM,GSTA3,GSTP1,HMOX1,TBXAS1
12387	CTNNB1	0.071	transcription regulator		1.603	1.10E-02	ABCB1,ABCD4,ACTB,ACTN4,AKAP13,ANXA1,AOC3,ARL4A,ATM,BGN,BIRC5,BMP1,BMP2,BMP4,CACNA1G,CAPZB,CCL7,CD44,CDH2,CHGA,CNN2,CPSF4,CTSZ,CYB5R3,CYP2D6,CYP2E1,CYP51A1,CYR61,DCT,DDX50,DIXDC1,DOK1,ECM1,EDN1,EGFR,EPHB3,F13A1,FBLN2,FCER1G,FGF18,FN1,FOS,FSTL3,FZD3,GJA1,GLUL,GPR137B,HDGF,HMG20B,Hsd3b4 (includes others),HTRA1,IGFBP5,IRF8,ITGB2,ITGB7,JUN,LBH,LGALS3,LIPA,LMO2,MAN2B1,MCL1,ME1,MFGE8,MPEG1,MPZL2,MYL4,ND…
20586	SMARCA4	-0.077	transcription regulator		1.172	1.11E-02	ACTN4,AHNAK,ARHGDIB,ASNS,ATP2B4,BCL2A1,BMP4,CCR2,CD44,CD74,CDC25A,CLPX,CSF1,CTSH,CTSS,DCT,DES,ECM2,EMP3,FFAR2,FLNB,FN1,FOS,GADD45A,GAPDH,GCLC,GPX1,GSTP1,GYS1,HAPLN3,HCST,IFITM2,IGFBP5,IL7R,JUN,LGALS3,LOXL2,MFGE8,MYL4,NADSYN1,PGM2L1,PHLDB1,PLAUR,PLEKHG2,PPAP2B,PPARG,PPCS,PTPN7,RASSF1,RETN,RIC8B,SERPINE1,SLC11A1,SLC2A4,SMAD6,SNAPC2,SOCS2,ST6GALNAC4,TEC,TREM2
	HOXD10		transcription regulator		-0.728	1.29E-02	CD44,CLEC10A,DAPP1,FMR1,ICAM1,LSM6,MAOB,NME1,PDZK1IP1,RHOC,RSAD2,SEPN1,SERPINE1,TFPI,TIMP1,TIMP2,USP15
56406	NCOA6	0.001	transcription regulator		-0.156	1.43E-02	BTC,FASN,FOS,SCD,SERPINE1,SREBF1
20665	SOX10	-0.208	transcription regulator		1.254	1.48E-02	CXCR7,DHH,FOS,GAS7,MAG,PMP22,RET,SOD3
56312	NUPR1	0.053	transcription regulator	Activated	2.509	1.58E-02	ADM,AKAP12,AP5M1,ATF3,B3GAT3,BLM,BNIP3,BRCC3,C3orf58,C6orf203,CD68,CERK,CHD4,CNIH2,CNPY4,COA5,COL1A2,COQ10A,CROT,CYB5B,CYR61,DAGLA,DHCR24,DIDO1,DSN1,DUSP8,EPGN,FAM111A,FAM114A1,FAM162A,FCF1,FZD8,GADD45A,GCNT2,GDF15,GINS1,HDAC8,HILPDA,Hist1h2ab (includes others),HK2,HLTF,IL6R,IRS2,ISCA1,KLF4,KLF6,KXD1,LHFPL2,LMAN2L,LMNB1,LRRC33,MAN2B2,MKKS,MMS22L,NAAA,NDRG1,NEK9,OSGEPL1,P4HA2,PDK1,PEX12,PLEKHM3,PM…
12609	CEBPD	0.567	transcription regulator		1.864	1.58E-02	ALOX5AP,APOC3,ASNS,BCL2A1,BIRC5,CCL13,CPB2,CSF1R,CSF3R,CYP2E1,FOS,HP,IGFBP5,ITGAM,ITGAX,PDGFRA,PPARG,PRTN3,PTAFR,SLC5A12,TLR9,TNFAIP6
328572	EP300	-0.071	transcription regulator		1.276	1.69E-02	ACACB,ACADL,BBC3,BIRC5,CD80,CDC25A,CHPT1,COL1A2,CPT1A,CPT2,DUSP1,EDN1,ESRRA,FASN,FN1,H6PD,HLA-B,HLA-G,HMOX1,IL15RA,ITGB2,JUN,LEP,NPPA,PLAA,PPARA,PPARGC1A,PRKCD,PRLR,RETN,SMAD6,SOCS3,TBXAS1,TFAM,TGFBR1,TGFBR2,TLR2,TMPRSS2,UBE2C,ULK2
15404	HOXA7	-0.022	transcription regulator		1.066	1.83E-02	EDNRA,EGFR,IL7R,KRT10,LAT2,LY86,SATB1,TMSB10/TMSB4X,VIM
	LXR ligand-LXR-Retinoic acid-RXRα		complex		0.454	1.92E-02	ABCG1,APOE,PLTP,SCARB1,SREBF1
109889	MZF1	-0.034	transcription regulator		0.278	1.92E-02	AXL,CDH2,PADI1,SELL,SOD3
	NR3C2		ligand-dependent nuclear receptor		1.571	2.04E-02	APOC1,BCL2A1,CCL13,CMYA5,DES,EDN1,FKBP4,FN1,GPX1,Gsta4,HLA-DQB1,HSPA9,ICAM1,IDH3B,MSRB1,NDRG2,PDHB,PLIN4,RGS2,SERPINE1,TSC22D3,TUBB3
15370	NR4A1	0.219	ligand-dependent nuclear receptor		-1.138	2.04E-02	ALDOA,APOE,ATF3,BRE,EHHADH,FASN,GPD1,GYS1,ICAM1,IKZF2,LDLR,PFKM,PGK1,PPP1R3C,RARB,SCD,SLC2A4,SLC37A2,SLC39A11,SREBF1,UCP2,Zfp932 (includes others)
	NKX2-3		transcription regulator		1.417	2.19E-02	ADAP1,ADM,AIF1L,ARHGDIB,ASNS,BMP2,BMP4,C7orf41,CBS,CD68,CDKN3,CERK,DCLK1,EDN1,FBXO6,GCA,GDF15,GNG12,HES2,HLA-B,HMMR,IL7R,KLF2,KLF4,LGMN,MAMDC2,MCTP1,MEDAG,NT5C3,PHGDH,PKIA,PLA1A,POSTN,PRSS12,PTPRE,RPS29,SDPR,SLC25A28,SRPX2,SYT11,TMEM100,UNC5A,UNC93B1,YPEL2
381022	MLL2	-0.116	transcription regulator		1.450	2.56E-02	CRIP2,CSPG4,CTSD,LAMB3,LOXL1,MEOX1,NPR3,SMAD6
17342	MITF	0.197	transcription regulator		0.903	2.56E-02	ACO2,ACSL1,APOE,APOLD1,ATP6V1C1,C8orf44-SGK3/SGK3,CD44,CTSK,DCSTAMP,DCT,FN1,FOS,FRMD4B,GNPTAB,GPNMB,GPR137B,IL6R,ITGA4,KIAA1598,LGALS3,MDH1,MYL4,PLA1A,QDPR,SCARB1,SDC1,SERPINF1,SLC7A8,SOX5,ST3GAL6,TDRD7,TRPM1,UBL3
229906	GTF2B	-0.118	transcription regulator			2.61E-02	ACTB,ASNS,BCL2A1,CD80,GAPDH,HIST1H2AD,POLB,PPARG,PRLR,TNFAIP3
20852	STAT6	0.307	transcription regulator		-0.297	2.65E-02	ACOX1,ACSL1,ALDH2,APOE,AUH,BCL3,CCL11,CCL13,CCL24,Ccl6,CCR5,CCR7,CD2,CMAHP,CNR2,COL1A2,CTSS,DCSTAMP,EPHX1,FCER1G,FCGR2A,Gp49a/Lilrb4,HCK,HSD3B1,ICOSLG,Ifi204 (includes others),IL10RA,IRS2,ITGB7,LTB,Ly6a (includes others),NEDD9,NFATC2,PPARGC1A,PRNP,PROS1,Retnla,SAMSN1,Scd2,SERPINB6,SERPINF1,STAT4,SYK
22282	USF2	0.120	transcription regulator		-0.372	2.71E-02	APOC3,CD2,CPT1A,FASN,FMR1,GHRL,HMOX1,NR5A1,P4HA1,PIGR,RORC,SERPINE1,THBS1,THRSP,UCP2
223701	MKL1	0.073	transcription regulator	Activated	2.335	2.77E-02	ACTB,CEBPE,CNN2,CYBA,DHCR24,DNAJB4,EYA2,FADS2,FOS,Gp49a/Lilrb4,HLA-B,ICAM1,MAFK,MGST2,NPPA,OSCP1,P2RY1,PRTN3,RUNX1,SCARB1,SRF,TBXAS1,Tpm4,TST
50868	KEAP1	-0.169	transcription regulator		1.980	2.87E-02	GCLC,GSTP1,HMOX1,MST1R,PRDX1
13876	ERG	0.050	transcription regulator	Activated	3.145	2.90E-02	ADD1,ARFGEF2,ARHGAP17,ARHGAP28,ARHGEF6,CLIP1,DBN1,DOCK2,FLNB,FYN,HMMR,ICAM1,PHACTR2,PLAUR,PPAP2B,PREX2,RASSF1,ROCK2,SPARC,TGFBR2,THBS1,WIPF1
13654	EGR2	0.241	transcription regulator		-0.158	2.93E-02	CALCA,CLCN2,CSF1R,CYP51A1,DHCR7,FOS,GNB4,HOMER1,IL6R,IL7R,JUN,LAMA2,MAG,MAPK8IP1,MR1,NCL,NUP54,PDE7A,PMP22,POLR2C,PRKCD,PTHLH,ROBO1,SCD,SOCS3,SQLE,TGFBR3,TXNRD2,ZNF519
	Gata		group			3.02E-02	EDN1,MAFK,NPPA
20218	KHDRBS1	0.228	transcription regulator			3.02E-02	CD44,LEP,SRSF1
217864	RCOR1	-0.106	transcription regulator			3.02E-02	CHRM4,SCN2A,STMN2
19727	RFXANK	-0.081	transcription regulator			3.02E-02	COL1A2,HLA-A,HLA-B
93759	SIRT1	-0.200	transcription regulator	Activated	2.743	3.08E-02	ABCB1,ABCG1,ADAMTS5,AGPAT6,BBC3,BIRC5,BNIP3,CCL13,CDH2,CPT1A,ESR1,FASN,FN1,H2AFZ,HMOX1,Hsd3b4 (includes others),KLF2,LEP,PC,PNPLA3,PPARGC1A,SOD2,TFPI,THBD
22431	WT1	0.379	transcription regulator	Activated	2.516	3.10E-02	AMHR2,ANPEP,CD97,CLIC4,CSF1,CSF1R,CSPG4,DESI1,EGFR,EPS8,FDFT1,FDPS,GRB10,HCFC1R1,IDI1,ITGAM,KLF4,LGALS3,LSS,MCL1,NR5A1,RAB40C,Scd2,SDC1,SERPINE1,SQLE,SREBF2,TGFB3,THBS1,TIMP3
23872	ETS2	-0.143	transcription regulator	Activated	3.695	3.14E-02	ANPEP,BMP4,CSF1R,CYP27A1,FOS,HMOX1,HPSE,ICAM1,JUN,Lyz1/Lyz2,PTHLH,SYK,TGFBR2,Tlr13,TLR9
	IFI16		transcription regulator		0.562	3.14E-02	CCL4,CD28,CDC25A,CSF3R,EDN1,GADD45A,GPX1,HSD3B1,ICAM1,IL7R,LDLR,MIF,MKRN2,NPPA,RPA3,SOD1
226641	ATF6	-0.039	transcription regulator		-0.200	3.19E-02	ACOX1,CHKB,CPT1A,CPT2,DNAJC3,FOS,MCL1,NPPA,PLIN2,PPARA
21834	THRB	-0.150	ligand-dependent nuclear receptor		-1.906	3.22E-02	ABCD3,ACACA,ACOX1,APOC3,ATP1A3,ATP5L,CCL13,Ccnb1/Gm5593,CPT1A,CTSD,EHHADH,FASN,FDPS,FGFR1,FOS,FRAT1,FSTL1,FZD4,JUN,LDLR,Lyz1/Lyz2,ME1,NCOR2,NME1,NUDT7,PCSK2,PGD,PPARG,SFRP4,SLC2A4,SREBF1,SREBF2,TGFBI,THRSP,UQCRH,WNT11
	FXR ligand-FXR-Retinoic acid-RXRα		complex		-0.069	3.26E-02	APOC2,APOC3,APOE,FASN,PLTP,PPARA,SCARB1,SDC1
19014	MED1	0.185	transcription regulator	Inhibited	-3.237	3.40E-02	ACAA1,ACOX1,ACP6,CIDEA,CYP2B6,DTYMK,EDF1,EHHADH,FASN,GSTP1,HAS2,NCL,PEX11A,PPARG,PRLR,RARB,SCP2,SEPT6,SLC2A4,ZMYND11
239719	MKL2	0.106	transcription regulator		1.414	3.40E-02	ACTB,CEBPE,CNN2,CYBA,DHCR24,DNAJB4,EYA2,FADS2,Gp49a/Lilrb4,HLA-B,MAFK,MGST2,OSCP1,P2RY1,PRTN3,RUNX1,SCARB1,TBXAS1,Tpm4,TST
18045	NFYB	-0.152	transcription regulator			3.51E-02	ACLY,ACTB,ADRBK2,AP4B1,ATP5B,BRD2,CAV1,CBS,CDC25A,CDH2,CEP57L1,CHPT1,COL1A2,CYTIP,DCC,DNAJB6,ELAVL1,EMC6,EPAS1,FAM214B,GADD45A,GAPDH,GTF2H2,HLA-DQB1,L2HGDH,METTL9,MSRA,NKX6-1,NUDT2,OAT,PGRMC1,PRRG2,PSMB7,PSMC6,PTTG1,RAB3C,RFC3,S100A4,SCARB1,SERBP1,SIRPA,SLC25A28,SLIT3,SPECC1,TGFBR2,THRSP,TIMP3,TMBIM6,UBE2D3,USP10,VIM,ZMYM3,ZNF524
	MYOD1		transcription regulator		0.650	3.62E-02	ACACA,ACACB,ADCY7,ALDOA,CDO1,DES,DUSP1,EIF3E,ENPP2,ESR1,FSTL1,FYN,GADD45A,GMFG,GYS1,HADH,HIPK3,Ifi204 (includes others),IGFBP5,KLF6,MAFB,MYL4,PFKM,PNP,POSTN,PPARGC1A,PRKAR2B,PSMB4,RBM38,RECK,RUNX1,RYR1,SBK1,SLC2A4,SPTBN1,TGFBR3,TKT
17128	SMAD4	-0.126	transcription regulator		1.558	3.77E-02	ANGPT1,APOC3,BGN,BMP2,BMP4,CCL13,COL1A2,CSF1,EGFR,FOS,FSTL3,GADD45A,GJA1,HMOX1,HP,ICAM1,INPP5D,IRAK3,ITGB7,MST1R,NAMPT,PGRMC2,PILRA,PTHLH,PTPRC,RASSF1,SCD,SERPINE1,SKIL,SMAD6,SMO,THBS1,TIMP1,TIMP3,UNC119,VAPB
97064	WWTR1	0.296	transcription regulator		1.964	3.95E-02	CD44,FN1,NPPA,SERPINE1
	Pde		group		1.000	3.95E-02	ATP5A1,FOS,HMOX1,TFAM
11991	HNRNPD	-0.288	transcription regulator			3.95E-02	FOS,KLF2,LDLR,TERC
12400	CBFB	0.054	transcription regulator		-0.728	4.04E-02	AGPAT4,CCR5,CSF1R,ERMN,ICAM1,IKZF2,LGMN,LTB4R,RUNX1,SOCS2,STAT4,TBL2,TGFBR1,TGFBR2,TGFBR3,TNFAIP8L2,TNFRSF18
	FOXA2		transcription regulator		-1.970	4.07E-02	ALAS1,ALOX5,APOC3,CCL11,CCL24,CCR5,Cd55/Daf2,CPT1A,EPHX1,FABP5,HADH,HK2,Lyz1/Lyz2,NFKBIE,NKX6-1,PDHX,PKM,PPARA,PPARG,PROS1,RARB,Retnla,RNASE2,RORC,SCD,SLC2A4,SOD3,SOX17,TBXAS1,TF,THBS3,UCP2
20185	NCOR1	0.131	transcription regulator		-0.355	4.11E-02	ACOX1,BCL3,CEBPE,CSF3R,DUSP1,HAS2,Lyz1/Lyz2,ME1,NCOR2,RARB,SERPINF1,THRSP
20466	SIN3A	-0.217	transcription regulator			4.11E-02	CASP3,COL1A2,CTSK,ESR1,GSTP1,KLF6,NCL,PEG3,PMM1,RARB,SCN2A,SET
20848	STAT3	0.231	transcription regulator	Activated	3.761	4.24E-02	ADM,ARG2,BATF,BCL3,BIRC5,C5AR1,CCL11,CCL4,CCR5,CD74,CD80,CD83,CDC25A,CDH2,CDON,CFB,COL5A1,CTF1,EPAS1,ESR1,ESR2,FASN,FCER1G,FFAR2,FN1,FOS,GADD45A,GJA1,HAS2,HK2,HLA-B,HLA-DMA,HLA-DQA1,HLA-DRB1,HMOX1,HP,ICAM1,Ifi204 (includes others),IGFBP5,IL6R,IL6ST,IRF7,ITGAM,ITGB2,KLF4,LBP,Lyz1/Lyz2,MCL1,NAMPT,NDRG1,NFATC2,NPPA,PLAUR,PPARGC1A,RET,RORC,Serpina3k (includes others),SERPINB1,SERPINE1,SLFN13,Slfn2,SM…
	JUNB		transcription regulator	Activated	3.121	4.32E-02	ACLY,APOC3,ATF3,BCL3,CAV1,CD68,COL1A2,COMT,DGCR6,DUSP1,FASN,FBLN2,FBLN5,FN1,GCM1,HMOX1,IL1RL1,ITGB3,MVD,PTBP2,SCD,SPTAN1,TIMP1
12355	NR1I3	0.347	ligand-dependent nuclear receptor		0.247	4.32E-02	ABCB1,ABCC3,ACOX1,ALAS1,Aldh1a7,CYP27A1,CYP2B6,CYP2F1,EPHX1,Gsta4,GSTM1,GSTP1,ICAM1,INSIG1,NEDD9,PSMB7,RARB,SLC29A1,SREBF1,Sult1a1,TMPRSS2,TNFAIP2,TNFRSF1A
23871	ETS1	0.167	transcription regulator	Activated	4.218	4.74E-02	ABCB1,ANPEP,APOC2,ARHGDIB,ATP2A3,B4GALT5,BMP4,CAV1,CCL13,COL1A2,CSF1R,DIAPH1,DNAJA3,FCGR2A,FN1,GSK3A,HCST,HMOX1,HPSE,ICAM1,IKZF2,INSIG1,ITGB2,ITGB3,KLRG1,LAIR1,LTB,MCL1,MRPL9,NCF1,PF4,PLAA,PTHLH,RHOBTB3,RUNX1,SELL,SERPINB6,SERPINE1,TBXAS1,TGFBR2,WAS
