# Supplementary material for: Network-based integration of molecular and physiological data elucidates regulatory mechanisms underlying adaptation to high-fat diet
Source: Genes Nutr. 2015 May 28;10(4):22. doi: 10.1007/s12263-015-0470-6 (PMC4446272; doi:10.1007/s12263-015-0470-6)
Supplement: Supplementary file 11 — Supplementary material 11 (XLSX 41550 kb) [file 12263_2015_470_MOESM11_ESM.xlsx]

## Sheet: correlation_martrix_HFDvsLFD_5d
ProbeName	EntrezGeneID	coefficient.BM final (g)	coefficient.BM gain (g)	coefficient.BF final (g)	coefficient.LBM final (g) (calc.)	coefficient.Energy intake (KJ/d)(whole intervention period)	coefficient.Liver weight (g)	coefficient.eWAT weight (g)	coefficient.kidney weight (g)	coefficient.Quadrizeps weight(g)	coefficient.Liver triglycerides (mg/mg protein)	coefficient.Blood glucose final (mmol/l)	coefficient.Insulin final (ug/l)	coefficient.NEFA (mmol/l)	coefficient.TG (mmol/l)	coefficient.total chol (mg/dl)	coefficient.Acly	coefficient.Mest	coefficient.Elovl6	coefficient.Gys2	coefficient.FAS	coefficient.Glut4	coefficient.ACCa	coefficient.Tkt	coefficient.ME1	coefficient.NADH-Dehydrog.	coefficient.ATP-Synthase	coefficient.CD36	coefficient.HSL	coefficient.ATGL	coefficient.Ppara	coefficient.CD36_2	coefficient.Cpt1a	coefficient.Glut2	coefficient.ACCa_2	coefficient.ACCb	pvalue.BM final (g)	pvalue.BM gain (g)	pvalue.BF final (g)	pvalue.LBM final (g) (calc.)	pvalue.Energy intake (KJ/d)(whole intervention period)	pvalue.Liver weight (g)	pvalue.eWAT weight (g)	pvalue.kidney weight (g)	pvalue.Quadrizeps weight(g)	pvalue.Liver triglycerides (mg/mg protein)	pvalue.Blood glucose final (mmol/l)	pvalue.NEFA (mmol/l)	pvalue.TG (mmol/l)
A_51_P463440	170439	-0.0322293	-0.399644	-0.0607143	-0.0678571	-0.567594	-0.0321429	-0.475	-0.0892857	-0.292857	-0.203571	-0.397138	0.125	0.15	0.489286	-0.539286	0.728571	-0.8	0.735714	0.778571	0.707143	0.7	0.721429	0.657143	0.696429	0.214286	0.592857	0.392857	0.142857	0.0285714	-0.335714	0.689286	-0.378571	0.05	0.560714	0.596429	0.962907	0.331079	0.998467	0.999505	0.628662	0.937448	1	0.995897	0.999465	1	0.527984	0.9981	1
A_51_P394515	21881	-0.0358103	-0.378139	-0.0892857	-0.00714286	-0.617728	0.075	-0.442857	0.0642857	-0.221429	-0.0107143	-0.434706	0.221429	0.335714	0.457143	-0.485714	0.717857	-0.789286	0.675	0.696429	0.714286	0.642857	0.75	0.671429	0.685714	0.125	0.646429	0.342857	0.1	0.00357143	-0.217857	0.646429	-0.228571	0.178571	0.635714	0.65	0.97967	0.361754	0.998467	0.99594	0.628662	0.986153	1	0.99774	0.999465	1	0.575086	0.9981	1
A_55_P2025954	104112	-0.0304388	-0.362009	-0.0964286	-0.0464286	-0.578337	0.0785714	-0.514286	-0.0178571	-0.346429	-0.132143	-0.47585	0.153571	0.278571	0.475	-0.485714	0.785714	-0.760714	0.832143	0.725	0.757143	0.692857	0.792857	0.775	0.735714	0.271429	0.592857	0.392857	0.142857	-0.0142857	-0.3	0.725	-0.307143	0.0714286	0.660714	0.671429	0.973159	0.390814	0.998467	0.998648	0.628662	0.981395	1	0.99774	0.999465	1	0.445427	0.9981	1
A_55_P2082914	104112	-0.2077	-0.582441	-0.289286	-0.167857	-0.700092	-0.107143	-0.571429	-0.153571	-0.264286	-0.121429	-0.481217	0.025	0.214286	0.353571	-0.653571	0.735714	-0.810714	0.707143	0.710714	0.714286	0.642857	0.739286	0.703571	0.685714	0.278571	0.564286	0.375	0.2	0.025	-0.271429	0.717857	-0.264286	0.0357143	0.514286	0.657143	0.939216	0.24375	0.998467	0.944064	0.628662	0.92139	1	0.980973	0.999465	1	0.469166	0.9981	1
A_55_P2121392	107476	-0.189795	-0.550183	-0.246429	-0.164286	-0.633843	-0.121429	-0.546429	-0.160714	-0.246429	-0.142857	-0.483006	0.0785714	0.103571	0.421429	-0.567857	0.775	-0.796429	0.732143	0.810714	0.771429	0.692857	0.789286	0.721429	0.75	0.2	0.578571	0.378571	0.25	0.107143	-0.278571	0.628571	-0.317857	0.0928571	0.546429	0.678571	0.945643	0.260093	0.998467	0.963219	0.628662	0.925057	1	0.99075	0.999465	1	0.482735	0.9981	1
A_55_P2019058	107476	0.0143241	-0.379931	-0.05	0.00714286	-0.598033	0.0571429	-0.467857	0.025	-0.235714	-0.0607143	-0.413239	0.157143	0.260714	0.435714	-0.435714	0.725	-0.739286	0.725	0.742857	0.732143	0.646429	0.760714	0.675	0.685714	0.0964286	0.625	0.439286	0.167857	0.00357143	-0.285714	0.639286	-0.314286	0.0357143	0.560714	0.6	0.996103	0.41205	0.998467	0.98412	0.628662	0.983659	1	0.99774	0.999465	1	0.527984	0.9981	1
A_55_P2139587	665726	-0.180842	-0.483874	-0.214286	-0.160714	-0.648167	-0.146429	-0.514286	-0.142857	-0.314286	-0.164286	-0.404294	0.0928571	0.185714	0.375	-0.657143	0.678571	-0.846429	0.646429	0.721429	0.664286	0.621429	0.685714	0.617857	0.65	0.203571	0.564286	0.289286	0.0964286	-0.0285714	-0.221429	0.728571	-0.267857	0.135714	0.542857	0.592857	0.927697	0.267069	0.998467	0.946268	0.628662	0.905294	1	0.985011	0.999465	1	0.546165	0.998281	1
A_51_P406429	228026	-0.136079	-0.637997	-0.185714	-0.0928571	-0.698302	-0.0964286	-0.482143	-0.0857143	-0.178571	-0.110714	-0.465117	0.0142857	0.0428571	0.328571	-0.639286	0.725	-0.782143	0.689286	0.707143	0.689286	0.714286	0.725	0.692857	0.671429	0.35	0.557143	0.432143	0.310714	0.139286	-0.303571	0.7	-0.253571	0.0821429	0.528571	0.675	0.940288	0.11978	0.998467	0.972853	0.628662	0.934523	1	0.9944	0.999465	1	0.494181	0.9981	1
A_55_P2084706	382567	0.0214862	-0.356633	-0.0357143	0.0142857	-0.592661	0.0678571	-0.460714	0.0357143	-0.225	-0.0821429	-0.370305	0.135714	0.228571	0.446429	-0.442857	0.728571	-0.735714	0.717857	0.75	0.728571	0.657143	0.753571	0.671429	0.692857	0.135714	0.660714	0.453571	0.189286	0.0178571	-0.335714	0.646429	-0.342857	0.0142857	0.542857	0.603571	0.993316	0.418285	0.998467	0.965014	0.628662	0.98173	1	0.995897	0.999465	1	0.581215	0.9981	1
A_55_P1980601	230751	-0.329455	-0.426526	-0.367857	-0.310714	-0.714416	-0.0678571	-0.682143	-0.275	-0.410714	-0.214286	-0.398927	-0.0678571	0.3	0.532143	-0.739286	0.807143	-0.892857	0.742857	0.732143	0.760714	0.603571	0.732143	0.732143	0.753571	0.321429	0.65	0.132143	0.0321429	-0.121429	-0.357143	0.753571	-0.407143	0.164286	0.621429	0.746429	0.910144	0.289919	0.998467	0.866961	0.628662	0.955398	1	0.980973	0.999465	1	0.579583	0.9981	1
A_51_P269084	103172	-0.196957	-0.379931	-0.192857	-0.253571	-0.612357	0.0178571	-0.596429	-0.278571	-0.410714	-0.15	-0.438283	0.0357143	0.3	0.614286	-0.646429	0.8	-0.878571	0.832143	0.717857	0.75	0.582143	0.707143	0.717857	0.739286	0.189286	0.603571	0.107143	-0.0642857	-0.228571	-0.371429	0.725	-0.510714	0.160714	0.678571	0.703571	0.924123	0.298049	0.998467	0.894063	0.628662	0.967225	1	0.980973	0.999465	1	0.499151	0.9981	1
A_55_P2086423	79456	-0.0268578	-0.449824	-0.0892857	-0.0321429	-0.617728	0.0428571	-0.489286	-0.00357143	-0.260714	-0.0928571	-0.502684	0.185714	0.246429	0.425	-0.460714	0.739286	-0.782143	0.771429	0.685714	0.721429	0.685714	0.767857	0.725	0.682143	0.182143	0.539286	0.396429	0.142857	0.0285714	-0.25	0.628571	-0.275	0.1	0.65	0.65	0.98033	0.367517	0.998467	0.999505	0.628662	0.965262	1	0.996777	0.999465	1	0.482735	0.9981	1
A_51_P342481	14571	0.0107431	-0.478498	-0.0535714	0.00714286	-0.569384	0.0321429	-0.45	-0.0357143	-0.157143	-0.0714286	-0.486584	0.207143	0.214286	0.471429	-0.389286	0.732143	-0.792857	0.742857	0.753571	0.75	0.689286	0.778571	0.671429	0.678571	0.0214286	0.557143	0.421429	0.139286	0.0357143	-0.214286	0.578571	-0.325	0.153571	0.625	0.617857	0.996103	0.202057	0.998467	0.938034	0.684881	0.976712	1	0.995897	0.999465	1	0.486415	0.9981	1
A_55_P2074836	19099	-0.182633	-0.367386	-0.225	-0.196429	-0.513878	0.0392857	-0.585714	-0.128571	-0.357143	-0.142857	-0.438283	0.075	0.371429	0.582143	-0.646429	0.746429	-0.821429	0.757143	0.767857	0.742857	0.575	0.732143	0.760714	0.792857	0.3	0.628571	0.325	0.185714	0.0107143	-0.410714	0.646429	-0.385714	-0.0678571	0.553571	0.685714	0.93509	0.42222	0.998467	0.942875	0.628662	0.963424	1	0.993682	0.999465	1	0.482735	0.9981	1
A_55_P1988789	60525	-0.0322293	-0.422942	-0.114286	-0.025	-0.574756	0.0428571	-0.492857	-0.00714286	-0.271429	-0.0928571	-0.491951	0.178571	0.260714	0.435714	-0.457143	0.764286	-0.753571	0.789286	0.746429	0.760714	0.689286	0.803571	0.75	0.725	0.196429	0.585714	0.442857	0.189286	0.0357143	-0.25	0.682143	-0.267857	0.0714286	0.617857	0.65	0.963737	0.357586	0.998467	0.997704	0.628662	0.950182	1	0.997639	0.999465	1	0.40101	0.9981	1
A_55_P2009952	17436	-0.0895258	-0.365594	-0.164286	-0.0892857	-0.606985	0.0178571	-0.546429	-0.0464286	-0.332143	-0.157143	-0.407872	0.110714	0.307143	0.439286	-0.546429	0.739286	-0.785714	0.746429	0.721429	0.721429	0.639286	0.75	0.714286	0.707143	0.253571	0.625	0.396429	0.135714	-0.025	-0.325	0.714286	-0.314286	-0.0107143	0.557143	0.625	0.946443	0.375162	0.998467	0.992861	0.628662	0.958906	1	0.996777	0.999465	1	0.482735	0.9981	1
A_55_P2016842	17436	-0.111012	-0.465953	-0.160714	-0.0857143	-0.662491	-0.0357143	-0.457143	-0.0107143	-0.267857	-0.0107143	-0.447228	0.178571	0.314286	0.35	-0.628571	0.667857	-0.796429	0.646429	0.646429	0.642857	0.589286	0.682143	0.635714	0.639286	0.2	0.6	0.339286	0.0964286	-0.0428571	-0.228571	0.721429	-0.2	0.0535714	0.528571	0.596429	0.950365	0.313276	0.998467	0.989023	0.628662	0.942003	1	0.997639	0.999465	1	0.527984	0.9981	1
A_55_P2156016	NA	-0.0179052	-0.442655	-0.0928571	-0.0142857	-0.540736	0.0285714	-0.446429	-0.0607143	-0.203571	-0.103571	-0.474062	0.2	0.142857	0.425	-0.382143	0.778571	-0.739286	0.814286	0.735714	0.760714	0.714286	0.8	0.725	0.703571	0.15	0.582143	0.428571	0.146429	0	-0.246429	0.671429	-0.328571	0.132143	0.617857	0.635714	0.961744	0.307378	0.998467	0.99594	0.628662	0.957935	1	0.99538	0.999465	1	0.41242	0.9981	1
A_52_P682382	20249	0.0322293	-0.440863	-0.0178571	0.05	-0.606985	0.0857143	-0.428571	0.0321429	-0.0821429	-0.0714286	-0.32916	0.1	0.217857	0.446429	-0.446429	0.664286	-0.803571	0.635714	0.682143	0.675	0.635714	0.692857	0.596429	0.614286	0.0892857	0.642857	0.435714	0.160714	0.0142857	-0.321429	0.592857	-0.360714	0.0964286	0.55	0.592857	0.982731	0.313276	0.998467	0.985048	0.628662	0.955398	1	0.997639	0.999465	1	0.577627	0.9981	1
A_55_P1988795	60525	-0.0537155	-0.444447	-0.110714	-0.0321429	-0.614147	0.00714286	-0.435714	0.0142857	-0.239286	-0.00714286	-0.438283	0.196429	0.3	0.357143	-0.55	0.671429	-0.778571	0.678571	0.657143	0.660714	0.596429	0.703571	0.646429	0.639286	0.157143	0.6	0.382143	0.110714	-0.0535714	-0.221429	0.714286	-0.221429	0.0642857	0.55	0.585714	0.983153	0.44881	0.998467	0.988601	0.628662	0.961003	1	0.997639	0.999465	1	0.579583	0.9981	1
A_55_P2211937	327984	0.0125336	-0.401436	0.0428571	-0.0107143	-0.433305	0.175	-0.346429	-0.075	-0.15	0.0535714	-0.381038	0.0714286	0.292857	0.707143	-0.625	0.717857	-0.803571	0.710714	0.789286	0.725	0.582143	0.664286	0.642857	0.742857	0.164286	0.707143	0.275	0.15	-0.0714286	-0.371429	0.742857	-0.442857	0.2	0.617857	0.678571	0.98033	0.398187	0.998467	0.985048	0.649821	0.994299	1	0.985011	0.999465	1	0.555178	0.9981	1
A_55_P2084703	107476	-0.0286483	-0.534054	-0.0928571	0.0357143	-0.58908	0.0392857	-0.364286	0.0571429	-0.0714286	0.05	-0.47585	0.242857	0.328571	0.428571	-0.539286	0.653571	-0.825	0.596429	0.678571	0.667857	0.642857	0.707143	0.610714	0.635714	0.114286	0.610714	0.4	0.142857	0.0642857	-0.146429	0.657143	-0.157143	0.210714	0.585714	0.621429	0.985299	0.298049	0.998467	0.966612	0.645078	0.983183	1	0.995543	0.999465	1	0.55634	0.9981	1
A_55_P1954221	13730	0.186214	0.777783	0.121429	0.153571	0.626681	0.135714	0.35	0.178571	0.142857	-0.117857	0.618963	-0.110714	0.0678571	-0.407143	0.678571	-0.714286	0.814286	-0.7	-0.725	-0.7	-0.653571	-0.7	-0.675	-0.692857	-0.139286	-0.442857	-0.164286	-0.25	-0.0821429	0.114286	-0.632143	0.225	-0.460714	-0.717857	-0.75	0.949574	0.0403849	0.998467	0.919545	0.628662	0.955398	1	0.980973	0.999465	1	0.41242	0.9981	1
A_55_P2005859	63828	0.048344	-0.435487	0.0857143	0.05	-0.325874	0.135714	-0.332143	0.00357143	-0.0571429	-0.125	-0.402505	0.182143	0.0928571	0.653571	-0.389286	0.635714	-0.853571	0.667857	0.746429	0.689286	0.667857	0.689286	0.646429	0.685714	0.103571	0.496429	0.317857	0.239286	0.175	-0.242857	0.439286	-0.371429	0.385714	0.778571	0.675	0.998639	0.200978	0.998467	0.985048	0.844259	0.975634	1	0.996777	0.999465	1	0.545134	0.9981	1
A_51_P110841	232536	-0.107431	-0.501795	-0.153571	-0.05	-0.6231	0.0964286	-0.407143	0.0535714	-0.221429	0.1	-0.57603	0.253571	0.45	0.475	-0.653571	0.710714	-0.832143	0.678571	0.614286	0.678571	0.628571	0.717857	0.717857	0.692857	0.282143	0.592857	0.260714	0.0821429	0.00714286	-0.146429	0.735714	-0.0964286	0.264286	0.707143	0.728571	0.926187	0.217747	0.998467	0.985048	0.628662	0.961003	1	0.996777	0.999465	1	0.378912	0.9981	1
A_52_P100252	14104	-0.17189	-0.394268	-0.246429	-0.142857	-0.655329	-0.0392857	-0.592857	-0.0964286	-0.332143	-0.171429	-0.381038	0.0607143	0.275	0.396429	-0.557143	0.735714	-0.814286	0.714286	0.714286	0.728571	0.610714	0.753571	0.7	0.692857	0.207143	0.621429	0.328571	0.114286	-0.0571429	-0.282143	0.696429	-0.310714	0.075	0.571429	0.639286	0.94659	0.461881	0.998467	0.985048	0.628662	0.950182	1	0.995543	0.999465	1	0.612332	0.9981	1
A_55_P2171413	17436	-0.111012	-0.412189	-0.164286	-0.0964286	-0.689349	0.00714286	-0.514286	-0.0214286	-0.3	-0.0571429	-0.379249	0.0857143	0.328571	0.353571	-0.621429	0.675	-0.792857	0.667857	0.617857	0.642857	0.560714	0.671429	0.646429	0.628571	0.232143	0.625	0.332143	0.0857143	-0.103571	-0.310714	0.728571	-0.275	-0.00357143	0.521429	0.6	0.958092	0.37089	0.998467	0.999505	0.628662	0.961003	1	0.998142	0.999465	1	0.627403	0.9981	1
A_55_P2158990	16476	0.150403	0.673839	0.146429	0.15	0.730531	0.0535714	0.410714	0.132143	0.210714	-0.128571	0.602863	-0.15	-0.117857	-0.357143	0.671429	-0.760714	0.775	-0.771429	-0.625	-0.682143	-0.639286	-0.7	-0.703571	-0.675	-0.217857	-0.539286	-0.242857	-0.121429	0.0607143	0.253571	-0.717857	0.271429	-0.164286	-0.607143	-0.710714	0.932801	0.0668399	0.998467	0.893074	0.618266	0.951153	1	0.980973	0.999465	1	0.390345	0.9981	1
A_55_P1983588	65112	-0.0572965	0.65771	-0.15	-0.0107143	0.433305	0.0142857	0.232143	0.0678571	0.185714	-0.110714	0.64043	-0.160714	0.0857143	-0.446429	0.489286	-0.625	0.689286	-0.739286	-0.7	-0.646429	-0.635714	-0.653571	-0.646429	-0.625	-0.0607143	-0.264286	-0.221429	-0.285714	-0.110714	0.0464286	-0.557143	0.203571	-0.467857	-0.792857	-0.646429	0.96994	0.0976613	0.998467	0.944701	0.628662	0.888641	1	0.980973	0.999465	1	0.344724	0.9981	1
A_51_P487298	246154	0.245301	0.62366	0.2	0.232143	0.65891	0.0892857	0.45	0.15	0.285714	-0.075	0.466906	0.0785714	-0.128571	-0.375	0.871429	-0.646429	0.742857	-0.625	-0.642857	-0.603571	-0.5	-0.582143	-0.657143	-0.675	-0.385714	-0.532143	-0.207143	-0.3	-0.0214286	0.353571	-0.714286	0.257143	-0.0392857	-0.482143	-0.685714	0.923338	0.176021	0.998467	0.866961	0.618266	0.919425	1	0.980973	0.999465	1	0.482735	0.9981	1
A_55_P2068812	625174	-0.254253	-0.417565	-0.328571	-0.214286	-0.737693	-0.025	-0.621429	-0.117857	-0.407143	-0.0607143	-0.481217	0.05	0.303571	0.407143	-0.628571	0.846429	-0.764286	0.796429	0.728571	0.8	0.632143	0.817857	0.803571	0.782143	0.296429	0.671429	0.25	0.125	-0.0785714	-0.285714	0.775	-0.267857	0.117857	0.617857	0.753571	0.932808	0.503293	0.998467	0.941048	0.628662	0.942371	1	0.991974	0.999465	1	0.527984	0.9981	1
A_66_P124420	630951	-0.109222	-0.491043	-0.164286	-0.0571429	-0.651748	-0.0214286	-0.432143	0.0107143	-0.214286	0.025	-0.44365	0.182143	0.303571	0.335714	-0.610714	0.664286	-0.796429	0.632143	0.642857	0.65	0.589286	0.692857	0.635714	0.635714	0.185714	0.614286	0.346429	0.117857	-0.0357143	-0.192857	0.728571	-0.171429	0.117857	0.546429	0.610714	0.951061	0.313276	0.998467	0.997704	0.628662	0.945031	1	0.997639	0.999465	1	0.527984	0.9981	1
A_55_P1997821	269642	-0.0859448	-0.591402	-0.0964286	-0.0464286	-0.662491	-0.0285714	-0.425	-0.0428571	-0.0642857	0.0142857	-0.402505	0.0178571	0.153571	0.414286	-0.560714	0.614286	-0.792857	0.528571	0.678571	0.642857	0.578571	0.639286	0.55	0.592857	0.05	0.535714	0.307143	0.228571	0.1	-0.225	0.503571	-0.271429	0.214286	0.539286	0.621429	0.984926	0.126166	0.998467	0.99594	0.628662	0.982434	1	0.995761	0.999465	1	0.586034	0.9981	1
A_55_P2099594	30049	-0.0322293	-0.467745	-0.1	0.025	-0.528202	0.0642857	-0.375	0.0321429	-0.103571	-0.0428571	-0.382827	0.157143	0.246429	0.457143	-0.596429	0.707143	-0.789286	0.664286	0.728571	0.689286	0.682143	0.717857	0.667857	0.703571	0.332143	0.721429	0.492857	0.239286	0.075	-0.328571	0.782143	-0.257143	0.05	0.503571	0.639286	0.973159	0.312816	0.998467	0.990353	0.628662	0.956747	1	0.997639	0.999465	1	0.514633	0.9981	1
A_55_P2152547	17897	-0.309759	-0.526885	-0.385714	-0.275	-0.714416	-0.167857	-0.582143	-0.182143	-0.378571	-0.0857143	-0.495529	0.0571429	0.353571	0.3	-0.767857	0.664286	-0.782143	0.621429	0.610714	0.617857	0.528571	0.642857	0.646429	0.635714	0.321429	0.514286	0.246429	0.0821429	-0.0464286	-0.225	0.728571	-0.164286	-0.0392857	0.435714	0.6	0.917421	0.236953	0.998467	0.900706	0.628662	0.914772	1	0.982788	0.999465	1	0.501102	0.9981	1
A_51_P270733	20972	-0.128917	-0.471329	-0.157143	-0.142857	-0.467325	0.00714286	-0.485714	-0.210714	-0.235714	-0.0535714	-0.518784	0.178571	0.321429	0.635714	-0.55	0.753571	-0.864286	0.764286	0.821429	0.782143	0.603571	0.753571	0.689286	0.760714	0.0285714	0.578571	0.25	0.0607143	-0.0642857	-0.217857	0.642857	-0.392857	0.214286	0.646429	0.664286	0.918983	0.31767	0.998467	0.879476	0.647779	0.926412	1	0.980973	0.999465	1	0.41242	0.9981	1
A_55_P2151609	20660	-0.200538	-0.496419	-0.239286	-0.185714	-0.592661	-0.0178571	-0.532143	-0.203571	-0.267857	-0.0857143	-0.522362	0.175	0.185714	0.496429	-0.521429	0.828571	-0.853571	0.846429	0.728571	0.792857	0.667857	0.803571	0.771429	0.760714	0.160714	0.596429	0.225	0.0428571	-0.0964286	-0.25	0.678571	-0.382143	0.253571	0.707143	0.739286	0.932267	0.322958	0.998467	0.971627	0.636644	0.944047	1	0.985011	0.999465	1	0.467659	0.9981	1
A_55_P2018666	21835	0.0447629	-0.444447	-0.025	0.0321429	-0.62489	0.0928571	-0.5	0.0357143	-0.182143	-0.157143	-0.415027	0.0785714	0.221429	0.45	-0.432143	0.703571	-0.778571	0.721429	0.685714	0.7	0.696429	0.735714	0.685714	0.646429	0.203571	0.553571	0.489286	0.225	0.1	-0.35	0.567857	-0.342857	0.0107143	0.592857	0.625	0.993523	0.409718	0.998467	0.95839	0.628662	0.986153	1	0.997639	0.999465	1	0.624017	0.9981	1
A_55_P1969776	68263	0.00358103	-0.26165	-0.114286	-0.00714286	-0.603404	0.0964286	-0.542857	-0.00357143	-0.317857	-0.178571	-0.398927	0.121429	0.296429	0.4	-0.292857	0.760714	-0.664286	0.782143	0.657143	0.739286	0.660714	0.782143	0.707143	0.646429	0.146429	0.564286	0.392857	0.0607143	-0.0607143	-0.253571	0.628571	-0.307143	0.0642857	0.603571	0.592857	0.992778	0.488745	0.998467	0.942997	0.636644	0.998295	1	0.99538	0.999465	1	0.581215	0.9981	1
A_52_P29743	192136	0.116384	-0.320791	0.114286	0.160714	-0.478068	0.15	-0.364286	0.221429	-0.160714	-0.1	-0.271915	0.00357143	0.15	0.475	-0.421429	0.585714	-0.703571	0.542857	0.746429	0.664286	0.635714	0.689286	0.617857	0.635714	0.196429	0.560714	0.432143	0.410714	0.235714	-0.217857	0.553571	-0.182143	0.3	0.682143	0.625	0.994711	0.324358	0.998467	0.964691	0.767587	1	1	0.991974	0.999465	1	0.667729	0.9981	1
A_55_P2037662	232975	-0.170099	-0.56452	-0.207143	-0.139286	-0.644586	-0.128571	-0.464286	-0.114286	-0.210714	-0.0285714	-0.45975	0.135714	0.171429	0.357143	-0.635714	0.685714	-0.803571	0.642857	0.728571	0.678571	0.607143	0.7	0.628571	0.671429	0.146429	0.585714	0.346429	0.175	0.0214286	-0.235714	0.667857	-0.257143	0.0714286	0.485714	0.607143	0.955089	0.333476	0.998467	0.974366	0.628662	0.902291	1	0.992003	0.999465	1	0.577627	0.9981	1
A_66_P127411	110460	-0.229186	-0.442655	-0.292857	-0.235714	-0.734112	-0.00714286	-0.628571	-0.146429	-0.425	-0.0571429	-0.490162	0.0178571	0.407143	0.425	-0.721429	0.771429	-0.789286	0.771429	0.653571	0.714286	0.557143	0.717857	0.753571	0.721429	0.325	0.610714	0.257143	0.0821429	-0.128571	-0.360714	0.764286	-0.310714	-0.0642857	0.539286	0.689286	0.935945	0.491034	0.998467	0.908044	0.628662	0.953855	1	0.980973	0.999465	1	0.514633	0.9981	1
A_51_P506787	53605	0.263206	0.718643	0.178571	0.232143	0.440467	0.171429	0.314286	0.214286	0.253571	-0.05	0.665475	-0.182143	-0.00714286	-0.464286	0.792857	-0.646429	0.817857	-0.667857	-0.703571	-0.628571	-0.610714	-0.632143	-0.685714	-0.714286	-0.321429	-0.346429	-0.0892857	-0.242857	-0.142857	0.0571429	-0.664286	0.114286	-0.460714	-0.728571	-0.732143	0.891765	0.0516265	0.998467	0.847929	0.676949	0.846185	1	0.980973	0.999465	1	0.344724	0.9981	1
A_55_P2107182	624219	-0.136079	-0.627244	-0.185714	-0.0964286	-0.65891	-0.0535714	-0.489286	-0.132143	-0.139286	-0.0821429	-0.536673	0.146429	0.075	0.4	-0.471429	0.771429	-0.842857	0.764286	0.7	0.753571	0.721429	0.789286	0.717857	0.682143	0.128571	0.517857	0.321429	0.15	0.0464286	-0.189286	0.592857	-0.303571	0.296429	0.692857	0.714286	0.983757	0.264028	0.998467	0.96135	0.708328	0.956747	1	0.99774	0.999465	1	0.515998	0.9981	1
A_51_P114693	231440	-0.256044	-0.302869	-0.332143	-0.275	-0.587289	0.0535714	-0.725	-0.242857	-0.467857	-0.260714	-0.406083	-0.110714	0.3	0.557143	-0.567857	0.853571	-0.742857	0.875	0.742857	0.814286	0.596429	0.789286	0.846429	0.810714	0.389286	0.614286	0.25	0.157143	-0.0785714	-0.464286	0.682143	-0.475	-0.0321429	0.6	0.75	0.920279	0.497112	0.998467	0.930728	0.628662	0.973483	1	0.980973	0.999465	1	0.527984	0.998591	1
A_52_P97699	268595	0.198747	0.697137	0.103571	0.221429	0.529993	0.171429	0.360714	0.225	0.282143	-0.0714286	0.638641	-0.15	0.0285714	-0.478571	0.746429	-0.7	0.807143	-0.728571	-0.785714	-0.689286	-0.617857	-0.675	-0.685714	-0.742857	-0.167857	-0.410714	-0.142857	-0.246429	-0.0821429	0.157143	-0.639286	0.257143	-0.335714	-0.682143	-0.710714	0.939899	0.0918355	0.998467	0.883867	0.636644	0.905294	1	0.980973	0.999465	1	0.378912	0.9981	1
A_66_P129852	14297	0.0358103	-0.485666	-0.0607143	0.1	-0.603404	0.228571	-0.403571	0.164286	-0.15	0.107143	-0.602863	0.235714	0.489286	0.5	-0.482143	0.742857	-0.775	0.732143	0.635714	0.742857	0.692857	0.796429	0.771429	0.696429	0.242857	0.578571	0.396429	0.171429	0.0785714	-0.117857	0.7	-0.075	0.292857	0.775	0.75	0.98033	0.274807	0.998467	0.992791	0.639306	0.99591	1	0.998164	0.999465	1	0.40101	0.9981	1
A_51_P110841	232536	0.341989	-0.388891	0.278571	0.389286	-0.48344	0.489286	-0.192857	0.439286	0.0428571	0.142857	-0.506262	0.232143	0.371429	0.664286	-0.382143	0.767857	-0.671429	0.728571	0.7	0.753571	0.860714	0.803571	0.789286	0.746429	0.435714	0.721429	0.621429	0.414286	0.328571	-0.307143	0.707143	-0.114286	0.278571	0.8	0.803571	0.892133	0.451796	0.998467	0.828805	0.76912	0.852784	1	0.980973	0.999465	1	0.541053	0.9981	1
A_55_P2112459	75677	0.0304388	-0.521509	-0.0214286	-0.00357143	-0.393914	0.142857	-0.432143	-0.117857	-0.0464286	-0.1	-0.55814	0.189286	0.207143	0.710714	-0.360714	0.782143	-0.807143	0.817857	0.821429	0.807143	0.735714	0.792857	0.742857	0.775	0.0928571	0.535714	0.45	0.235714	0.171429	-0.339286	0.457143	-0.464286	0.121429	0.657143	0.703571	0.932808	0.153185	0.998467	0.991125	0.708328	0.941592	1	0.980973	0.999465	1	0.344724	0.9981	1
A_51_P284946	74194	0.247091	0.698929	0.232143	0.228571	0.730531	0.0928571	0.514286	0.178571	0.267857	-0.0392857	0.527729	0.121429	-0.153571	-0.357143	0.817857	-0.653571	0.771429	-0.639286	-0.610714	-0.621429	-0.525	-0.607143	-0.667857	-0.635714	-0.332143	-0.442857	-0.2	-0.275	-0.0321429	0.285714	-0.657143	0.239286	-0.110714	-0.546429	-0.703571	0.932668	0.153521	0.998467	0.859053	0.539351	0.953203	1	0.980973	0.999465	1	0.514633	0.9981	1
A_52_P581435	18597	-0.0161147	-0.358425	-0.0821429	0.0214286	-0.678606	0.0821429	-0.435714	0.110714	-0.235714	0.05	-0.402505	0.164286	0.417857	0.378571	-0.5	0.653571	-0.735714	0.592857	0.625	0.657143	0.567857	0.692857	0.603571	0.603571	0.0857143	0.621429	0.317857	0.0678571	-0.0535714	-0.160714	0.667857	-0.15	0.167857	0.585714	0.592857	0.98033	0.451796	0.998467	0.990353	0.628662	0.983688	1	0.995761	0.999465	1	0.65211	0.9981	1
A_66_P130241	13358	-0.0214862	-0.415773	-0.075	0	-0.6231	0.0571429	-0.435714	0.0607143	-0.203571	-0.0392857	-0.393561	0.171429	0.335714	0.4	-0.55	0.646429	-0.803571	0.632143	0.632143	0.635714	0.603571	0.675	0.621429	0.617857	0.185714	0.614286	0.389286	0.110714	-0.0142857	-0.264286	0.671429	-0.235714	0.0607143	0.557143	0.589286	0.985871	0.499325	0.998467	0.985048	0.628662	0.976712	1	0.995543	0.999465	1	0.6766	0.9981	1
A_51_P114693	231440	-0.252463	-0.318998	-0.325	-0.267857	-0.571175	0.05	-0.707143	-0.246429	-0.446429	-0.267857	-0.391772	-0.107143	0.282143	0.539286	-0.578571	0.832143	-0.757143	0.867857	0.717857	0.789286	0.589286	0.767857	0.832143	0.789286	0.407143	0.607143	0.257143	0.15	-0.0928571	-0.467857	0.696429	-0.478571	-0.0357143	0.592857	0.735714	0.923216	0.471896	0.998467	0.938034	0.628662	0.979062	1	0.982788	0.999465	1	0.56298	0.998591	1
A_55_P2102095	69066	0.145032	-0.437279	0.146429	0.171429	-0.504926	0.178571	-0.185714	0.114286	0.0857143	0.153571	-0.266548	0.146429	0.260714	0.425	-0.457143	0.503571	-0.728571	0.471429	0.521429	0.510714	0.5	0.507143	0.410714	0.457143	0.00357143	0.621429	0.335714	0.0571429	-0.0964286	-0.228571	0.617857	-0.278571	0.217857	0.496429	0.489286	0.977868	0.363412	0.998587	0.931979	0.636644	0.995255	1	0.995543	0.999465	1	0.704866	0.9981	1
A_51_P418526	14057	0.112803	-0.372762	0.125	0.135714	-0.368846	0.110714	-0.167857	0.128571	0.0892857	0.0964286	-0.218247	0.210714	0.271429	0.346429	-0.367857	0.325	-0.696429	0.321429	0.425	0.378571	0.360714	0.392857	0.3	0.35	-0.110714	0.453571	0.296429	0.0428571	-0.0357143	-0.146429	0.378571	-0.210714	0.146429	0.417857	0.353571	0.969177	0.342203	0.998587	0.879476	0.81265	0.971426	1	0.980973	0.999465	1	0.806887	0.9981	1
A_51_P114693	231440	-0.24172	-0.28674	-0.321429	-0.264286	-0.599823	0.0642857	-0.714286	-0.196429	-0.464286	-0.228571	-0.429339	-0.0571429	0.346429	0.564286	-0.557143	0.85	-0.732143	0.853571	0.742857	0.810714	0.6	0.792857	0.842857	0.817857	0.367857	0.621429	0.264286	0.157143	-0.0392857	-0.460714	0.639286	-0.442857	-0.0678571	0.585714	0.746429	0.928781	0.461881	0.998467	0.942997	0.628662	0.989978	1	0.98648	0.999465	1	0.543352	0.9981	1
A_51_P114693	231440	-0.306178	-0.250898	-0.375	-0.339286	-0.578337	-0.00714286	-0.75	-0.275	-0.532143	-0.325	-0.359571	-0.142857	0.275	0.489286	-0.571429	0.789286	-0.7	0.817857	0.675	0.739286	0.532143	0.717857	0.796429	0.753571	0.414286	0.542857	0.2	0.128571	-0.0857143	-0.475	0.617857	-0.464286	-0.114286	0.528571	0.685714	0.913662	0.570204	0.998467	0.908186	0.628662	0.963424	1	0.980973	0.999465	1	0.583881	0.9981	1
A_51_P291749	111175	0.0805733	-0.283156	-0.025	0.1	-0.614147	0.0678571	-0.521429	0.0357143	-0.164286	-0.342857	-0.203936	-0.0535714	0.167857	0.364286	-0.228571	0.603571	-0.714286	0.567857	0.614286	0.635714	0.657143	0.671429	0.525	0.478571	0.075	0.485714	0.414286	0.107143	0.0428571	-0.210714	0.503571	-0.314286	0.214286	0.589286	0.5	0.998639	0.349186	0.998467	0.905728	0.628662	0.961393	1	0.99538	0.999465	1	0.647904	0.9981	1
A_55_P1953972	68263	0.0196957	-0.232976	-0.110714	-0.00357143	-0.641005	0.160714	-0.575	0.025	-0.357143	-0.15	-0.420394	0.0821429	0.396429	0.432143	-0.317857	0.782143	-0.639286	0.803571	0.639286	0.75	0.65	0.785714	0.739286	0.660714	0.196429	0.578571	0.396429	0.0642857	-0.0714286	-0.296429	0.646429	-0.303571	0	0.603571	0.617857	0.998639	0.44567	0.998467	0.949134	0.628662	0.961003	1	0.99538	0.999465	1	0.641339	0.9981	1
A_55_P1959174	65112	-0.114593	0.607531	-0.214286	-0.0464286	0.327665	-0.0642857	0.157143	0.0357143	0.146429	-0.210714	0.679786	-0.235714	0.0142857	-0.5	0.407143	-0.592857	0.614286	-0.728571	-0.667857	-0.625	-0.578571	-0.621429	-0.625	-0.614286	0.0214286	-0.225	-0.196429	-0.260714	-0.107143	0.0178571	-0.471429	0.189286	-0.453571	-0.782143	-0.617857	0.977868	0.166897	0.998467	0.950382	0.636644	0.902327	1	0.980973	0.999465	1	0.334254	0.9981	1
A_55_P1961210	68728	0.227396	0.686384	0.128571	0.207143	0.571175	0.121429	0.35	0.182143	0.189286	-0.125	0.559929	-0.121429	0	-0.478571	0.75	-0.685714	0.835714	-0.657143	-0.735714	-0.675	-0.582143	-0.653571	-0.653571	-0.721429	-0.15	-0.496429	-0.0964286	-0.221429	-0.0535714	0.178571	-0.614286	0.264286	-0.407143	-0.685714	-0.742857	0.94681	0.0976613	0.998467	0.893074	0.628662	0.945031	1	0.980973	0.999465	1	0.430749	0.9981	1
A_51_P124535	17294	-0.0859448	0.713266	-0.167857	-0.0571429	0.399285	-0.114286	0.239286	0.0357143	0.0607143	-0.05	0.631486	-0.0821429	0.103571	-0.585714	0.535714	-0.689286	0.742857	-0.789286	-0.725	-0.689286	-0.742857	-0.685714	-0.739286	-0.703571	-0.3	-0.35	-0.339286	-0.435714	-0.264286	0.232143	-0.560714	0.289286	-0.410714	-0.821429	-0.767857	0.987479	0.0804463	0.998467	0.975971	0.689556	0.964772	1	0.980973	0.999465	1	0.378912	0.9981	1
A_52_P243599	56348	0.0107431	-0.473121	-0.0714286	0.0392857	-0.512088	0.0321429	-0.385714	-0.00357143	-0.117857	-0.0714286	-0.429339	0.235714	0.289286	0.392857	-0.457143	0.632143	-0.807143	0.660714	0.642857	0.639286	0.628571	0.685714	0.6	0.589286	0.117857	0.553571	0.442857	0.0821429	-0.025	-0.178571	0.678571	-0.239286	0.110714	0.553571	0.539286	0.982731	0.32512	0.998467	0.974366	0.628662	0.961003	1	0.998142	0.999465	1	0.511568	0.9981	1
A_51_P110841	232536	0.146822	-0.353049	0.1	0.157143	-0.560432	0.385714	-0.385714	0.160714	0	-0.075	-0.352416	0.0928571	0.278571	0.707143	-0.417857	0.814286	-0.8	0.767857	0.675	0.757143	0.803571	0.760714	0.757143	0.742857	0.4	0.785714	0.478571	0.228571	0.142857	-0.535714	0.621429	-0.446429	0.146429	0.714286	0.8	0.939216	0.545486	0.998756	0.863768	0.725913	0.914772	1	0.980973	0.999465	1	0.72328	0.9981	1
A_51_P514405	56485	-0.309759	-0.523301	-0.310714	-0.317857	-0.537155	-0.0821429	-0.582143	-0.278571	-0.432143	-0.0857143	-0.597496	0.0714286	0.253571	0.571429	-0.757143	0.803571	-0.839286	0.828571	0.8	0.782143	0.6	0.760714	0.817857	0.839286	0.325	0.525	0.164286	0.175	-0.00714286	-0.278571	0.717857	-0.325	0.153571	0.667857	0.771429	0.891765	0.246604	0.998467	0.828805	0.628662	0.916667	1	0.980973	0.999465	1	0.406228	0.9981	1
A_51_P114693	231440	-0.270368	-0.256274	-0.35	-0.296429	-0.576546	0.0535714	-0.732143	-0.239286	-0.475	-0.267857	-0.382827	-0.0928571	0.339286	0.55	-0.55	0.825	-0.725	0.839286	0.707143	0.782143	0.557143	0.757143	0.817857	0.789286	0.371429	0.607143	0.232143	0.121429	-0.0857143	-0.482143	0.625	-0.478571	-0.0964286	0.553571	0.717857	0.919554	0.591797	0.998467	0.921472	0.628662	0.977651	1	0.980973	0.999465	1	0.56298	0.9981	1
A_51_P114693	231440	-0.24351	-0.317206	-0.314286	-0.271429	-0.567594	0.075	-0.696429	-0.253571	-0.414286	-0.242857	-0.418605	-0.0535714	0.321429	0.596429	-0.560714	0.85	-0.775	0.875	0.721429	0.8	0.6	0.771429	0.828571	0.803571	0.364286	0.625	0.242857	0.103571	-0.0928571	-0.485714	0.653571	-0.510714	-0.0428571	0.596429	0.746429	0.91921	0.530161	0.998467	0.916222	0.628662	0.976386	1	0.980973	0.999465	1	0.515998	0.9981	1
A_51_P256747	271639	-0.232767	-0.51434	-0.328571	-0.189286	-0.691139	-0.142857	-0.564286	-0.164286	-0.317857	-0.0678571	-0.511629	0.114286	0.292857	0.346429	-0.6	0.746429	-0.771429	0.689286	0.739286	0.739286	0.610714	0.764286	0.678571	0.692857	0.139286	0.567857	0.303571	0.1	-0.0357143	-0.15	0.717857	-0.2	0.107143	0.514286	0.625	0.911645	0.293629	0.998467	0.939054	0.628662	0.915853	1	0.982788	0.999465	1	0.516975	0.9981	1
A_55_P2008599	18563	0.0107431	-0.31183	-0.0714286	0.0357143	-0.619519	0.110714	-0.478571	0.0821429	-0.207143	-0.0892857	-0.302326	0.1	0.375	0.4	-0.45	0.642857	-0.760714	0.617857	0.625	0.65	0.575	0.682143	0.603571	0.592857	0.135714	0.642857	0.403571	0.0928571	-0.0571429	-0.282143	0.646429	-0.275	0.0464286	0.539286	0.560714	0.99131	0.604051	0.998467	0.970644	0.636644	0.994299	1	0.99538	0.999465	1	0.739785	0.9981	1
A_51_P114693	231440	-0.263206	-0.288532	-0.335714	-0.282143	-0.544317	0.0464286	-0.696429	-0.246429	-0.432143	-0.282143	-0.354205	-0.0857143	0.303571	0.514286	-0.571429	0.782143	-0.753571	0.825	0.657143	0.732143	0.542857	0.714286	0.789286	0.746429	0.407143	0.592857	0.246429	0.107143	-0.114286	-0.489286	0.653571	-0.485714	-0.103571	0.539286	0.689286	0.91921	0.582014	0.998467	0.923333	0.628662	0.968142	1	0.980973	0.999465	1	0.584948	0.9981	1
A_51_P114693	231440	-0.270368	-0.283156	-0.339286	-0.307143	-0.571175	0.0464286	-0.717857	-0.267857	-0.457143	-0.271429	-0.402505	-0.0714286	0.317857	0.571429	-0.557143	0.828571	-0.746429	0.85	0.7	0.775	0.571429	0.746429	0.810714	0.785714	0.367857	0.592857	0.214286	0.0928571	-0.0892857	-0.489286	0.614286	-0.503571	-0.0821429	0.564286	0.721429	0.91921	0.511204	0.998467	0.905728	0.628662	0.978496	1	0.980973	0.999465	1	0.56298	0.9981	1
A_51_P265106	235339	0.0841543	-0.306454	0.0178571	0.075	-0.560432	0.128571	-0.446429	0.0464286	-0.153571	-0.207143	-0.296959	0.110714	0.1	0.432143	-0.275	0.728571	-0.714286	0.742857	0.664286	0.703571	0.717857	0.742857	0.660714	0.628571	0.175	0.617857	0.460714	0.15	0.0285714	-0.367857	0.571429	-0.410714	0.0928571	0.603571	0.6	0.98033	0.420534	0.998467	0.882987	0.747729	0.987418	1	0.984258	0.999465	1	0.704396	0.9981	1
A_52_P434279	NA	0.236348	-0.456992	0.128571	0.221429	-0.420771	0.132143	-0.335714	0.0821429	-0.114286	-0.110714	-0.529518	0.185714	0.160714	0.428571	-0.192857	0.675	-0.628571	0.767857	0.725	0.721429	0.757143	0.778571	0.667857	0.596429	0.075	0.385714	0.582143	0.264286	0.153571	-0.0821429	0.6	-0.192857	0.214286	0.671429	0.542857	0.998639	0.153185	0.998467	0.940112	0.708328	0.971426	1	0.998164	0.999465	1	0.40101	0.9981	1
A_51_P161830	13809	0.00179052	-0.406813	-0.0571429	0.0142857	-0.524621	0.05	-0.467857	0.0285714	-0.125	-0.0928571	-0.384616	0.0928571	0.182143	0.457143	-0.332143	0.657143	-0.703571	0.621429	0.753571	0.717857	0.614286	0.735714	0.632143	0.660714	0.0107143	0.535714	0.442857	0.292857	0.171429	-0.260714	0.403571	-0.310714	0.0821429	0.542857	0.592857	0.991454	0.357586	0.998467	0.961326	0.636644	0.96926	1	0.995543	1	1	0.507755	0.9981	1
A_55_P2037343	15007	-0.218443	-0.335128	-0.260714	-0.210714	-0.594452	-0.192857	-0.614286	-0.178571	-0.460714	-0.267857	-0.330949	-0.0892857	0.0107143	0.325	-0.489286	0.721429	-0.639286	0.682143	0.832143	0.75	0.592857	0.757143	0.678571	0.710714	0.171429	0.507143	0.289286	0.285714	0.0607143	-0.232143	0.614286	-0.296429	0.107143	0.507143	0.589286	0.927217	0.460491	0.998467	0.942997	0.628662	0.902327	1	0.98648	0.999465	1	0.644591	0.9981	1
A_51_P112223	14860	0.128917	-0.344088	0.0178571	0.132143	-0.513878	0.267857	-0.396429	0.117857	-0.128571	-0.0428571	-0.483006	0.257143	0.489286	0.546429	-0.346429	0.703571	-0.760714	0.735714	0.589286	0.685714	0.682143	0.728571	0.682143	0.621429	0.185714	0.575	0.435714	0.0285714	-0.00714286	-0.225	0.639286	-0.239286	0.139286	0.682143	0.625	0.997764	0.405589	0.998467	0.911928	0.628662	0.99932	1	0.99538	0.999465	1	0.445427	0.9981	1
A_51_P199168	12683	0.225605	-0.204302	0.139286	0.189286	-0.31334	0.282143	-0.292857	0.075	0.0428571	-0.15	-0.26297	0.246429	0.389286	0.617857	-0.167857	0.560714	-0.707143	0.575	0.567857	0.575	0.596429	0.578571	0.467857	0.503571	0	0.564286	0.446429	-0.0357143	0	-0.310714	0.425	-0.414286	0.05	0.503571	0.442857	0.956414	0.534094	0.998467	0.882987	0.812575	0.961003	1	0.995007	0.999465	1	0.744043	0.9981	1
A_51_P273684	74185	-0.00716207	-0.211471	-0.153571	-0.0178571	-0.603404	0.103571	-0.564286	-0.0285714	-0.385714	-0.146429	-0.41145	0.0892857	0.385714	0.392857	-0.292857	0.782143	-0.6	0.8	0.671429	0.764286	0.625	0.796429	0.714286	0.653571	0.132143	0.575	0.371429	0.025	-0.135714	-0.207143	0.710714	-0.271429	0.0535714	0.575	0.575	0.988064	0.468689	0.998467	0.953577	0.628662	0.983183	1	0.99538	0.999465	1	0.603239	0.9981	1
A_51_P124535	17294	-0.0859448	0.713266	-0.167857	-0.0571429	0.399285	-0.114286	0.239286	0.0357143	0.0607143	-0.05	0.631486	-0.0821429	0.103571	-0.585714	0.535714	-0.689286	0.742857	-0.789286	-0.725	-0.689286	-0.742857	-0.685714	-0.739286	-0.703571	-0.3	-0.35	-0.339286	-0.435714	-0.264286	0.232143	-0.560714	0.289286	-0.410714	-0.821429	-0.767857	0.998639	0.0374799	0.999826	0.995404	0.76912	0.979062	1	0.991531	0.999465	1	0.391929	0.9981	1
A_55_P2111302	12870	0.0752017	-0.508964	0.0785714	0.0928571	-0.31155	0.185714	-0.242857	0.075	-0.142857	0.203571	-0.568874	0.192857	0.360714	0.617857	-0.628571	0.653571	-0.721429	0.707143	0.8	0.714286	0.578571	0.703571	0.714286	0.760714	0.217857	0.567857	0.410714	0.357143	0.1	-0.164286	0.771429	-0.153571	0.221429	0.660714	0.675	0.98033	0.31518	0.998467	0.985048	0.724118	0.998295	1	0.99538	0.999465	1	0.38557	0.9981	1
A_52_P113700	14057	0.272159	-0.184589	0.203571	0.228571	-0.572965	0.378571	-0.414286	0.232143	-0.214286	-0.0178571	-0.327371	0.0642857	0.407143	0.553571	-0.278571	0.725	-0.642857	0.764286	0.653571	0.728571	0.65	0.742857	0.689286	0.635714	0.135714	0.660714	0.471429	0.153571	-0.0535714	-0.360714	0.657143	-0.353571	0.0857143	0.685714	0.621429	0.93509	0.453541	0.998587	0.845246	0.628662	0.870658	1	0.980973	0.999465	1	0.70669	0.9981	1
A_51_P110841	232536	-0.0411819	-0.453408	-0.171429	-0.0142857	-0.671444	0.171429	-0.571429	0.0142857	-0.267857	-0.0392857	-0.626119	0.110714	0.485714	0.55	-0.435714	0.828571	-0.75	0.803571	0.703571	0.825	0.721429	0.853571	0.817857	0.739286	0.217857	0.532143	0.357143	0.146429	0.0785714	-0.164286	0.635714	-0.178571	0.232143	0.760714	0.771429	0.993316	0.464782	0.998467	0.98357	0.628662	0.99591	1	0.998142	0.999465	1	0.469166	0.9981	1
A_51_P142046	66431	0.259625	-0.476706	0.196429	0.192857	-0.401076	0.246429	-0.282143	0.0464286	0.0321429	0.0857143	-0.559929	0.242857	0.257143	0.664286	-0.239286	0.739286	-0.65	0.778571	0.803571	0.775	0.721429	0.764286	0.657143	0.7	-0.0571429	0.55	0.564286	0.25	0.15	-0.292857	0.478571	-0.4	0.0535714	0.575	0.6	0.956758	0.304441	0.998467	0.904951	0.684881	0.997786	1	0.99774	0.999465	1	0.391929	0.9981	1
A_55_P1958137	NA	0.0895258	-0.374554	-0.00714286	0.103571	-0.52104	0.135714	-0.417857	0.0785714	-0.117857	-0.0785714	-0.418605	0.217857	0.364286	0.496429	-0.346429	0.675	-0.771429	0.667857	0.703571	0.707143	0.664286	0.742857	0.628571	0.632143	0.05	0.589286	0.471429	0.117857	0.0464286	-0.203571	0.585714	-0.264286	0.128571	0.603571	0.575	0.982731	0.514496	0.998467	0.895689	0.764306	0.988202	1	0.98648	0.999465	1	0.657842	0.9981	1
A_55_P2035484	68778	-0.325874	-0.134409	-0.4	-0.35	-0.587289	0.128571	-0.721429	-0.314286	-0.421429	-0.175	-0.23077	-0.15	0.571429	0.582143	-0.575	0.721429	-0.735714	0.692857	0.525	0.664286	0.335714	0.585714	0.639286	0.646429	0.217857	0.667857	0.00357143	-0.189286	-0.389286	-0.489286	0.614286	-0.557143	-0.0785714	0.457143	0.625	0.917421	0.68501	0.998467	0.862168	0.628662	0.975685	1	0.980973	0.999465	1	0.753155	0.9981	1
A_55_P2060107	18746	-0.220234	-0.537638	-0.235714	-0.160714	-0.707254	-0.0642857	-0.471429	-0.0178571	-0.296429	0.0607143	-0.502684	0.139286	0.282143	0.321429	-0.717857	0.667857	-0.807143	0.625	0.610714	0.639286	0.557143	0.678571	0.678571	0.660714	0.260714	0.557143	0.217857	0.146429	-0.00714286	-0.175	0.696429	-0.117857	0.189286	0.610714	0.685714	0.943038	0.380225	0.998467	0.970644	0.636644	0.961003	1	0.99774	0.999465	1	0.65108	0.9981	1
A_51_P114693	231440	-0.266787	-0.236561	-0.357143	-0.292857	-0.544317	0.0785714	-0.728571	-0.242857	-0.467857	-0.257143	-0.386405	-0.0964286	0.375	0.557143	-0.521429	0.814286	-0.696429	0.835714	0.685714	0.775	0.532143	0.746429	0.814286	0.778571	0.364286	0.589286	0.225	0.110714	-0.0964286	-0.471429	0.607143	-0.471429	-0.107143	0.542857	0.707143	0.932801	0.55536	0.998467	0.957243	0.668129	0.999626	1	0.98648	0.999465	1	0.585712	0.9981	1
A_55_P2158966	NA	0.372427	-0.293909	0.246429	0.371429	-0.34736	0.303571	-0.235714	0.267857	0.0285714	-0.0785714	-0.368516	0.257143	0.342857	0.482143	-0.128571	0.575	-0.625	0.628571	0.628571	0.625	0.703571	0.685714	0.557143	0.517857	0.0714286	0.510714	0.660714	0.196429	0.142857	-0.164286	0.560714	-0.192857	0.107143	0.582143	0.460714	0.945106	0.328354	0.998467	0.847282	0.76912	0.986853	1	0.980973	0.999465	1	0.548001	0.9981	1
A_51_P124535	17294	-0.0859448	0.713266	-0.167857	-0.0571429	0.399285	-0.114286	0.239286	0.0357143	0.0607143	-0.05	0.631486	-0.0821429	0.103571	-0.585714	0.535714	-0.689286	0.742857	-0.789286	-0.725	-0.689286	-0.742857	-0.685714	-0.739286	-0.703571	-0.3	-0.35	-0.339286	-0.435714	-0.264286	0.232143	-0.560714	0.289286	-0.410714	-0.821429	-0.767857	0.998513	0.0545946	0.999826	0.986527	0.781487	0.999626	1	0.990528	0.999465	1	0.41242	0.9981	1
A_55_P2033250	14137	-0.0572965	-0.612907	-0.075	-0.05	-0.605195	-0.0678571	-0.485714	-0.132143	-0.142857	-0.235714	-0.44365	-0.0178571	-0.142857	0.446429	-0.467857	0.767857	-0.796429	0.764286	0.807143	0.764286	0.8	0.782143	0.717857	0.707143	0.246429	0.5	0.432143	0.360714	0.214286	-0.317857	0.571429	-0.396429	0.235714	0.657143	0.707143	0.993068	0.264028	0.998467	0.95839	0.78723	0.953855	1	0.99774	0.999465	1	0.636406	0.9981	1
A_51_P124535	17294	-0.0537155	0.702513	-0.146429	-0.0214286	0.408238	-0.0785714	0.260714	0.075	0.0785714	0	0.581396	-0.05	0.146429	-0.564286	0.557143	-0.675	0.764286	-0.778571	-0.710714	-0.667857	-0.725	-0.660714	-0.717857	-0.685714	-0.310714	-0.353571	-0.314286	-0.410714	-0.228571	0.264286	-0.564286	0.332143	-0.392857	-0.8	-0.75	0.993316	0.0529509	0.999826	0.985048	0.761305	0.979062	1	0.985011	0.999465	1	0.42643	0.9981	1
A_66_P137462	18194	-0.112803	-0.560936	-0.185714	-0.0464286	-0.612357	-0.0107143	-0.417857	-0.0178571	-0.164286	-0.0607143	-0.484795	0.167857	0.192857	0.328571	-0.592857	0.7	-0.792857	0.696429	0.607143	0.65	0.685714	0.710714	0.696429	0.642857	0.371429	0.567857	0.4	0.175	0.05	-0.221429	0.753571	-0.167857	0.142857	0.585714	0.660714	0.983757	0.35696	0.998467	0.976468	0.668129	0.96926	1	0.99774	1	1	0.584948	0.9981	1
A_55_P2079425	114715	-0.236348	0.354841	-0.153571	-0.2	0.506716	-0.407143	0.403571	-0.0678571	0.0535714	0.0785714	0.393561	0.0785714	-0.139286	-0.696429	0.289286	-0.910714	0.592857	-0.928571	-0.785714	-0.864286	-0.839286	-0.839286	-0.832143	-0.789286	-0.392857	-0.735714	-0.589286	-0.378571	-0.128571	0.564286	-0.703571	0.528571	-0.0607143	-0.657143	-0.785714	0.993523	0.347825	0.998467	0.979279	0.628662	0.982434	1	0.991974	0.999465	1	0.430715	0.9981	1
A_55_P2019014	330189	-0.0948974	-0.50538	-0.114286	-0.0892857	-0.572965	-0.117857	-0.360714	-0.0892857	-0.128571	0.0571429	-0.413239	0.164286	0.210714	0.375	-0.553571	0.575	-0.710714	0.496429	0.696429	0.596429	0.510714	0.592857	0.471429	0.578571	-0.0464286	0.535714	0.303571	0.121429	0.025	-0.178571	0.532143	-0.239286	0.0571429	0.375	0.485714	0.98033	0.322958	0.998467	0.999505	0.636644	0.945031	1	0.996777	0.999465	1	0.632779	0.9981	1
A_55_P2157307	100039264	-0.118174	-0.507172	-0.167857	-0.0428571	-0.685768	0.0357143	-0.475	0.0428571	-0.160714	0	-0.404294	0.075	0.242857	0.346429	-0.564286	0.675	-0.8	0.625	0.621429	0.671429	0.6	0.710714	0.671429	0.639286	0.217857	0.610714	0.339286	0.207143	0.0321429	-0.239286	0.635714	-0.203571	0.185714	0.610714	0.682143	0.969177	0.442757	0.998467	0.997704	0.663548	0.984751	1	0.998142	0.999465	1	0.727053	0.9981	1
A_51_P110931	76416	-0.0161147	-0.383515	-0.15	0.025	-0.642796	0.135714	-0.517857	0.0357143	-0.228571	0.0928571	-0.554563	0.1	0.403571	0.503571	-0.317857	0.85	-0.6	0.760714	0.835714	0.896429	0.667857	0.903571	0.771429	0.778571	-0.0107143	0.635714	0.392857	0.232143	0.0642857	-0.121429	0.614286	-0.185714	0.228571	0.639286	0.717857	0.993068	0.390036	0.998467	0.975971	0.628662	0.984751	1	0.997639	0.999465	1	0.41242	0.9981	1
A_55_P1972997	319942	0.0716207	-0.238353	-0.0392857	0.05	-0.628471	0.15	-0.596429	0.0535714	-0.289286	-0.303571	-0.273703	-0.0642857	0.25	0.442857	-0.314286	0.725	-0.682143	0.732143	0.685714	0.725	0.682143	0.753571	0.692857	0.632143	0.242857	0.585714	0.5	0.214286	0.0535714	-0.407143	0.578571	-0.392857	-0.0428571	0.567857	0.592857	0.979387	0.549496	0.998467	0.895689	0.671222	0.984751	1	0.984258	0.999465	1	0.752363	0.998591	1
A_55_P1999800	100043792	0.309759	-0.37097	0.396429	0.289286	-0.196957	0.428571	0.0607143	0.25	0.246429	0.342857	-0.388194	0.346429	0.117857	0.764286	-0.35	0.646429	-0.596429	0.617857	0.692857	0.632143	0.65	0.596429	0.575	0.710714	0.139286	0.746429	0.421429	0.317857	0.203571	-0.421429	0.489286	-0.375	0.232143	0.589286	0.671429	0.998513	0.225907	0.998467	0.947835	0.78723	0.964087	1	0.995543	0.999465	1	0.465189	0.9981	0.86082
A_51_P124535	17294	0.055506	0.700721	-0.0464286	0.0928571	0.453001	0.025	0.289286	0.142857	0.210714	-0.05	0.633275	-0.110714	0.0571429	-0.496429	0.667857	-0.653571	0.782143	-0.764286	-0.675	-0.632143	-0.642857	-0.628571	-0.696429	-0.671429	-0.275	-0.321429	-0.192857	-0.282143	-0.103571	0.178571	-0.632143	0.260714	-0.382143	-0.775	-0.714286	0.973159	0.0475362	0.998467	0.942875	0.708328	0.961003	1	0.980973	0.999465	1	0.408048	0.9981	1
A_51_P337918	212647	-0.0590871	-0.532261	-0.0642857	-0.0357143	-0.474487	0.0178571	-0.382143	0	-0.0892857	-0.0392857	-0.45975	0.225	0.210714	0.5	-0.546429	0.614286	-0.860714	0.610714	0.7	0.642857	0.614286	0.667857	0.628571	0.667857	0.139286	0.532143	0.378571	0.228571	0.153571	-0.253571	0.496429	-0.271429	0.135714	0.596429	0.628571	0.98845	0.343313	0.998467	0.981349	0.745468	0.959554	1	0.997639	0.999465	1	0.592283	0.9981	1
A_51_P456957	18631	0.0161147	-0.306454	-0.0821429	0.0214286	-0.508507	0.075	-0.510714	0.025	-0.217857	-0.164286	-0.389983	0.1	0.182143	0.442857	-0.235714	0.732143	-0.635714	0.721429	0.771429	0.775	0.664286	0.807143	0.703571	0.696429	0.0642857	0.546429	0.467857	0.267857	0.135714	-0.253571	0.467857	-0.310714	0.075	0.575	0.603571	0.993316	0.416829	0.998467	0.927619	0.708328	0.993	1	0.99538	0.999465	1	0.595867	0.9981	1
A_55_P2104532	100705	0.153984	-0.532261	0.139286	0.125	-0.51925	0.192857	-0.275	0.0821429	0.0535714	0.132143	-0.422183	0.175	0.278571	0.442857	-0.417857	0.539286	-0.739286	0.596429	0.514286	0.542857	0.525	0.553571	0.517857	0.5	0.0107143	0.5	0.428571	0.135714	-0.0107143	-0.314286	0.467857	-0.342857	0.00357143	0.507143	0.521429	0.988064	0.264799	0.998467	0.999505	0.628662	0.998295	1	0.99538	0.999465	1	0.56298	0.9981	1
A_55_P1962092	55951	-0.0590871	-0.236561	-0.185714	-0.0571429	-0.655329	-0.0142857	-0.575	-0.0607143	-0.321429	-0.210714	-0.264759	0.0357143	0.332143	0.296429	-0.346429	0.65	-0.667857	0.625	0.614286	0.65	0.535714	0.678571	0.553571	0.535714	0.0357143	0.567857	0.35	-0.0214286	-0.160714	-0.228571	0.625	-0.307143	-0.0142857	0.439286	0.460714	0.978793	0.63241	0.998467	0.992288	0.628662	0.951893	1	0.998142	0.999465	1	0.736798	0.9981	1
A_55_P2019054	100705	0.336617	-0.302869	0.375	0.225	-0.440467	0.332143	-0.185714	0.139286	0.0357143	0.0714286	-0.268337	0.0964286	-0.00357143	0.553571	-0.239286	0.664286	-0.539286	0.725	0.610714	0.610714	0.642857	0.589286	0.560714	0.585714	0.110714	0.642857	0.496429	0.242857	0.0321429	-0.582143	0.471429	-0.575	-0.0821429	0.478571	0.546429	0.920279	0.434291	0.998467	0.904951	0.684881	0.927088	1	0.99538	0.999465	1	0.744043	0.9981	1
A_52_P118706	NA	0.0931069	-0.340504	0	0.114286	-0.564013	0.135714	-0.421429	0.114286	-0.128571	-0.117857	-0.341682	0.167857	0.303571	0.389286	-0.317857	0.628571	-0.742857	0.635714	0.596429	0.639286	0.635714	0.692857	0.596429	0.553571	0.1	0.560714	0.453571	0.0964286	0.00714286	-0.221429	0.575	-0.253571	0.117857	0.592857	0.542857	0.98033	0.471896	0.998467	0.884155	0.739362	0.993	1	0.982788	0.999465	1	0.678095	0.9981	1
A_52_P663413	18452	0.0895258	0.695345	0.0928571	0.0464286	0.646377	0.0392857	0.425	0.0142857	0.185714	0.0464286	0.502684	0.0607143	-0.0892857	-0.35	0.742857	-0.617857	0.785714	-0.621429	-0.646429	-0.610714	-0.65	-0.639286	-0.675	-0.621429	-0.428571	-0.432143	-0.389286	-0.407143	-0.203571	0.242857	-0.692857	0.146429	-0.167857	-0.607143	-0.685714	0.976143	0.0976613	0.998467	0.962718	0.668129	0.971426	1	0.99538	0.999465	1	0.586034	0.9981	1
A_51_P124535	17294	0.0716207	0.713266	-0.0392857	0.107143	0.435096	0.0428571	0.285714	0.175	0.175	-0.00714286	0.602863	-0.0892857	0.128571	-0.475	0.632143	-0.625	0.785714	-0.742857	-0.632143	-0.6	-0.632143	-0.596429	-0.667857	-0.632143	-0.267857	-0.278571	-0.164286	-0.267857	-0.107143	0.182143	-0.571429	0.289286	-0.410714	-0.775	-0.7	0.96994	0.0378571	0.998467	0.938034	0.746254	0.963424	1	0.980973	0.999465	1	0.419124	0.9981	1
A_51_P124535	17294	0.0429724	0.738356	-0.0535714	0.0714286	0.447629	0.0214286	0.289286	0.153571	0.15	-0.0357143	0.627908	-0.0857143	0.0964286	-0.507143	0.628571	-0.653571	0.792857	-0.757143	-0.689286	-0.646429	-0.660714	-0.639286	-0.689286	-0.664286	-0.239286	-0.310714	-0.214286	-0.310714	-0.135714	0.171429	-0.592857	0.282143	-0.421429	-0.785714	-0.721429	0.978793	0.0489513	0.998467	0.941048	0.739362	0.964772	1	0.980973	0.999465	1	0.41242	0.9981	1
A_51_P217498	20528	0.136079	-0.310038	0.0357143	0.128571	-0.599823	0.15	-0.446429	0.0678571	-0.1	-0.114286	-0.309482	0.0964286	0.221429	0.407143	-0.182143	0.682143	-0.664286	0.671429	0.646429	0.7	0.646429	0.728571	0.582143	0.557143	-0.0464286	0.578571	0.457143	0.0964286	-0.0214286	-0.260714	0.5	-0.367857	0.110714	0.560714	0.532143	0.993068	0.409057	0.998467	0.891293	0.636644	0.999254	1	0.99538	0.999465	1	0.597031	0.9981	1
A_66_P123824	20660	-0.152194	-0.483874	-0.214286	-0.153571	-0.65712	-0.00357143	-0.567857	-0.142857	-0.314286	-0.117857	-0.55814	0.153571	0.228571	0.482143	-0.503571	0.835714	-0.817857	0.846429	0.728571	0.796429	0.710714	0.821429	0.789286	0.753571	0.2	0.557143	0.285714	0.0857143	-0.0178571	-0.253571	0.653571	-0.332143	0.185714	0.703571	0.735714	0.979864	0.468689	0.998467	0.999505	0.656783	0.976386	1	0.996777	0.999465	1	0.55634	0.9981	1
A_51_P124535	17294	-0.0196957	0.727603	-0.107143	0	0.427934	-0.0642857	0.239286	0.0535714	0.121429	-0.0964286	0.665475	-0.121429	0.0428571	-0.535714	0.625	-0.667857	0.757143	-0.767857	-0.682143	-0.653571	-0.696429	-0.657143	-0.728571	-0.689286	-0.321429	-0.335714	-0.271429	-0.371429	-0.203571	0.178571	-0.617857	0.217857	-0.414286	-0.810714	-0.757143	0.996103	0.0526803	0.999826	0.980062	0.769201	0.999254	1	0.994436	0.999465	1	0.445427	0.9981	1
A_51_P110841	232536	0.166518	-0.263443	0.128571	0.146429	-0.547898	0.289286	-0.335714	0.225	-0.225	0.0642857	-0.465117	0.253571	0.4	0.617857	-0.453571	0.785714	-0.692857	0.760714	0.739286	0.753571	0.735714	0.778571	0.742857	0.760714	0.267857	0.725	0.435714	0.182143	0.0821429	-0.328571	0.721429	-0.239286	0.132143	0.692857	0.707143	0.913662	0.670051	0.998467	0.828805	0.859563	0.88665	1	0.980973	0.999465	1	0.772937	0.9981	1
A_51_P175667	76113	-0.356313	-0.600362	-0.389286	-0.253571	-0.662491	-0.207143	-0.507143	-0.185714	-0.210714	-0.235714	-0.350627	-0.142857	0.0785714	0.25	-0.771429	0.532143	-0.767857	0.417857	0.489286	0.482143	0.55	0.503571	0.532143	0.503571	0.514286	0.389286	0.160714	0.207143	0.160714	-0.196429	0.6	-0.1	0.217857	0.464286	0.614286	0.891765	0.229645	0.998467	0.828805	0.433861	0.823856	1	0.980973	0.999465	1	0.49396	0.9981	1
A_51_P367780	77794	-0.166518	0.594986	-0.207143	-0.160714	0.465534	-0.246429	0.189286	-0.0892857	0.025	-0.228571	0.59213	-0.05	0.0357143	-0.446429	0.317857	-0.675	0.528571	-0.757143	-0.564286	-0.664286	-0.65	-0.671429	-0.7	-0.596429	-0.171429	-0.342857	-0.278571	-0.357143	-0.132143	0.132143	-0.521429	0.192857	-0.485714	-0.814286	-0.732143	0.98033	0.0976613	0.998467	0.936248	0.668129	0.961393	1	0.995897	0.999465	1	0.41242	0.9981	1
A_51_P124535	17294	0.00537155	0.727603	-0.0785714	0.0392857	0.44942	-0.0214286	0.3	0.121429	0.146429	-0.0464286	0.661897	-0.0857143	0.0714286	-0.542857	0.575	-0.682143	0.767857	-0.782143	-0.717857	-0.685714	-0.689286	-0.678571	-0.721429	-0.689286	-0.217857	-0.303571	-0.242857	-0.346429	-0.182143	0.164286	-0.557143	0.275	-0.432143	-0.817857	-0.746429	0.985299	0.0560173	0.999826	0.957243	0.761305	0.98173	1	0.981617	0.999465	1	0.419124	0.9981	1
A_55_P2001510	100039840	-0.170099	-0.51434	-0.239286	-0.103571	-0.737693	-0.0428571	-0.5	0	-0.253571	0.05	-0.508051	0.135714	0.321429	0.357143	-0.614286	0.732143	-0.767857	0.639286	0.703571	0.725	0.621429	0.760714	0.689286	0.696429	0.171429	0.617857	0.310714	0.171429	0.0392857	-0.160714	0.685714	-0.128571	0.175	0.578571	0.685714	0.955089	0.38688	0.998467	0.997704	0.628662	0.956747	1	0.99774	0.999465	1	0.600807	0.9981	1
A_55_P2006754	73822	0.100269	-0.304661	-0.00357143	0.0678571	-0.569384	0.117857	-0.55	0.0214286	-0.267857	-0.328571	-0.327371	-0.0214286	0.189286	0.446429	-0.317857	0.710714	-0.7	0.757143	0.696429	0.710714	0.721429	0.746429	0.689286	0.621429	0.260714	0.517857	0.528571	0.225	0.0857143	-0.364286	0.6	-0.378571	-0.0107143	0.589286	0.575	0.957641	0.536839	0.998467	0.874746	0.752566	0.976712	1	0.984067	0.999465	1	0.730042	0.998372	1
A_55_P2148288	71913	-0.114593	-0.327959	-0.210714	-0.153571	-0.671444	-0.0357143	-0.646429	-0.185714	-0.475	-0.3	-0.420394	-0.0142857	0.260714	0.364286	-0.446429	0.742857	-0.725	0.803571	0.625	0.7	0.625	0.725	0.692857	0.603571	0.221429	0.442857	0.260714	-0.0214286	-0.160714	-0.232143	0.710714	-0.335714	0.0892857	0.621429	0.578571	0.967652	0.441309	0.998467	0.999505	0.649821	0.963424	1	0.99538	0.999465	1	0.583881	0.9981	1
A_51_P337944	140780	0.13966	0.59857	0.0571429	0.175	0.648167	0.146429	0.35	0.210714	0.253571	-0.0571429	0.452595	-0.0821429	0.0607143	-0.35	0.685714	-0.671429	0.764286	-0.692857	-0.653571	-0.610714	-0.567857	-0.596429	-0.571429	-0.610714	-0.121429	-0.507143	-0.135714	-0.0785714	0.139286	0.25	-0.717857	0.360714	-0.242857	-0.567857	-0.607143	0.990271	0.126758	0.998467	0.985879	0.628662	0.99591	1	0.99538	0.999465	1	0.636485	0.9981	1
A_55_P2090025	17294	-0.177261	0.655918	-0.260714	-0.139286	0.329455	-0.214286	0.153571	-0.0678571	0.025	-0.107143	0.651164	-0.146429	0.0857143	-0.632143	0.485714	-0.7	0.667857	-0.803571	-0.717857	-0.685714	-0.778571	-0.689286	-0.764286	-0.728571	-0.371429	-0.375	-0.396429	-0.489286	-0.339286	0.264286	-0.553571	0.253571	-0.378571	-0.825	-0.782143	0.98033	0.0623911	0.998467	0.994537	0.812575	0.96926	1	0.997639	0.999465	1	0.41242	0.9981	0.949039
A_66_P101407	224530	-0.291854	-0.56452	-0.282143	-0.325	-0.639214	-0.0642857	-0.542857	-0.25	-0.421429	0.0142857	-0.606441	0.0642857	0.303571	0.467857	-0.832143	0.739286	-0.8	0.785714	0.625	0.660714	0.528571	0.646429	0.753571	0.732143	0.378571	0.489286	0.135714	0.0928571	-0.0964286	-0.335714	0.728571	-0.303571	0.00357143	0.575	0.717857	0.893013	0.30077	0.998467	0.841887	0.628662	0.902291	1	0.980973	0.999465	1	0.38557	0.9981	1
A_52_P546660	75641	-0.152194	-0.458784	-0.232143	-0.0892857	-0.76097	-0.0535714	-0.571429	-0.0464286	-0.2	-0.2	-0.296959	-0.0571429	0.125	0.267857	-0.485714	0.671429	-0.764286	0.596429	0.596429	0.65	0.625	0.689286	0.614286	0.567857	0.225	0.567857	0.339286	0.164286	0.025	-0.282143	0.585714	-0.278571	0.132143	0.532143	0.617857	0.98033	0.44881	0.998467	0.975971	0.628662	0.968142	1	0.99538	1	1	0.815903	0.9981	1
A_51_P456957	18631	0	-0.263443	-0.103571	0.00714286	-0.487021	0.0321429	-0.507143	0	-0.225	-0.225	-0.311271	0.0571429	0.0928571	0.35	-0.185714	0.689286	-0.575	0.689286	0.714286	0.721429	0.628571	0.760714	0.657143	0.635714	0.0821429	0.514286	0.464286	0.257143	0.107143	-0.264286	0.45	-0.321429	0.0285714	0.503571	0.539286	0.998639	0.518566	0.998467	0.919065	0.749669	0.999626	1	0.99538	0.999465	1	0.65108	0.9981	1
A_51_P112223	14860	0.198747	-0.471329	0.117857	0.225	-0.340198	0.210714	-0.210714	0.167857	0.128571	0.00714286	-0.466906	0.353571	0.389286	0.517857	-0.296429	0.5	-0.764286	0.517857	0.55	0.542857	0.628571	0.592857	0.503571	0.5	0.05	0.442857	0.507143	0.125	0.185714	-0.121429	0.425	-0.153571	0.164286	0.575	0.496429	0.958092	0.256188	0.998467	0.872674	0.810121	0.99932	1	0.982788	0.999465	1	0.507755	0.9981	1
A_51_P456957	18631	0.051925	-0.301077	-0.0428571	0.0535714	-0.503135	0.0964286	-0.510714	0.0464286	-0.217857	-0.203571	-0.373883	0.0464286	0.114286	0.453571	-0.214286	0.75	-0.610714	0.742857	0.796429	0.792857	0.707143	0.825	0.728571	0.710714	0.121429	0.542857	0.507143	0.342857	0.192857	-0.285714	0.471429	-0.325	0.0857143	0.596429	0.625	0.973159	0.466724	0.998467	0.867578	0.789416	0.96642	1	0.980973	0.999465	1	0.657569	0.9981	1
A_51_P327874	19228	-0.177261	-0.335128	-0.210714	-0.139286	-0.467325	-0.107143	-0.428571	-0.114286	-0.207143	0.0214286	-0.31306	0.153571	0.146429	0.285714	-0.346429	0.589286	-0.628571	0.557143	0.675	0.646429	0.403571	0.653571	0.528571	0.596429	-0.164286	0.535714	0.217857	0.0964286	-0.107143	-0.121429	0.460714	-0.275	0.142857	0.432143	0.482143	0.967652	0.530161	0.998467	0.990353	0.794874	0.953855	1	0.99538	0.999465	1	0.738038	0.999078	1
A_55_P2106424	NA	-0.214862	-0.544806	-0.278571	-0.146429	-0.72874	-0.0964286	-0.514286	-0.0571429	-0.267857	0.00357143	-0.520573	0.142857	0.257143	0.342857	-0.625	0.742857	-0.792857	0.660714	0.710714	0.728571	0.639286	0.767857	0.7	0.703571	0.189286	0.592857	0.289286	0.160714	0.0392857	-0.15	0.689286	-0.142857	0.203571	0.592857	0.692857	0.953054	0.358388	0.998467	0.997704	0.628662	0.9355	1	0.998142	0.999465	1	0.570684	1	1
A_51_P110841	232536	0.111012	-0.344088	0.00357143	0.117857	-0.578337	0.317857	-0.407143	0.1	-0.164286	0.0892857	-0.538462	0.207143	0.603571	0.610714	-0.389286	0.757143	-0.732143	0.75	0.614286	0.742857	0.65	0.753571	0.7	0.653571	0.121429	0.610714	0.325	-0.0214286	-0.0892857	-0.164286	0.703571	-0.210714	0.264286	0.739286	0.685714	0.962523	0.518566	0.998467	0.897464	0.736249	0.903842	1	0.991974	0.999465	1	0.48256	0.9981	1
A_51_P118132	20482	0.0931069	0.652334	0.139286	0.0607143	0.62489	0.1	0.328571	0.139286	0.05	-0.0607143	0.504473	-0.253571	-0.171429	-0.303571	0.546429	-0.628571	0.810714	-0.621429	-0.571429	-0.589286	-0.6	-0.621429	-0.521429	-0.528571	-0.0357143	-0.510714	-0.296429	0.0285714	0.110714	0.114286	-0.682143	0.232143	-0.203571	-0.503571	-0.535714	0.965314	0.16253	0.998467	0.997704	0.654094	0.952992	1	0.9944	0.999465	1	0.60134	0.9981	1
A_55_P1990196	666659	-0.0680396	-0.247313	-0.192857	-0.0607143	-0.632052	-0.025	-0.564286	-0.0714286	-0.310714	-0.225	-0.280859	0.0678571	0.314286	0.310714	-0.339286	0.657143	-0.685714	0.632143	0.625	0.657143	0.557143	0.689286	0.560714	0.546429	0.0392857	0.560714	0.342857	-0.0285714	-0.142857	-0.207143	0.621429	-0.3	0.0285714	0.464286	0.471429	0.972328	0.648395	0.998467	0.989932	0.628662	0.94671	1	0.99774	0.999465	1	0.699038	0.9981	1
A_51_P124535	17294	-0.0376009	0.702513	-0.142857	0	0.376009	-0.05	0.239286	0.110714	0.0642857	0.0178571	0.561718	-0.0642857	0.196429	-0.539286	0.539286	-0.642857	0.760714	-0.760714	-0.671429	-0.628571	-0.7	-0.621429	-0.682143	-0.65	-0.292857	-0.317857	-0.278571	-0.371429	-0.203571	0.257143	-0.532143	0.35	-0.4	-0.782143	-0.717857	0.998639	0.0423524	0.998587	0.989023	0.81794	0.998295	1	0.99075	0.999465	1	0.482735	0.9981	1
A_55_P1960326	627342	0.00358103	-0.491043	-0.0642857	-0.025	-0.576546	-0.0107143	-0.442857	-0.0892857	-0.192857	-0.0714286	-0.538462	0.232143	0.167857	0.453571	-0.375	0.764286	-0.742857	0.785714	0.760714	0.757143	0.714286	0.785714	0.678571	0.685714	0.025	0.525	0.414286	0.114286	0.0285714	-0.210714	0.589286	-0.332143	0.114286	0.592857	0.603571	0.993316	0.462796	0.998467	0.98659	0.655406	0.963424	1	0.996777	0.999465	1	0.553278	0.9981	1
A_52_P429774	226744	-0.0214862	-0.412189	-0.0642857	0.0214286	-0.436886	0.0714286	-0.375	0.00714286	-0.0571429	-0.171429	-0.27907	0.075	0.367857	0.475	-0.542857	0.446429	-0.842857	0.417857	0.521429	0.478571	0.507143	0.489286	0.446429	0.464286	0.2	0.464286	0.314286	0.075	0.0607143	-0.203571	0.525	-0.217857	0.164286	0.517857	0.489286	0.967033	0.322958	0.998467	0.98659	0.789416	0.975634	1	0.998142	0.999465	1	0.704396	0.9981	1
A_55_P2081133	14433	-0.191585	-0.507172	-0.267857	-0.117857	-0.725159	-0.0821429	-0.482143	-0.0214286	-0.257143	0.0392857	-0.511629	0.175	0.314286	0.325	-0.6	0.717857	-0.757143	0.617857	0.682143	0.703571	0.617857	0.746429	0.660714	0.671429	0.157143	0.596429	0.282143	0.117857	0.0214286	-0.107143	0.692857	-0.0928571	0.207143	0.564286	0.657143	0.932267	0.323234	0.998467	0.981349	0.628662	0.937448	1	0.996777	0.999465	1	0.570684	0.9981	1
A_51_P112223	14860	0.159356	-0.338712	0.0607143	0.175	-0.499554	0.292857	-0.339286	0.153571	-0.0821429	0.0428571	-0.481217	0.307143	0.439286	0.525	-0.275	0.717857	-0.732143	0.75	0.592857	0.707143	0.678571	0.753571	0.682143	0.625	0.0964286	0.603571	0.417857	0.0214286	-0.0428571	-0.178571	0.635714	-0.232143	0.235714	0.721429	0.635714	0.960746	0.352017	0.998467	0.856332	0.708328	0.937792	1	0.980973	0.999465	1	0.534003	0.9981	1
A_55_P2005719	667729	-0.0161147	-0.426526	-0.0785714	0.0428571	-0.651748	0.107143	-0.457143	0.103571	-0.117857	-0.0678571	-0.339893	0.0785714	0.267857	0.421429	-0.492857	0.675	-0.8	0.610714	0.653571	0.678571	0.65	0.714286	0.646429	0.635714	0.214286	0.657143	0.417857	0.210714	0.0785714	-0.296429	0.614286	-0.253571	0.15	0.6	0.657143	0.998639	0.523922	0.998467	0.965014	0.628662	0.99681	1	0.99538	0.999465	1	0.767444	0.9981	1
A_51_P217498	20528	0.0913164	-0.318998	-0.0285714	0.0964286	-0.58908	0.0857143	-0.45	0.0428571	-0.139286	-0.135714	-0.36136	0.160714	0.257143	0.360714	-0.178571	0.660714	-0.664286	0.65	0.621429	0.678571	0.642857	0.725	0.567857	0.532143	-0.0571429	0.510714	0.421429	0.0357143	-0.0214286	-0.15	0.503571	-0.275	0.157143	0.567857	0.503571	0.991454	0.41205	0.998467	0.901502	0.652264	0.97451	1	0.99538	0.999465	1	0.577627	0.9981	1
A_51_P127297	15483	0.109222	-0.356633	0.05	0.15	-0.324084	0.157143	-0.196429	0.225	-0.00357143	0.210714	-0.445439	0.335714	0.442857	0.507143	-0.421429	0.539286	-0.596429	0.464286	0.725	0.614286	0.521429	0.635714	0.539286	0.653571	0.0321429	0.610714	0.507143	0.310714	0.232143	-0.157143	0.489286	-0.0678571	0	0.4	0.507143	0.969177	0.379051	0.998467	0.867578	0.830123	0.983659	1	0.980973	0.999465	1	0.534003	0.9981	1
A_55_P2093014	238091	-0.214862	-0.578857	-0.275	-0.128571	-0.691139	-0.0892857	-0.5	-0.0535714	-0.203571	0.0178571	-0.518784	0.132143	0.214286	0.357143	-0.589286	0.735714	-0.796429	0.646429	0.735714	0.746429	0.639286	0.782143	0.703571	0.714286	0.15	0.585714	0.303571	0.221429	0.0892857	-0.132143	0.635714	-0.146429	0.257143	0.610714	0.710714	0.946513	0.322508	0.998467	0.999505	0.628662	0.937448	1	0.998164	0.999465	1	0.570684	0.9981	1
A_51_P456957	18631	0.0268578	-0.331543	-0.0642857	0.0321429	-0.488811	0.0821429	-0.482143	0.0107143	-0.178571	-0.15	-0.404294	0.114286	0.117857	0.464286	-0.214286	0.764286	-0.628571	0.753571	0.796429	0.8	0.7	0.828571	0.721429	0.721429	0.0678571	0.564286	0.478571	0.289286	0.153571	-0.267857	0.471429	-0.339286	0.107143	0.589286	0.628571	0.989161	0.462796	0.998467	0.894063	0.76912	0.989978	1	0.991974	0.999465	1	0.586034	0.9981	1
A_55_P2412319	402767	-0.297226	-0.655918	-0.253571	-0.282143	-0.513878	-0.303571	-0.289286	-0.353571	-0.0714286	0.0607143	-0.511629	0.217857	-0.128571	0.346429	-0.539286	0.625	-0.682143	0.528571	0.660714	0.585714	0.542857	0.564286	0.457143	0.585714	-0.0535714	0.414286	0.0535714	0.0321429	0.0285714	-0.0892857	0.439286	-0.278571	0.321429	0.417857	0.546429	0.891765	0.109323	0.998467	0.854989	0.628662	0.823856	1	0.980973	0.999465	1	0.38557	0.9981	1
A_55_P2097548	100039762	-0.205909	-0.534054	-0.271429	-0.142857	-0.752017	-0.0857143	-0.525	-0.0464286	-0.278571	0.0178571	-0.504473	0.110714	0.275	0.328571	-0.632143	0.735714	-0.775	0.653571	0.7	0.721429	0.617857	0.757143	0.692857	0.692857	0.185714	0.6	0.296429	0.167857	0.0214286	-0.171429	0.692857	-0.15	0.160714	0.567857	0.682143	0.955089	0.365922	0.998467	0.997704	0.628662	0.938613	1	0.998164	0.999465	1	0.581498	0.9981	1
A_55_P2106956	433273	-0.205909	-0.534054	-0.271429	-0.142857	-0.752017	-0.0857143	-0.525	-0.0464286	-0.278571	0.0178571	-0.504473	0.110714	0.275	0.328571	-0.632143	0.735714	-0.775	0.653571	0.7	0.721429	0.617857	0.757143	0.692857	0.692857	0.185714	0.6	0.296429	0.167857	0.0214286	-0.171429	0.692857	-0.15	0.160714	0.567857	0.682143	0.950365	0.350094	0.998467	0.997858	0.628662	0.937792	1	0.998142	0.999465	1	0.581498	0.998591	1
A_51_P127297	15483	0.13966	-0.381723	0.075	0.189286	-0.34557	0.196429	-0.189286	0.271429	-0.0214286	0.260714	-0.50984	0.353571	0.5	0.525	-0.435714	0.564286	-0.607143	0.496429	0.739286	0.646429	0.55	0.675	0.582143	0.675	0.0428571	0.603571	0.510714	0.325	0.239286	-0.0964286	0.542857	-0.00357143	0.0821429	0.482143	0.55	0.98033	0.311693	0.998467	0.866961	0.840196	0.979062	1	0.980973	0.999465	1	0.466285	0.9981	1
A_51_P100828	11757	-0.0358103	-0.528677	-0.0821429	-0.0107143	-0.598033	0.025	-0.442857	-0.0428571	-0.075	-0.025	-0.461539	0.160714	0.192857	0.496429	-0.421429	0.717857	-0.817857	0.667857	0.760714	0.75	0.667857	0.760714	0.639286	0.678571	-0.0178571	0.585714	0.371429	0.171429	0.0785714	-0.214286	0.514286	-0.328571	0.232143	0.621429	0.653571	0.998639	0.289919	0.998467	0.939577	0.668129	0.972211	1	0.996571	0.999465	1	0.563589	0.9981	1
A_55_P2150908	11949	0.157565	-0.28674	0.0535714	0.135714	-0.558641	0.3	-0.407143	0.153571	-0.189286	0.0178571	-0.538462	0.25	0.396429	0.603571	-0.271429	0.85	-0.635714	0.839286	0.725	0.817857	0.775	0.85	0.789286	0.757143	0.185714	0.653571	0.464286	0.15	0.0892857	-0.289286	0.617857	-0.271429	0.128571	0.703571	0.717857	0.958092	0.704932	0.998467	0.880086	0.663707	0.926412	1	0.980973	0.999465	1	0.514633	0.9981	1
A_51_P114693	231440	-0.286483	-0.234769	-0.367857	-0.314286	-0.515669	0.0428571	-0.714286	-0.264286	-0.467857	-0.3	-0.341682	-0.107143	0.335714	0.496429	-0.539286	0.75	-0.696429	0.796429	0.614286	0.7	0.489286	0.678571	0.767857	0.717857	0.403571	0.542857	0.210714	0.0857143	-0.121429	-0.482143	0.596429	-0.471429	-0.153571	0.496429	0.653571	0.923382	0.673711	0.998467	0.933517	0.668129	0.978496	1	0.980973	0.999465	1	0.620428	0.9981	1
A_51_P328669	433702	0.537155	-0.181005	0.417857	0.564286	-0.433305	0.571429	-0.135714	0.585714	0.0821429	0.146429	-0.348838	0.164286	0.332143	0.553571	-0.0928571	0.714286	-0.403571	0.660714	0.692857	0.732143	0.817857	0.789286	0.696429	0.657143	0.296429	0.735714	0.785714	0.496429	0.35	-0.321429	0.621429	-0.107143	0.107143	0.621429	0.642857	0.891765	0.652762	0.998467	0.828805	0.747729	0.859773	1	0.980973	0.999465	1	0.620428	0.9981	1
A_51_P278550	106529	-0.236348	-0.729395	-0.282143	-0.153571	-0.633843	-0.185714	-0.471429	-0.142857	-0.135714	-0.0392857	-0.55814	0.075	0.0285714	0.310714	-0.607143	0.689286	-0.785714	0.632143	0.739286	0.707143	0.660714	0.742857	0.682143	0.682143	0.196429	0.457143	0.35	0.339286	0.203571	-0.125	0.575	-0.153571	0.239286	0.564286	0.685714	0.93509	0.242781	0.998467	0.96135	0.652264	0.895526	1	0.985648	0.999465	1	0.534018	0.9981	1
A_51_P452779	110095	0.0626681	-0.19355	-0.0428571	0.0535714	-0.564013	0.146429	-0.492857	-0.00714286	-0.185714	-0.15	-0.214669	0.0535714	0.307143	0.457143	-0.267857	0.710714	-0.675	0.685714	0.685714	0.717857	0.585714	0.717857	0.582143	0.603571	0.00357143	0.703571	0.410714	0.0214286	-0.157143	-0.342857	0.628571	-0.446429	0.025	0.485714	0.517857	0.977868	0.765976	0.998467	0.901502	0.735257	0.965262	1	0.99538	0.999465	1	0.848169	0.9981	1
A_55_P2153555	72739	-0.109222	-0.607531	-0.075	-0.0642857	-0.487021	-0.0321429	-0.321429	-0.0571429	0.0964286	0.025	-0.348838	-0.0178571	-0.135714	0.417857	-0.45	0.578571	-0.646429	0.475	0.678571	0.607143	0.564286	0.589286	0.539286	0.617857	0.110714	0.496429	0.339286	0.453571	0.321429	-0.346429	0.260714	-0.339286	0.142857	0.428571	0.632143	0.949993	0.0947755	0.998467	1	0.74318	0.956747	1	0.99774	0.999465	1	0.593905	0.9981	1
A_51_P217498	20528	0.0841543	-0.301077	-0.0428571	0.0892857	-0.608776	0.0821429	-0.475	0.0607143	-0.175	-0.153571	-0.350627	0.132143	0.285714	0.342857	-0.203571	0.65	-0.653571	0.635714	0.614286	0.667857	0.632143	0.717857	0.571429	0.528571	-0.0178571	0.507143	0.435714	0.0571429	-0.00714286	-0.164286	0.510714	-0.253571	0.107143	0.546429	0.496429	0.997468	0.440432	0.998467	0.931979	0.656783	0.98173	1	0.995543	0.999465	1	0.602215	0.9981	1
A_55_P1955072	17025	-0.109222	-0.586025	-0.221429	-0.0607143	-0.716207	0.0714286	-0.525	-0.05	-0.221429	-0.0428571	-0.626119	0.0714286	0.271429	0.4	-0.503571	0.814286	-0.728571	0.803571	0.614286	0.757143	0.742857	0.803571	0.803571	0.685714	0.357143	0.489286	0.346429	0.178571	0.0785714	-0.182143	0.692857	-0.160714	0.235714	0.710714	0.771429	0.983048	0.360597	0.998467	0.992791	0.628662	0.992411	1	0.998063	0.999465	1	0.498053	0.998591	1
A_51_P456957	18631	0.0196957	-0.362009	-0.0607143	0.025	-0.45121	0.0678571	-0.460714	0	-0.153571	-0.132143	-0.422183	0.132143	0.103571	0.478571	-0.228571	0.746429	-0.635714	0.739286	0.810714	0.792857	0.689286	0.817857	0.714286	0.728571	0.0535714	0.546429	0.482143	0.317857	0.185714	-0.260714	0.442857	-0.335714	0.103571	0.578571	0.625	0.98006	0.419248	0.998467	0.879476	0.81265	0.971426	1	0.982788	0.999465	1	0.626979	0.9981	1
A_51_P127297	15483	0.127127	-0.354841	0.0892857	0.146429	-0.324084	0.185714	-0.196429	0.207143	0.0178571	0.242857	-0.431128	0.303571	0.407143	0.535714	-0.389286	0.546429	-0.582143	0.482143	0.728571	0.625	0.496429	0.628571	0.535714	0.657143	-0.0321429	0.614286	0.485714	0.317857	0.207143	-0.207143	0.432143	-0.146429	-0.0142857	0.4	0.514286	0.962523	0.371925	0.998467	0.867578	0.822976	0.975685	1	0.980973	0.999465	1	0.563589	0.9981	1
A_55_P1966843	654472	-0.214862	-0.544806	-0.278571	-0.146429	-0.72874	-0.0964286	-0.514286	-0.0571429	-0.267857	0.00357143	-0.520573	0.142857	0.257143	0.342857	-0.625	0.742857	-0.792857	0.660714	0.710714	0.728571	0.639286	0.767857	0.7	0.703571	0.189286	0.592857	0.289286	0.160714	0.0392857	-0.15	0.689286	-0.142857	0.203571	0.592857	0.692857	0.958092	0.38803	0.998467	0.999505	0.628662	0.943202	1	0.998142	0.999465	1	0.600807	0.9981	1
A_51_P414706	13202	0.291854	-0.238353	0.171429	0.25	-0.538946	0.282143	-0.303571	0.182143	-0.114286	0.132143	-0.389983	0.192857	0.525	0.421429	-0.196429	0.6	-0.532143	0.621429	0.560714	0.621429	0.528571	0.639286	0.5	0.478571	-0.128571	0.55	0.457143	-0.0142857	-0.15	-0.146429	0.610714	-0.217857	0.0285714	0.485714	0.421429	0.920279	0.416829	1	0.828805	0.708328	0.913893	1	0.980973	0.999465	1	0.656131	0.9981	1
A_55_P2186027	14433	-0.130708	-0.510756	-0.2	-0.0571429	-0.707254	-0.00357143	-0.457143	0.0428571	-0.207143	0.075	-0.497317	0.164286	0.35	0.367857	-0.607143	0.707143	-0.775	0.617857	0.682143	0.703571	0.617857	0.742857	0.671429	0.678571	0.175	0.628571	0.332143	0.167857	0.0428571	-0.153571	0.692857	-0.110714	0.185714	0.582143	0.675	0.977868	0.41205	0.998467	0.985879	0.628662	0.964772	1	0.99538	0.999465	1	0.620428	0.9981	1
A_55_P2046411	674674	-0.109222	-0.492835	-0.175	-0.117857	-0.6231	-0.0214286	-0.496429	-0.157143	-0.282143	-0.139286	-0.524151	0.132143	0.107143	0.346429	-0.428571	0.767857	-0.725	0.832143	0.592857	0.696429	0.685714	0.739286	0.725	0.632143	0.242857	0.453571	0.285714	0.0464286	-0.0714286	-0.221429	0.664286	-0.307143	0.175	0.653571	0.65	0.961563	0.396378	0.998467	0.999505	0.628662	0.954661	1	0.99538	0.999465	1	0.469166	0.9981	1
A_55_P2168267	666559	-0.0626681	-0.600362	-0.117857	-0.0642857	-0.55327	-0.0785714	-0.357143	-0.125	-0.178571	-0.0392857	-0.613597	0.275	0.0535714	0.285714	-0.407143	0.692857	-0.696429	0.767857	0.567857	0.632143	0.689286	0.696429	0.657143	0.578571	0.167857	0.360714	0.321429	0.0642857	0.00714286	-0.0928571	0.617857	-0.189286	0.214286	0.617857	0.585714	0.970763	0.247316	0.998467	0.985048	0.685526	0.945031	1	0.996777	0.999465	1	0.42643	0.9981	1
A_55_P2048221	100041006	-0.13787	-0.519717	-0.203571	-0.075	-0.721578	-0.0142857	-0.467857	0.0321429	-0.225	0.0535714	-0.506262	0.157143	0.357143	0.371429	-0.639286	0.7	-0.785714	0.614286	0.667857	0.685714	0.621429	0.725	0.667857	0.671429	0.210714	0.610714	0.328571	0.160714	0.0535714	-0.175	0.689286	-0.114286	0.15	0.571429	0.671429	0.973159	0.405589	0.998467	0.997145	0.628662	0.960538	1	0.996571	0.999465	1	0.600807	0.9981	1
A_51_P294515	56209	0.0931069	-0.188173	0.0107143	0.05	-0.651748	0.189286	-0.482143	0.0642857	-0.253571	-0.103571	-0.223614	0.0428571	0.4	0.389286	-0.378571	0.639286	-0.671429	0.657143	0.521429	0.596429	0.525	0.610714	0.553571	0.517857	0.125	0.65	0.378571	-0.0392857	-0.217857	-0.407143	0.653571	-0.403571	-0.114286	0.460714	0.485714	0.963737	0.764787	0.998467	0.964797	0.628662	0.960538	1	0.995543	0.999465	1	0.883371	0.9981	1
A_51_P272123	67273	0.0429724	-0.258066	-0.0428571	0.0785714	-0.562222	0.0714286	-0.421429	0.0785714	-0.114286	-0.178571	-0.189625	0.107143	0.228571	0.325	-0.289286	0.571429	-0.707143	0.528571	0.564286	0.582143	0.571429	0.625	0.492857	0.489286	0.0535714	0.592857	0.396429	0.0464286	-0.0392857	-0.239286	0.535714	-0.289286	0.110714	0.489286	0.467857	0.993068	0.62728	0.998467	0.931979	0.668129	0.975685	1	0.99538	0.999465	1	0.835668	0.998591	1
A_51_P127297	15483	0.0948974	-0.356633	0.0535714	0.146429	-0.304388	0.175	-0.153571	0.253571	0	0.3	-0.454384	0.367857	0.464286	0.492857	-0.460714	0.525	-0.582143	0.453571	0.7	0.596429	0.478571	0.617857	0.542857	0.660714	0.0428571	0.632143	0.475	0.314286	0.203571	-0.146429	0.514286	-0.0321429	0.0107143	0.4	0.517857	0.985299	0.337203	0.998467	0.883867	0.850799	0.989978	1	0.980973	0.999465	1	0.480015	0.9981	1
A_55_P2026761	634846	-0.0931069	-0.534054	-0.146429	-0.0928571	-0.648167	0.0107143	-0.457143	-0.0964286	-0.242857	-0.0321429	-0.556352	0.192857	0.175	0.378571	-0.510714	0.778571	-0.767857	0.825	0.617857	0.707143	0.689286	0.75	0.739286	0.671429	0.246429	0.532143	0.317857	0.0714286	-0.0607143	-0.246429	0.707143	-0.285714	0.146429	0.65	0.682143	0.978793	0.386531	0.998467	0.980375	0.649821	0.975685	1	0.998142	0.999465	1	0.511568	0.9981	1
A_52_P583973	16976	0.0107431	-0.351257	0	-0.00714286	-0.397495	0.0321429	-0.346429	0.0428571	-0.139286	0.0142857	-0.372094	0.210714	0.217857	0.467857	-0.414286	0.575	-0.660714	0.560714	0.735714	0.628571	0.514286	0.635714	0.560714	0.653571	0	0.55	0.414286	0.264286	0.135714	-0.285714	0.414286	-0.292857	-0.05	0.425	0.507143	0.985625	0.569661	0.998467	0.941048	0.798147	0.999626	1	0.991974	0.999465	1	0.721325	0.9981	1
A_55_P2105100	16206	0.225605	0.0412189	0.114286	0.171429	-0.48523	0.332143	-0.557143	0.0892857	-0.332143	-0.446429	-0.0948123	-0.271429	0.296429	0.614286	-0.175	0.692857	-0.528571	0.671429	0.678571	0.703571	0.675	0.678571	0.614286	0.571429	0.317857	0.567857	0.421429	0.178571	0.0464286	-0.421429	0.6	-0.435714	0.107143	0.610714	0.55	0.955089	0.782571	0.998467	0.889169	0.649821	0.955249	1	0.99538	0.999465	1	0.754278	0.9981	1
A_55_P2138796	319942	0.0823638	-0.42115	0.00357143	0.0964286	-0.540736	0.167857	-0.489286	0.0678571	-0.0928571	-0.192857	-0.343471	0.0142857	0.271429	0.539286	-0.414286	0.667857	-0.810714	0.664286	0.717857	0.707143	0.685714	0.725	0.664286	0.646429	0.207143	0.585714	0.528571	0.285714	0.153571	-0.360714	0.546429	-0.360714	0.0642857	0.607143	0.632143	0.957104	0.432736	0.998467	0.870027	0.796711	0.968142	1	0.984067	0.999465	1	0.767444	0.9981	1
A_51_P110841	232536	0.196957	-0.222224	0.153571	0.196429	-0.567594	0.289286	-0.257143	0.210714	-0.0642857	-0.0642857	-0.166369	0.0821429	0.275	0.439286	-0.467857	0.610714	-0.657143	0.575	0.467857	0.510714	0.646429	0.535714	0.517857	0.503571	0.428571	0.742857	0.446429	0.0642857	-0.05	-0.475	0.767857	-0.321429	-0.00714286	0.467857	0.535714	0.949574	0.738288	0.999826	0.866961	0.668129	0.945031	1	0.980973	0.999465	1	0.877384	0.9981	1
A_51_P118132	20482	0.055506	0.677424	0.025	0.0392857	0.316921	0.125	0.15	0.189286	-0.207143	-0.0214286	0.398927	-0.335714	0.00714286	-0.357143	0.414286	-0.396429	0.825	-0.425	-0.482143	-0.410714	-0.475	-0.421429	-0.317857	-0.392857	0.139286	-0.342857	-0.25	0.0178571	-0.00714286	0.107143	-0.332143	0.321429	-0.228571	-0.414286	-0.389286	0.952038	0.0976613	0.998467	0.968188	0.706913	0.846185	1	0.980973	0.999465	1	0.494181	0.9981	1
A_51_P110841	232536	0.123546	-0.369178	-0.025	0.146429	-0.608776	0.121429	-0.382143	0.142857	-0.167857	-0.00714286	-0.534885	0.242857	0.492857	0.389286	-0.285714	0.628571	-0.625	0.578571	0.585714	0.642857	0.660714	0.703571	0.564286	0.517857	0.0321429	0.432143	0.407143	0.0285714	0.0785714	0.0214286	0.575	-0.0107143	0.225	0.6	0.517857	0.980912	0.418285	0.998467	0.892594	0.628662	0.967225	1	0.992562	0.999465	1	0.416171	0.9981	1
A_55_P2025765	11501	0.259625	0.59857	0.217857	0.285714	0.705464	0.217857	0.360714	0.196429	0.260714	-0.0928571	0.42755	-0.0464286	-0.0428571	-0.132143	0.782143	-0.517857	0.621429	-0.514286	-0.396429	-0.396429	-0.403571	-0.407143	-0.467857	-0.464286	-0.3	-0.410714	-0.139286	-0.0678571	0.103571	0.328571	-0.603571	0.228571	0.15	-0.260714	-0.478571	0.932267	0.153185	0.998467	0.962718	0.628662	0.887646	1	0.99538	0.999465	1	0.527984	0.9981	1
A_55_P2048607	15439	0.299016	0.777783	0.278571	0.271429	0.707254	0.25	0.432143	0.339286	0.15	0.0392857	0.583185	-0.0928571	0.0714286	-0.332143	0.65	-0.696429	0.835714	-0.653571	-0.603571	-0.628571	-0.646429	-0.632143	-0.585714	-0.585714	-0.139286	-0.378571	-0.075	-0.0321429	0.00714286	0.110714	-0.582143	0.271429	-0.410714	-0.621429	-0.675	0.891765	0.0442005	0.998467	0.853204	0.628662	0.829827	1	0.980973	0.999465	1	0.38557	0.9981	1
A_51_P456957	18631	0.0250672	-0.329751	-0.0464286	0.0285714	-0.386752	0.025	-0.442857	-0.0214286	-0.142857	-0.207143	-0.338104	0.0821429	0.00357143	0.403571	-0.164286	0.660714	-0.592857	0.678571	0.757143	0.721429	0.635714	0.75	0.642857	0.646429	0.0285714	0.464286	0.471429	0.325	0.182143	-0.239286	0.378571	-0.342857	0.1	0.532143	0.542857	0.996103	0.482681	0.998467	0.917857	0.81265	0.993547	1	0.99538	0.999465	1	0.647904	0.9981	1
A_55_P2175272	622075	-0.127127	-0.512548	-0.182143	-0.0607143	-0.700092	-0.00714286	-0.442857	0.0392857	-0.192857	0.025	-0.449017	0.139286	0.307143	0.364286	-0.657143	0.682143	-0.796429	0.6	0.65	0.657143	0.625	0.696429	0.65	0.657143	0.267857	0.639286	0.35	0.175	0.0535714	-0.228571	0.710714	-0.146429	0.125	0.546429	0.660714	0.976143	0.409718	0.998467	0.994537	0.628662	0.961003	1	0.995897	0.999465	1	0.65108	0.9981	1
A_55_P2091245	100039556	-0.211281	-0.560936	-0.271429	-0.139286	-0.712626	-0.1	-0.496429	-0.0607143	-0.246429	-0.00357143	-0.506262	0.146429	0.239286	0.325	-0.635714	0.721429	-0.807143	0.653571	0.685714	0.703571	0.632143	0.746429	0.685714	0.682143	0.207143	0.585714	0.296429	0.153571	0.025	-0.153571	0.703571	-0.146429	0.2	0.585714	0.678571	0.946443	0.348287	0.998467	0.997704	0.628662	0.92139	1	0.998063	0.999465	1	0.577627	0.9981	1
A_51_P118132	20482	0.315131	0.641581	0.296429	0.221429	0.435096	0.292857	0.278571	0.139286	0.1	-0.075	0.456172	-0.246429	-0.0821429	-0.225	0.714286	-0.446429	0.742857	-0.371429	-0.596429	-0.467857	-0.428571	-0.5	-0.453571	-0.55	-0.132143	-0.410714	-0.2	-0.203571	-0.135714	0.0357143	-0.510714	0.0285714	-0.167857	-0.357143	-0.489286	0.891765	0.199435	0.998467	0.851998	0.663707	0.823856	1	0.980973	0.999465	1	0.45339	0.9981	1
A_51_P127297	15483	0.143241	-0.329751	0.0785714	0.192857	-0.324084	0.167857	-0.153571	0.246429	0.0142857	0.278571	-0.429339	0.335714	0.439286	0.471429	-0.360714	0.532143	-0.532143	0.442857	0.721429	0.617857	0.496429	0.635714	0.503571	0.625	-0.0571429	0.617857	0.485714	0.285714	0.182143	-0.0857143	0.510714	-0.0321429	0.0714286	0.392857	0.478571	0.965314	0.414956	0.998467	0.862168	0.830123	0.992411	1	0.980973	0.999465	1	0.515998	0.9981	1
A_51_P110841	232536	-0.0841543	-0.415773	-0.146429	-0.0214286	-0.651748	0.175	-0.496429	0.075	-0.235714	-0.0142857	-0.415027	0.0428571	0.485714	0.482143	-0.653571	0.678571	-0.835714	0.646429	0.578571	0.660714	0.582143	0.682143	0.703571	0.65	0.360714	0.632143	0.292857	0.125	-0.0321429	-0.264286	0.75	-0.182143	0.192857	0.682143	0.717857	0.94168	0.367517	0.998467	0.992861	0.769201	0.991134	1	0.998063	0.999465	1	0.583881	0.9981	1
A_55_P2005475	20887	0.116384	-0.379931	0.103571	0.0928571	-0.229186	0.0464286	-0.167857	0.0714286	0.0107143	0.117857	-0.363149	0.278571	0.246429	0.442857	-0.378571	0.428571	-0.571429	0.435714	0.675	0.507143	0.428571	0.507143	0.414286	0.542857	-0.0785714	0.475	0.478571	0.267857	0.153571	-0.210714	0.385714	-0.221429	-0.121429	0.275	0.357143	0.980406	0.420534	0.998467	0.941048	0.852156	0.970079	1	0.995543	0.999465	1	0.579583	0.9981	1
A_55_P2038126	22017	-0.189795	-0.584233	-0.317857	-0.1	-0.750227	-0.107143	-0.496429	-0.0571429	-0.246429	-0.0464286	-0.570663	0.0964286	0.217857	0.203571	-0.521429	0.717857	-0.667857	0.65	0.578571	0.671429	0.678571	0.742857	0.682143	0.592857	0.292857	0.446429	0.317857	0.146429	0.075	-0.0357143	0.703571	-0.00714286	0.242857	0.575	0.65	0.930991	0.212989	0.998467	0.99594	0.628662	0.898762	1	0.99538	0.999465	1	0.378912	0.9981	1
A_55_P2066533	328277	-0.143241	-0.478498	-0.210714	-0.0785714	-0.72695	-0.0321429	-0.453571	0.0321429	-0.228571	0.0357143	-0.450806	0.142857	0.335714	0.335714	-0.639286	0.682143	-0.753571	0.578571	0.642857	0.653571	0.607143	0.692857	0.628571	0.642857	0.232143	0.632143	0.321429	0.135714	0.0321429	-0.192857	0.707143	-0.114286	0.117857	0.514286	0.635714	0.968048	0.421665	0.998467	0.995404	0.628662	0.942371	1	0.996777	0.999465	1	0.614899	0.9981	1
A_55_P2076533	68603	0.220234	-0.102151	0.075	0.185714	-0.542527	0.307143	-0.467857	0.153571	-0.225	-0.228571	-0.198569	0.00357143	0.414286	0.414286	-0.232143	0.646429	-0.585714	0.696429	0.514286	0.610714	0.610714	0.646429	0.6	0.507143	0.271429	0.614286	0.532143	0.0535714	-0.107143	-0.410714	0.675	-0.360714	-0.135714	0.485714	0.475	0.944996	0.84095	0.998467	0.857826	0.684881	0.927088	1	0.980973	0.999465	1	0.81473	0.9981	1
A_55_P2144736	116847	0.0716207	0.566312	-0.0428571	0.157143	0.282902	0.0535714	0.221429	0.182143	0.253571	0.0107143	0.572452	-0.178571	0.0857143	-0.385714	0.575	-0.496429	0.642857	-0.689286	-0.460714	-0.435714	-0.492857	-0.446429	-0.585714	-0.528571	-0.317857	-0.15	-0.121429	-0.167857	-0.05	0.203571	-0.478571	0.253571	-0.171429	-0.617857	-0.542857	0.955991	0.191372	0.998467	0.891293	0.771815	0.909673	1	0.980973	0.999465	1	0.416682	0.9981	1
A_52_P566390	211978	-0.250672	-0.611115	-0.257143	-0.225	-0.671444	-0.282143	-0.567857	-0.217857	-0.260714	-0.271429	-0.373883	-0.135714	-0.0714286	0.271429	-0.607143	0.567857	-0.767857	0.507143	0.692857	0.596429	0.578571	0.607143	0.542857	0.557143	0.171429	0.335714	0.260714	0.303571	0.192857	-0.196429	0.446429	-0.253571	0.160714	0.482143	0.560714	0.923382	0.197754	0.998467	0.892594	0.628662	0.829827	1	0.980973	0.999465	1	0.608106	0.9981	1
A_55_P2139385	654472	-0.141451	-0.607531	-0.171429	-0.0571429	-0.587289	-0.0285714	-0.385714	0.0214286	-0.0785714	0.075	-0.483006	0.164286	0.235714	0.407143	-0.65	0.639286	-0.814286	0.557143	0.703571	0.660714	0.603571	0.689286	0.639286	0.682143	0.2	0.596429	0.371429	0.292857	0.167857	-0.196429	0.6	-0.142857	0.171429	0.542857	0.671429	0.960918	0.312816	0.998467	0.992791	0.663707	0.948974	1	0.997639	1	1	0.597031	0.9981	1
A_51_P456957	18631	0.0304388	-0.363802	-0.0392857	0.025	-0.38138	0.00714286	-0.435714	-0.0464286	-0.121429	-0.217857	-0.352416	0.0857143	-0.00714286	0.414286	-0.175	0.65	-0.607143	0.671429	0.760714	0.710714	0.642857	0.735714	0.625	0.635714	0.0178571	0.442857	0.482143	0.321429	0.196429	-0.242857	0.364286	-0.357143	0.0821429	0.514286	0.528571	0.97967	0.418285	0.998467	0.879476	0.841142	0.987418	1	0.985648	0.999465	1	0.682687	0.9981	1
A_51_P127297	15483	0.118174	-0.349465	0.0785714	0.171429	-0.304388	0.189286	-0.142857	0.282143	-0.0107143	0.310714	-0.465117	0.357143	0.467857	0.503571	-0.457143	0.528571	-0.564286	0.45	0.717857	0.607143	0.492857	0.628571	0.55	0.667857	0.05	0.625	0.478571	0.342857	0.232143	-0.121429	0.525	0	0.05	0.425	0.528571	0.964535	0.386531	0.998467	0.857826	0.847047	0.964772	1	0.980973	0.999465	1	0.583868	0.9981	1
A_51_P456957	18631	0.0179052	-0.31183	-0.0785714	0.025	-0.478068	0.1	-0.5	-0.0178571	-0.171429	-0.15	-0.384616	0.107143	0.167857	0.489286	-0.196429	0.760714	-0.653571	0.753571	0.789286	0.807143	0.667857	0.825	0.707143	0.710714	0.00714286	0.575	0.442857	0.228571	0.0857143	-0.253571	0.471429	-0.371429	0.139286	0.603571	0.621429	0.982382	0.383226	0.998467	0.88707	0.814754	0.957935	1	0.982788	0.999465	1	0.745874	0.9981	1
A_55_P2099840	NA	0.225605	-0.206095	0.0928571	0.203571	-0.540736	0.207143	-0.464286	0.146429	-0.332143	-0.285714	-0.343471	-0.0464286	0.192857	0.360714	-0.207143	0.707143	-0.517857	0.778571	0.628571	0.692857	0.75	0.753571	0.703571	0.564286	0.353571	0.45	0.539286	0.242857	0.075	-0.225	0.725	-0.203571	0.121429	0.657143	0.553571	0.952038	0.458898	0.998467	0.851705	0.750032	0.971426	1	0.980973	0.999465	1	0.65108	0.9981	1
A_51_P492410	68603	0.0895258	-0.184589	-0.05	0.0785714	-0.551479	0.164286	-0.492857	0.0821429	-0.257143	-0.217857	-0.254025	0.0642857	0.414286	0.328571	-0.303571	0.592857	-0.635714	0.639286	0.492857	0.571429	0.55	0.621429	0.571429	0.485714	0.214286	0.535714	0.460714	0.0178571	-0.110714	-0.303571	0.632143	-0.278571	-0.114286	0.460714	0.446429	0.988064	0.704209	0.998467	0.919545	0.663707	0.993	1	0.99538	0.999465	1	0.729946	0.9981	1
A_51_P495780	57435	0.204119	0.772406	0.114286	0.228571	0.436886	0.192857	0.271429	0.289286	0.185714	-0.0642857	0.670842	-0.253571	0.0285714	-0.435714	0.757143	-0.617857	0.839286	-0.703571	-0.642857	-0.571429	-0.589286	-0.571429	-0.614286	-0.642857	-0.214286	-0.321429	-0.128571	-0.121429	-0.025	0.125	-0.642857	0.242857	-0.303571	-0.632143	-0.635714	0.925637	0.0862854	0.998467	0.867578	0.708328	0.829827	1	0.980973	0.999465	1	0.344724	0.9981	1
A_55_P2157627	241572	-0.220234	-0.550183	-0.239286	-0.153571	-0.721578	-0.0535714	-0.489286	-0.0142857	-0.275	0.0357143	-0.491951	0.103571	0.260714	0.325	-0.7	0.671429	-0.814286	0.621429	0.607143	0.646429	0.571429	0.685714	0.685714	0.657143	0.271429	0.55	0.225	0.171429	0.0214286	-0.185714	0.667857	-0.128571	0.210714	0.628571	0.703571	0.951282	0.386531	0.998467	0.964691	0.636644	0.964772	1	0.995543	0.999465	1	0.678095	0.9981	1
A_55_P2067153	666213	-0.0752017	-0.491043	-0.139286	0.00714286	-0.680396	0.0607143	-0.439286	0.0892857	-0.121429	0.00714286	-0.402505	0.107143	0.289286	0.389286	-0.567857	0.682143	-0.796429	0.592857	0.653571	0.678571	0.642857	0.717857	0.653571	0.65	0.235714	0.657143	0.385714	0.214286	0.0857143	-0.235714	0.660714	-0.171429	0.185714	0.589286	0.678571	0.98845	0.461881	0.998467	0.976468	0.636644	0.988202	1	0.99538	0.999465	1	0.72328	0.9981	1
A_51_P493105	76894	-0.0268578	-0.320791	-0.0857143	-0.0642857	-0.551479	0.15	-0.457143	-0.146429	-0.160714	-0.128571	-0.398927	-0.0214286	0.075	0.635714	-0.335714	0.889286	-0.564286	0.803571	0.764286	0.810714	0.757143	0.767857	0.721429	0.764286	0.278571	0.667857	0.317857	0.182143	0.0928571	-0.467857	0.564286	-0.5	0.110714	0.539286	0.728571	0.959988	0.250072	0.998467	0.995404	0.628662	0.967225	1	0.991974	0.999465	1	0.445427	0.9981	1
A_51_P456957	18631	0.0322293	-0.369178	-0.0285714	0.0428571	-0.365265	0.0464286	-0.417857	-0.00357143	-0.114286	-0.171429	-0.366727	0.107143	0.0107143	0.435714	-0.203571	0.667857	-0.625	0.692857	0.775	0.732143	0.65	0.760714	0.667857	0.675	0.0571429	0.482143	0.489286	0.360714	0.207143	-0.246429	0.4	-0.335714	0.117857	0.560714	0.575	0.98033	0.444565	0.998467	0.890888	0.830123	0.983688	1	0.989119	0.999465	1	0.65108	0.9981	1
A_51_P456957	18631	0.0304388	-0.363802	-0.0392857	0.025	-0.38138	0.00714286	-0.435714	-0.0464286	-0.121429	-0.217857	-0.352416	0.0857143	-0.00714286	0.414286	-0.175	0.65	-0.607143	0.671429	0.760714	0.710714	0.642857	0.735714	0.625	0.635714	0.0178571	0.442857	0.482143	0.321429	0.196429	-0.242857	0.364286	-0.357143	0.0821429	0.514286	0.528571	0.973431	0.432736	0.998467	0.882185	0.840196	0.986853	1	0.986134	0.999465	1	0.682687	0.9981	1
A_66_P140307	546736	-0.148613	-0.594986	-0.182143	-0.0857143	-0.653539	-0.0357143	-0.428571	0.0107143	-0.139286	0.0142857	-0.483006	0.132143	0.264286	0.4	-0.7	0.642857	-0.828571	0.564286	0.660714	0.632143	0.621429	0.664286	0.639286	0.660714	0.285714	0.578571	0.360714	0.25	0.157143	-0.246429	0.621429	-0.153571	0.103571	0.532143	0.667857	0.970405	0.338743	0.998467	0.997704	0.636644	0.943202	1	0.998164	0.999465	1	0.613458	0.998191	1
A_51_P150120	211666	0.202328	-0.0448032	0.0107143	0.203571	-0.564013	0.210714	-0.467857	0.135714	-0.253571	-0.2	-0.187836	0.00357143	0.453571	0.303571	-0.0857143	0.6	-0.478571	0.585714	0.528571	0.617857	0.55	0.657143	0.492857	0.421429	0.0142857	0.535714	0.446429	-0.0428571	-0.164286	-0.135714	0.646429	-0.207143	0.0607143	0.464286	0.375	0.958092	0.682569	0.998467	0.854989	0.636644	0.953855	1	0.980973	0.999465	1	0.800626	0.9981	1
A_52_P266530	15925	-0.10385	-0.467745	-0.178571	-0.0214286	-0.62489	0.0214286	-0.4	0.0571429	-0.167857	-0.00357143	-0.431128	0.142857	0.207143	0.389286	-0.607143	0.760714	-0.714286	0.660714	0.725	0.717857	0.714286	0.760714	0.714286	0.735714	0.396429	0.721429	0.439286	0.278571	0.135714	-0.282143	0.782143	-0.153571	0.110714	0.521429	0.7	0.977868	0.460491	0.998467	0.99594	0.628662	0.991134	1	0.99774	0.999465	1	0.60134	0.9981	1
A_55_P2138756	319942	0.132498	-0.440863	0.0642857	0.171429	-0.406447	0.178571	-0.357143	0.107143	0.075	-0.210714	-0.268337	0.0535714	0.178571	0.525	-0.378571	0.567857	-0.796429	0.557143	0.660714	0.610714	0.682143	0.635714	0.571429	0.575	0.253571	0.567857	0.585714	0.328571	0.242857	-0.364286	0.492857	-0.339286	0.0714286	0.535714	0.567857	0.964285	0.373526	0.998467	0.862168	0.852156	0.961003	1	0.980973	0.999465	1	0.787656	0.9981	1
A_51_P127297	15483	0.134289	-0.293909	0.0642857	0.192857	-0.343779	0.157143	-0.160714	0.246429	0.0285714	0.239286	-0.359571	0.3	0.432143	0.435714	-0.339286	0.496429	-0.525	0.385714	0.675	0.578571	0.471429	0.596429	0.45	0.571429	-0.0678571	0.617857	0.460714	0.242857	0.157143	-0.0857143	0.489286	-0.0357143	0.0785714	0.360714	0.442857	0.969177	0.465716	0.998467	0.855996	0.81265	0.993547	1	0.980973	0.999465	1	0.598442	0.9981	1
A_51_P333071	52717	0.324084	0.388891	0.375	0.278571	0.734112	0.0714286	0.657143	0.210714	0.535714	0.135714	0.429339	0.153571	-0.303571	-0.403571	0.75	-0.792857	0.735714	-0.735714	-0.696429	-0.75	-0.564286	-0.735714	-0.757143	-0.725	-0.403571	-0.578571	-0.0892857	-0.1	0.142857	0.207143	-0.885714	0.210714	-0.271429	-0.653571	-0.742857	0.94168	0.560148	0.998467	0.865539	0.628662	0.999254	1	0.980973	0.999465	1	0.762566	0.9981	1
A_55_P2121096	14119	-0.372427	0.550183	-0.239286	-0.396429	0.402866	-0.453571	0.189286	-0.25	-0.175	-0.221429	0.64043	-0.178571	-0.485714	-0.646429	0.232143	-0.675	0.589286	-0.689286	-0.646429	-0.725	-0.735714	-0.739286	-0.667857	-0.603571	-0.114286	-0.478571	-0.610714	-0.317857	-0.239286	0.103571	-0.575	0.107143	-0.275	-0.696429	-0.660714	0.97647	0.193703	0.998467	0.894063	0.654875	0.964772	1	0.99774	0.999465	1	0.344724	0.9981	1
A_55_P2062733	100039709	-0.0948974	-0.471329	-0.167857	-0.025	-0.667863	0	-0.403571	0.0607143	-0.189286	0.0821429	-0.454384	0.207143	0.375	0.325	-0.589286	0.65	-0.757143	0.578571	0.621429	0.639286	0.578571	0.685714	0.607143	0.614286	0.157143	0.621429	0.335714	0.0964286	-0.0214286	-0.132143	0.721429	-0.0928571	0.153571	0.532143	0.6	0.967369	0.397124	0.998467	0.997145	0.636644	0.96926	1	0.997639	0.999465	1	0.683411	0.9981	1
A_55_P1998389	100045932	-0.166518	-0.571688	-0.203571	-0.075	-0.617728	-0.0142857	-0.417857	0.05	-0.15	0.0964286	-0.506262	0.171429	0.296429	0.378571	-0.653571	0.65	-0.8	0.575	0.675	0.667857	0.582143	0.707143	0.675	0.689286	0.217857	0.585714	0.332143	0.271429	0.135714	-0.160714	0.617857	-0.0892857	0.192857	0.585714	0.692857	0.973159	0.383226	0.998467	0.998648	0.668129	0.967882	1	0.997639	0.999465	1	0.633315	0.9981	1
A_55_P2334424	414116	-0.0232767	-0.507172	-0.107143	0.0785714	-0.608776	-0.00714286	-0.278571	0.0821429	0.00714286	0.0535714	-0.316637	0.05	0.175	0.257143	-0.539286	0.567857	-0.610714	0.428571	0.589286	0.553571	0.596429	0.585714	0.478571	0.514286	0.253571	0.617857	0.439286	0.25	0.121429	-0.175	0.7	-0.075	0.128571	0.353571	0.521429	0.932808	0.264799	0.998467	0.986527	0.628662	0.902327	1	0.99538	0.999465	1	0.57216	0.9981	1
A_55_P2054559	100044477	-0.107431	-0.526885	-0.139286	-0.103571	-0.581918	-0.132143	-0.421429	-0.146429	-0.15	-0.107143	-0.347049	0.0821429	0.0214286	0.3	-0.539286	0.635714	-0.739286	0.632143	0.675	0.614286	0.589286	0.632143	0.557143	0.592857	0.142857	0.560714	0.4	0.175	-0.0107143	-0.321429	0.628571	-0.364286	-0.0321429	0.385714	0.514286	0.937492	0.267069	0.998467	0.965014	0.655406	0.915853	1	0.982788	0.999465	1	0.65108	0.9981	1
A_51_P217498	20528	0.153984	-0.360217	0.0285714	0.142857	-0.601614	0.128571	-0.417857	0.0607143	-0.0857143	-0.05	-0.404294	0.160714	0.296429	0.382143	-0.157143	0.660714	-0.632143	0.653571	0.625	0.685714	0.635714	0.721429	0.553571	0.521429	-0.125	0.503571	0.457143	0.05	-0.0214286	-0.15	0.485714	-0.282143	0.121429	0.542857	0.492857	0.945765	0.347825	0.998467	0.844279	0.714581	0.971426	1	0.980973	0.999465	1	0.620428	0.9981	1
A_52_P517063	93757	0.261415	-0.315414	0.121429	0.253571	-0.52104	0.267857	-0.342857	0.203571	-0.0607143	0.0535714	-0.432917	0.221429	0.464286	0.460714	-0.203571	0.657143	-0.607143	0.664286	0.65	0.692857	0.639286	0.732143	0.596429	0.571429	-0.0285714	0.582143	0.575	0.132143	0.025	-0.185714	0.578571	-0.214286	0.025	0.532143	0.507143	0.958092	0.495324	0.998467	0.863768	0.628662	0.977651	1	0.981146	0.999465	1	0.49396	0.9981	1
A_55_P1992555	232493	-0.0769922	-0.224016	-0.246429	-0.0607143	-0.689349	-0.0571429	-0.571429	-0.0607143	-0.35	-0.232143	-0.296959	0.0392857	0.310714	0.182143	-0.278571	0.646429	-0.560714	0.607143	0.539286	0.617857	0.553571	0.671429	0.539286	0.478571	0.0857143	0.492857	0.342857	-0.0535714	-0.142857	-0.142857	0.628571	-0.196429	-0.00714286	0.4	0.425	0.983048	0.651544	0.998467	0.947835	0.636672	0.955398	1	0.995761	0.999465	1	0.767444	0.9981	1
A_55_P1958097	13806	-0.170099	-0.440863	-0.221429	-0.110714	-0.567594	0.0142857	-0.471429	0.025	-0.264286	0.0321429	-0.497317	0.196429	0.428571	0.478571	-0.664286	0.685714	-0.803571	0.617857	0.732143	0.703571	0.575	0.728571	0.703571	0.746429	0.235714	0.628571	0.321429	0.207143	0.0928571	-0.203571	0.657143	-0.132143	0.107143	0.575	0.682143	0.964535	0.491034	0.998467	0.99594	0.685601	0.970079	1	0.997639	0.999465	1	0.622212	0.9981	1
A_55_P1966804	110196	-0.109222	-0.534054	-0.15	-0.114286	-0.615938	-0.0178571	-0.435714	-0.132143	-0.228571	-0.05	-0.536673	0.207143	0.125	0.353571	-0.492857	0.746429	-0.764286	0.807143	0.578571	0.667857	0.664286	0.710714	0.703571	0.635714	0.228571	0.496429	0.282143	0.0321429	-0.0857143	-0.239286	0.675	-0.303571	0.153571	0.632143	0.65	0.976143	0.380225	0.998467	0.979279	0.676949	0.968142	1	0.998164	0.999465	1	0.515998	0.9981	1
A_55_P1970399	622432	-0.0787827	-0.612907	-0.135714	-0.0142857	-0.637424	0	-0.410714	0.0178571	-0.0642857	0.025	-0.491951	0.153571	0.285714	0.414286	-0.596429	0.639286	-0.835714	0.571429	0.667857	0.653571	0.635714	0.685714	0.614286	0.628571	0.160714	0.560714	0.396429	0.214286	0.132143	-0.185714	0.596429	-0.167857	0.167857	0.560714	0.642857	0.984355	0.33492	0.998467	0.995404	0.655406	0.954661	1	0.998142	0.999465	1	0.630873	0.9981	1
A_51_P140321	68591	0.100269	-0.302869	0.0285714	0.189286	-0.440467	0.1	-0.292857	0.210714	0.0357143	0.0214286	-0.23077	0.0357143	0.225	0.267857	-0.121429	0.382143	-0.507143	0.278571	0.521429	0.510714	0.421429	0.542857	0.367857	0.375	-0.189286	0.360714	0.328571	0.246429	0.182143	0.05	0.232143	-0.0285714	0.353571	0.496429	0.410714	0.983153	0.409718	0.998467	0.939054	0.739362	0.953855	1	0.99538	0.999465	1	0.627403	0.9981	1
A_52_P528463	69572	0.17189	-0.335128	0.0607143	0.153571	-0.52104	0.146429	-0.403571	0.0107143	-0.0357143	-0.167857	-0.300537	0.117857	0.157143	0.410714	-0.132143	0.671429	-0.664286	0.7	0.628571	0.678571	0.671429	0.707143	0.557143	0.525	-0.0357143	0.55	0.5	0.0642857	-0.0428571	-0.271429	0.517857	-0.421429	0.0928571	0.532143	0.489286	0.932267	0.592996	0.999826	0.848064	0.794874	0.961003	1	0.985011	0.999465	1	0.800906	0.998191	1
A_55_P2048279	279572	0.257834	0.650542	0.303571	0.192857	0.641005	-0.0785714	0.453571	0.192857	0.0642857	-0.110714	0.629697	-0.0357143	-0.192857	-0.489286	0.510714	-0.785714	0.689286	-0.710714	-0.532143	-0.714286	-0.617857	-0.7	-0.735714	-0.675	-0.267857	-0.464286	-0.0928571	-0.125	-0.0642857	0.2	-0.485714	0.239286	-0.382143	-0.685714	-0.832143	0.932801	0.107831	0.998467	0.958703	0.628662	0.993	1	0.982788	0.999465	1	0.378912	0.999078	1
A_51_P127297	15483	0.121755	-0.33692	0.0642857	0.182143	-0.318712	0.182143	-0.160714	0.285714	-0.0214286	0.271429	-0.457961	0.353571	0.475	0.492857	-0.439286	0.539286	-0.567857	0.453571	0.725	0.617857	0.517857	0.646429	0.553571	0.664286	0.0607143	0.628571	0.496429	0.332143	0.235714	-0.103571	0.546429	0.0142857	0.0642857	0.432143	0.525	0.969177	0.420534	0.998467	0.855996	0.830123	0.979062	1	0.980973	0.999465	1	0.516975	0.9981	1
A_51_P217498	20528	0.184423	-0.234769	0.0678571	0.175	-0.528202	0.171429	-0.4	0.107143	-0.0892857	-0.121429	-0.29517	0.146429	0.207143	0.389286	-0.0714286	0.667857	-0.582143	0.660714	0.635714	0.689286	0.65	0.728571	0.564286	0.539286	-0.0714286	0.557143	0.482143	0.0928571	0.00357143	-0.221429	0.464286	-0.332143	0.110714	0.539286	0.489286	0.967369	0.489854	0.998467	0.851998	0.714581	0.99591	1	0.980973	0.999465	1	0.65815	0.9981	1
A_55_P2008422	55951	-0.0393914	-0.148746	-0.203571	-0.0392857	-0.628471	0.05	-0.575	-0.0535714	-0.360714	-0.221429	-0.270126	0.0321429	0.364286	0.3	-0.278571	0.710714	-0.571429	0.692857	0.592857	0.678571	0.564286	0.710714	0.603571	0.557143	0.128571	0.596429	0.364286	-0.0464286	-0.192857	-0.246429	0.692857	-0.296429	-0.0428571	0.432143	0.475	0.965314	0.704209	0.998467	0.992791	0.628662	0.968142	1	0.997639	0.999465	1	0.681218	0.9981	1
A_51_P106059	22032	0.134289	-0.43011	0.121429	0.192857	-0.628471	0.171429	-0.282143	0.175	0	-0.128571	-0.259392	-0.0178571	0.0285714	0.389286	-0.403571	0.592857	-0.710714	0.517857	0.503571	0.55	0.735714	0.589286	0.528571	0.471429	0.346429	0.528571	0.342857	0.2	0.157143	-0.232143	0.607143	-0.192857	0.442857	0.7	0.635714	0.985658	0.377884	0.998467	0.919545	0.628662	0.993547	1	0.994436	0.999465	1	0.730042	0.9981	1
A_55_P1968108	677301	-0.121755	-0.559143	-0.178571	-0.0571429	-0.709045	-0.0142857	-0.453571	0.0178571	-0.15	-0.0107143	-0.452595	0.107143	0.275	0.378571	-0.65	0.675	-0.817857	0.589286	0.65	0.653571	0.646429	0.689286	0.639286	0.642857	0.267857	0.610714	0.367857	0.196429	0.0964286	-0.242857	0.667857	-0.171429	0.128571	0.546429	0.664286	0.97647	0.357586	0.998467	0.99594	0.628662	0.94671	1	0.99774	0.999465	1	0.633315	0.998591	1
A_51_P291460	624367	-0.162937	-0.546598	-0.225	-0.0892857	-0.705464	-0.05	-0.464286	-0.00714286	-0.210714	0.0357143	-0.479428	0.142857	0.285714	0.321429	-0.635714	0.689286	-0.796429	0.625	0.653571	0.675	0.607143	0.717857	0.660714	0.653571	0.207143	0.603571	0.325	0.157143	0.0107143	-0.167857	0.714286	-0.135714	0.167857	0.564286	0.657143	0.956758	0.361754	0.998467	0.998648	0.628662	0.955398	1	0.998063	0.999465	1	0.633315	0.9981	1
A_55_P2143204	229534	-0.0805733	0.392476	0.121429	-0.153571	0.660701	-0.196429	0.485714	-0.0857143	0.0857143	0.0857143	0.391772	0.0892857	-0.239286	-0.314286	0.207143	-0.775	0.489286	-0.714286	-0.617857	-0.760714	-0.721429	-0.803571	-0.707143	-0.592857	-0.267857	-0.578571	-0.557143	-0.289286	-0.1	0.225	-0.660714	0.185714	-0.110714	-0.521429	-0.635714	0.981228	0.31518	0.998467	0.88707	0.628662	0.942003	1	0.99075	0.999465	1	0.603239	0.9981	1
A_52_P211197	68235	0.306178	0.541222	0.235714	0.325	0.664282	0.192857	0.453571	0.175	0.403571	0.00357143	0.483006	-0.0857143	-0.0321429	-0.296429	0.821429	-0.653571	0.739286	-0.657143	-0.589286	-0.560714	-0.521429	-0.575	-0.657143	-0.667857	-0.385714	-0.482143	-0.125	-0.171429	0.00357143	0.342857	-0.646429	0.253571	-0.0107143	-0.492857	-0.65	0.923216	0.377884	0.998467	0.837888	0.628662	0.872283	1	0.980973	0.999465	1	0.678095	0.9981	1
A_55_P2127782	667676	-0.141451	-0.607531	-0.171429	-0.0571429	-0.587289	-0.0285714	-0.385714	0.0214286	-0.0785714	0.075	-0.483006	0.164286	0.235714	0.407143	-0.65	0.639286	-0.814286	0.557143	0.703571	0.660714	0.603571	0.689286	0.639286	0.682143	0.2	0.596429	0.371429	0.292857	0.167857	-0.196429	0.6	-0.142857	0.171429	0.542857	0.671429	0.973159	0.338743	0.998467	0.998648	0.698294	0.953318	1	0.998142	0.999465	1	0.624017	0.9981	1
A_55_P2012406	100039258	-0.112803	-0.487458	-0.164286	-0.0607143	-0.669653	0.0142857	-0.435714	0.0678571	-0.228571	0.0714286	-0.502684	0.196429	0.392857	0.4	-0.653571	0.671429	-0.785714	0.6	0.660714	0.660714	0.6	0.7	0.660714	0.675	0.225	0.610714	0.335714	0.167857	0.0678571	-0.192857	0.675	-0.107143	0.110714	0.564286	0.657143	0.983153	0.462796	0.998467	0.99408	0.628662	0.972211	1	0.995543	0.999465	1	0.65108	0.9981	1
A_55_P1984284	14433	-0.127127	-0.548391	-0.185714	-0.0392857	-0.639214	-0.0107143	-0.407143	0.0392857	-0.142857	0.107143	-0.491951	0.192857	0.310714	0.360714	-0.6	0.675	-0.785714	0.6	0.685714	0.689286	0.596429	0.728571	0.653571	0.671429	0.142857	0.621429	0.346429	0.196429	0.05	-0.128571	0.682143	-0.107143	0.214286	0.575	0.660714	0.970763	0.373297	0.998467	0.989023	0.636644	0.95325	1	0.996777	0.999465	1	0.586034	0.9981	1
A_55_P2182077	667163	-0.102059	-0.575273	-0.164286	-0.025	-0.675025	-0.0107143	-0.425	0.0142857	-0.0928571	0.0214286	-0.449017	0.125	0.25	0.382143	-0.596429	0.678571	-0.810714	0.589286	0.682143	0.678571	0.646429	0.710714	0.628571	0.646429	0.185714	0.625	0.385714	0.207143	0.0892857	-0.203571	0.660714	-0.178571	0.182143	0.55	0.657143	0.977868	0.330162	0.998467	0.98481	0.628662	0.95618	1	0.996777	0.999465	1	0.632779	1	1
A_55_P1955747	654472	-0.111012	-0.512548	-0.175	-0.0357143	-0.682187	0	-0.432143	0.0392857	-0.157143	0.0642857	-0.45975	0.153571	0.3	0.385714	-0.592857	0.707143	-0.775	0.607143	0.707143	0.707143	0.632143	0.739286	0.653571	0.682143	0.167857	0.660714	0.360714	0.192857	0.0607143	-0.185714	0.689286	-0.15	0.182143	0.557143	0.667857	0.98033	0.409057	0.998467	0.982554	0.636644	0.96642	1	0.99538	0.999465	1	0.65108	0.9981	1
A_55_P2066559	19011	0.193376	0.600362	0.0821429	0.260714	0.528202	0.189286	0.375	0.275	0.310714	0.139286	0.45975	-0.0821429	0.15	-0.392857	0.753571	-0.625	0.814286	-0.710714	-0.610714	-0.535714	-0.596429	-0.532143	-0.603571	-0.617857	-0.353571	-0.389286	-0.142857	-0.132143	0.0107143	0.357143	-0.639286	0.403571	-0.125	-0.567857	-0.607143	0.932808	0.181765	0.998467	0.895689	0.628662	0.848556	1	0.980973	0.999465	1	0.499151	0.9981	1
A_66_P131398	26564	0.290064	0.738356	0.303571	0.175	0.513878	0.025	0.371429	0.0642857	0.0464286	-0.146429	0.593919	0.0428571	-0.175	-0.392857	0.739286	-0.575	0.646429	-0.475	-0.567857	-0.578571	-0.510714	-0.578571	-0.667857	-0.653571	-0.446429	-0.378571	-0.232143	-0.482143	-0.357143	0.171429	-0.453571	0.00714286	-0.210714	-0.510714	-0.753571	0.93509	0.124832	0.998467	0.940112	0.708328	0.964772	1	0.994436	0.999465	1	0.445427	0.9981	1
A_55_P2136832	629557	-0.141451	-0.607531	-0.171429	-0.0571429	-0.587289	-0.0285714	-0.385714	0.0214286	-0.0785714	0.075	-0.483006	0.164286	0.235714	0.407143	-0.65	0.639286	-0.814286	0.557143	0.703571	0.660714	0.603571	0.689286	0.639286	0.682143	0.2	0.596429	0.371429	0.292857	0.167857	-0.196429	0.6	-0.142857	0.171429	0.542857	0.671429	0.967033	0.325432	0.998467	0.99302	0.663707	0.950182	1	0.997639	0.999465	1	0.597031	0.9981	1
A_55_P2124096	667354	-0.10564	-0.559143	-0.171429	-0.0321429	-0.691139	-0.00714286	-0.442857	0.0178571	-0.114286	0.0285714	-0.463328	0.121429	0.267857	0.4	-0.585714	0.7	-0.796429	0.596429	0.707143	0.703571	0.653571	0.732143	0.642857	0.667857	0.167857	0.632143	0.378571	0.214286	0.103571	-0.2	0.646429	-0.175	0.185714	0.557143	0.671429	0.975035	0.356008	0.998467	0.98659	0.628662	0.952465	1	0.997639	0.999465	1	0.603239	0.9981	1
A_55_P1984283	100043084	-0.121755	-0.602154	-0.164286	-0.0357143	-0.605195	-0.0214286	-0.389286	0.0178571	-0.0642857	0.0678571	-0.470484	0.157143	0.232143	0.4	-0.614286	0.653571	-0.810714	0.567857	0.707143	0.675	0.617857	0.703571	0.632143	0.671429	0.167857	0.610714	0.382143	0.267857	0.139286	-0.185714	0.617857	-0.157143	0.192857	0.546429	0.664286	0.97647	0.336403	0.998467	0.991125	0.663707	0.95325	1	0.99774	0.999465	1	0.626979	0.9981	1
A_55_P1961423	14859	0.324084	-0.275987	0.160714	0.332143	-0.393914	0.335714	-0.328571	0.292857	-0.0964286	0.0107143	-0.516995	0.214286	0.4	0.521429	-0.0928571	0.725	-0.496429	0.746429	0.764286	0.792857	0.75	0.85	0.735714	0.682143	0.1	0.528571	0.682143	0.364286	0.253571	-0.132143	0.557143	-0.110714	0.107143	0.639286	0.592857	0.923338	0.574488	0.998467	0.828805	0.844259	0.932739	1	0.980973	0.999465	1	0.543176	0.9981	1
A_55_P1990653	12846	-0.155775	-0.392476	-0.157143	-0.146429	-0.350941	-0.05	-0.442857	-0.139286	-0.253571	-0.107143	-0.416816	0.1	-0.0214286	0.489286	-0.432143	0.739286	-0.653571	0.75	0.857143	0.775	0.607143	0.771429	0.742857	0.807143	0.171429	0.553571	0.339286	0.371429	0.15	-0.296429	0.521429	-0.360714	0.125	0.557143	0.664286	0.982731	0.536839	0.998467	0.988601	0.856622	1	1	0.997955	0.999465	1	0.704396	0.9981	1
A_51_P312437	66375	0.175471	-0.129033	0.0178571	0.15	-0.506716	0.239286	-0.528571	0.0392857	-0.228571	-0.321429	-0.207514	-0.05	0.289286	0.45	-0.142857	0.714286	-0.592857	0.757143	0.639286	0.714286	0.664286	0.735714	0.639286	0.564286	0.178571	0.592857	0.525	0.0964286	-0.0785714	-0.357143	0.646429	-0.425	-0.00714286	0.539286	0.507143	0.951282	0.655425	0.998467	0.859053	0.70483	0.955249	1	0.985011	0.999465	1	0.787656	0.9981	1
A_51_P187082	14381	-0.17368	-0.578857	-0.242857	-0.125	-0.746645	-0.0892857	-0.564286	-0.1	-0.203571	-0.0928571	-0.466906	0.0285714	0.171429	0.360714	-0.55	0.732143	-0.807143	0.660714	0.721429	0.735714	0.657143	0.760714	0.675	0.667857	0.135714	0.553571	0.342857	0.207143	0.075	-0.221429	0.589286	-0.260714	0.164286	0.575	0.675	0.985299	0.38803	0.998467	0.95839	0.668129	0.964772	1	0.99538	0.999465	1	0.65815	0.9981	1
A_55_P2157992	545741	-0.0376009	-0.462369	-0.0964286	0.025	-0.660701	0.0857143	-0.421429	0.110714	-0.128571	-0.00357143	-0.395349	0.132143	0.328571	0.414286	-0.578571	0.660714	-0.803571	0.585714	0.635714	0.65	0.639286	0.689286	0.635714	0.635714	0.253571	0.653571	0.4	0.189286	0.0821429	-0.264286	0.660714	-0.182143	0.132143	0.575	0.653571	0.993316	0.460491	0.998467	0.978305	0.628662	0.975685	1	0.99538	0.999465	1	0.695203	0.9981	1
A_55_P2162782	66395	0.0698302	0.546598	-0.025	0.121429	0.402866	-0.0142857	0.332143	0.228571	0.264286	0.107143	0.483006	0.0678571	0.0964286	-0.464286	0.55	-0.589286	0.689286	-0.725	-0.521429	-0.546429	-0.557143	-0.521429	-0.617857	-0.539286	-0.317857	-0.217857	-0.0464286	-0.15	0.025	0.182143	-0.589286	0.325	-0.453571	-0.775	-0.646429	0.934191	0.214866	0.998467	0.872076	0.636644	0.887646	1	0.980973	0.999465	1	0.42812	0.9981	1
A_51_P112223	14860	0.150403	-0.324375	0.0142857	0.189286	-0.48344	0.242857	-0.332143	0.235714	-0.121429	0.0535714	-0.479428	0.3	0.589286	0.446429	-0.371429	0.607143	-0.678571	0.607143	0.575	0.625	0.610714	0.689286	0.621429	0.578571	0.167857	0.560714	0.503571	0.103571	0.0571429	-0.117857	0.653571	-0.05	0.0714286	0.575	0.542857	0.95941	0.363412	0.998467	0.844218	0.794874	0.928643	1	0.980973	0.999465	1	0.597031	0.9981	1
A_66_P101646	17708	-0.112803	-0.275987	-0.203571	-0.128571	-0.700092	-0.157143	-0.596429	-0.153571	-0.360714	-0.289286	-0.21288	-0.0535714	0.2	0.217857	-0.382143	0.571429	-0.671429	0.535714	0.592857	0.578571	0.489286	0.596429	0.45	0.45	-0.0321429	0.460714	0.264286	-0.0464286	-0.167857	-0.189286	0.560714	-0.321429	0.0178571	0.389286	0.385714	0.984587	0.527965	0.998467	0.980375	0.628662	0.913893	1	0.998142	0.999465	1	0.757806	0.9981	1
A_55_P2054128	665381	-0.121755	-0.546598	-0.175	-0.0642857	-0.694721	-0.025	-0.435714	0.0142857	-0.171429	0.0142857	-0.463328	0.142857	0.296429	0.375	-0.667857	0.671429	-0.810714	0.592857	0.653571	0.646429	0.632143	0.682143	0.632143	0.646429	0.257143	0.617857	0.360714	0.171429	0.0678571	-0.232143	0.696429	-0.160714	0.107143	0.528571	0.646429	0.977868	0.353706	0.998467	0.995404	0.628662	0.953203	1	0.99774	0.999465	1	0.632779	0.9981	1
A_55_P2052881	383326	-0.24351	-0.498211	-0.310714	-0.160714	-0.641005	-0.0678571	-0.489286	-0.00714286	-0.235714	-0.0607143	-0.449017	0.103571	0.392857	0.335714	-0.714286	0.571429	-0.789286	0.478571	0.55	0.553571	0.532143	0.596429	0.6	0.592857	0.357143	0.503571	0.271429	0.160714	0.125	-0.182143	0.596429	-0.05	0.0714286	0.485714	0.614286	0.925637	0.416829	0.998467	0.940112	0.708328	0.945031	1	0.995543	0.999465	1	0.704396	0.9981	1
A_55_P1997628	436420	-0.127127	-0.512548	-0.182143	-0.0607143	-0.700092	-0.00714286	-0.442857	0.0392857	-0.192857	0.025	-0.449017	0.139286	0.307143	0.364286	-0.657143	0.682143	-0.796429	0.6	0.65	0.657143	0.625	0.696429	0.65	0.657143	0.267857	0.639286	0.35	0.175	0.0535714	-0.228571	0.710714	-0.146429	0.125	0.546429	0.660714	0.98033	0.439421	0.998467	0.995404	0.628662	0.967225	1	0.996777	0.999465	1	0.688041	0.9981	1
A_51_P148069	226856	0.0787827	0.664879	-0.0285714	0.103571	0.490602	0.0392857	0.278571	0.142857	0.207143	-0.142857	0.602863	-0.00714286	0.0464286	-0.510714	0.664286	-0.65	0.667857	-0.664286	-0.728571	-0.653571	-0.589286	-0.614286	-0.639286	-0.675	-0.182143	-0.346429	-0.121429	-0.332143	-0.139286	0.132143	-0.589286	0.214286	-0.442857	-0.707143	-0.710714	0.98033	0.150392	0.999826	0.891293	0.775527	0.961003	1	0.980973	0.999465	1	0.575086	0.9981	1
A_55_P1997926	666488	-0.136079	-0.614699	-0.178571	-0.075	-0.610566	-0.0892857	-0.367857	-0.0321429	-0.0964286	0.0642857	-0.491951	0.196429	0.260714	0.364286	-0.667857	0.610714	-0.8	0.532143	0.667857	0.610714	0.589286	0.639286	0.567857	0.621429	0.164286	0.564286	0.360714	0.185714	0.1	-0.167857	0.639286	-0.135714	0.107143	0.460714	0.589286	0.965699	0.274807	0.998467	0.994537	0.679846	0.952992	1	0.99774	0.999465	1	0.669556	0.9981	1
A_55_P1978316	237360	0.0948974	0.870973	0.0428571	0.0142857	0.445839	0.132143	0.121429	0.075	-0.117857	-0.235714	0.636853	-0.160714	0.142857	-0.346429	0.592857	-0.55	0.653571	-0.485714	-0.660714	-0.571429	-0.625	-0.582143	-0.532143	-0.582143	-0.135714	-0.321429	-0.267857	-0.417857	-0.332143	-0.0178571	-0.485714	0.025	-0.482143	-0.567857	-0.646429	0.973159	0.00852759	0.998467	0.998648	0.798147	0.937448	1	0.996184	0.999465	1	0.391929	0.9981	1
A_55_P2091247	545741	-0.0572965	-0.550183	-0.121429	0.0178571	-0.655329	0.0357143	-0.414286	0.05	-0.0607143	0.00714286	-0.422183	0.121429	0.260714	0.407143	-0.557143	0.667857	-0.814286	0.582143	0.675	0.675	0.653571	0.707143	0.621429	0.635714	0.178571	0.632143	0.410714	0.214286	0.103571	-0.221429	0.635714	-0.196429	0.185714	0.564286	0.653571	0.985299	0.355149	0.998467	0.971627	0.636672	0.96926	1	0.995897	0.999465	1	0.666616	0.9981	1
A_51_P129464	20250	-0.0662491	-0.417565	-0.135714	-0.0928571	-0.630262	-0.0321429	-0.535714	-0.0892857	-0.425	-0.225	-0.497317	0.0285714	0.135714	0.278571	-0.442857	0.692857	-0.653571	0.785714	0.560714	0.639286	0.653571	0.696429	0.710714	0.575	0.328571	0.335714	0.303571	0.117857	-0.0178571	-0.178571	0.671429	-0.203571	0.128571	0.653571	0.592857	0.98646	0.503293	0.998467	0.970644	0.708328	0.967225	1	0.99774	0.999465	1	0.641501	0.9981	1
A_55_P2001072	667451	-0.0179052	-0.413981	-0.1	0.0535714	-0.676815	0.0857143	-0.414286	0.128571	-0.103571	-0.0357143	-0.332738	0.107143	0.339286	0.35	-0.507143	0.610714	-0.757143	0.517857	0.560714	0.596429	0.610714	0.642857	0.564286	0.55	0.221429	0.625	0.389286	0.128571	0.0535714	-0.228571	0.628571	-0.153571	0.135714	0.528571	0.589286	0.993316	0.518566	0.998467	0.970644	0.628662	0.989978	1	0.99538	0.999465	1	0.767589	0.9981	1
A_52_P12806	277333	-0.164728	-0.632621	-0.207143	-0.0892857	-0.610566	-0.0857143	-0.403571	-0.0428571	-0.121429	0.0821429	-0.520573	0.189286	0.239286	0.357143	-0.642857	0.65	-0.814286	0.592857	0.7	0.667857	0.589286	0.7	0.632143	0.664286	0.132143	0.564286	0.346429	0.217857	0.0785714	-0.135714	0.646429	-0.139286	0.178571	0.535714	0.639286	0.950893	0.283922	0.998467	1	0.685601	0.937033	1	0.99774	0.999465	1	0.570684	0.9981	1
A_51_P100828	11757	0.0447629	-0.53943	0	0.110714	-0.537155	0.110714	-0.271429	0.0892857	0.05	0.1	-0.431128	0.260714	0.25	0.475	-0.5	0.667857	-0.814286	0.607143	0.685714	0.671429	0.675	0.7	0.596429	0.642857	0.117857	0.685714	0.439286	0.167857	0.0678571	-0.210714	0.671429	-0.225	0.239286	0.582143	0.635714	0.98033	0.321505	0.998467	0.874746	0.76912	1	1	0.980973	0.999465	1	0.636093	0.9981	1
A_52_P200925	667891	-0.0626681	-0.516132	-0.128571	0.0214286	-0.660701	0.0535714	-0.421429	0.075	-0.0821429	0.0178571	-0.407872	0.117857	0.271429	0.396429	-0.546429	0.678571	-0.8	0.589286	0.671429	0.685714	0.646429	0.721429	0.639286	0.646429	0.189286	0.653571	0.4	0.217857	0.0892857	-0.217857	0.65	-0.182143	0.203571	0.582143	0.667857	0.993316	0.449519	0.998467	0.98659	0.661	0.988202	1	0.996777	0.999465	1	0.734199	0.9981	1
A_51_P128648	67003	0.0125336	-0.0448032	-0.128571	0	-0.592661	0.135714	-0.528571	-0.00357143	-0.360714	-0.210714	-0.203936	0.0428571	0.417857	0.396429	-0.3	0.717857	-0.575	0.678571	0.6	0.671429	0.567857	0.685714	0.585714	0.575	0.171429	0.685714	0.335714	-0.0892857	-0.221429	-0.310714	0.739286	-0.335714	-0.025	0.446429	0.485714	0.985871	0.841855	0.998467	0.892594	0.760603	0.968142	1	0.985953	0.999465	1	0.78317	0.9981	1
A_51_P488554	68067	0.177261	-0.292117	0.0642857	0.128571	-0.608776	0.1	-0.382143	0.0964286	-0.296429	-0.121429	-0.45975	0.135714	0.15	0.289286	-0.225	0.721429	-0.471429	0.764286	0.592857	0.657143	0.739286	0.725	0.65	0.553571	0.232143	0.442857	0.482143	0.135714	0.0464286	-0.196429	0.664286	-0.178571	0.0392857	0.546429	0.514286	0.98033	0.538917	0.998467	0.893074	0.628662	0.967882	1	0.99538	0.999465	1	0.482735	0.9981	1
A_55_P2007768	667572	-0.119965	-0.503587	-0.178571	-0.0428571	-0.685768	0.00357143	-0.432143	0.05	-0.175	0.0464286	-0.440072	0.146429	0.3	0.360714	-0.625	0.689286	-0.785714	0.603571	0.664286	0.675	0.621429	0.714286	0.653571	0.664286	0.232143	0.657143	0.353571	0.182143	0.0428571	-0.207143	0.714286	-0.142857	0.160714	0.557143	0.664286	0.982731	0.454907	0.998467	0.989932	0.636644	0.975685	1	0.995761	0.999465	1	0.70071	0.9981	1
A_55_P2127265	435963	-0.107431	-0.528677	-0.167857	-0.0285714	-0.666072	-0.00357143	-0.414286	0.0357143	-0.135714	0.0571429	-0.445439	0.157143	0.282143	0.367857	-0.603571	0.685714	-0.789286	0.6	0.682143	0.682143	0.625	0.717857	0.639286	0.660714	0.185714	0.653571	0.367857	0.185714	0.0464286	-0.189286	0.703571	-0.153571	0.178571	0.55	0.653571	0.985871	0.450445	0.998467	0.992288	0.630165	0.967225	1	0.99774	1	1	0.70071	0.9981	1
A_52_P612693	18970	0.297226	-0.643373	0.346429	0.225	-0.329455	0.121429	-0.114286	0.0535714	-0.0178571	0.0607143	-0.593919	0.0928571	-0.128571	0.514286	-0.385714	0.6	-0.557143	0.710714	0.732143	0.621429	0.746429	0.625	0.607143	0.592857	0.196429	0.275	0.496429	0.475	0.317857	-0.167857	0.553571	-0.221429	0.282143	0.660714	0.582143	0.93509	0.164684	0.998467	0.878612	0.875456	0.99363	1	0.995897	0.999465	1	0.47448	0.9981	1
A_51_P112223	14860	0.211281	-0.145162	0.0821429	0.2	-0.34557	0.25	-0.335714	0.110714	0.025	-0.242857	-0.157424	0.146429	0.421429	0.446429	-0.107143	0.432143	-0.639286	0.446429	0.410714	0.453571	0.503571	0.482143	0.371429	0.346429	0.0214286	0.457143	0.446429	-0.0678571	-0.0214286	-0.253571	0.364286	-0.321429	-0.0142857	0.414286	0.328571	0.98033	0.610913	0.998467	0.877774	0.76912	0.991134	1	0.991974	0.999465	1	0.70669	0.9981	1
A_66_P123155	70503	0.00537155	-0.216847	-0.0464286	0.00357143	-0.288273	0.378571	-0.410714	0.0642857	-0.232143	0.025	-0.488373	0.0607143	0.421429	0.832143	-0.482143	0.857143	-0.575	0.828571	0.835714	0.85	0.667857	0.807143	0.892857	0.935714	0.492857	0.725	0.396429	0.410714	0.225	-0.471429	0.639286	-0.328571	0.0464286	0.646429	0.839286	0.940288	0.628502	0.998467	0.923333	0.768398	0.926412	1	0.99075	0.999465	1	0.481556	0.9981	0.54649
A_55_P2345631	21632	-0.10385	-0.698929	-0.0928571	-0.0642857	-0.424352	-0.221429	-0.210714	-0.153571	0.0464286	-0.0642857	-0.389983	0.128571	0.00357143	0.285714	-0.646429	0.382143	-0.757143	0.342857	0.542857	0.389286	0.517857	0.403571	0.332143	0.407143	0.157143	0.325	0.314286	0.175	0.164286	-0.103571	0.514286	-0.142857	0.15	0.328571	0.396429	0.925637	0.0804463	0.998467	0.890888	0.747729	0.823856	1	0.980973	0.999465	1	0.531187	0.9981	1
A_51_P217498	20528	0.2077	-0.254482	0.0857143	0.192857	-0.551479	0.221429	-0.414286	0.0964286	-0.0642857	-0.103571	-0.288015	0.103571	0.25	0.432143	-0.1	0.692857	-0.610714	0.692857	0.642857	0.710714	0.653571	0.735714	0.578571	0.55	-0.0607143	0.603571	0.503571	0.0857143	-0.0428571	-0.275	0.514286	-0.389286	0.0857143	0.542857	0.510714	0.946513	0.453541	0.998467	0.837888	0.746254	0.955398	1	0.980973	0.999465	1	0.727989	0.9981	1
A_55_P2026325	100041831	-0.109222	-0.605739	-0.160714	-0.0321429	-0.637424	-0.025	-0.403571	0.00357143	-0.0678571	0.0392857	-0.466906	0.142857	0.235714	0.396429	-0.610714	0.660714	-0.817857	0.575	0.696429	0.671429	0.635714	0.7	0.621429	0.653571	0.171429	0.607143	0.389286	0.235714	0.121429	-0.196429	0.632143	-0.175	0.178571	0.539286	0.653571	0.98033	0.33492	0.998467	0.994537	0.639306	0.951893	1	0.998142	0.999465	1	0.641339	0.9981	1
A_51_P127297	15483	0.0805733	-0.351257	0	0.160714	-0.38138	0.157143	-0.210714	0.260714	-0.0535714	0.289286	-0.486584	0.346429	0.517857	0.439286	-0.403571	0.553571	-0.575	0.464286	0.703571	0.642857	0.496429	0.678571	0.560714	0.642857	-0.025	0.6	0.439286	0.264286	0.160714	-0.00357143	0.557143	0.0571429	0.160714	0.482143	0.532143	0.985871	0.453012	0.998467	0.882987	0.840196	0.99591	1	0.980973	0.999465	1	0.494053	0.9981	1
A_51_P379597	227197	0.0447629	-0.123657	-0.103571	0.0571429	-0.583708	0.139286	-0.485714	0.0857143	-0.289286	-0.132143	-0.271915	0.135714	0.489286	0.364286	-0.296429	0.653571	-0.614286	0.617857	0.578571	0.642857	0.553571	0.682143	0.567857	0.546429	0.1	0.632143	0.385714	-0.05	-0.146429	-0.210714	0.675	-0.221429	0.00357143	0.471429	0.471429	0.998639	0.784012	0.998467	0.915412	0.698294	0.991989	1	0.99075	0.999465	1	0.757806	0.9981	1
A_55_P1961414	629081	-0.0859448	-0.458784	-0.142857	-0.0321429	-0.682187	0.0321429	-0.432143	0.075	-0.203571	0.0428571	-0.447228	0.167857	0.357143	0.403571	-0.625	0.689286	-0.778571	0.603571	0.671429	0.671429	0.625	0.707143	0.65	0.671429	0.232143	0.660714	0.360714	0.164286	0.0535714	-0.232143	0.7	-0.15	0.110714	0.55	0.653571	0.983757	0.48127	0.998467	0.98412	0.628662	0.976712	1	0.99538	0.999465	1	0.680525	0.9981	1
A_55_P1997225	216439	0.256044	0.550183	0.203571	0.25	0.580127	-0.0357143	0.421429	0.160714	0.160714	-0.153571	0.404294	-0.025	-0.25	-0.392857	0.742857	-0.571429	0.778571	-0.6	-0.439286	-0.514286	-0.346429	-0.485714	-0.592857	-0.582143	-0.235714	-0.532143	-0.0928571	-0.0821429	0.167857	0.407143	-0.539286	0.375	0.00357143	-0.475	-0.642857	0.93771	0.289167	0.998467	0.895689	0.628662	0.999626	1	0.980973	0.999465	1	0.618376	0.9981	1
A_55_P1967533	277333	-0.0572965	-0.550183	-0.121429	0.0178571	-0.655329	0.0357143	-0.414286	0.05	-0.0607143	0.00714286	-0.422183	0.121429	0.260714	0.407143	-0.557143	0.667857	-0.814286	0.582143	0.675	0.675	0.653571	0.707143	0.621429	0.635714	0.178571	0.632143	0.410714	0.214286	0.103571	-0.221429	0.635714	-0.196429	0.185714	0.564286	0.653571	0.991454	0.396378	0.998467	0.965014	0.636644	0.970555	1	0.995543	0.999465	1	0.68958	0.998191	1
A_51_P217498	20528	0.159356	-0.293909	0.05	0.153571	-0.608776	0.171429	-0.407143	0.0964286	-0.0928571	-0.0428571	-0.318426	0.139286	0.3	0.357143	-0.164286	0.639286	-0.635714	0.639286	0.564286	0.65	0.592857	0.685714	0.535714	0.492857	-0.0964286	0.553571	0.421429	0.00714286	-0.103571	-0.196429	0.517857	-0.310714	0.121429	0.546429	0.485714	0.967652	0.432736	0.998467	0.86578	0.708328	0.97451	1	0.982788	0.999465	1	0.681218	0.9981	1
A_51_P175699	67900	-0.0501345	-0.381723	-0.110714	-0.0964286	-0.558641	0.0821429	-0.489286	-0.128571	-0.285714	-0.075	-0.577818	0.228571	0.282143	0.510714	-0.307143	0.775	-0.710714	0.825	0.621429	0.735714	0.65	0.753571	0.710714	0.657143	0.0428571	0.432143	0.2	-0.0571429	-0.0785714	-0.167857	0.510714	-0.328571	0.242857	0.725	0.653571	0.997764	0.246604	0.998467	0.946268	0.741492	0.976386	1	0.997639	0.999465	1	0.49396	0.9981	1
A_55_P2106645	224129	0.116384	0.555559	0.0678571	0.132143	0.562222	-0.0214286	0.482143	0.128571	0.360714	0.171429	0.531307	0.15	-0.025	-0.5	0.653571	-0.678571	0.735714	-0.732143	-0.632143	-0.65	-0.660714	-0.642857	-0.742857	-0.653571	-0.475	-0.292857	-0.146429	-0.314286	-0.160714	0.221429	-0.621429	0.228571	-0.403571	-0.821429	-0.767857	0.927217	0.113423	0.998467	0.900706	0.684881	0.951893	1	0.980973	0.999465	1	0.445427	0.9981	1
A_55_P2186446	667204	-0.155775	-0.517924	-0.2	-0.0607143	-0.590871	-0.0357143	-0.375	0.0464286	-0.139286	0.142857	-0.472273	0.207143	0.289286	0.360714	-0.607143	0.653571	-0.739286	0.55	0.710714	0.678571	0.560714	0.710714	0.632143	0.689286	0.128571	0.635714	0.328571	0.239286	0.0928571	-0.125	0.642857	-0.0821429	0.196429	0.521429	0.646429	0.964535	0.380923	0.998467	0.992791	0.671222	0.955398	1	0.995543	0.999465	1	0.603239	0.9981	1
A_51_P266224	29806	0.392123	0.786743	0.303571	0.314286	0.538946	0.292857	0.332143	0.278571	0.0571429	-0.0678571	0.463328	0.05	0.142857	-0.257143	0.746429	-0.457143	0.710714	-0.364286	-0.525	-0.457143	-0.410714	-0.435714	-0.453571	-0.507143	-0.178571	-0.271429	-0.00714286	-0.285714	-0.182143	0.1	-0.360714	0.139286	-0.353571	-0.45	-0.603571	0.891765	0.0147277	0.998467	0.828805	0.628662	0.823856	1	0.980973	0.999465	1	0.406228	0.9981	1
A_55_P2027386	239845	0.200538	0.700721	0.0642857	0.235714	0.474487	0.242857	0.246429	0.267857	0.246429	-0.0857143	0.599285	-0.214286	0.167857	-0.360714	0.703571	-0.596429	0.760714	-0.660714	-0.642857	-0.553571	-0.553571	-0.55	-0.564286	-0.610714	-0.121429	-0.303571	-0.0357143	-0.121429	0.00357143	0.0857143	-0.6	0.235714	-0.4	-0.642857	-0.607143	0.911133	0.161615	0.998467	0.832169	0.628662	0.8293	1	0.980973	0.999465	1	0.429847	0.9981	1
A_51_P208919	72482	-0.17189	-0.553767	-0.175	-0.160714	-0.717997	-0.0964286	-0.385714	-0.160714	-0.171429	0.110714	-0.438283	0.167857	0.139286	0.296429	-0.607143	0.685714	-0.757143	0.65	0.567857	0.610714	0.539286	0.617857	0.553571	0.578571	0.0642857	0.603571	0.175	-0.0464286	-0.207143	-0.235714	0.696429	-0.314286	0.15	0.482143	0.585714	0.958056	0.349186	0.998467	0.982554	0.628662	0.948974	1	0.989119	0.999465	1	0.661886	0.9981	1
A_55_P1957393	668242	-0.107431	-0.528677	-0.167857	-0.0285714	-0.666072	-0.00357143	-0.414286	0.0357143	-0.135714	0.0571429	-0.445439	0.157143	0.282143	0.367857	-0.603571	0.685714	-0.789286	0.6	0.682143	0.682143	0.625	0.717857	0.639286	0.660714	0.185714	0.653571	0.367857	0.185714	0.0464286	-0.189286	0.703571	-0.153571	0.178571	0.55	0.653571	0.97967	0.393488	0.998467	0.988601	0.636644	0.955249	1	0.997639	0.999465	1	0.646963	1	1
A_66_P111217	667048	-0.127127	-0.526885	-0.192857	-0.05	-0.691139	-0.00714286	-0.439286	0.0392857	-0.185714	0.0678571	-0.483006	0.167857	0.332143	0.35	-0.617857	0.685714	-0.789286	0.610714	0.657143	0.678571	0.610714	0.721429	0.657143	0.657143	0.192857	0.621429	0.339286	0.160714	0.0285714	-0.157143	0.707143	-0.114286	0.182143	0.575	0.660714	0.983153	0.440432	0.998467	0.995404	0.636644	0.971426	1	0.997639	0.999465	1	0.678095	0.9981	1
A_51_P127297	15483	0.166518	-0.31183	0.0785714	0.228571	-0.333036	0.196429	-0.153571	0.296429	0	0.275	-0.449017	0.371429	0.525	0.453571	-0.35	0.517857	-0.542857	0.435714	0.682143	0.603571	0.503571	0.639286	0.507143	0.6	-0.0357143	0.6	0.496429	0.246429	0.171429	-0.0285714	0.542857	0.0392857	0.1	0.428571	0.471429	0.960918	0.491034	0.998467	0.845246	0.840196	0.988202	1	0.980973	0.999465	1	0.534003	0.9981	1
A_55_P2046408	666205	-0.0537155	-0.616491	-0.139286	-0.0464286	-0.572965	-0.0464286	-0.410714	-0.132143	-0.142857	-0.0678571	-0.604652	0.246429	0.15	0.375	-0.442857	0.735714	-0.767857	0.782143	0.653571	0.696429	0.725	0.746429	0.682143	0.632143	0.160714	0.45	0.4	0.0892857	0.025	-0.146429	0.657143	-0.242857	0.164286	0.603571	0.614286	0.962907	0.33492	0.998467	0.997704	0.708328	0.961003	1	0.99538	0.999465	1	0.504638	0.9981	1
A_55_P1967332	241765	-0.119965	-0.537638	-0.175	-0.025	-0.648167	0.0107143	-0.417857	0.0535714	-0.110714	0.0607143	-0.438283	0.135714	0.257143	0.375	-0.589286	0.682143	-0.789286	0.589286	0.689286	0.692857	0.621429	0.728571	0.657143	0.675	0.192857	0.65	0.367857	0.242857	0.0928571	-0.189286	0.660714	-0.146429	0.214286	0.575	0.682143	0.979299	0.37089	0.998467	0.986527	0.649821	0.96642	1	0.996184	0.999465	1	0.65108	0.9981	1
A_55_P2045036	628747	0.304388	-0.566312	0.214286	0.332143	-0.418981	0.371429	-0.167857	0.235714	0.228571	0.128571	-0.454384	0.0785714	0.185714	0.567857	-0.389286	0.696429	-0.575	0.678571	0.678571	0.678571	0.782143	0.692857	0.678571	0.664286	0.414286	0.667857	0.760714	0.525	0.342857	-0.453571	0.635714	-0.271429	-0.0535714	0.464286	0.667857	0.957641	0.255287	0.998467	0.885626	0.628662	0.923869	1	0.991974	0.999465	1	0.527984	0.9981	1
A_52_P387009	112407	-0.213071	-0.698929	-0.139286	-0.242857	-0.395704	-0.175	-0.239286	-0.371429	0.0214286	0.0785714	-0.574241	0.339286	-0.178571	0.425	-0.428571	0.646429	-0.757143	0.689286	0.582143	0.585714	0.560714	0.571429	0.528571	0.592857	-0.0785714	0.367857	0.0714286	-0.0285714	-0.0464286	-0.178571	0.360714	-0.439286	0.310714	0.542857	0.585714	0.921099	0.101098	0.998467	0.937137	0.741492	0.889766	1	0.980973	0.999465	1	0.38557	0.9981	1
A_55_P2135049	384591	-0.107431	-0.541222	-0.171429	-0.0214286	-0.680396	0.00714286	-0.432143	0.0392857	-0.114286	0.0321429	-0.434706	0.121429	0.260714	0.371429	-0.585714	0.689286	-0.796429	0.596429	0.678571	0.689286	0.639286	0.725	0.646429	0.657143	0.196429	0.646429	0.375	0.210714	0.075	-0.2	0.675	-0.164286	0.2	0.567857	0.671429	0.983153	0.421665	0.998467	0.985879	0.636644	0.975685	1	0.996184	0.999465	1	0.70221	0.9981	1
A_55_P1967534	666571	-0.166518	-0.537638	-0.207143	-0.0928571	-0.655329	-0.0214286	-0.432143	0.0464286	-0.214286	0.0821429	-0.508051	0.182143	0.339286	0.364286	-0.689286	0.657143	-0.796429	0.589286	0.65	0.65	0.582143	0.692857	0.671429	0.678571	0.257143	0.592857	0.317857	0.210714	0.0857143	-0.178571	0.671429	-0.0857143	0.139286	0.567857	0.675	0.968667	0.409718	0.998467	0.995404	0.636644	0.955249	1	0.995543	0.999465	1	0.60632	0.9981	1
A_55_P2109997	16206	0.048344	-0.197134	-0.0214286	0.0321429	-0.615938	0.125	-0.467857	0.0714286	-0.214286	-0.142857	-0.198569	-0.0321429	0.471429	0.414286	-0.410714	0.478571	-0.664286	0.407143	0.485714	0.492857	0.442857	0.489286	0.403571	0.414286	0.0571429	0.496429	0.267857	-0.0214286	-0.0607143	-0.253571	0.471429	-0.253571	0.0214286	0.432143	0.421429	0.980406	0.580603	0.998467	0.966612	0.636644	0.992918	1	0.995543	0.999465	1	0.827441	0.9981	1
A_55_P2071532	665782	-0.127127	-0.534054	-0.203571	-0.0464286	-0.682187	-0.0428571	-0.414286	0.0142857	-0.160714	0.0821429	-0.47585	0.185714	0.325	0.310714	-0.589286	0.660714	-0.764286	0.578571	0.642857	0.657143	0.589286	0.7	0.607143	0.617857	0.128571	0.603571	0.332143	0.117857	-0.00357143	-0.107143	0.707143	-0.0964286	0.189286	0.528571	0.610714	0.970763	0.383226	0.998467	0.989932	0.628662	0.942003	1	0.997639	0.999465	1	0.598442	0.9981	1
A_55_P2037425	14433	-0.0948974	-0.471329	-0.167857	-0.025	-0.667863	0	-0.403571	0.0607143	-0.189286	0.0821429	-0.454384	0.207143	0.375	0.325	-0.589286	0.65	-0.757143	0.578571	0.621429	0.639286	0.578571	0.685714	0.607143	0.614286	0.157143	0.621429	0.335714	0.0964286	-0.0214286	-0.132143	0.721429	-0.0928571	0.153571	0.532143	0.6	0.979387	0.474646	0.998467	0.98481	0.636644	0.97451	1	0.99538	0.999465	1	0.6766	0.9981	1
A_55_P2001068	667451	-0.109222	-0.605739	-0.160714	-0.0321429	-0.637424	-0.025	-0.403571	0.00357143	-0.0678571	0.0392857	-0.466906	0.142857	0.235714	0.396429	-0.610714	0.660714	-0.817857	0.575	0.696429	0.671429	0.635714	0.7	0.621429	0.653571	0.171429	0.607143	0.389286	0.235714	0.121429	-0.196429	0.632143	-0.175	0.178571	0.539286	0.653571	0.98033	0.353706	0.998467	0.986527	0.668129	0.959554	1	0.998063	0.999465	1	0.653272	0.9981	1
A_55_P2124097	629557	-0.134289	-0.548391	-0.2	-0.0607143	-0.719788	-0.00714286	-0.467857	0.0321429	-0.182143	0.0214286	-0.481217	0.125	0.317857	0.357143	-0.632143	0.682143	-0.807143	0.603571	0.639286	0.667857	0.628571	0.710714	0.660714	0.646429	0.239286	0.596429	0.342857	0.178571	0.0678571	-0.189286	0.675	-0.128571	0.167857	0.582143	0.675	0.973913	0.439421	0.998467	0.995404	0.628662	0.964087	1	0.996777	0.999465	1	0.65108	0.9981	1
A_51_P112223	14860	0.205909	-0.204302	0.0857143	0.228571	-0.393914	0.389286	-0.332143	0.192857	0.0214286	-0.160714	-0.241503	0.15	0.467857	0.525	-0.235714	0.557143	-0.707143	0.585714	0.410714	0.532143	0.603571	0.571429	0.55	0.467857	0.285714	0.575	0.464286	0.0107143	-0.00357143	-0.335714	0.539286	-0.296429	0.0714286	0.582143	0.525	0.980406	0.500341	0.998467	0.865539	0.739362	0.956747	1	0.980973	0.999465	1	0.633315	0.9981	1
A_52_P763938	100047597	0.266787	-0.557351	0.25	0.285714	-0.363475	0.35	-0.132143	0.278571	0	0.389286	-0.642219	0.2	0.389286	0.585714	-0.5	0.642857	-0.585714	0.689286	0.728571	0.703571	0.617857	0.710714	0.717857	0.710714	0.192857	0.535714	0.528571	0.475	0.214286	-0.139286	0.696429	-0.05	0.221429	0.678571	0.692857	0.93509	0.175404	0.998467	0.923333	0.906644	0.877541	1	0.982788	0.999465	1	0.588211	0.9981	1
A_52_P408530	20444	0.102059	0.788536	-0.00357143	0.0857143	0.376009	0.0464286	0.117857	0.142857	-0.125	-0.132143	0.556352	-0.264286	0.242857	-0.428571	0.592857	-0.607143	0.760714	-0.646429	-0.557143	-0.532143	-0.65	-0.542857	-0.592857	-0.617857	-0.289286	-0.421429	-0.242857	-0.271429	-0.189286	0.285714	-0.475	0.314286	-0.296429	-0.585714	-0.682143	0.932801	0.00956647	0.998467	0.965591	0.770261	0.923297	1	0.984258	0.999465	1	0.378912	0.9981	1
A_55_P2044788	100044117	0.0590871	-0.17742	-0.0178571	0.0535714	-0.603404	0.178571	-0.421429	0.110714	-0.25	-0.0821429	-0.220036	0.117857	0.407143	0.371429	-0.45	0.628571	-0.685714	0.628571	0.510714	0.571429	0.539286	0.603571	0.564286	0.539286	0.242857	0.696429	0.375	-0.0285714	-0.189286	-0.375	0.739286	-0.310714	-0.0678571	0.467857	0.503571	0.98033	0.796114	0.998467	0.919065	0.738219	0.961003	1	0.984258	0.999465	1	0.864299	0.9981	1
A_55_P2050192	17721	-0.318712	-0.59857	-0.328571	-0.246429	-0.533574	-0.314286	-0.392857	-0.175	-0.175	0.0178571	-0.431128	0.125	0.0785714	0.214286	-0.653571	0.5	-0.689286	0.4	0.660714	0.535714	0.435714	0.553571	0.471429	0.567857	0.0571429	0.417857	0.221429	0.232143	0.128571	-0.0714286	0.475	-0.0892857	0.1	0.321429	0.485714	0.923216	0.23943	0.998467	0.966612	0.778911	0.871494	1	0.99538	0.999465	1	0.657569	0.9981	1
A_55_P1995152	433184	-0.116384	-0.629036	-0.175	-0.0392857	-0.642796	-0.0357143	-0.410714	-0.00714286	-0.0785714	0.0607143	-0.50984	0.164286	0.267857	0.385714	-0.603571	0.657143	-0.821429	0.582143	0.689286	0.675	0.625	0.707143	0.625	0.646429	0.132143	0.571429	0.375	0.214286	0.107143	-0.146429	0.625	-0.146429	0.2	0.557143	0.65	0.977868	0.320794	0.998467	0.991125	0.639306	0.948974	1	0.998142	0.999465	1	0.590042	0.9981	1
A_55_P1972104	20216	0.367056	-0.388891	0.489286	0.257143	-0.0752017	0.292857	0.0892857	0.125	0.246429	0.203571	-0.236136	0.221429	-0.0678571	0.467857	-0.228571	0.310714	-0.5	0.482143	0.389286	0.314286	0.375	0.289286	0.317857	0.360714	-0.0214286	0.367857	0.407143	0.228571	0.0357143	-0.425	0.257143	-0.471429	-0.0678571	0.357143	0.325	0.958092	0.200498	0.998467	0.950382	0.879925	0.971426	1	0.99774	0.999465	1	0.73351	0.9981	1
A_55_P2112230	68671	0.150403	-0.225808	0.00357143	0.125	-0.55506	0.292857	-0.560714	0.0714286	-0.267857	-0.25	-0.384616	-0.0285714	0.325	0.546429	-0.225	0.821429	-0.621429	0.864286	0.7	0.807143	0.757143	0.832143	0.796429	0.692857	0.307143	0.585714	0.528571	0.214286	0.0535714	-0.375	0.65	-0.375	0.0428571	0.675	0.671429	0.949993	0.747341	0.998467	0.847282	0.76912	0.914772	1	0.980973	0.999465	1	0.718731	0.9981	1
A_55_P2090798	102103	0.0787827	-0.33692	-0.0107143	0.128571	-0.55506	0.160714	-0.360714	0.0857143	0.0892857	-0.025	-0.171736	0.0142857	0.325	0.378571	-0.278571	0.489286	-0.664286	0.392857	0.496429	0.528571	0.467857	0.528571	0.385714	0.410714	-0.0642857	0.582143	0.378571	0.0678571	-0.0214286	-0.25	0.407143	-0.303571	0.0964286	0.392857	0.442857	0.969531	0.449519	0.998467	0.900706	0.706913	0.975685	1	0.991531	0.999465	1	0.864299	0.9981	1
A_55_P2093649	668275	-0.127127	-0.560936	-0.189286	-0.0321429	-0.653539	0	-0.425	0.0428571	-0.121429	0.0821429	-0.481217	0.157143	0.289286	0.364286	-0.582143	0.678571	-0.792857	0.596429	0.682143	0.696429	0.610714	0.735714	0.660714	0.667857	0.153571	0.614286	0.353571	0.221429	0.0785714	-0.139286	0.653571	-0.117857	0.235714	0.592857	0.678571	0.98033	0.395485	0.998467	0.997339	0.668129	0.976712	1	0.997639	0.999465	1	0.681218	0.9981	1
A_52_P269461	72108	-0.0161147	-0.379931	0.00714286	-0.0571429	-0.431515	-0.0214286	-0.346429	-0.0392857	-0.125	-0.025	-0.271915	0.0928571	0.253571	0.389286	-0.492857	0.389286	-0.703571	0.4	0.542857	0.439286	0.35	0.425	0.371429	0.446429	-0.0642857	0.407143	0.271429	0.103571	-0.00714286	-0.264286	0.35	-0.317857	-0.0678571	0.346429	0.371429	0.996103	0.471896	0.998467	0.976468	0.764306	0.982434	1	0.995543	0.999465	1	0.815903	0.9981	1
A_51_P160544	58859	0.234558	0.790328	0.207143	0.185714	0.418981	0.253571	0.285714	0.235714	0.164286	-0.05	0.695887	-0.2	-0.0714286	-0.392857	0.728571	-0.55	0.778571	-0.542857	-0.696429	-0.578571	-0.578571	-0.589286	-0.564286	-0.610714	-0.167857	-0.239286	-0.157143	-0.225	-0.192857	-0.103571	-0.603571	0.00357143	-0.442857	-0.610714	-0.603571	0.892133	0.0440748	0.998467	0.9209	0.841142	0.842778	1	0.980973	0.999465	1	0.334254	0.9981	1
A_51_P333099	66407	-0.0304388	-0.458784	-0.0821429	0.025	-0.599823	0.0535714	-0.446429	0.0571429	-0.139286	-0.0464286	-0.375671	0.110714	0.257143	0.392857	-0.475	0.635714	-0.810714	0.610714	0.664286	0.671429	0.6	0.707143	0.625	0.614286	0.1	0.578571	0.378571	0.185714	0.0321429	-0.192857	0.6	-0.228571	0.214286	0.625	0.617857	0.996605	0.44881	0.998467	0.932422	0.725913	0.983659	1	0.993355	0.999465	1	0.699038	0.998591	1
A_55_P2009329	667572	-0.132498	-0.609323	-0.185714	-0.05	-0.626681	-0.0285714	-0.414286	0.0107143	-0.0964286	0.0964286	-0.527729	0.175	0.282143	0.407143	-0.596429	0.671429	-0.8	0.582143	0.725	0.703571	0.614286	0.732143	0.65	0.685714	0.110714	0.582143	0.360714	0.253571	0.139286	-0.132143	0.596429	-0.125	0.217857	0.571429	0.675	0.967652	0.331079	0.998467	0.98659	0.668129	0.955398	1	0.997639	1	1	0.590042	0.9981	1
A_55_P2146783	252967	-0.130708	-0.369178	-0.178571	-0.139286	-0.513878	-0.00714286	-0.371429	-0.142857	-0.292857	-0.0392857	-0.468695	0.178571	0.203571	0.460714	-0.592857	0.775	-0.628571	0.742857	0.671429	0.671429	0.657143	0.675	0.671429	0.710714	0.389286	0.632143	0.271429	0.0571429	-0.0428571	-0.307143	0.810714	-0.267857	0.05	0.467857	0.625	0.955089	0.371925	0.998467	0.997145	0.708328	0.953855	1	0.99538	0.999465	1	0.478207	0.9981	1
A_51_P296487	16987	-0.0286483	-0.487458	-0.132143	-0.0107143	-0.565803	0.0321429	-0.460714	-0.0214286	-0.214286	-0.0892857	-0.499106	0.182143	0.35	0.385714	-0.514286	0.671429	-0.782143	0.714286	0.635714	0.660714	0.639286	0.710714	0.671429	0.621429	0.228571	0.517857	0.45	0.117857	-0.00357143	-0.203571	0.710714	-0.207143	0.0285714	0.557143	0.578571	0.991454	0.492416	0.998467	0.938034	0.798147	0.993	1	0.995897	0.999465	1	0.627403	0.998191	1
A_55_P2135023	676813	-0.0340198	-0.444447	-0.0857143	0.0214286	-0.683977	0.107143	-0.425	0.117857	-0.142857	0.0178571	-0.384616	0.117857	0.335714	0.410714	-0.582143	0.667857	-0.792857	0.596429	0.614286	0.646429	0.625	0.682143	0.639286	0.632143	0.257143	0.667857	0.378571	0.171429	0.0464286	-0.289286	0.667857	-0.2	0.121429	0.578571	0.660714	0.987417	0.456693	0.998467	0.981349	0.630165	0.998295	1	0.99538	0.999465	1	0.767084	0.9981	1
A_55_P1979694	671215	-0.0716207	-0.58961	-0.121429	-0.00714286	-0.632052	0.0107143	-0.403571	0.0285714	-0.0535714	0.00357143	-0.449017	0.132143	0.253571	0.425	-0.603571	0.642857	-0.832143	0.564286	0.675	0.65	0.646429	0.678571	0.610714	0.635714	0.2	0.596429	0.410714	0.235714	0.146429	-0.235714	0.603571	-0.196429	0.146429	0.542857	0.646429	0.990822	0.409057	0.998467	0.994537	0.663707	0.967882	1	0.998142	0.999465	1	0.704396	0.9981	1
A_51_P379373	212442	0.153984	-0.254482	0	0.146429	-0.533574	0.132143	-0.425	0.114286	-0.264286	-0.139286	-0.400716	0.164286	0.417857	0.314286	-0.253571	0.610714	-0.592857	0.664286	0.557143	0.614286	0.614286	0.682143	0.585714	0.496429	0.125	0.45	0.485714	0.0392857	-0.05	-0.107143	0.671429	-0.132143	0.0357143	0.535714	0.442857	0.927697	0.73875	0.999684	0.839275	0.852156	0.955249	1	0.980973	0.999465	1	0.815903	0.9981	1
A_55_P2167269	18551	-0.0841543	-0.612907	-0.125	0.0357143	-0.603404	-0.107143	-0.271429	0.0321429	-0.00714286	0.0892857	-0.409661	0.05	0.075	0.246429	-0.528571	0.539286	-0.635714	0.389286	0.635714	0.575	0.585714	0.603571	0.467857	0.510714	0.107143	0.471429	0.307143	0.285714	0.189286	0.025	0.6	0.0178571	0.410714	0.489286	0.557143	0.950693	0.131369	0.998467	0.949134	0.628662	0.870658	1	0.98648	0.999465	1	0.482735	0.9981	1
A_55_P2015337	640094	-0.127127	-0.512548	-0.182143	-0.0607143	-0.700092	-0.00714286	-0.442857	0.0392857	-0.192857	0.025	-0.449017	0.139286	0.307143	0.364286	-0.657143	0.682143	-0.796429	0.6	0.65	0.657143	0.625	0.696429	0.65	0.657143	0.267857	0.639286	0.35	0.175	0.0535714	-0.228571	0.710714	-0.146429	0.125	0.546429	0.660714	0.978793	0.409057	0.998467	0.986527	0.628662	0.964087	1	0.99538	0.999465	1	0.657569	0.9981	1
A_51_P279232	72121	0.0107431	-0.526885	0.0928571	0.00357143	-0.27574	0.0321429	-0.0571429	0.00714286	0.267857	0.210714	-0.266548	0.110714	-0.00357143	0.403571	-0.442857	0.296429	-0.510714	0.210714	0.442857	0.314286	0.325	0.271429	0.25	0.396429	0	0.392857	0.282143	0.310714	0.267857	-0.353571	0.0928571	-0.292857	-0.0821429	0.153571	0.378571	0.98033	0.138652	0.998467	0.995404	0.812575	0.926412	1	0.995543	0.999465	1	0.588211	0.9981	1
A_55_P2108689	215974	-0.127127	-0.512548	-0.182143	-0.0607143	-0.700092	-0.00714286	-0.442857	0.0392857	-0.192857	0.025	-0.449017	0.139286	0.307143	0.364286	-0.657143	0.682143	-0.796429	0.6	0.65	0.657143	0.625	0.696429	0.65	0.657143	0.267857	0.639286	0.35	0.175	0.0535714	-0.228571	0.710714	-0.146429	0.125	0.546429	0.660714	0.983048	0.466724	0.998467	0.997704	0.628662	0.963424	1	0.99774	0.999465	1	0.699038	0.9981	1
A_55_P2008327	433182	-0.216653	-0.290324	-0.278571	-0.153571	-0.581918	0.0178571	-0.482143	0.0607143	-0.364286	0.0535714	-0.406083	0.160714	0.539286	0.375	-0.678571	0.607143	-0.7	0.525	0.6	0.603571	0.439286	0.632143	0.635714	0.664286	0.275	0.621429	0.232143	0.114286	-0.0142857	-0.196429	0.667857	-0.0571429	0.00714286	0.471429	0.6	0.958056	0.747341	0.998467	0.965591	0.684881	0.973483	1	0.998142	0.999465	1	0.729946	0.9981	1
A_55_P2049061	240160	-0.320502	-0.750901	-0.353571	-0.217857	-0.55506	-0.292857	-0.407143	-0.175	-0.117857	0.0178571	-0.561718	0.117857	0.0107143	0.214286	-0.635714	0.571429	-0.717857	0.496429	0.675	0.603571	0.546429	0.642857	0.585714	0.614286	0.153571	0.360714	0.282143	0.339286	0.235714	-0.025	0.489286	-0.0392857	0.214286	0.446429	0.596429	0.91921	0.238481	0.998467	0.916222	0.730861	0.852784	1	0.982091	0.999465	1	0.56298	0.9981	1
A_55_P2103682	666579	-0.0429724	-0.437279	-0.0928571	0.0321429	-0.599823	0.0892857	-0.378571	0.132143	-0.128571	0.0714286	-0.400716	0.189286	0.339286	0.410714	-0.567857	0.657143	-0.778571	0.585714	0.664286	0.664286	0.603571	0.703571	0.642857	0.664286	0.203571	0.682143	0.389286	0.203571	0.0607143	-0.221429	0.678571	-0.15	0.160714	0.575	0.65	0.98976	0.519534	0.998467	0.965591	0.663707	0.986153	1	0.993682	0.999465	1	0.708528	0.9981	1
A_55_P2087872	634088	-0.152194	-0.609323	-0.2	-0.075	-0.585499	-0.0821429	-0.367857	-0.0142857	-0.107143	0.142857	-0.543829	0.235714	0.3	0.371429	-0.621429	0.628571	-0.771429	0.542857	0.710714	0.660714	0.564286	0.689286	0.6	0.660714	0.0678571	0.557143	0.335714	0.210714	0.107143	-0.0821429	0.607143	-0.0821429	0.182143	0.503571	0.614286	0.95941	0.295112	0.998467	0.997858	0.736249	0.952465	1	0.998142	0.999465	1	0.570684	0.998591	1
A_52_P16419	14555	-0.0268578	-0.204302	-0.175	0.0107143	-0.641005	0.025	-0.517857	0.0142857	-0.242857	-0.228571	-0.207514	0.0571429	0.367857	0.239286	-0.296429	0.575	-0.653571	0.528571	0.492857	0.564286	0.525	0.614286	0.482143	0.435714	0.0785714	0.542857	0.342857	-0.0821429	-0.153571	-0.167857	0.610714	-0.217857	0.0535714	0.435714	0.417857	0.993316	0.797066	0.998467	0.944064	0.663707	0.986153	1	0.99538	0.999465	1	0.859643	0.9981	1
A_55_P2093874	229534	0.216653	0.643373	0.321429	0.0892857	0.710835	0.110714	0.492857	0.0392857	0.121429	0.0464286	0.454384	0.0571429	-0.103571	-0.178571	0.546429	-0.639286	0.664286	-0.542857	-0.589286	-0.639286	-0.610714	-0.692857	-0.642857	-0.575	-0.303571	-0.460714	-0.371429	-0.342857	-0.182143	0.117857	-0.596429	0.05	-0.2	-0.496429	-0.65	0.907695	0.0826913	0.998467	0.962718	0.628662	0.899662	1	0.994436	0.999465	1	0.469166	0.9981	1
A_52_P730743	100048500	0.257834	0.523301	0.235714	0.3	0.72874	0.142857	0.485714	0.192857	0.346429	-0.0321429	0.479428	-0.1	-0.246429	-0.357143	0.8	-0.646429	0.764286	-0.617857	-0.571429	-0.557143	-0.485714	-0.55	-0.582143	-0.621429	-0.242857	-0.532143	-0.153571	-0.0285714	0.0964286	0.367857	-0.628571	0.310714	0.114286	-0.396429	-0.585714	0.95941	0.465716	0.998467	0.927619	0.628662	0.948974	1	0.991974	0.999465	1	0.744043	0.9981	1
A_55_P1961188	629557	-0.134289	-0.535846	-0.196429	-0.0678571	-0.705464	-0.0178571	-0.45	0.0285714	-0.203571	0.0464286	-0.491951	0.160714	0.339286	0.353571	-0.65	0.678571	-0.8	0.607143	0.642857	0.660714	0.614286	0.703571	0.653571	0.65	0.228571	0.603571	0.335714	0.153571	0.0392857	-0.178571	0.703571	-0.117857	0.146429	0.564286	0.657143	0.98033	0.431473	0.998467	0.997145	0.628662	0.97451	1	0.996777	0.999465	1	0.653272	0.9981	1
A_52_P33831	76612	-0.13787	-0.584233	-0.278571	-0.0642857	-0.721578	-0.185714	-0.510714	-0.153571	-0.2	-0.192857	-0.468695	-0.00714286	0.0571429	0.125	-0.353571	0.646429	-0.639286	0.607143	0.564286	0.635714	0.660714	0.7	0.564286	0.464286	0.114286	0.325	0.321429	0.0964286	0.0214286	0.0392857	0.625	-0.0857143	0.317857	0.542857	0.525	0.943685	0.214866	0.998467	0.997704	0.628662	0.867779	1	0.991974	0.999465	1	0.480015	0.9981	1
A_55_P2119257	18787	-0.00358103	0.424734	-0.0642857	0.0928571	0.608776	-0.025	0.375	0.0928571	0.414286	-0.0392857	0.432917	0.0321429	-0.175	-0.367857	0.682143	-0.592857	0.639286	-0.7	-0.535714	-0.528571	-0.475	-0.510714	-0.575	-0.535714	-0.257143	-0.407143	-0.167857	-0.0785714	0.192857	0.296429	-0.764286	0.303571	-0.0535714	-0.553571	-0.535714	0.987417	0.516265	0.999826	0.939577	0.628662	0.983688	1	0.984067	0.999465	1	0.727053	0.9981	1
A_55_P2133568	NA	0.41719	0.132617	0.439286	0.325	-0.248882	0.632143	-0.182143	0.396429	-0.132143	0.0357143	-0.019678	-0.175	0.403571	0.660714	-0.3	0.471429	-0.317857	0.492857	0.453571	0.453571	0.407143	0.396429	0.5	0.507143	0.439286	0.646429	0.425	0.339286	0.075	-0.646429	0.5	-0.385714	-0.196429	0.410714	0.485714	0.943802	0.77551	0.998756	0.891293	0.739362	0.857777	1	0.980973	0.999465	1	0.829709	0.9981	1
A_55_P2162988	104885	-0.0179052	-0.388891	-0.110714	0.0607143	-0.542527	-0.0428571	-0.378571	0.0214286	-0.0142857	-0.164286	-0.162791	0.0107143	0.232143	0.189286	-0.346429	0.375	-0.692857	0.310714	0.435714	0.425	0.435714	0.464286	0.317857	0.307143	-0.0107143	0.414286	0.335714	0.0392857	-0.0214286	-0.075	0.460714	-0.15	0.167857	0.378571	0.342857	0.984926	0.50213	0.998467	0.990353	0.708328	0.928643	1	0.995897	0.999465	1	0.84596	0.9981	1
A_51_P117995	18642	0.10564	-0.4552	0.107143	0.0928571	-0.515669	0.110714	-0.292857	-0.0214286	0.0571429	-0.0964286	-0.289804	0.132143	0.167857	0.478571	-0.353571	0.507143	-0.825	0.503571	0.489286	0.503571	0.575	0.503571	0.4	0.410714	-0.0321429	0.457143	0.257143	-0.0571429	-0.05	-0.217857	0.439286	-0.382143	0.307143	0.6	0.489286	0.963737	0.338743	0.999826	0.897464	0.770261	0.983659	1	0.997639	0.999465	1	0.757806	0.9981	1
A_55_P2136763	622178	0.0841543	-0.181005	-0.0464286	0.0392857	-0.583708	0.132143	-0.482143	-0.00714286	-0.246429	-0.246429	-0.304115	0.128571	0.360714	0.417857	-0.25	0.671429	-0.639286	0.675	0.535714	0.614286	0.635714	0.646429	0.553571	0.510714	0.142857	0.542857	0.382143	-0.103571	-0.110714	-0.3	0.589286	-0.35	-0.0285714	0.485714	0.467857	0.9983	0.654037	0.998467	0.937137	0.628662	0.975685	1	0.99774	0.999465	1	0.662735	0.9981	1
A_55_P1975837	667483	-0.0358103	-0.342296	-0.146429	0.0178571	-0.682187	0.0357143	-0.471429	0.0535714	-0.167857	-0.142857	-0.243292	0.0428571	0.35	0.242857	-0.45	0.546429	-0.725	0.496429	0.464286	0.525	0.528571	0.575	0.489286	0.439286	0.178571	0.557143	0.360714	0.00357143	-0.0928571	-0.217857	0.635714	-0.192857	0.0464286	0.446429	0.471429	0.998513	0.605278	0.998467	0.921472	0.676949	0.99591	1	0.985011	0.999465	1	0.840019	0.9981	1
A_55_P2092776	68316	0.0429724	-0.376347	-0.0464286	0.0607143	-0.556851	0.0321429	-0.342857	0.0392857	-0.128571	0.025	-0.425761	0.303571	0.360714	0.382143	-0.367857	0.628571	-0.710714	0.589286	0.639286	0.635714	0.596429	0.675	0.521429	0.557143	-0.0535714	0.575	0.371429	-0.025	-0.0642857	-0.0928571	0.625	-0.182143	0.153571	0.507143	0.485714	0.993316	0.437916	0.998467	0.897464	0.741492	0.964087	1	0.991974	0.999465	1	0.590042	0.998591	1
A_55_P2186025	634019	-0.127127	-0.525093	-0.185714	-0.0535714	-0.714416	0.00357143	-0.460714	0.0428571	-0.171429	0	-0.438283	0.103571	0.285714	0.367857	-0.639286	0.685714	-0.803571	0.596429	0.646429	0.664286	0.639286	0.703571	0.657143	0.653571	0.278571	0.632143	0.357143	0.2	0.0821429	-0.239286	0.682143	-0.157143	0.146429	0.564286	0.678571	0.98033	0.444565	0.998467	0.99594	0.628662	0.961003	1	0.997639	0.999465	1	0.688903	0.9981	1
A_55_P1993629	100042375	-0.13966	-0.508964	-0.214286	-0.0607143	-0.701883	-0.0357143	-0.432143	0.0285714	-0.2	0.0714286	-0.470484	0.175	0.342857	0.303571	-0.610714	0.664286	-0.760714	0.582143	0.625	0.65	0.585714	0.696429	0.621429	0.621429	0.175	0.607143	0.317857	0.114286	-0.00714286	-0.125	0.717857	-0.0857143	0.171429	0.535714	0.621429	0.973159	0.435209	0.998467	0.997145	0.628662	0.964772	1	0.996571	0.999465	1	0.662735	0.9981	1
A_55_P2112379	100039163	-0.127127	-0.526885	-0.192857	-0.05	-0.691139	-0.00714286	-0.439286	0.0392857	-0.185714	0.0678571	-0.483006	0.167857	0.332143	0.35	-0.617857	0.685714	-0.789286	0.610714	0.657143	0.678571	0.610714	0.721429	0.657143	0.657143	0.192857	0.621429	0.339286	0.160714	0.0285714	-0.157143	0.707143	-0.114286	0.182143	0.575	0.660714	0.983048	0.458207	0.998467	0.997339	0.628662	0.964756	1	0.99774	0.999465	1	0.673544	0.9981	1
A_55_P2093013	238091	-0.166518	-0.559143	-0.2	-0.0821429	-0.603404	-0.025	-0.4	0.0464286	-0.171429	0.121429	-0.516995	0.207143	0.317857	0.375	-0.671429	0.646429	-0.792857	0.578571	0.678571	0.660714	0.567857	0.7	0.667857	0.692857	0.207143	0.592857	0.325	0.246429	0.107143	-0.15	0.646429	-0.0785714	0.171429	0.567857	0.675	0.967652	0.393488	0.998467	0.99408	0.668129	0.95618	1	0.995543	0.999465	1	0.60134	0.9981	1
A_51_P213359	15117	0.00895258	0.621868	-0.110714	0.0178571	0.510297	0.0607143	0.164286	0.0964286	0.0821429	-0.135714	0.406083	0.0214286	0.203571	-0.353571	0.596429	-0.55	0.610714	-0.542857	-0.603571	-0.525	-0.55	-0.496429	-0.475	-0.517857	-0.15	-0.392857	-0.139286	-0.260714	-0.0464286	0.160714	-0.614286	0.242857	-0.432143	-0.578571	-0.582143	0.924334	0.124832	0.998467	0.872076	0.656783	0.860902	1	0.980973	0.999465	1	0.507755	0.9981	1
A_51_P173906	68291	0.0501345	-0.243729	-0.00714286	0.0642857	-0.508507	0.114286	-0.371429	0.167857	-0.167857	-0.0535714	-0.280859	0.196429	0.410714	0.378571	-0.410714	0.5	-0.692857	0.467857	0.532143	0.517857	0.492857	0.560714	0.492857	0.507143	0.103571	0.546429	0.375	0.0821429	0.0321429	-0.232143	0.489286	-0.175	-0.00357143	0.464286	0.460714	0.998513	0.631067	0.998467	0.942997	0.736249	0.993	1	0.984067	0.999465	1	0.744043	0.9981	1
A_55_P2021908	436219	-0.109222	-0.605739	-0.160714	-0.0321429	-0.637424	-0.025	-0.403571	0.00357143	-0.0678571	0.0392857	-0.466906	0.142857	0.235714	0.396429	-0.610714	0.660714	-0.817857	0.575	0.696429	0.671429	0.635714	0.7	0.621429	0.653571	0.171429	0.607143	0.389286	0.235714	0.121429	-0.196429	0.632143	-0.175	0.178571	0.539286	0.653571	0.98006	0.33492	0.998467	0.982554	0.656783	0.961003	1	0.996571	0.999465	1	0.649732	0.999078	1
A_55_P2167005	636859	-0.166518	-0.571688	-0.203571	-0.075	-0.617728	-0.0142857	-0.417857	0.05	-0.15	0.0964286	-0.506262	0.171429	0.296429	0.378571	-0.653571	0.65	-0.8	0.575	0.675	0.667857	0.582143	0.707143	0.675	0.689286	0.217857	0.585714	0.332143	0.271429	0.135714	-0.160714	0.617857	-0.0892857	0.192857	0.585714	0.692857	0.970763	0.417701	0.998467	0.999505	0.668129	0.964756	1	0.996571	0.999465	1	0.64357	0.9981	1
A_66_P102046	667806	-0.0447629	-0.510756	-0.128571	0.0285714	-0.685768	0.025	-0.417857	0.0571429	-0.0535714	-0.0464286	-0.368516	0.0892857	0.278571	0.346429	-0.517857	0.610714	-0.778571	0.510714	0.585714	0.603571	0.628571	0.642857	0.546429	0.542857	0.182143	0.585714	0.396429	0.146429	0.0857143	-0.207143	0.6	-0.171429	0.153571	0.507143	0.585714	0.985299	0.38803	0.998467	0.965591	0.628662	0.961393	1	0.995897	0.999465	1	0.718731	0.9981	1
A_66_P118307	667802	-0.0698302	-0.544806	-0.146429	0.0142857	-0.680396	0.0178571	-0.425	0.0428571	-0.0535714	-0.0142857	-0.398927	0.0928571	0.25	0.364286	-0.532143	0.65	-0.792857	0.55	0.639286	0.653571	0.642857	0.689286	0.592857	0.596429	0.171429	0.610714	0.396429	0.192857	0.0964286	-0.2	0.617857	-0.178571	0.196429	0.542857	0.632143	0.97967	0.358388	0.998467	0.971627	0.636644	0.961003	1	0.997639	0.999465	1	0.68958	0.9981	1
A_66_P131205	668192	-0.0948974	-0.494627	-0.167857	-0.0142857	-0.719788	0.0321429	-0.460714	0.0714286	-0.132143	-0.0357143	-0.388194	0.0714286	0.285714	0.35	-0.575	0.657143	-0.785714	0.557143	0.603571	0.639286	0.635714	0.682143	0.621429	0.603571	0.264286	0.617857	0.367857	0.185714	0.0892857	-0.235714	0.639286	-0.157143	0.160714	0.557143	0.653571	0.982731	0.419248	0.998467	0.989023	0.628662	0.967225	1	0.995761	0.999465	1	0.702079	0.9981	1
A_55_P2108690	667572	-0.0626681	-0.516132	-0.128571	0.0214286	-0.660701	0.0535714	-0.421429	0.075	-0.0821429	0.0178571	-0.407872	0.117857	0.271429	0.396429	-0.546429	0.678571	-0.8	0.589286	0.671429	0.685714	0.646429	0.721429	0.639286	0.646429	0.189286	0.653571	0.4	0.217857	0.0892857	-0.217857	0.65	-0.182143	0.203571	0.582143	0.667857	0.985871	0.449519	0.998467	0.979279	0.654875	0.993	1	0.995543	0.999465	1	0.720198	0.9981	1
A_51_P124748	21809	0.338408	0.761654	0.317857	0.228571	0.504926	0.203571	0.403571	0.260714	0.075	-0.0428571	0.534885	-0.0357143	0.0607143	-0.364286	0.625	-0.642857	0.792857	-0.582143	-0.717857	-0.685714	-0.55	-0.678571	-0.635714	-0.671429	-0.107143	-0.410714	-0.132143	-0.3	-0.128571	0.0357143	-0.525	0.178571	-0.5	-0.635714	-0.717857	0.891765	0.0668399	0.998467	0.872076	0.663707	0.848556	1	0.980973	0.999465	1	0.390423	0.9981	1
A_55_P2175545	232493	-0.0179052	-0.241937	-0.178571	0.0285714	-0.683977	0.00357143	-0.521429	0.0142857	-0.189286	-0.232143	-0.237925	0.0321429	0.275	0.235714	-0.203571	0.614286	-0.6	0.517857	0.535714	0.610714	0.589286	0.660714	0.485714	0.446429	0.0214286	0.517857	0.357143	-0.0214286	-0.0464286	-0.132143	0.517857	-0.203571	0.128571	0.446429	0.446429	0.984926	0.556399	0.998467	0.939054	0.628662	0.952992	1	0.995543	0.999465	1	0.774216	0.9981	1
A_55_P2037454	104156	0.329455	0.704306	0.417857	0.235714	0.675025	0.232143	0.532143	0.167857	0.210714	0.05	0.604652	-0.025	-0.185714	-0.285714	0.667857	-0.65	0.710714	-0.532143	-0.685714	-0.660714	-0.603571	-0.692857	-0.65	-0.65	-0.264286	-0.382143	-0.292857	-0.317857	-0.264286	0.0678571	-0.528571	0.0214286	-0.157143	-0.467857	-0.657143	0.891765	0.102642	0.998467	0.847929	0.628662	0.861597	1	0.980973	0.999465	1	0.445427	0.9981	1
A_66_P139876	100678	-0.0984784	-0.557351	-0.167857	-0.0821429	-0.655329	-0.0642857	-0.475	-0.0642857	-0.289286	-0.075	-0.565296	0.153571	0.142857	0.303571	-0.532143	0.742857	-0.732143	0.778571	0.660714	0.7	0.7	0.760714	0.735714	0.664286	0.278571	0.475	0.385714	0.185714	0.0428571	-0.182143	0.714286	-0.182143	0.121429	0.614286	0.65	0.973159	0.299431	0.998467	0.98481	0.636644	0.960538	1	0.99774	0.999465	1	0.478207	0.9981	1
A_55_P2080774	110391	0.227396	-0.236561	0.110714	0.164286	-0.524621	0.157143	-0.364286	0.0571429	-0.117857	-0.125	-0.252237	0.114286	0.385714	0.360714	-0.235714	0.521429	-0.603571	0.564286	0.496429	0.514286	0.525	0.535714	0.410714	0.389286	-0.025	0.496429	0.478571	-0.0642857	-0.15	-0.271429	0.564286	-0.342857	-0.132143	0.360714	0.321429	0.94681	0.643146	0.998467	0.866961	0.729019	0.981395	1	0.985011	0.999465	1	0.744043	0.9981	1
A_55_P2092046	666909	-0.155775	-0.654126	-0.210714	-0.075	-0.58908	-0.121429	-0.353571	-0.05	-0.0571429	0.103571	-0.520573	0.214286	0.260714	0.321429	-0.617857	0.578571	-0.778571	0.496429	0.653571	0.603571	0.553571	0.635714	0.539286	0.589286	0.0678571	0.507143	0.339286	0.178571	0.1	-0.0678571	0.589286	-0.0821429	0.171429	0.457143	0.564286	0.970763	0.297622	0.998467	0.997704	0.708328	0.937792	1	0.996777	0.999465	1	0.630873	0.9981	1
A_51_P100828	11757	0.0304388	-0.453408	0	0.0321429	-0.628471	0.0892857	-0.364286	0.0357143	-0.103571	0.0714286	-0.379249	0.171429	0.296429	0.435714	-0.535714	0.657143	-0.782143	0.632143	0.642857	0.639286	0.585714	0.65	0.571429	0.607143	0.0785714	0.671429	0.382143	0.0821429	-0.0785714	-0.310714	0.671429	-0.325	0.0535714	0.507143	0.575	0.97967	0.377884	0.998467	0.892594	0.708328	0.995255	1	0.982788	0.999465	1	0.730505	0.9981	1
A_51_P106527	68241	0.17189	-0.304661	0.0785714	0.139286	-0.549689	0.167857	-0.367857	0.157143	-0.128571	-0.0321429	-0.393561	0.214286	0.446429	0.428571	-0.314286	0.557143	-0.657143	0.553571	0.557143	0.567857	0.575	0.607143	0.510714	0.5	0.025	0.492857	0.460714	0.0607143	0.0464286	-0.221429	0.475	-0.210714	-0.0428571	0.478571	0.453571	0.924115	0.518566	0.999826	0.839275	0.812575	0.95618	1	0.980973	0.999465	1	0.767084	0.9981	1
A_55_P1984178	83679	0.17189	-0.381723	0.175	0.128571	-0.356313	0.296429	-0.253571	0	0.135714	-0.0714286	-0.354205	0.235714	0.110714	0.757143	-0.264286	0.732143	-0.785714	0.728571	0.682143	0.696429	0.746429	0.671429	0.610714	0.675	0.114286	0.667857	0.4	0.103571	0.103571	-0.475	0.425	-0.578571	0.192857	0.642857	0.667857	0.985625	0.336403	0.998756	0.986527	0.720404	0.964087	1	0.99538	0.999465	1	0.683411	0.9981	1
A_51_P503625	14859	0.343779	-0.120072	0.146429	0.342857	-0.352732	0.464286	-0.367857	0.307143	-0.15	-0.0178571	-0.461539	0.128571	0.567857	0.571429	-0.0321429	0.710714	-0.414286	0.739286	0.671429	0.767857	0.678571	0.807143	0.732143	0.642857	0.160714	0.517857	0.621429	0.282143	0.171429	-0.157143	0.557143	-0.114286	0.075	0.635714	0.578571	0.925637	0.733805	0.998467	0.828805	0.81265	0.88233	1	0.980973	0.999465	1	0.509864	0.9981	1
A_55_P1957419	56205	0.288273	0.602154	0.332143	0.232143	0.614147	0.192857	0.496429	0.289286	0.196429	0.117857	0.434706	-0.0285714	-0.107143	-0.4	0.682143	-0.714286	0.821429	-0.635714	-0.739286	-0.692857	-0.614286	-0.682143	-0.610714	-0.671429	-0.210714	-0.575	-0.235714	-0.117857	0.0178571	0.210714	-0.725	0.3	-0.207143	-0.485714	-0.635714	0.932801	0.192514	0.998467	0.963219	0.663707	0.953855	1	0.980973	0.999465	1	0.649732	0.9981	1
A_51_P489452	12583	0.0393914	-0.541222	-0.0321429	0.0892857	-0.470906	0.025	-0.328571	0.0392857	0.0857143	-0.0928571	-0.373883	0.171429	0.217857	0.385714	-0.367857	0.482143	-0.778571	0.446429	0.567857	0.532143	0.585714	0.571429	0.457143	0.467857	0.0285714	0.425	0.45	0.175	0.182143	-0.146429	0.385714	-0.2	0.146429	0.482143	0.478571	0.985299	0.338187	0.998467	0.889592	0.794874	0.964772	1	0.99075	0.999465	1	0.667729	0.9981	1
A_55_P1984069	100041720	-0.132498	-0.500003	-0.182143	-0.0464286	-0.653539	0.00714286	-0.417857	0.0642857	-0.171429	0.075	-0.44365	0.160714	0.296429	0.364286	-0.628571	0.682143	-0.778571	0.596429	0.675	0.678571	0.603571	0.717857	0.664286	0.682143	0.228571	0.660714	0.346429	0.214286	0.0607143	-0.196429	0.7	-0.125	0.175	0.564286	0.675	0.969177	0.419702	0.998467	0.985048	0.640687	0.961003	1	0.99538	0.999465	1	0.653272	0.998591	1
A_51_P217498	20528	0.146822	-0.283156	0.025	0.132143	-0.605195	0.178571	-0.425	0.0642857	-0.132143	0.00357143	-0.373883	0.157143	0.35	0.392857	-0.153571	0.692857	-0.607143	0.692857	0.614286	0.707143	0.592857	0.732143	0.575	0.542857	-0.139286	0.571429	0.407143	-0.00714286	-0.135714	-0.175	0.546429	-0.314286	0.121429	0.553571	0.507143	0.962523	0.495324	0.998467	0.854989	0.783897	0.953318	1	0.981146	0.999465	1	0.704396	0.9981	1
A_55_P2156093	666342	-0.0376009	-0.476706	-0.107143	0.0357143	-0.651748	0.0857143	-0.417857	0.110714	-0.121429	0.0392857	-0.429339	0.160714	0.353571	0.4	-0.539286	0.664286	-0.796429	0.596429	0.642857	0.671429	0.625	0.714286	0.642857	0.635714	0.178571	0.635714	0.389286	0.175	0.0571429	-0.192857	0.657143	-0.15	0.189286	0.603571	0.653571	0.98033	0.38688	0.998467	0.971627	0.655406	0.992411	1	0.99538	0.999465	1	0.711133	0.9981	1
A_55_P2106426	100039875	-0.127127	-0.526885	-0.192857	-0.05	-0.691139	-0.00714286	-0.439286	0.0392857	-0.185714	0.0678571	-0.483006	0.167857	0.332143	0.35	-0.617857	0.685714	-0.789286	0.610714	0.657143	0.678571	0.610714	0.721429	0.657143	0.657143	0.192857	0.621429	0.339286	0.160714	0.0285714	-0.157143	0.707143	-0.114286	0.182143	0.575	0.660714	0.979299	0.44567	0.998467	0.991125	0.628662	0.961003	1	0.995897	0.999465	1	0.649732	0.9981	1
A_55_P2088912	14433	-0.0823638	-0.51434	-0.153571	0	-0.685768	0.05	-0.446429	0.0785714	-0.132143	0.0285714	-0.445439	0.128571	0.321429	0.378571	-0.560714	0.678571	-0.8	0.6	0.646429	0.682143	0.632143	0.725	0.657143	0.642857	0.196429	0.621429	0.371429	0.192857	0.0714286	-0.185714	0.653571	-0.142857	0.207143	0.607143	0.675	0.977747	0.391835	0.998467	0.98659	0.636644	0.986153	1	0.995897	0.999465	1	0.683411	0.9981	1
A_55_P2105638	241694	0.141451	0.229392	0.0392857	0.05	-0.401076	0.485714	-0.589286	0.0535714	-0.364286	-0.289286	-0.0268337	-0.275	0.517857	0.685714	-0.167857	0.682143	-0.425	0.685714	0.546429	0.660714	0.439286	0.589286	0.625	0.596429	0.296429	0.667857	0.296429	0.0642857	-0.153571	-0.632143	0.489286	-0.585714	-0.192857	0.460714	0.539286	0.977747	0.985573	0.998467	0.939577	0.684881	0.872283	1	0.99538	0.999465	1	0.846108	0.9981	1
A_55_P2185359	638833	-0.132498	-0.485666	-0.2	-0.0535714	-0.696511	-0.025	-0.425	0.0392857	-0.189286	0.05	-0.42755	0.153571	0.310714	0.314286	-0.617857	0.667857	-0.757143	0.575	0.632143	0.646429	0.596429	0.689286	0.617857	0.628571	0.214286	0.642857	0.332143	0.135714	0.00714286	-0.175	0.725	-0.114286	0.15	0.517857	0.625	0.974709	0.447546	0.998467	0.98659	0.628662	0.953855	1	0.995543	0.999465	1	0.667729	0.9981	1
A_52_P229210	435752	-0.0572965	-0.525093	-0.114286	0.00357143	-0.626681	0.0142857	-0.378571	0.0428571	-0.103571	0.0571429	-0.44365	0.192857	0.303571	0.4	-0.592857	0.660714	-0.8	0.589286	0.682143	0.660714	0.625	0.692857	0.607143	0.642857	0.157143	0.646429	0.396429	0.164286	0.0464286	-0.2	0.692857	-0.175	0.142857	0.528571	0.617857	0.98033	0.380923	0.998467	0.975971	0.663707	0.961393	1	0.997639	0.999465	1	0.657842	0.9981	1
A_55_P2156504	667233	-0.0948974	-0.494627	-0.167857	-0.0142857	-0.719788	0.0321429	-0.460714	0.0714286	-0.132143	-0.0357143	-0.388194	0.0714286	0.285714	0.35	-0.575	0.657143	-0.785714	0.557143	0.603571	0.639286	0.635714	0.682143	0.621429	0.603571	0.264286	0.617857	0.367857	0.185714	0.0892857	-0.235714	0.639286	-0.157143	0.160714	0.557143	0.653571	0.957104	0.353706	0.998467	0.99594	0.628662	0.964772	1	0.99774	0.999465	1	0.675442	0.9981	1
A_51_P100828	11757	0.0823638	-0.440863	0.0392857	0.0928571	-0.655329	0.146429	-0.353571	0.0428571	0.0464286	0.0142857	-0.296959	0.0928571	0.225	0.428571	-0.353571	0.610714	-0.746429	0.546429	0.535714	0.592857	0.589286	0.596429	0.478571	0.489286	-0.0178571	0.607143	0.339286	0.025	-0.05	-0.3	0.485714	-0.375	0.167857	0.521429	0.55	0.958092	0.414956	0.998467	0.873652	0.708328	0.992411	1	0.985648	0.999465	1	0.745874	0.9981	1
A_51_P437327	17172	-0.198747	-0.700721	-0.196429	-0.107143	-0.551479	-0.275	-0.342857	-0.25	0.0392857	-0.207143	-0.266548	-0.139286	-0.321429	0.135714	-0.442857	0.457143	-0.685714	0.392857	0.510714	0.467857	0.55	0.482143	0.375	0.364286	0.110714	0.271429	0.196429	0.221429	0.117857	-0.0571429	0.439286	-0.221429	0.446429	0.460714	0.478571	0.89357	0.0504262	0.998467	0.904951	0.628662	0.823856	1	0.980973	0.999465	1	0.626979	0.9981	1
A_52_P182659	12974	0.196957	-0.0949827	0.0714286	0.164286	-0.621309	0.246429	-0.425	0.160714	-0.210714	-0.1	-0.223614	0.0892857	0.328571	0.339286	-0.135714	0.675	-0.510714	0.671429	0.517857	0.632143	0.596429	0.671429	0.560714	0.5	0.0714286	0.628571	0.439286	-0.0107143	-0.142857	-0.325	0.589286	-0.332143	-0.0357143	0.478571	0.467857	0.932267	0.84095	0.998467	0.839148	0.685601	0.937033	1	0.980973	0.999465	1	0.840019	0.9981	1
A_52_P654437	622213	-0.134289	-0.587817	-0.196429	-0.0142857	-0.590871	-0.0392857	-0.375	0.0357143	0.0178571	0.0357143	-0.395349	0.1	0.192857	0.314286	-0.517857	0.564286	-0.75	0.442857	0.617857	0.603571	0.564286	0.639286	0.542857	0.567857	0.121429	0.539286	0.360714	0.271429	0.182143	-0.121429	0.496429	-0.1	0.239286	0.492857	0.603571	0.978793	0.373526	0.998467	0.982554	0.706913	0.953855	1	0.996777	0.999465	1	0.704396	0.9981	1
A_51_P217498	20528	0.145032	-0.27778	0.0214286	0.128571	-0.635633	0.153571	-0.435714	0.107143	-0.178571	-0.0107143	-0.379249	0.15	0.364286	0.346429	-0.192857	0.664286	-0.589286	0.660714	0.596429	0.675	0.589286	0.714286	0.571429	0.528571	-0.0821429	0.542857	0.432143	0.0321429	-0.0857143	-0.175	0.542857	-0.253571	0.0571429	0.525	0.489286	0.979299	0.487141	0.998467	0.874746	0.708328	0.975685	1	0.984067	0.999465	1	0.656131	0.9981	1
A_55_P1967330	277333	-0.127127	-0.526885	-0.192857	-0.05	-0.691139	-0.00714286	-0.439286	0.0392857	-0.185714	0.0678571	-0.483006	0.167857	0.332143	0.35	-0.617857	0.685714	-0.789286	0.610714	0.657143	0.678571	0.610714	0.721429	0.657143	0.657143	0.192857	0.621429	0.339286	0.160714	0.0285714	-0.157143	0.707143	-0.114286	0.182143	0.575	0.660714	0.98033	0.454907	0.998467	0.992861	0.628662	0.964772	1	0.997639	0.999465	1	0.659892	0.9981	1
A_51_P160673	66240	0.168309	0.784951	0.0607143	0.185714	0.45121	0.153571	0.3	0.271429	0.0785714	0.00714286	0.531307	-0.0785714	0.214286	-0.360714	0.625	-0.553571	0.810714	-0.660714	-0.560714	-0.528571	-0.546429	-0.525	-0.575	-0.553571	-0.171429	-0.264286	-0.15	-0.221429	-0.0535714	0.210714	-0.471429	0.353571	-0.310714	-0.632143	-0.621429	0.892556	0.0826913	0.998467	0.829676	0.685601	0.829827	1	0.980973	0.999465	1	0.445427	0.9981	1
A_66_P124551	75547	0.239929	0.840507	0.285714	0.114286	0.556851	0.175	0.342857	0.146429	-0.00357143	-0.0464286	0.685153	-0.160714	0.00714286	-0.289286	0.510714	-0.628571	0.739286	-0.560714	-0.610714	-0.642857	-0.671429	-0.692857	-0.632143	-0.589286	-0.164286	-0.275	-0.225	-0.278571	-0.278571	-0.110714	-0.471429	-0.0214286	-0.55	-0.678571	-0.703571	0.912701	0.00852759	0.998467	0.986527	0.671222	0.889766	1	0.99538	0.999465	1	0.344724	0.9981	1
A_55_P1981099	100043373	-0.0125336	-0.387099	-0.0678571	0.0464286	-0.606985	0.107143	-0.378571	0.167857	-0.121429	-0.0107143	-0.341682	0.153571	0.378571	0.385714	-0.557143	0.567857	-0.760714	0.492857	0.55	0.557143	0.575	0.603571	0.564286	0.564286	0.267857	0.610714	0.385714	0.160714	0.0964286	-0.257143	0.596429	-0.132143	0.075	0.517857	0.582143	0.998513	0.554448	0.998467	0.96135	0.654094	0.999626	1	0.985648	0.999465	1	0.767444	0.9981	1
A_55_P2144003	637280	-0.0322293	-0.483874	-0.0857143	0.0142857	-0.641005	0.0571429	-0.396429	0.0821429	-0.128571	0.0107143	-0.420394	0.171429	0.339286	0.421429	-0.607143	0.646429	-0.810714	0.582143	0.642857	0.632143	0.632143	0.667857	0.610714	0.628571	0.232143	0.639286	0.403571	0.160714	0.0678571	-0.257143	0.675	-0.185714	0.0928571	0.539286	0.621429	0.993068	0.463991	0.998467	0.98412	0.636644	0.971426	1	0.996184	0.999465	1	0.704396	0.9981	1
A_55_P2067151	666213	-0.100269	-0.668463	-0.142857	0.0214286	-0.458372	-0.075	-0.207143	-0.0178571	0.210714	0.0607143	-0.415027	0.235714	0.0892857	0.321429	-0.446429	0.478571	-0.75	0.357143	0.539286	0.503571	0.571429	0.539286	0.414286	0.471429	0.0464286	0.453571	0.325	0.175	0.214286	-0.0392857	0.403571	-0.0892857	0.339286	0.45	0.525	0.932808	0.153521	0.998467	0.997704	0.802993	0.908019	1	0.99538	0.999465	1	0.55634	0.9981	1
A_55_P2129972	383862	-0.0161147	-0.349465	-0.107143	0.0357143	-0.667863	0.0285714	-0.425	0.0714286	-0.132143	-0.142857	-0.227192	0.0714286	0.275	0.242857	-0.446429	0.542857	-0.725	0.485714	0.467857	0.510714	0.557143	0.564286	0.475	0.439286	0.196429	0.571429	0.371429	0.0214286	-0.0571429	-0.239286	0.625	-0.203571	0.0607143	0.442857	0.471429	0.9983	0.553173	0.998467	0.9209	0.667155	0.986153	1	0.985011	0.999465	1	0.843899	0.9981	1
A_55_P2027412	100045065	-0.10385	-0.605739	-0.117857	-0.00714286	-0.490602	-0.00357143	-0.289286	0.05	0.075	0.142857	-0.41145	0.157143	0.196429	0.371429	-0.546429	0.510714	-0.746429	0.417857	0.614286	0.564286	0.496429	0.582143	0.514286	0.575	0.0678571	0.528571	0.346429	0.303571	0.192857	-0.157143	0.428571	-0.132143	0.189286	0.464286	0.585714	0.958996	0.325432	0.998467	0.998648	0.828143	0.982434	1	0.998142	0.999465	1	0.692588	1	1
A_66_P136364	672572	-0.116384	-0.629036	-0.175	-0.0392857	-0.642796	-0.0357143	-0.410714	-0.00714286	-0.0785714	0.0607143	-0.50984	0.164286	0.267857	0.385714	-0.603571	0.657143	-0.821429	0.582143	0.689286	0.675	0.625	0.707143	0.625	0.646429	0.132143	0.571429	0.375	0.214286	0.107143	-0.146429	0.625	-0.146429	0.2	0.557143	0.65	0.978049	0.33492	0.998467	0.985048	0.649821	0.953203	1	0.997639	0.999465	1	0.603239	0.998591	1
A_66_P126842	433752	-0.0304388	-0.546598	-0.0678571	-0.0357143	-0.558641	-0.0892857	-0.321429	-0.142857	-0.25	0.0571429	-0.595708	0.142857	0.128571	0.414286	-0.517857	0.728571	-0.614286	0.7	0.767857	0.714286	0.678571	0.714286	0.607143	0.646429	0.0928571	0.45	0.264286	0.125	0.0107143	-0.0107143	0.778571	-0.135714	0.35	0.585714	0.589286	0.905561	0.214292	0.998467	0.888332	0.628662	0.877541	1	0.980973	0.999465	1	0.378912	0.9981	1
A_55_P2036567	22324	0.38138	0.544806	0.471429	0.328571	0.76276	0.107143	0.589286	0.207143	0.357143	0.0321429	0.540251	0.0678571	-0.378571	-0.260714	0.75	-0.646429	0.65	-0.571429	-0.425	-0.55	-0.475	-0.564286	-0.642857	-0.560714	-0.457143	-0.4	-0.103571	-0.0607143	0.0214286	0.207143	-0.635714	0.0821429	-0.0178571	-0.435714	-0.65	0.891765	0.212989	0.998467	0.862168	0.628662	0.905294	1	0.980973	0.999465	1	0.42643	0.9981	1
A_51_P299287	114663	0.196957	-0.00537638	0.0714286	0.125	-0.549689	0.275	-0.528571	0.0678571	-0.321429	-0.3	-0.123435	-0.103571	0.496429	0.439286	-0.221429	0.557143	-0.582143	0.603571	0.464286	0.546429	0.489286	0.546429	0.482143	0.407143	0.128571	0.510714	0.364286	-0.0964286	-0.225	-0.35	0.6	-0.396429	-0.0785714	0.478571	0.385714	0.973159	0.822554	0.998467	0.919065	0.628662	0.980831	1	0.995897	0.999465	1	0.794848	0.9981	1
A_51_P315595	17711	-0.0877353	-0.326167	-0.185714	-0.1	-0.710835	-0.157143	-0.542857	-0.15	-0.275	-0.217857	-0.250448	0.00714286	0.175	0.178571	-0.310714	0.560714	-0.642857	0.521429	0.546429	0.560714	0.489286	0.585714	0.414286	0.407143	-0.121429	0.432143	0.260714	-0.0892857	-0.178571	-0.139286	0.507143	-0.303571	0.05	0.375	0.364286	0.978793	0.397124	0.998467	0.975971	0.628662	0.902327	1	0.998142	0.999465	1	0.727053	0.9981	1
A_55_P2032936	52637	0.349151	-0.229392	0.2	0.325	-0.571175	0.3	-0.25	0.203571	0.0428571	0.0464286	-0.318426	0.167857	0.339286	0.392857	-0.0285714	0.635714	-0.45	0.585714	0.521429	0.614286	0.653571	0.642857	0.453571	0.428571	-0.0821429	0.575	0.514286	-0.00357143	-0.0357143	-0.192857	0.525	-0.253571	0.0821429	0.442857	0.421429	0.923216	0.637186	0.998467	0.828805	0.655406	0.961003	1	0.980973	0.999465	1	0.641501	0.9981	1
A_55_P2006118	19662	0.202328	-0.161291	0.025	0.207143	-0.526412	0.182143	-0.410714	0.135714	-0.103571	-0.214286	-0.220036	0.1	0.35	0.342857	-0.110714	0.6	-0.55	0.571429	0.553571	0.603571	0.628571	0.653571	0.492857	0.453571	0.0642857	0.560714	0.546429	0.0357143	-0.0107143	-0.228571	0.553571	-0.257143	-0.025	0.414286	0.396429	0.959988	0.77889	0.998467	0.883867	0.636644	0.998295	1	0.98648	0.999465	1	0.812933	0.9981	1
A_55_P1958537	17760	0.0752017	-0.243729	-0.025	0.0571429	-0.615938	0.0571429	-0.435714	0.0392857	-0.217857	-0.0821429	-0.288015	0.142857	0.296429	0.317857	-0.278571	0.635714	-0.621429	0.617857	0.610714	0.632143	0.560714	0.664286	0.517857	0.521429	-0.0428571	0.589286	0.4	-0.00714286	-0.132143	-0.225	0.596429	-0.3	0	0.439286	0.439286	0.970763	0.757008	0.998467	0.919065	0.661264	0.995255	1	0.99538	0.999465	1	0.802289	0.9981	1
A_55_P2096657	100041245	-0.0948974	-0.496419	-0.185714	-0.0142857	-0.687558	-0.05	-0.392857	0.0178571	-0.103571	0.0178571	-0.384616	0.142857	0.292857	0.267857	-0.535714	0.603571	-0.728571	0.496429	0.578571	0.589286	0.578571	0.632143	0.514286	0.528571	0.125	0.589286	0.346429	0.075	-0.00357143	-0.125	0.667857	-0.110714	0.153571	0.446429	0.535714	0.978049	0.409057	0.998467	0.981349	0.628662	0.937033	1	0.997639	1	1	0.670941	0.998591	1
A_51_P100828	11757	0.125336	-0.313622	0.0642857	0.142857	-0.671444	0.257143	-0.4	0.203571	-0.0821429	0.0357143	-0.311271	0.075	0.325	0.5	-0.392857	0.717857	-0.685714	0.628571	0.657143	0.703571	0.660714	0.717857	0.635714	0.646429	0.160714	0.742857	0.45	0.203571	0.0642857	-0.389286	0.585714	-0.314286	0.0785714	0.567857	0.657143	0.970405	0.478089	0.998467	0.862168	0.655406	0.964772	1	0.980973	0.999465	1	0.708873	0.9981	1
A_55_P2068228	667152	-0.182633	-0.381723	-0.232143	-0.110714	-0.590871	-0.0142857	-0.407143	0.1	-0.285714	0.117857	-0.44365	0.207143	0.478571	0.317857	-0.682143	0.560714	-0.692857	0.475	0.575	0.560714	0.45	0.603571	0.592857	0.621429	0.242857	0.575	0.264286	0.153571	0.0464286	-0.142857	0.635714	0.00714286	0.0321429	0.453571	0.575	0.969177	0.639449	0.998467	0.980375	0.797791	0.983688	1	0.995543	0.999465	1	0.815103	0.9981	1
A_51_P411909	68346	0.202328	-0.121865	0.0857143	0.132143	-0.492392	0.321429	-0.414286	-0.00357143	-0.0857143	-0.189286	-0.280859	0.0714286	0.257143	0.514286	0.0428571	0.696429	-0.510714	0.721429	0.457143	0.639286	0.628571	0.639286	0.546429	0.467857	0.00357143	0.482143	0.307143	-0.125	-0.121429	-0.325	0.375	-0.482143	0.132143	0.582143	0.507143	0.96994	0.557564	0.998467	0.891293	0.656783	0.961393	1	0.997639	0.999465	1	0.633315	0.998191	1
A_55_P2018407	20962	0.048344	-0.335128	-0.0285714	0.025	-0.300807	-0.103571	-0.282143	-0.103571	-0.0142857	-0.182143	-0.26297	0.228571	0.0892857	0.314286	-0.196429	0.442857	-0.582143	0.442857	0.603571	0.485714	0.496429	0.507143	0.335714	0.421429	-0.135714	0.389286	0.435714	0.0571429	0.0571429	-0.157143	0.346429	-0.307143	-0.0607143	0.242857	0.260714	0.98033	0.568343	0.998467	0.889169	0.915374	0.96926	1	0.99538	0.999465	1	0.793171	0.9981	1
A_52_P272054	194985	-0.0358103	-0.609323	-0.0892857	0.0571429	-0.501345	-0.00714286	-0.267857	0.0607143	0.1	0.0714286	-0.41145	0.189286	0.217857	0.367857	-0.532143	0.521429	-0.757143	0.425	0.621429	0.557143	0.578571	0.589286	0.489286	0.546429	0.117857	0.542857	0.439286	0.260714	0.203571	-0.146429	0.517857	-0.114286	0.157143	0.432143	0.542857	0.983153	0.28251	0.998467	0.944701	0.810882	0.977651	1	0.99538	0.999465	1	0.70071	0.9981	1
A_66_P136099	71743	0.0877353	-0.0161291	-0.0714286	0.0285714	-0.594452	0.207143	-0.578571	0.0357143	-0.4	-0.289286	-0.248659	-0.0392857	0.371429	0.392857	-0.178571	0.728571	-0.464286	0.739286	0.55	0.667857	0.607143	0.692857	0.646429	0.560714	0.260714	0.557143	0.407143	0.0178571	-0.0964286	-0.389286	0.596429	-0.357143	-0.153571	0.457143	0.496429	0.986655	0.798067	0.998467	0.919065	0.628662	0.975685	1	0.99538	0.999465	1	0.72328	0.9981	1
A_51_P461877	21826	-0.0966879	0.302869	-0.0928571	-0.0571429	0.354522	-0.253571	0.35	-0.107143	0.357143	0.135714	0.457961	0.0714286	-0.189286	-0.535714	0.55	-0.646429	0.525	-0.746429	-0.585714	-0.596429	-0.653571	-0.610714	-0.771429	-0.667857	-0.7	-0.385714	-0.378571	-0.421429	-0.232143	0.360714	-0.7	0.164286	-0.0785714	-0.675	-0.685714	0.97967	0.323234	0.998467	0.989932	0.753482	0.999626	1	0.996777	0.999465	1	0.465189	0.9981	1
A_55_P1965725	14433	-0.0769922	-0.568104	-0.160714	0.00714286	-0.685768	0.00714286	-0.432143	0.0321429	-0.0642857	0.00714286	-0.441861	0.114286	0.282143	0.353571	-0.525	0.646429	-0.796429	0.557143	0.632143	0.657143	0.632143	0.696429	0.596429	0.589286	0.132143	0.575	0.382143	0.171429	0.0821429	-0.15	0.610714	-0.15	0.217857	0.560714	0.628571	0.982731	0.349186	0.998467	0.966612	0.652264	0.970555	1	0.996777	0.999465	1	0.681218	0.9981	1
A_51_P128648	67003	0.202328	0.0232976	0.075	0.153571	-0.454791	0.389286	-0.460714	0.05	-0.164286	-0.214286	-0.127013	0.0214286	0.421429	0.567857	-0.0785714	0.703571	-0.582143	0.728571	0.532143	0.671429	0.567857	0.657143	0.571429	0.532143	0.0785714	0.689286	0.367857	-0.121429	-0.253571	-0.428571	0.585714	-0.535714	0.025	0.542857	0.5	0.935945	0.837138	0.998467	0.845246	0.796711	0.909673	1	0.980973	0.999465	1	0.822093	0.9981	1
A_55_P1967231	52331	0.198747	0.677424	0.210714	0.171429	0.601614	0.364286	0.414286	0.307143	0.0607143	0.225	0.288015	0.182143	0.303571	-0.0821429	0.421429	-0.432143	0.592857	-0.378571	-0.542857	-0.453571	-0.489286	-0.457143	-0.332143	-0.342857	0.00357143	-0.196429	-0.239286	-0.239286	-0.125	0.1	-0.339286	0.260714	-0.185714	-0.296429	-0.375	0.932267	0.120296	0.998467	0.962718	0.628662	0.823856	1	0.980973	0.999465	1	0.65108	0.9981	1
A_55_P1982239	66473	-0.299016	-0.618284	-0.396429	-0.235714	-0.540736	-0.464286	-0.417857	-0.310714	-0.178571	-0.139286	-0.450806	0.0785714	0.0392857	0.0214286	-0.425	0.389286	-0.564286	0.310714	0.532143	0.439286	0.407143	0.478571	0.303571	0.335714	-0.132143	0.128571	0.185714	0.05	0.0678571	0.2	0.385714	0.0214286	0.182143	0.239286	0.278571	0.891765	0.138652	0.998467	0.862168	0.628662	0.823856	1	0.980973	0.999465	1	0.372306	0.9981	1
A_55_P2151868	17294	-0.211281	0.543014	-0.310714	-0.114286	0.252463	-0.239286	0.0928571	-0.0107143	0.0214286	-0.132143	0.626119	-0.178571	0.128571	-0.617857	0.321429	-0.653571	0.517857	-0.785714	-0.6	-0.607143	-0.692857	-0.592857	-0.675	-0.639286	-0.257143	-0.278571	-0.285714	-0.35	-0.253571	0.275	-0.4	0.321429	-0.321429	-0.746429	-0.685714	0.958092	0.155309	0.998467	0.995404	0.879925	0.96926	1	0.996571	0.999465	1	0.499151	0.9981	1
A_55_P1983733	107747	0.24351	-0.0663087	0.0892857	0.257143	-0.438677	0.275	-0.371429	0.239286	-0.0964286	-0.210714	-0.152057	0.0464286	0.192857	0.4	-0.075	0.685714	-0.439286	0.639286	0.660714	0.682143	0.7	0.728571	0.610714	0.592857	0.25	0.692857	0.657143	0.289286	0.15	-0.4	0.560714	-0.307143	-0.0964286	0.407143	0.492857	0.930821	0.89456	0.998467	0.833482	0.841253	0.951153	1	0.980973	0.999465	1	0.865751	0.9981	1
A_51_P473919	105689	-0.0823638	0.383515	-0.0785714	-0.0642857	0.343779	-0.0214286	0.196429	0.0607143	0.025	0.0714286	0.289804	-0.253571	-0.242857	-0.478571	0.475	-0.464286	0.775	-0.471429	-0.567857	-0.464286	-0.525	-0.460714	-0.353571	-0.446429	-0.0285714	-0.503571	-0.296429	0.0785714	0.0892857	0.167857	-0.625	0.296429	-0.175	-0.442857	-0.378571	0.973159	0.416038	0.998467	0.968188	0.760603	0.928643	1	0.980973	0.999465	1	0.708873	0.9981	1
A_51_P193146	73656	0.290064	0.48925	0.375	0.282143	0.834381	0.0857143	0.707143	0.175	0.460714	0.192857	0.563507	0.15	-0.267857	-0.357143	0.6	-0.753571	0.657143	-0.678571	-0.585714	-0.692857	-0.625	-0.707143	-0.739286	-0.642857	-0.382143	-0.353571	-0.15	-0.167857	-0.117857	0.217857	-0.528571	0.160714	-0.132143	-0.610714	-0.728571	0.932267	0.258229	0.998467	0.941048	0.412467	0.926412	1	0.99075	0.999465	1	0.391929	0.9981	1
A_55_P2039320	216049	0.170099	0.645165	0.225	0.107143	0.710835	0.117857	0.428571	0.135714	0.103571	0.00357143	0.418605	0.146429	-0.075	-0.296429	0.642857	-0.632143	0.625	-0.5	-0.639286	-0.610714	-0.589286	-0.6	-0.539286	-0.560714	-0.267857	-0.492857	-0.310714	-0.3	-0.139286	0.214286	-0.632143	0.171429	-0.142857	-0.385714	-0.603571	0.958092	0.157473	0.998467	0.936248	0.628662	0.914772	1	0.980973	0.999465	1	0.636406	0.9981	1
A_55_P2112797	668361	-0.0501345	-0.580649	-0.0857143	0.0178571	-0.497764	0	-0.310714	0.05	0.0285714	0.0107143	-0.434706	0.214286	0.253571	0.432143	-0.567857	0.535714	-0.817857	0.460714	0.632143	0.564286	0.596429	0.596429	0.525	0.578571	0.157143	0.525	0.407143	0.232143	0.214286	-0.182143	0.496429	-0.146429	0.146429	0.492857	0.571429	0.993316	0.363412	0.998467	0.931979	0.79029	0.980831	1	0.986811	0.999465	1	0.711133	0.998591	1
A_51_P245525	17719	-0.188004	-0.48029	-0.235714	-0.160714	-0.678606	-0.196429	-0.5	-0.167857	-0.267857	-0.185714	-0.332738	0.0642857	0.0785714	0.246429	-0.575	0.642857	-0.782143	0.607143	0.642857	0.610714	0.592857	0.642857	0.55	0.564286	0.160714	0.542857	0.292857	0.0571429	-0.0785714	-0.221429	0.692857	-0.285714	0.0964286	0.453571	0.521429	0.983153	0.463991	0.998467	0.953577	0.748803	0.9355	1	0.996184	0.999465	1	0.789327	0.9981	1
A_55_P2021455	667696	-0.048344	-0.344088	-0.160714	0.00714286	-0.705464	-0.0107143	-0.428571	0.0642857	-0.185714	-0.0642857	-0.302326	0.125	0.371429	0.207143	-0.442857	0.546429	-0.675	0.464286	0.464286	0.517857	0.525	0.575	0.460714	0.432143	0.114286	0.539286	0.317857	-0.0428571	-0.0892857	-0.125	0.632143	-0.103571	0.0857143	0.425	0.45	0.993523	0.63241	0.998467	0.944701	0.656783	0.986853	1	0.99538	0.999465	1	0.802289	0.9981	1
A_55_P2093650	668275	-0.191585	-0.525093	-0.278571	-0.1	-0.76276	-0.0785714	-0.478571	0.0107143	-0.196429	-0.0107143	-0.434706	0.0821429	0.310714	0.232143	-0.610714	0.610714	-0.739286	0.5	0.532143	0.582143	0.567857	0.635714	0.575	0.542857	0.239286	0.525	0.282143	0.114286	0.0464286	-0.125	0.632143	-0.05	0.157143	0.496429	0.6	0.955089	0.428148	0.998467	0.999505	0.628662	0.943202	1	0.99774	0.999465	1	0.680525	0.9981	1
A_51_P100828	11757	0.0680396	-0.315414	-0.00714286	0.0642857	-0.558641	0.0321429	-0.4	-0.0107143	-0.0464286	-0.146429	-0.211092	0.0964286	0.182143	0.353571	-0.239286	0.553571	-0.682143	0.507143	0.585714	0.575	0.546429	0.589286	0.417857	0.453571	-0.114286	0.542857	0.382143	0.0107143	-0.0535714	-0.242857	0.435714	-0.375	0.0714286	0.414286	0.410714	0.973159	0.463991	0.998467	0.872674	0.781487	0.983688	1	0.984258	0.999465	1	0.800906	0.9981	1
A_55_P1984070	100039258	-0.127127	-0.482082	-0.225	-0.0428571	-0.746645	-0.0357143	-0.453571	0.0392857	-0.171429	-0.00714286	-0.406083	0.107143	0.339286	0.246429	-0.553571	0.610714	-0.732143	0.507143	0.532143	0.585714	0.575	0.639286	0.553571	0.525	0.189286	0.553571	0.310714	0.0714286	0.00357143	-0.121429	0.653571	-0.0714286	0.160714	0.496429	0.571429	0.973159	0.460491	0.998467	0.98659	0.628662	0.961003	1	0.995543	0.999465	1	0.704396	0.9981	1
A_55_P2133680	435292	-0.119965	-0.521509	-0.2	0	-0.651748	0.0142857	-0.421429	0.0785714	-0.0714286	0.0535714	-0.41145	0.110714	0.275	0.307143	-0.496429	0.625	-0.746429	0.517857	0.614286	0.653571	0.578571	0.7	0.607143	0.596429	0.128571	0.582143	0.342857	0.217857	0.0964286	-0.103571	0.578571	-0.0821429	0.275	0.571429	0.642857	0.98033	0.413642	0.998467	0.966612	0.649821	0.967882	1	0.99538	0.999465	1	0.680525	0.9981	1
A_51_P346938	76905	0.204119	0.645165	0.257143	0.182143	0.608776	0.135714	0.342857	0.271429	0.1	-0.0964286	0.676209	-0.232143	-0.0928571	-0.378571	0.414286	-0.735714	0.617857	-0.653571	-0.592857	-0.667857	-0.646429	-0.671429	-0.575	-0.589286	-0.0142857	-0.367857	-0.0928571	0.0392857	-0.0178571	-0.0107143	-0.507143	0.160714	-0.407143	-0.564286	-0.632143	0.930991	0.0947755	0.998467	0.944064	0.628662	0.902327	1	0.980973	0.999465	1	0.372306	0.9981	1
A_51_P453043	78894	0.112803	-0.111112	0.0892857	0.1	-0.370637	0.153571	-0.371429	0.225	-0.239286	-0.217857	-0.14848	0.0571429	0.160714	0.332143	-0.3	0.467857	-0.560714	0.510714	0.528571	0.489286	0.5	0.542857	0.546429	0.514286	0.285714	0.478571	0.457143	0.303571	0.157143	-0.371429	0.410714	-0.242857	-0.103571	0.460714	0.446429	0.96994	0.839091	0.998467	0.901502	0.880935	0.970555	1	0.980973	0.999465	1	0.868403	0.9981	1
A_55_P1973267	72108	0.153984	-0.10932	0.0821429	0.196429	-0.48344	0.05	-0.371429	0.135714	-0.192857	-0.328571	-0.041145	-0.0678571	0.0928571	0.242857	-0.139286	0.442857	-0.567857	0.396429	0.539286	0.507143	0.546429	0.55	0.364286	0.339286	0.0107143	0.417857	0.321429	0.075	-0.00714286	-0.0321429	0.532143	-0.160714	0.396429	0.564286	0.353571	0.987479	0.742992	0.998467	0.915412	0.663707	0.961003	1	0.992003	0.999465	1	0.860397	0.9981	1
A_51_P114274	71276	-0.41719	-0.670255	-0.382143	-0.335714	-0.376009	-0.189286	-0.357143	-0.325	-0.171429	0.05	-0.52594	0.0428571	0.128571	0.439286	-0.846429	0.567857	-0.753571	0.517857	0.625	0.557143	0.435714	0.521429	0.589286	0.660714	0.357143	0.410714	0.0464286	0.214286	0.075	-0.128571	0.632143	-0.142857	0.285714	0.482143	0.660714	0.891765	0.127974	0.998467	0.828805	0.81265	0.88508	1	0.980973	0.999465	1	0.504638	0.9981	1
A_52_P436447	71998	-0.195166	-0.566312	-0.235714	-0.107143	-0.641005	-0.05	-0.467857	-0.00714286	-0.182143	-0.0142857	-0.470484	0.132143	0.210714	0.346429	-0.628571	0.671429	-0.828571	0.617857	0.657143	0.671429	0.614286	0.717857	0.689286	0.675	0.257143	0.567857	0.317857	0.235714	0.1	-0.185714	0.632143	-0.146429	0.214286	0.614286	0.696429	0.983153	0.425745	0.998467	0.96135	0.789416	0.983183	1	0.99538	0.999465	1	0.68958	0.9981	1
A_55_P2185950	23827	0.134289	-0.424734	-0.0321429	0.239286	-0.619519	0.203571	-0.371429	0.25	0.075	0.0107143	-0.398927	0.075	0.310714	0.325	-0.157143	0.614286	-0.557143	0.492857	0.564286	0.660714	0.671429	0.725	0.575	0.507143	0.0714286	0.503571	0.528571	0.289286	0.260714	-0.0785714	0.410714	-0.0392857	0.246429	0.557143	0.585714	0.962104	0.393488	0.998467	0.831221	0.708328	0.971426	1	0.980973	0.999465	1	0.632779	0.9981	1
A_51_P361220	14366	0.363475	0.781367	0.239286	0.342857	0.531783	0.260714	0.371429	0.339286	0.146429	0.075	0.508051	0.0285714	0.242857	-0.314286	0.721429	-0.514286	0.792857	-0.525	-0.478571	-0.464286	-0.5	-0.453571	-0.535714	-0.517857	-0.285714	-0.189286	0.0464286	-0.2	-0.132143	0.167857	-0.371429	0.257143	-0.414286	-0.621429	-0.660714	0.891765	0.0839693	0.998467	0.828805	0.645078	0.823856	1	0.980973	0.999465	1	0.543352	0.9981	1
A_55_P2009787	27222	-0.0805733	0.356633	-0.132143	-0.0642857	0.295435	-0.0857143	0.264286	-0.0214286	0.0178571	0.125	0.125224	0.0964286	-0.164286	-0.435714	0.489286	-0.271429	0.685714	-0.296429	-0.475	-0.346429	-0.335714	-0.314286	-0.303571	-0.353571	-0.1	-0.342857	-0.285714	-0.225	-0.0821429	0.285714	-0.353571	0.310714	-0.0678571	-0.392857	-0.357143	0.997764	0.419248	0.999826	0.976468	0.81265	0.984751	1	0.99538	0.999465	1	0.856955	0.9981	1
A_52_P370402	74287	-0.0286483	-0.308246	-0.0714286	0.0178571	-0.651748	0.107143	-0.364286	0.175	-0.153571	0.05	-0.298748	0.117857	0.428571	0.278571	-0.478571	0.457143	-0.657143	0.375	0.364286	0.435714	0.428571	0.478571	0.442857	0.410714	0.146429	0.485714	0.210714	0.0107143	-0.0142857	-0.164286	0.467857	-0.0678571	0.121429	0.485714	0.492857	0.98033	0.549496	0.998467	0.990353	0.636644	0.991989	1	0.99538	0.999465	1	0.704396	0.9981	1
A_55_P2037424	676923	-0.0376009	-0.419358	-0.135714	0.0357143	-0.69293	0.0464286	-0.414286	0.107143	-0.128571	-0.0107143	-0.363149	0.135714	0.382143	0.292857	-0.492857	0.585714	-0.732143	0.496429	0.521429	0.571429	0.575	0.625	0.532143	0.507143	0.164286	0.575	0.353571	0.0607143	0.00357143	-0.146429	0.632143	-0.0964286	0.146429	0.507143	0.546429	0.996103	0.50213	0.998467	0.966612	0.649821	0.99932	1	0.99538	0.999465	1	0.829709	0.9981	1
A_55_P2081137	677637	-0.128917	-0.616491	-0.185714	-0.0178571	-0.571175	-0.0321429	-0.371429	0.0321429	0	0.0785714	-0.461539	0.15	0.235714	0.346429	-0.535714	0.578571	-0.775	0.482143	0.646429	0.628571	0.564286	0.664286	0.575	0.6	0.0892857	0.525	0.360714	0.271429	0.175	-0.0928571	0.507143	-0.0892857	0.25	0.532143	0.621429	0.959988	0.322958	0.998467	0.992861	0.753482	0.955398	1	0.998142	0.999465	1	0.65815	0.9981	1
A_55_P1990383	56078	0.17368	-0.249106	0.0714286	0.160714	-0.349151	0.05	-0.2	0.0142857	0.0678571	-0.103571	-0.127013	0.121429	0.0678571	0.275	-0.182143	0.489286	-0.446429	0.460714	0.55	0.475	0.525	0.489286	0.332143	0.403571	0.0357143	0.578571	0.557143	0.110714	-0.00714286	-0.328571	0.525	-0.353571	-0.192857	0.128571	0.260714	0.963737	0.704209	0.998467	0.880086	0.81265	0.994299	1	0.99538	0.999465	1	0.868403	0.9981	1
A_51_P427674	12894	-0.211281	0.431902	-0.196429	-0.192857	0.10564	-0.289286	0.196429	0.00714286	0.00714286	0.117857	0.491951	-0.00714286	0.00714286	-0.696429	0.253571	-0.664286	0.528571	-0.760714	-0.721429	-0.692857	-0.739286	-0.671429	-0.707143	-0.671429	-0.382143	-0.339286	-0.435714	-0.45	-0.321429	0.221429	-0.535714	0.285714	-0.382143	-0.739286	-0.675	0.9983	0.195324	0.998467	0.971627	0.931796	0.963424	1	0.99538	0.999465	1	0.47448	0.9981	0.476438
A_51_P100828	11757	0.148613	-0.379931	0.103571	0.178571	-0.410028	0.157143	-0.267857	0.110714	0.107143	-0.0535714	-0.254025	0.203571	0.178571	0.475	-0.271429	0.553571	-0.75	0.525	0.632143	0.596429	0.607143	0.617857	0.482143	0.532143	-0.0178571	0.607143	0.475	0.153571	0.0821429	-0.264286	0.453571	-0.342857	0.160714	0.514286	0.5	0.953054	0.425745	0.998467	0.850617	0.841142	0.983688	1	0.980973	0.999465	1	0.79147	0.9981	1
A_66_P134739	53895	0.272159	-0.26165	0.189286	0.257143	-0.333036	0.192857	-0.185714	0.214286	0.05	-0.025	-0.24687	0.285714	0.367857	0.335714	-0.207143	0.371429	-0.607143	0.421429	0.428571	0.403571	0.471429	0.457143	0.35	0.346429	-0.025	0.446429	0.525	0.0392857	0.0107143	-0.189286	0.428571	-0.196429	-0.0821429	0.357143	0.282143	0.922378	0.691619	0.999544	0.844218	0.844259	0.983659	1	0.980973	0.999465	1	0.802289	0.9981	1
A_55_P1995151	676449	-0.168309	-0.655918	-0.207143	-0.075	-0.580127	-0.0714286	-0.382143	-0.00714286	-0.0571429	0.0928571	-0.520573	0.175	0.242857	0.367857	-0.632143	0.6	-0.803571	0.517857	0.675	0.635714	0.571429	0.667857	0.607143	0.642857	0.139286	0.521429	0.346429	0.278571	0.178571	-0.117857	0.546429	-0.0928571	0.2	0.528571	0.642857	0.962907	0.299431	0.998467	0.989023	0.694295	0.951893	1	0.996777	0.999465	1	0.598442	0.9981	1
A_55_P2042698	15108	0.469115	-0.0842299	0.310714	0.496429	-0.331246	0.564286	-0.164286	0.4	0.0535714	0.0892857	-0.257603	0.15	0.539286	0.6	-0.117857	0.664286	-0.460714	0.639286	0.628571	0.685714	0.678571	0.703571	0.589286	0.575	0.2	0.760714	0.653571	0.192857	0.0321429	-0.257143	0.771429	-0.185714	0.128571	0.553571	0.528571	0.891765	0.746212	0.998467	0.828805	0.87619	0.823856	1	0.980973	0.999465	1	0.812933	0.9981	1
A_51_P241319	214425	-0.245301	0.437279	-0.3	-0.214286	0.175471	-0.242857	0.0107143	-0.0857143	-0.25	-0.0964286	0.270126	-0.132143	0.332143	-0.425	0.153571	-0.571429	0.417857	-0.65	-0.546429	-0.528571	-0.617857	-0.528571	-0.539286	-0.553571	-0.225	-0.517857	-0.517857	-0.446429	-0.221429	0.492857	-0.353571	0.471429	-0.025	-0.407143	-0.532143	0.951282	0.182892	0.998467	0.866961	0.892493	0.945031	1	0.985011	0.999465	1	0.716063	0.9981	1
A_52_P674357	105663	-0.239929	-0.491043	-0.242857	-0.189286	-0.297226	-0.110714	-0.260714	-0.157143	-0.160714	0.328571	-0.688731	0.410714	0.225	0.417857	-0.339286	0.628571	-0.539286	0.585714	0.721429	0.703571	0.407143	0.7	0.6	0.7	-0.271429	0.360714	0.0392857	0.107143	0.0392857	0.182143	0.353571	-0.0321429	0.446429	0.582143	0.592857	0.932267	0.337203	0.998467	0.923333	0.845811	0.874507	1	0.980973	0.999465	1	0.378912	0.9981	1
A_51_P112734	50934	0.322293	0.566312	0.367857	0.285714	0.714416	0.339286	0.514286	0.278571	0.378571	0.232143	0.413239	0.0142857	-0.0571429	-0.15	0.735714	-0.585714	0.735714	-0.539286	-0.55	-0.514286	-0.564286	-0.55	-0.514286	-0.496429	-0.342857	-0.375	-0.167857	-0.0321429	0.0464286	0.114286	-0.753571	0.128571	-0.135714	-0.414286	-0.5	0.91921	0.385955	0.998467	0.86578	0.628662	0.823856	1	0.980973	0.999465	1	0.767084	0.9981	1
A_51_P128648	67003	0.0859448	-0.0358425	-0.0678571	0.0678571	-0.592661	0.228571	-0.507143	0.0678571	-0.335714	-0.132143	-0.259392	0.0785714	0.510714	0.428571	-0.235714	0.725	-0.55	0.7	0.578571	0.689286	0.567857	0.707143	0.607143	0.571429	0.117857	0.667857	0.35	-0.0964286	-0.221429	-0.271429	0.710714	-0.3	0.00714286	0.503571	0.503571	0.98033	0.893425	0.998467	0.891293	0.668129	0.960538	1	0.985011	0.999465	1	0.791143	0.9981	1
A_51_P100828	11757	0.166518	-0.449824	0.110714	0.235714	-0.413609	0.189286	-0.210714	0.175	0.228571	0.0142857	-0.250448	0.164286	0.175	0.442857	-0.282143	0.507143	-0.714286	0.439286	0.585714	0.557143	0.6	0.582143	0.45	0.492857	0.0285714	0.6	0.517857	0.242857	0.175	-0.246429	0.421429	-0.264286	0.178571	0.475	0.507143	0.949993	0.351093	0.998467	0.839275	0.830123	0.975685	1	0.980973	0.999465	1	0.769837	0.9981	1
A_52_P222967	57869	0.0250672	-0.487458	-0.00714286	0.0285714	-0.734112	0.107143	-0.464286	0	-0.0892857	-0.0142857	-0.318426	-0.317857	-0.05	0.353571	-0.357143	0.685714	-0.471429	0.592857	0.628571	0.678571	0.607143	0.65	0.603571	0.564286	0.185714	0.485714	0.357143	0.435714	0.182143	-0.378571	0.425	-0.346429	0.128571	0.485714	0.657143	0.983153	0.506926	0.998467	0.905728	0.422268	0.959554	1	0.980973	0.999465	1	0.688041	0.9981	1
A_51_P414837	14084	0.336617	-0.0734772	0.185714	0.317857	-0.420771	0.360714	-0.385714	0.182143	-0.0785714	-0.332143	-0.0930234	-0.0678571	0.225	0.5	-0.110714	0.675	-0.535714	0.689286	0.628571	0.660714	0.732143	0.682143	0.585714	0.535714	0.321429	0.678571	0.664286	0.203571	0.0428571	-0.464286	0.678571	-0.432143	-0.05	0.478571	0.482143	0.918983	0.77551	0.999826	0.828805	0.830123	0.937448	1	0.980973	0.999465	1	0.854643	0.9981	1
A_55_P2133679	435292	-0.0698302	-0.474913	-0.160714	0.0107143	-0.716207	0.0392857	-0.45	0.0857143	-0.125	-0.025	-0.391772	0.0964286	0.339286	0.317857	-0.521429	0.621429	-0.764286	0.528571	0.557143	0.610714	0.607143	0.660714	0.582143	0.55	0.2	0.575	0.357143	0.125	0.0535714	-0.171429	0.617857	-0.117857	0.175	0.55	0.607143	0.963162	0.437916	0.998467	0.99302	0.649821	0.971426	1	0.997639	0.999465	1	0.683411	0.9981	1
A_55_P1960231	56551	0.0358103	-0.410397	-0.0392857	0.0214286	-0.495973	0.00357143	-0.417857	-0.0142857	-0.132143	-0.0857143	-0.436494	0.210714	0.253571	0.439286	-0.314286	0.617857	-0.707143	0.607143	0.717857	0.667857	0.603571	0.692857	0.557143	0.596429	-0.0785714	0.475	0.428571	0.139286	0.0928571	-0.167857	0.435714	-0.275	0.0642857	0.5	0.496429	0.973159	0.527965	0.998467	0.891293	0.810054	0.983659	1	0.989648	0.999465	1	0.670941	0.9981	1
A_52_P136914	67528	0.17189	-0.265235	0.0964286	0.196429	-0.442258	0.125	-0.339286	0.128571	-0.00714286	-0.175	-0.134168	0.0535714	0.157143	0.278571	-0.146429	0.439286	-0.639286	0.460714	0.492857	0.5	0.5	0.542857	0.403571	0.367857	-0.0571429	0.453571	0.446429	0.110714	-0.0142857	-0.182143	0.414286	-0.285714	0.135714	0.478571	0.367857	0.95941	0.608497	0.998467	0.866961	0.838912	0.994299	1	0.984836	0.999465	1	0.858321	0.9981	1
A_51_P124748	21809	0.34557	0.831547	0.342857	0.225	0.431515	0.228571	0.339286	0.25	0.0285714	-0.0785714	0.645797	-0.167857	0	-0.360714	0.646429	-0.603571	0.796429	-0.553571	-0.685714	-0.642857	-0.564286	-0.657143	-0.628571	-0.660714	-0.146429	-0.335714	-0.164286	-0.296429	-0.214286	-0.0464286	-0.5	0.0642857	-0.478571	-0.614286	-0.696429	0.891765	0.0608511	0.998467	0.86578	0.76912	0.842203	1	0.980973	0.999465	1	0.378912	0.9981	1
A_51_P491916	73246	-0.107431	-0.521509	-0.103571	-0.0714286	-0.538946	-0.125	-0.45	-0.214286	-0.242857	-0.267857	-0.316637	-0.214286	-0.1	0.396429	-0.546429	0.625	-0.725	0.596429	0.732143	0.653571	0.642857	0.632143	0.557143	0.560714	0.235714	0.389286	0.203571	0.246429	0.0571429	-0.107143	0.710714	-0.267857	0.503571	0.660714	0.603571	0.93509	0.132227	0.998467	0.935312	0.804325	0.937448	1	0.980973	0.999465	1	0.71322	0.9981	1
A_55_P2013716	108124	0.111012	-0.31183	0	0.0964286	-0.556851	0.110714	-0.503571	0.00357143	-0.225	-0.296429	-0.270126	-0.117857	0.0428571	0.407143	-0.314286	0.764286	-0.589286	0.782143	0.757143	0.75	0.753571	0.771429	0.703571	0.657143	0.339286	0.607143	0.596429	0.342857	0.1	-0.425	0.707143	-0.407143	-0.0392857	0.5	0.585714	0.973159	0.612879	0.998467	0.895689	0.708328	0.999254	1	0.99538	0.999465	1	0.727422	0.9981	1
A_55_P1993049	100042862	-0.315131	-0.659502	-0.310714	-0.232143	-0.531783	-0.285714	-0.389286	-0.171429	-0.0964286	-0.00357143	-0.406083	0.0464286	-0.025	0.217857	-0.65	0.496429	-0.696429	0.4	0.639286	0.528571	0.457143	0.542857	0.489286	0.564286	0.128571	0.407143	0.25	0.328571	0.2	-0.142857	0.421429	-0.135714	0.107143	0.335714	0.528571	0.945963	0.321505	0.998467	0.98481	0.814754	0.902291	1	0.99538	0.999465	1	0.721325	0.9981	1
A_55_P2152049	74335	0.130708	-0.2276	-0.0464286	0.0714286	-0.540736	0.289286	-0.557143	-0.0107143	-0.207143	-0.221429	-0.384616	-0.0571429	0.414286	0.521429	-0.196429	0.746429	-0.528571	0.785714	0.575	0.707143	0.65	0.710714	0.692857	0.592857	0.264286	0.510714	0.510714	0.125	0.0142857	-0.432143	0.525	-0.414286	-0.185714	0.475	0.564286	0.958092	0.668146	0.998467	0.882987	0.708328	0.948271	1	0.995366	0.999465	1	0.683411	0.9981	1
A_55_P1994258	14433	-0.161147	-0.632621	-0.192857	-0.0678571	-0.574756	-0.0607143	-0.375	0.00357143	-0.0464286	0.0714286	-0.477639	0.153571	0.210714	0.378571	-0.639286	0.603571	-0.8	0.510714	0.682143	0.632143	0.582143	0.660714	0.603571	0.65	0.178571	0.557143	0.360714	0.3	0.192857	-0.167857	0.553571	-0.121429	0.178571	0.510714	0.646429	0.943802	0.309762	0.998467	0.99408	0.753482	0.953203	1	0.99774	0.999465	1	0.646963	0.9981	1
A_51_P110931	76416	0.0984784	-0.37097	0.05	0.0535714	-0.372427	0	-0.257143	-0.05	-0.0857143	-0.00357143	-0.449017	0.214286	-0.0178571	0.460714	-0.214286	0.707143	-0.460714	0.671429	0.814286	0.714286	0.682143	0.714286	0.571429	0.671429	-0.0142857	0.517857	0.464286	0.271429	0.189286	-0.228571	0.464286	-0.314286	0.0464286	0.392857	0.5	0.983153	0.49779	0.998467	0.907315	0.81265	0.973483	1	0.995543	0.999465	1	0.527984	0.9981	1
A_51_P112734	50934	0.307969	0.670255	0.353571	0.239286	0.605195	0.253571	0.357143	0.239286	0.228571	-0.0178571	0.597496	-0.196429	-0.160714	-0.221429	0.717857	-0.603571	0.717857	-0.557143	-0.517857	-0.528571	-0.564286	-0.567857	-0.546429	-0.535714	-0.292857	-0.367857	-0.128571	0	0.0214286	-0.0178571	-0.742857	0.00714286	-0.278571	-0.482143	-0.564286	0.908679	0.175404	0.998467	0.893074	0.663707	0.871812	1	0.980973	0.999465	1	0.504638	0.9981	1
A_55_P1953103	67528	0.252463	-0.137994	0.0928571	0.271429	-0.508507	0.264286	-0.421429	0.2	-0.0607143	-0.296429	-0.130591	-0.00357143	0.246429	0.382143	-0.0821429	0.614286	-0.575	0.592857	0.567857	0.625	0.682143	0.675	0.539286	0.475	0.175	0.6	0.6	0.157143	0.0642857	-0.325	0.542857	-0.321429	0.0285714	0.492857	0.460714	0.933711	0.691619	0.998467	0.828805	0.761305	0.950182	1	0.980973	0.999465	1	0.857681	0.9981	1
A_51_P118132	20482	0.239929	0.672047	0.264286	0.132143	0.479858	0.321429	0.264286	0.132143	0.121429	-0.0928571	0.447228	-0.117857	0.0321429	-0.0285714	0.589286	-0.428571	0.585714	-0.396429	-0.553571	-0.464286	-0.417857	-0.514286	-0.432143	-0.45	-0.0821429	-0.307143	-0.253571	-0.253571	-0.0642857	-0.103571	-0.607143	-0.0607143	-0.239286	-0.342857	-0.417857	0.932267	0.200498	0.998467	0.972853	0.685601	0.834105	1	0.98648	0.999465	1	0.527984	0.9981	1
A_51_P358112	76267	-0.119965	-0.482082	0.0214286	-0.196429	-0.272159	-0.075	-0.221429	-0.221429	-0.228571	-0.114286	-0.456172	0.0964286	-0.282143	0.332143	-0.428571	0.464286	-0.567857	0.625	0.360714	0.382143	0.475	0.389286	0.525	0.45	0.307143	0.0785714	-0.0214286	0.121429	0.0642857	-0.2	0.314286	-0.296429	0.321429	0.646429	0.535714	0.925637	0.200539	0.998467	0.883867	0.76912	0.901911	1	0.980973	0.999465	1	0.469166	0.9981	1
A_52_P93933	17210	0.118174	0.593194	0.228571	0.0464286	0.705464	-0.1	0.471429	0.0857143	0.146429	-0.0107143	0.597496	0.0357143	-0.278571	-0.439286	0.507143	-0.789286	0.657143	-0.710714	-0.582143	-0.732143	-0.710714	-0.742857	-0.728571	-0.635714	-0.353571	-0.475	-0.246429	-0.157143	-0.0785714	0.121429	-0.696429	0.121429	-0.385714	-0.692857	-0.775	0.91921	0.15256	0.998467	0.890336	0.299635	0.936224	1	0.980973	0.999465	1	0.344724	0.9981	1
A_52_P321318	NA	-0.0805733	-0.381723	-0.182143	-0.0571429	-0.671444	-0.121429	-0.453571	-0.0821429	-0.207143	-0.142857	-0.280859	0.107143	0.232143	0.167857	-0.417857	0.546429	-0.689286	0.514286	0.503571	0.521429	0.510714	0.567857	0.432143	0.417857	0.025	0.496429	0.317857	-0.0785714	-0.167857	-0.142857	0.632143	-0.221429	0.0321429	0.367857	0.385714	0.979299	0.522434	0.998467	0.98481	0.636644	0.921131	1	0.998164	0.999465	1	0.779673	0.9981	1
A_51_P112223	14860	0.0716207	-0.197134	-0.1	0.0892857	-0.599823	0.210714	-0.457143	0.110714	-0.207143	-0.0892857	-0.386405	0.167857	0.592857	0.4	-0.260714	0.628571	-0.607143	0.585714	0.464286	0.6	0.575	0.646429	0.557143	0.485714	0.128571	0.517857	0.346429	-0.103571	-0.0785714	-0.135714	0.582143	-0.132143	0.0821429	0.532143	0.5	0.963162	0.574488	0.998467	0.856332	0.655406	0.936224	1	0.980973	0.999465	1	0.603239	0.9981	1
A_55_P2095035	227393	-0.0662491	-0.476706	-0.107143	0.0214286	-0.322293	-0.132143	-0.232143	-0.025	0.0571429	-0.0214286	-0.318426	0.214286	0.178571	0.292857	-0.353571	0.342857	-0.678571	0.260714	0.571429	0.45	0.417857	0.475	0.303571	0.396429	-0.160714	0.335714	0.275	0.121429	0.139286	0.0964286	0.339286	-0.0464286	0.317857	0.396429	0.35	0.93509	0.414332	0.998467	0.964691	0.885191	0.867779	1	0.980973	0.999465	1	0.669556	0.9981	1
A_55_P2160204	667233	-0.0232767	-0.482082	-0.0928571	0.0285714	-0.666072	0.0428571	-0.421429	0.0785714	-0.139286	-0.0214286	-0.416816	0.139286	0.364286	0.371429	-0.546429	0.6	-0.803571	0.542857	0.589286	0.603571	0.603571	0.646429	0.567857	0.553571	0.157143	0.55	0.364286	0.107143	0.0392857	-0.160714	0.632143	-0.139286	0.171429	0.571429	0.582143	0.973159	0.434291	0.998467	0.985048	0.706913	0.96926	1	0.997639	0.999465	1	0.682687	0.9981	1
A_52_P180565	69662	-0.0895258	-0.512548	-0.110714	-0.025	-0.492392	-0.0107143	-0.35	0.0785714	-0.0857143	-0.0285714	-0.416816	0.189286	0.3	0.371429	-0.585714	0.464286	-0.803571	0.421429	0.542857	0.496429	0.517857	0.542857	0.517857	0.528571	0.2	0.428571	0.325	0.207143	0.192857	-0.139286	0.453571	-0.075	0.15	0.528571	0.546429	0.959988	0.327646	0.998467	0.997704	0.835906	0.964756	1	0.997639	0.999465	1	0.699038	0.9981	1
A_51_P335900	12858	0.0680396	-0.0842299	-0.025	0.025	-0.529993	0.160714	-0.475	0.025	-0.267857	-0.203571	-0.266548	0.142857	0.253571	0.417857	-0.114286	0.692857	-0.567857	0.696429	0.557143	0.657143	0.596429	0.685714	0.589286	0.553571	0.0357143	0.546429	0.3	-0.0607143	-0.103571	-0.289286	0.457143	-0.382143	0.075	0.557143	0.507143	0.973913	0.768507	0.998467	0.883867	0.708328	0.970555	1	0.984067	0.999465	1	0.76411	0.9981	1
A_55_P2181251	214239	0.333036	0.543014	0.296429	0.335714	0.549689	0.285714	0.364286	0.353571	0.335714	-0.135714	0.468695	-0.0357143	-0.125	-0.275	0.753571	-0.560714	0.6	-0.514286	-0.614286	-0.532143	-0.346429	-0.485714	-0.453571	-0.553571	-0.05	-0.410714	0.0142857	-0.0107143	0.192857	0.075	-0.692857	0.185714	-0.164286	-0.335714	-0.478571	0.904741	0.256188	0.998467	0.833482	0.636644	0.872329	1	0.980973	0.999465	1	0.527984	0.9981	1
A_51_P103975	70456	0.0895258	-0.0824378	-0.0785714	0.103571	-0.601614	0.153571	-0.482143	0.103571	-0.242857	-0.207143	-0.152057	0.0392857	0.428571	0.267857	-0.225	0.589286	-0.557143	0.560714	0.475	0.564286	0.525	0.610714	0.492857	0.435714	0.132143	0.607143	0.425	-0.0642857	-0.178571	-0.257143	0.653571	-0.25	-0.0678571	0.389286	0.392857	0.983153	0.830047	0.998467	0.889592	0.636644	0.992411	1	0.984836	0.999465	1	0.824865	0.9981	1
A_51_P217498	20528	0.191585	-0.304661	0.0714286	0.189286	-0.599823	0.207143	-0.385714	0.135714	-0.075	0.00714286	-0.368516	0.171429	0.342857	0.378571	-0.142857	0.653571	-0.614286	0.65	0.578571	0.671429	0.610714	0.710714	0.557143	0.510714	-0.107143	0.55	0.446429	0.0321429	-0.0678571	-0.164286	0.514286	-0.267857	0.139286	0.567857	0.503571	0.954184	0.449519	0.998467	0.844218	0.781487	0.938613	1	0.980973	0.999465	1	0.730505	0.9981	1
A_51_P128648	67003	0.266787	-0.0376347	0.1	0.257143	-0.465534	0.389286	-0.4	0.192857	-0.142857	-0.142857	-0.243292	0.117857	0.460714	0.535714	-0.0857143	0.732143	-0.539286	0.721429	0.610714	0.717857	0.675	0.742857	0.628571	0.585714	0.146429	0.696429	0.514286	0.025	-0.0714286	-0.314286	0.653571	-0.332143	0.0571429	0.564286	0.532143	0.909827	0.830047	0.999826	0.828805	0.846964	0.874532	1	0.980973	0.999465	1	0.829709	0.9981	1
A_51_P128648	67003	0.0304388	0.0268819	-0.114286	-0.00357143	-0.58908	0.189286	-0.578571	-0.0214286	-0.378571	-0.260714	-0.146691	-0.0214286	0.442857	0.407143	-0.217857	0.7	-0.560714	0.689286	0.542857	0.657143	0.517857	0.660714	0.571429	0.532143	0.121429	0.653571	0.296429	-0.146429	-0.292857	-0.35	0.667857	-0.414286	-0.0464286	0.460714	0.464286	0.983048	0.959736	0.998467	0.907315	0.745468	0.953318	1	0.991974	0.999465	1	0.862884	0.9981	1
A_55_P1966114	13855	0.282902	0.836923	0.182143	0.25	0.377799	0.328571	0.196429	0.310714	-0.0321429	0.0107143	0.502684	-0.189286	0.296429	-0.271429	0.689286	-0.460714	0.778571	-0.471429	-0.546429	-0.425	-0.528571	-0.435714	-0.446429	-0.510714	-0.207143	-0.264286	-0.157143	-0.232143	-0.189286	0.15	-0.414286	0.232143	-0.253571	-0.425	-0.528571	0.928587	0.086602	0.998467	0.855996	0.810882	0.829827	1	0.980973	0.999465	1	0.661886	0.9981	1
A_51_P106059	22032	0.157565	-0.394268	0.110714	0.232143	-0.560432	0.267857	-0.317857	0.203571	-0.0214286	-0.207143	-0.300537	-0.128571	0	0.457143	-0.321429	0.660714	-0.614286	0.589286	0.535714	0.621429	0.817857	0.660714	0.646429	0.535714	0.528571	0.478571	0.389286	0.357143	0.310714	-0.239286	0.592857	-0.15	0.510714	0.789286	0.732143	0.969177	0.295112	0.999826	0.921472	0.630165	0.964756	1	0.984258	0.999465	1	0.736798	0.9981	1
A_51_P100828	11757	0.0644586	-0.279572	-0.0178571	0.128571	-0.599823	0.125	-0.292857	0.175	-0.0607143	0.0428571	-0.200358	0.157143	0.332143	0.235714	-0.392857	0.521429	-0.635714	0.457143	0.439286	0.492857	0.496429	0.542857	0.439286	0.428571	0.121429	0.653571	0.371429	0	-0.128571	-0.207143	0.667857	-0.157143	0.0821429	0.410714	0.442857	0.966142	0.541694	0.998467	0.85125	0.757764	0.979062	1	0.980973	0.999465	1	0.822093	0.9981	1
A_51_P124748	21809	0.374218	0.795704	0.410714	0.257143	0.472696	0.185714	0.414286	0.3	0.0321429	-0.0821429	0.667264	-0.125	-0.1	-0.425	0.585714	-0.667857	0.767857	-0.582143	-0.703571	-0.707143	-0.560714	-0.7	-0.653571	-0.689286	-0.0857143	-0.364286	-0.132143	-0.242857	-0.182143	-0.0321429	-0.457143	0.110714	-0.467857	-0.607143	-0.728571	0.891765	0.0610398	0.998467	0.828805	0.628662	0.823856	1	0.980973	0.999465	1	0.300338	0.9981	1
A_55_P2103352	66046	0.0841543	-0.148746	-0.0392857	0.0392857	-0.551479	0.185714	-0.478571	-0.05	-0.217857	-0.225	-0.282648	0.0857143	0.214286	0.435714	-0.125	0.767857	-0.564286	0.785714	0.564286	0.696429	0.664286	0.714286	0.625	0.567857	0.125	0.592857	0.357143	-0.0714286	-0.153571	-0.353571	0.578571	-0.457143	0.0464286	0.535714	0.535714	0.967652	0.673711	0.998467	0.867578	0.708328	0.961003	1	0.987789	0.999465	1	0.749568	0.9981	1
A_51_P485421	NA	0.227396	0.534054	0.139286	0.253571	0.359894	0.0535714	0.271429	0.267857	0.192857	-0.142857	0.522362	-0.171429	-0.0678571	-0.596429	0.75	-0.707143	0.7	-0.696429	-0.739286	-0.65	-0.525	-0.589286	-0.642857	-0.775	-0.267857	-0.582143	-0.110714	-0.171429	0.00357143	0.339286	-0.664286	0.371429	-0.146429	-0.489286	-0.682143	0.899107	0.103594	0.998467	0.880086	0.794108	0.926412	1	0.980973	0.999465	1	0.41242	0.9981	1
A_51_P437327	17172	-0.220234	-0.530469	-0.296429	-0.142857	-0.698302	-0.178571	-0.428571	-0.0678571	-0.189286	-0.0285714	-0.391772	0.0214286	0.178571	0.221429	-0.667857	0.6	-0.635714	0.45	0.614286	0.564286	0.564286	0.592857	0.521429	0.564286	0.296429	0.546429	0.328571	0.217857	0.125	-0.189286	0.657143	-0.075	0.0214286	0.310714	0.539286	0.907695	0.312816	0.998467	0.932422	0.628662	0.861597	1	0.98648	0.999465	1	0.56298	0.9981	1
A_55_P2103501	225187	-0.0125336	0.0824378	-0.128571	0.05	0.216653	-0.160714	0.164286	-0.125	0.289286	-0.05	0.221825	-0.217857	-0.357143	-0.482143	0.585714	-0.321429	0.589286	-0.371429	-0.367857	-0.292857	-0.267857	-0.282143	-0.389286	-0.453571	-0.271429	-0.414286	-0.0535714	-0.0107143	0.0464286	0.296429	-0.442857	0.182143	-0.0178571	-0.453571	-0.403571	0.96121	0.750582	0.998467	0.95839	0.81265	0.991134	1	0.99774	0.999465	1	0.718731	0.9981	1
A_55_P2036629	668118	-0.361684	-0.428318	-0.367857	-0.310714	-0.472696	-0.260714	-0.346429	-0.232143	-0.292857	0.275	-0.472273	0.182143	0.321429	0.235714	-0.596429	0.489286	-0.521429	0.382143	0.607143	0.535714	0.217857	0.507143	0.410714	0.546429	-0.196429	0.414286	-0.0357143	-0.00357143	-0.157143	0.0964286	0.507143	-0.025	0.189286	0.292857	0.425	0.935366	0.289167	0.998467	0.964797	0.879925	0.951153	1	0.99538	0.999465	1	0.649732	0.9981	1
A_51_P498388	104175	-0.327665	-0.577065	-0.428571	-0.257143	-0.802152	-0.160714	-0.667857	-0.189286	-0.335714	-0.171429	-0.504473	-0.0571429	0.292857	0.321429	-0.675	0.714286	-0.807143	0.617857	0.642857	0.692857	0.610714	0.717857	0.682143	0.639286	0.289286	0.471429	0.225	0.135714	0.0535714	-0.160714	0.639286	-0.153571	0.167857	0.560714	0.685714	0.935366	0.396378	0.998467	0.966612	0.628662	0.934523	1	0.994718	0.999465	1	0.65108	0.9981	1
A_51_P107808	72795	-0.109222	-0.388891	-0.189286	-0.0857143	-0.617728	-0.221429	-0.578571	-0.267857	-0.25	-0.507143	-0.153846	-0.310714	-0.0892857	0.207143	-0.278571	0.489286	-0.642857	0.439286	0.567857	0.535714	0.553571	0.535714	0.367857	0.325	0.0214286	0.221429	0.189286	0.0607143	-0.00714286	-0.0321429	0.467857	-0.285714	0.396429	0.507143	0.385714	0.945765	0.202057	0.998467	0.998648	0.628662	0.848556	1	0.982091	0.999465	1	0.704396	0.9981	1
A_51_P326685	319476	0.048344	-0.245521	-0.05	0.00714286	-0.476277	0.125	-0.546429	-0.00357143	-0.389286	-0.342857	-0.336315	-0.075	0.235714	0.385714	-0.378571	0.639286	-0.610714	0.753571	0.575	0.617857	0.617857	0.657143	0.7	0.575	0.432143	0.4	0.453571	0.221429	0.0392857	-0.346429	0.642857	-0.296429	-0.0785714	0.564286	0.539286	0.98006	0.38688	0.998467	0.989932	0.753482	0.995255	1	0.998142	0.999465	1	0.641339	0.9981	1
A_55_P2006876	546080	-0.00895258	-0.27778	-0.0857143	-0.107143	-0.673234	0.135714	-0.557143	-0.182143	-0.267857	-0.075	-0.404294	0.0142857	0.275	0.428571	-0.192857	0.735714	-0.575	0.782143	0.492857	0.671429	0.514286	0.65	0.596429	0.525	-0.0821429	0.45	0.171429	-0.15	-0.264286	-0.335714	0.414286	-0.517857	0.0142857	0.535714	0.542857	1	0.564834	0.998467	0.985048	0.628662	0.998295	1	0.99538	0.999465	1	0.586034	0.9981	1
A_55_P2180805	56535	0.384961	-0.189965	0.392857	0.378571	-0.324084	0.403571	0.0107143	0.385714	0.210714	0.246429	-0.166369	0.257143	0.292857	0.514286	-0.242857	0.446429	-0.503571	0.378571	0.492857	0.45	0.503571	0.45	0.353571	0.45	0.0285714	0.696429	0.475	0.171429	0.0892857	-0.35	0.446429	-0.253571	0.0464286	0.382143	0.421429	0.891765	0.591797	0.998467	0.828805	0.906644	0.8293	1	0.980973	0.999465	1	0.910756	0.9981	1
A_55_P2034275	77038	0.27753	0.354841	0.282143	0.303571	0.619519	0.0928571	0.503571	0.285714	0.532143	-0.00357143	0.423972	0.0535714	-0.346429	-0.321429	0.746429	-0.628571	0.639286	-0.664286	-0.5	-0.553571	-0.364286	-0.521429	-0.575	-0.55	-0.260714	-0.442857	0.0428571	0.128571	0.375	0.160714	-0.860714	0.225	-0.146429	-0.503571	-0.542857	0.923216	0.471002	0.998467	0.828805	0.636644	0.953318	1	0.980973	0.999465	1	0.725516	0.9981	1
A_51_P112445	269470	0.31334	0.774199	0.317857	0.242857	0.667863	0.339286	0.378571	0.292857	0.075	0.075	0.463328	-0.0214286	0.0142857	-0.160714	0.664286	-0.45	0.771429	-0.364286	-0.446429	-0.421429	-0.492857	-0.439286	-0.367857	-0.371429	-0.110714	-0.235714	-0.075	-0.0285714	-0.0464286	-0.0178571	-0.482143	0.0928571	-0.35	-0.432143	-0.482143	0.912701	0.063522	0.998467	0.866961	0.668129	0.8293	1	0.980973	0.999465	1	0.647904	0.9981	1
A_51_P106059	22032	0.282902	-0.353049	0.2	0.335714	-0.512088	0.207143	-0.207143	0.214286	0.160714	-0.257143	-0.177102	-0.0214286	-0.110714	0.339286	-0.1	0.557143	-0.535714	0.471429	0.475	0.517857	0.810714	0.575	0.446429	0.378571	0.310714	0.464286	0.517857	0.253571	0.296429	-0.235714	0.460714	-0.210714	0.357143	0.567857	0.514286	0.932267	0.273447	0.998467	0.837888	0.684881	0.975634	1	0.980973	0.999465	1	0.807921	0.9981	1
A_52_P221024	382969	-0.0698302	-0.48029	-0.15	0.0178571	-0.691139	0.0357143	-0.371429	0.117857	-0.121429	0.0571429	-0.413239	0.142857	0.310714	0.321429	-0.607143	0.657143	-0.710714	0.539286	0.6	0.617857	0.639286	0.667857	0.607143	0.610714	0.317857	0.660714	0.4	0.192857	0.0964286	-0.214286	0.725	-0.075	0.114286	0.485714	0.628571	0.998513	0.535309	0.998467	0.940112	0.652264	0.991989	1	0.984258	0.999465	1	0.730042	0.998372	1
A_55_P2047305	224129	0.184423	0.641581	0.107143	0.185714	0.592661	0.0785714	0.425	0.153571	0.307143	0.128571	0.533096	0.1	0.0642857	-0.389286	0.710714	-0.603571	0.746429	-0.642857	-0.535714	-0.55	-0.617857	-0.557143	-0.664286	-0.578571	-0.471429	-0.239286	-0.0857143	-0.275	-0.164286	0.189286	-0.567857	0.178571	-0.403571	-0.757143	-0.725	0.911645	0.0815668	0.998467	0.866961	0.750032	0.915853	1	0.980973	0.999465	1	0.480015	0.9981	1
A_51_P113072	98828	-0.0626681	-0.392476	-0.203571	-0.0392857	-0.630262	0.0678571	-0.482143	-0.107143	-0.275	0.0214286	-0.610019	0.075	0.267857	0.335714	-0.164286	0.782143	-0.464286	0.760714	0.571429	0.760714	0.625	0.785714	0.689286	0.578571	0.00357143	0.342857	0.167857	0.00357143	-0.0642857	0.0678571	0.55	-0.103571	0.428571	0.696429	0.639286	0.98033	0.375162	0.998467	0.988601	0.628662	0.99363	1	0.996184	0.999465	1	0.378912	0.9981	1
A_55_P2001891	19139	0.263206	0.693553	0.217857	0.228571	0.648167	0.146429	0.432143	0.253571	0.178571	0.157143	0.483006	0.114286	0.146429	-0.282143	0.596429	-0.575	0.735714	-0.571429	-0.414286	-0.5	-0.589286	-0.510714	-0.567857	-0.464286	-0.360714	-0.2	-0.00357143	-0.132143	-0.0892857	0.128571	-0.467857	0.203571	-0.489286	-0.7	-0.678571	0.891765	0.0392624	0.998467	0.850617	0.628662	0.841657	1	0.980973	0.999465	1	0.391929	0.9981	1
A_51_P112734	50934	0.363475	0.492835	0.392857	0.317857	0.721578	0.289286	0.517857	0.278571	0.403571	0.182143	0.409661	-0.05	-0.0428571	-0.175	0.675	-0.664286	0.735714	-0.614286	-0.535714	-0.567857	-0.567857	-0.603571	-0.575	-0.55	-0.314286	-0.45	-0.0642857	0.0535714	0.139286	0.121429	-0.757143	0.171429	-0.25	-0.510714	-0.575	0.925637	0.473134	0.998467	0.866961	0.628662	0.878187	1	0.980973	0.999465	1	0.806887	0.9981	1
A_51_P100828	11757	0.0895258	-0.310038	0.0642857	0.05	-0.583708	0.107143	-0.35	0.0107143	-0.0107143	0.0214286	-0.220036	0.075	0.217857	0.392857	-0.257143	0.525	-0.621429	0.471429	0.517857	0.532143	0.45	0.514286	0.378571	0.432143	-0.189286	0.542857	0.289286	-0.00714286	-0.0964286	-0.314286	0.332143	-0.425	0.0178571	0.378571	0.417857	0.973159	0.476231	0.998467	0.885626	0.729019	0.999626	1	0.985011	0.999465	1	0.781557	0.9981	1
A_51_P118132	20482	0.211281	0.629036	0.214286	0.139286	0.526412	0.207143	0.328571	0.142857	0.132143	-0.0928571	0.483006	-0.235714	-0.125	-0.278571	0.621429	-0.567857	0.792857	-0.532143	-0.667857	-0.596429	-0.503571	-0.621429	-0.521429	-0.585714	0.00714286	-0.482143	-0.217857	-0.107143	0.0321429	0.00714286	-0.642857	0.125	-0.3	-0.507143	-0.539286	0.934191	0.391835	0.998467	0.936248	0.764306	0.918265	1	0.982788	0.999465	1	0.653272	0.9981	1
A_51_P103975	70456	0.0626681	-0.150539	-0.0964286	0.0785714	-0.583708	0.0714286	-0.464286	0.0571429	-0.228571	-0.239286	-0.186047	0.0785714	0.332143	0.232143	-0.228571	0.578571	-0.578571	0.560714	0.489286	0.553571	0.553571	0.610714	0.482143	0.428571	0.121429	0.553571	0.428571	-0.0535714	-0.139286	-0.214286	0.635714	-0.235714	-0.0357143	0.389286	0.378571	0.983153	0.809598	0.998467	0.883867	0.739362	1	1	0.984067	0.999465	1	0.844156	0.9981	1
A_55_P2185160	667309	-0.134289	-0.535846	-0.196429	-0.0678571	-0.705464	-0.0178571	-0.45	0.0285714	-0.203571	0.0464286	-0.491951	0.160714	0.339286	0.353571	-0.65	0.678571	-0.8	0.607143	0.642857	0.660714	0.614286	0.703571	0.653571	0.65	0.228571	0.603571	0.335714	0.153571	0.0392857	-0.178571	0.703571	-0.117857	0.146429	0.564286	0.657143	0.98976	0.453012	0.998467	0.96017	0.663707	0.975685	1	0.994436	1	1	0.659892	0.9981	1
A_55_P2015178	53605	0.257834	0.6828	0.125	0.225	0.44942	0.175	0.275	0.164286	0.164286	0.0714286	0.457961	-0.0214286	0.264286	-0.285714	0.714286	-0.489286	0.732143	-0.525	-0.460714	-0.428571	-0.539286	-0.45	-0.567857	-0.528571	-0.460714	-0.232143	-0.0535714	-0.303571	-0.207143	0.192857	-0.460714	0.164286	-0.389286	-0.642857	-0.657143	0.891765	0.134883	0.998467	0.828805	0.684881	0.823856	1	0.980973	0.999465	1	0.42643	0.9981	1
A_51_P335419	71832	-0.0376009	-0.256274	-0.135714	0.0428571	-0.55506	-0.00714286	-0.342857	0.103571	-0.139286	-0.0392857	-0.187836	0.167857	0.317857	0.117857	-0.353571	0.439286	-0.617857	0.392857	0.396429	0.439286	0.410714	0.507143	0.389286	0.364286	0.0464286	0.525	0.303571	-0.05	-0.153571	-0.075	0.596429	-0.0785714	0.1	0.375	0.357143	0.983153	0.657766	0.998467	0.942875	0.708328	0.976712	1	0.990528	0.999465	1	0.840019	0.9981	1
A_51_P103975	70456	0.0376009	-0.121865	-0.121429	0.0428571	-0.606985	0.0892857	-0.507143	0.0357143	-0.275	-0.275	-0.173524	0.0392857	0.371429	0.257143	-0.267857	0.592857	-0.592857	0.578571	0.467857	0.55	0.546429	0.6	0.5	0.435714	0.185714	0.564286	0.4	-0.0821429	-0.167857	-0.267857	0.653571	-0.267857	-0.075	0.392857	0.396429	0.984926	0.85843	0.998467	0.894063	0.708328	0.99681	1	0.98648	0.999465	1	0.864264	0.9981	1
A_55_P2055217	665254	-0.0340198	-0.387099	-0.142857	0.0464286	-0.683977	0.0321429	-0.410714	0.0964286	-0.117857	-0.0321429	-0.311271	0.121429	0.35	0.239286	-0.432143	0.564286	-0.703571	0.478571	0.492857	0.553571	0.55	0.610714	0.496429	0.464286	0.117857	0.567857	0.346429	0.025	-0.0464286	-0.121429	0.628571	-0.103571	0.160714	0.482143	0.503571	0.993068	0.543992	0.998467	0.931979	0.681104	0.986853	1	0.992562	0.999465	1	0.757806	0.9981	1
A_51_P265869	15526	0.157565	-0.247313	0.0857143	0.203571	-0.526412	0.296429	-0.296429	0.292857	-0.0142857	0.0892857	-0.311271	0.214286	0.439286	0.414286	-0.246429	0.539286	-0.635714	0.485714	0.464286	0.557143	0.528571	0.603571	0.521429	0.489286	0.0392857	0.571429	0.364286	0.0821429	0.0428571	-0.178571	0.428571	-0.139286	0.192857	0.592857	0.542857	0.939216	0.564834	0.998467	0.828805	0.830123	0.919425	1	0.980973	0.999465	1	0.771998	0.9981	1
A_51_P345836	23992	-0.222024	-0.451616	-0.225	-0.207143	-0.454791	-0.214286	-0.453571	-0.153571	-0.157143	-0.171429	-0.280859	-0.0214286	-0.110714	0.257143	-0.435714	0.510714	-0.585714	0.457143	0.660714	0.546429	0.460714	0.553571	0.503571	0.571429	0.103571	0.396429	0.328571	0.375	0.235714	-0.314286	0.257143	-0.310714	-0.0928571	0.278571	0.471429	0.94945	0.444565	0.998467	0.929425	0.76912	0.878187	1	0.982788	0.999465	1	0.787656	0.9981	1
A_55_P1999785	627316	-0.107431	-0.293909	-0.114286	-0.0178571	-0.343779	-0.0142857	-0.257143	0.146429	-0.125	0.110714	-0.257603	0.235714	0.3	0.203571	-0.442857	0.339286	-0.610714	0.310714	0.457143	0.410714	0.282143	0.460714	0.414286	0.45	0.0142857	0.442857	0.232143	0.160714	0.025	-0.0392857	0.407143	0	0.128571	0.403571	0.4	0.969177	0.548115	0.998467	0.985879	0.875456	0.979062	1	0.992003	0.999465	1	0.767444	0.9981	1
A_55_P2045682	54354	0.377799	0.745525	0.421429	0.257143	0.55506	0.15	0.4	0.153571	0.0571429	-0.0535714	0.626119	-0.0535714	-0.139286	-0.328571	0.682143	-0.582143	0.657143	-0.446429	-0.525	-0.553571	-0.55	-0.575	-0.621429	-0.610714	-0.403571	-0.321429	-0.171429	-0.335714	-0.357143	0.0928571	-0.389286	-0.025	-0.239286	-0.475	-0.710714	0.891765	0.0920156	0.998467	0.867578	0.628662	0.85181	1	0.980973	0.999465	1	0.344724	0.9981	1
A_51_P487175	20216	0.333036	-0.388891	0.453571	0.207143	-0.10564	0.271429	0.05	0.0892857	0.217857	0.178571	-0.248659	0.221429	-0.0464286	0.478571	-0.253571	0.321429	-0.514286	0.489286	0.382143	0.310714	0.371429	0.282143	0.321429	0.367857	-0.0107143	0.364286	0.392857	0.2	0.0321429	-0.467857	0.228571	-0.503571	-0.139286	0.328571	0.325	0.958354	0.178599	0.998467	0.96135	0.900159	0.963424	1	0.99774	0.999465	1	0.742346	0.9981	1
A_51_P338485	104776	0.470906	-0.211471	0.439286	0.428571	-0.273949	0.471429	-0.132143	0.328571	0.110714	0.0357143	-0.225403	-0.00714286	0.05	0.664286	-0.160714	0.692857	-0.403571	0.678571	0.8	0.717857	0.75	0.696429	0.635714	0.692857	0.278571	0.728571	0.739286	0.582143	0.332143	-0.542857	0.546429	-0.417857	-0.0321429	0.475	0.596429	0.891765	0.42222	0.998467	0.828805	0.919032	0.823856	1	0.980973	0.999465	1	0.877127	0.9981	1
A_55_P2056739	107581	0.0376009	0.772406	0.103571	-0.0714286	0.580127	0.0142857	0.271429	-0.0285714	-0.0785714	-0.132143	0.606441	-0.15	-0.0428571	-0.364286	0.521429	-0.707143	0.692857	-0.617857	-0.728571	-0.714286	-0.760714	-0.757143	-0.671429	-0.671429	-0.239286	-0.521429	-0.478571	-0.417857	-0.307143	0.0857143	-0.639286	0.0571429	-0.339286	-0.585714	-0.714286	0.983153	0.0167245	0.998467	0.921472	0.738219	0.986153	1	0.99538	0.999465	1	0.430749	0.9981	1
A_66_P106968	100040001	-0.10385	-0.605739	-0.142857	-0.0214286	-0.572965	0.00714286	-0.382143	0.0464286	-0.0571429	0.0821429	-0.499106	0.182143	0.278571	0.421429	-0.603571	0.625	-0.821429	0.557143	0.689286	0.660714	0.6	0.692857	0.635714	0.664286	0.153571	0.567857	0.382143	0.278571	0.167857	-0.164286	0.567857	-0.132143	0.196429	0.575	0.664286	0.962907	0.32512	0.998467	0.989932	0.76912	0.98173	1	0.997639	0.999465	1	0.628987	0.9981	1
A_51_P112445	269470	0.350941	0.763446	0.378571	0.239286	0.562222	0.192857	0.357143	0.171429	0.0178571	-0.0857143	0.486584	0.0571429	-0.132143	-0.178571	0.742857	-0.414286	0.632143	-0.317857	-0.392857	-0.396429	-0.382143	-0.407143	-0.457143	-0.439286	-0.339286	-0.275	-0.171429	-0.289286	-0.203571	0.110714	-0.421429	-0.00357143	-0.1	-0.307143	-0.546429	0.917573	0.128706	0.998467	0.870027	0.636644	0.887646	1	0.980973	0.999465	1	0.585712	0.9981	1
A_55_P2152836	383211	-0.145032	-0.324375	-0.185714	-0.05	-0.433305	0.0428571	-0.335714	0.142857	-0.178571	0.0607143	-0.347049	0.235714	0.45	0.371429	-0.628571	0.496429	-0.714286	0.414286	0.560714	0.517857	0.439286	0.560714	0.553571	0.603571	0.278571	0.596429	0.3	0.185714	0.103571	-0.167857	0.585714	-0.0142857	0.0642857	0.45	0.55	0.983153	0.788546	0.998467	0.994537	0.859563	0.998295	1	0.988715	0.999465	1	0.834323	0.9981	1
A_51_P128648	67003	0.0608776	-0.0340504	-0.0785714	0.025	-0.560432	0.217857	-0.503571	-0.0178571	-0.314286	-0.15	-0.257603	0.0892857	0.471429	0.471429	-0.2	0.735714	-0.560714	0.717857	0.567857	0.689286	0.557143	0.689286	0.585714	0.564286	0.0607143	0.65	0.278571	-0.175	-0.271429	-0.282143	0.664286	-0.378571	0.0464286	0.510714	0.5	0.98033	0.861993	0.998467	0.88707	0.74318	0.961003	1	0.991974	0.999465	1	0.757806	0.9981	1
A_52_P199928	NA	-0.0447629	-0.465953	-0.207143	-0.0392857	-0.621309	-0.0535714	-0.517857	-0.121429	-0.325	-0.0571429	-0.574241	0.0607143	0.342857	0.292857	-0.378571	0.710714	-0.564286	0.725	0.685714	0.725	0.607143	0.757143	0.65	0.589286	0.0642857	0.392857	0.396429	0.110714	-0.0428571	-0.0178571	0.710714	-0.114286	0.0892857	0.496429	0.517857	0.98845	0.483831	0.998467	0.963219	0.708328	0.961003	1	0.997639	0.999465	1	0.56298	0.9981	1
A_51_P118132	20482	0.123546	0.614699	0.146429	0.075	0.571175	0.221429	0.3	0.164286	-0.0178571	0.107143	0.225403	0.0178571	0.0964286	-0.0928571	0.535714	-0.407143	0.671429	-0.375	-0.435714	-0.378571	-0.464286	-0.403571	-0.317857	-0.328571	-0.135714	-0.396429	-0.321429	-0.117857	0.0214286	0.203571	-0.546429	0.246429	-0.0428571	-0.242857	-0.353571	0.971591	0.183889	0.998467	0.989023	0.689556	0.889766	1	0.989648	0.999465	1	0.837848	0.9981	1
A_51_P126437	13803	0.0716207	0.448032	0.132143	0.0321429	0.76097	0.0928571	0.482143	0.0785714	0.335714	0.167857	0.32916	0.132143	0.0142857	-0.1	0.428571	-0.635714	0.607143	-0.65	-0.496429	-0.589286	-0.603571	-0.639286	-0.571429	-0.439286	-0.228571	-0.385714	-0.221429	-0.0785714	0.146429	0.0678571	-0.775	0.153571	-0.364286	-0.625	-0.542857	0.95941	0.500341	0.998467	0.876375	0.412467	0.863765	1	0.980973	0.999465	1	0.68958	0.9981	1
A_55_P2033530	629557	-0.17368	-0.568104	-0.257143	-0.0678571	-0.707254	-0.0678571	-0.453571	0.0214286	-0.0857143	-0.0357143	-0.409661	0.05	0.260714	0.246429	-0.557143	0.55	-0.742857	0.428571	0.514286	0.55	0.557143	0.6	0.532143	0.503571	0.207143	0.467857	0.307143	0.182143	0.146429	-0.117857	0.503571	-0.0535714	0.185714	0.485714	0.585714	0.939956	0.416038	0.998467	0.98412	0.667155	0.938613	1	0.996571	0.999465	1	0.727053	0.9981	1
A_51_P128648	67003	0.225605	-0.00358425	0.0892857	0.192857	-0.526412	0.364286	-0.442857	0.125	-0.182143	-0.189286	-0.14848	0.00357143	0.317857	0.517857	-0.110714	0.778571	-0.514286	0.760714	0.617857	0.728571	0.671429	0.732143	0.635714	0.603571	0.196429	0.764286	0.478571	0.0357143	-0.132143	-0.464286	0.671429	-0.475	-0.0142857	0.514286	0.55	0.937131	0.863968	0.998467	0.837888	0.736249	0.912744	1	0.980973	0.999465	1	0.839868	0.9981	1
A_51_P485421	NA	0.166518	0.496419	0.0571429	0.182143	0.150403	0.0178571	0.1	0.260714	0.0107143	-0.135714	0.395349	-0.207143	0.0892857	-0.553571	0.639286	-0.589286	0.617857	-0.610714	-0.625	-0.521429	-0.467857	-0.460714	-0.528571	-0.671429	-0.296429	-0.553571	-0.135714	-0.175	-0.00357143	0.375	-0.592857	0.410714	-0.125	-0.382143	-0.578571	0.910144	0.142331	0.998467	0.905728	0.87619	0.942003	1	0.980973	0.999465	1	0.498053	0.9981	1
A_55_P2144512	100047861	-0.141451	-0.59857	-0.178571	-0.0321429	-0.547898	-0.0285714	-0.360714	0.0464286	-0.00357143	0.0642857	-0.431128	0.135714	0.207143	0.364286	-0.578571	0.567857	-0.775	0.464286	0.65	0.610714	0.560714	0.642857	0.578571	0.617857	0.160714	0.546429	0.364286	0.317857	0.217857	-0.153571	0.496429	-0.103571	0.207143	0.510714	0.632143	0.961744	0.395485	0.998467	0.997339	0.830634	0.976712	1	0.99774	0.999465	1	0.722293	0.9981	1
A_51_P130447	320295	-0.0465534	-0.659502	-0.0285714	0.0535714	-0.546108	0.0107143	-0.221429	0.0678571	0.0857143	0.196429	-0.416816	0.0678571	0.0714286	0.357143	-0.578571	0.539286	-0.7	0.432143	0.625	0.575	0.553571	0.582143	0.510714	0.560714	0.121429	0.525	0.310714	0.35	0.192857	-0.117857	0.539286	-0.1	0.364286	0.535714	0.628571	0.978793	0.0732132	0.998467	0.997704	0.83356	0.99363	1	0.99774	0.999465	1	0.704396	0.9981	1
A_55_P2108255	19141	0.20949	0.869181	0.235714	0.153571	0.411819	0.075	0.275	0.182143	-0.0785714	-0.142857	0.810377	-0.307143	-0.146429	-0.464286	0.557143	-0.607143	0.75	-0.596429	-0.564286	-0.592857	-0.625	-0.617857	-0.642857	-0.628571	-0.196429	-0.242857	-0.246429	-0.242857	-0.321429	0.0357143	-0.339286	0.0714286	-0.289286	-0.592857	-0.696429	0.923338	0.00956647	0.998467	0.961326	0.830634	0.923869	1	0.982788	0.999465	1	0.300338	0.9981	1
A_51_P479645	227526	-0.338408	-0.600362	-0.364286	-0.257143	-0.524621	-0.421429	-0.364286	-0.325	-0.171429	-0.0571429	-0.395349	0.0464286	-0.0714286	0.132143	-0.532143	0.485714	-0.603571	0.367857	0.632143	0.517857	0.439286	0.521429	0.364286	0.457143	-0.0607143	0.307143	0.0928571	0.0928571	0.0214286	0.114286	0.517857	-0.0678571	0.35	0.328571	0.407143	0.908679	0.145539	0.998467	0.947835	0.739362	0.836794	1	0.980973	0.999465	1	0.586034	0.9981	1
A_51_P110931	76416	-0.0268578	-0.354841	-0.0214286	-0.0321429	-0.268578	0.175	-0.267857	-0.0392857	-0.0321429	0.164286	-0.516995	0.296429	0.128571	0.707143	-0.289286	0.803571	-0.578571	0.75	0.85	0.821429	0.632143	0.785714	0.732143	0.860714	0.0214286	0.660714	0.303571	0.289286	0.185714	-0.310714	0.389286	-0.385714	0.203571	0.585714	0.732143	0.990461	0.568343	0.998467	0.964797	0.834662	0.975685	1	0.997639	0.999465	1	0.482735	0.9981	1
A_51_P314763	19352	0.236348	-0.295701	0.15	0.221429	-0.560432	0.342857	-0.307143	0.225	-0.0714286	0.15	-0.41145	0.235714	0.482143	0.446429	-0.264286	0.639286	-0.635714	0.678571	0.5	0.625	0.567857	0.660714	0.596429	0.532143	0.025	0.6	0.428571	0.0178571	-0.117857	-0.239286	0.596429	-0.246429	0.0785714	0.603571	0.55	0.93509	0.616013	0.998467	0.837888	0.739362	0.899662	1	0.980973	0.999465	1	0.6766	0.9981	1
A_51_P112223	14860	0.100269	-0.229392	0.0321429	0.132143	-0.334827	0.260714	-0.246429	0.146429	-0.0107143	-0.0214286	-0.284437	0.317857	0.521429	0.489286	-0.360714	0.471429	-0.75	0.485714	0.403571	0.460714	0.482143	0.496429	0.460714	0.453571	0.15	0.557143	0.317857	-0.103571	-0.0857143	-0.2	0.546429	-0.2	0.128571	0.535714	0.460714	0.983153	0.628502	0.998467	0.882987	0.852183	0.957935	1	0.982091	0.999465	1	0.704396	0.9981	1
A_55_P2119957	58805	-0.0429724	-0.116488	-0.0892857	-0.0678571	-0.456582	0.132143	-0.596429	0.0535714	-0.435714	-0.317857	-0.248659	-0.0678571	0.285714	0.478571	-0.403571	0.625	-0.65	0.660714	0.653571	0.65	0.535714	0.667857	0.703571	0.660714	0.339286	0.492857	0.346429	0.271429	0.103571	-0.392857	0.482143	-0.321429	-0.0428571	0.589286	0.592857	0.958092	0.727542	0.998467	0.872076	0.916902	0.88233	1	0.980973	0.999465	1	0.910756	0.9981	1
A_66_P140076	668018	-0.164728	-0.496419	-0.242857	-0.0392857	-0.678606	-0.00357143	-0.446429	0.0892857	-0.117857	0.0285714	-0.395349	0.0785714	0.285714	0.264286	-0.528571	0.596429	-0.725	0.478571	0.557143	0.610714	0.55	0.664286	0.6	0.571429	0.2	0.55	0.303571	0.217857	0.114286	-0.110714	0.553571	-0.0392857	0.246429	0.553571	0.639286	0.950893	0.420534	0.998467	0.994537	0.684881	0.96926	1	0.995897	0.999465	1	0.68958	0.9981	1
A_51_P128648	67003	0.222024	0.0537638	0.0535714	0.2	-0.426143	0.378571	-0.446429	0.110714	-0.157143	-0.217857	-0.141324	0.0285714	0.432143	0.560714	-0.0357143	0.725	-0.496429	0.696429	0.614286	0.714286	0.617857	0.710714	0.589286	0.575	0.110714	0.714286	0.464286	-0.00714286	-0.117857	-0.382143	0.592857	-0.435714	0.00357143	0.489286	0.496429	0.923382	0.901779	0.998467	0.828805	0.845811	0.887646	1	0.980973	0.999465	1	0.865751	0.9981	1
A_55_P2008651	110391	-0.0250672	-0.129033	-0.153571	-0.05	-0.653539	0.103571	-0.603571	-0.0214286	-0.375	-0.242857	-0.23077	0	0.453571	0.4	-0.389286	0.682143	-0.667857	0.660714	0.589286	0.65	0.542857	0.664286	0.592857	0.567857	0.175	0.635714	0.35	-0.05	-0.182143	-0.360714	0.667857	-0.364286	-0.114286	0.446429	0.496429	0.988064	0.808075	0.998467	0.971627	0.645078	1	1	0.997639	0.999465	1	0.767589	0.9981	1
A_51_P117995	18642	-0.0232767	-0.302869	-0.0571429	-0.05	-0.703673	0.0535714	-0.435714	-0.0714286	-0.225	-0.0785714	-0.322004	0.0928571	0.310714	0.417857	-0.410714	0.628571	-0.725	0.567857	0.496429	0.571429	0.55	0.567857	0.464286	0.467857	0.00357143	0.525	0.110714	-0.203571	-0.207143	-0.192857	0.575	-0.321429	0.264286	0.578571	0.521429	0.949993	0.585022	0.998467	0.940112	0.628662	0.923869	1	0.980973	0.999465	1	0.636406	0.9981	1
A_52_P374882	16846	0.291854	0.446239	0.203571	0.335714	0.463744	0.0678571	0.396429	0.285714	0.435714	-0.125	0.502684	-0.0607143	-0.2	-0.475	0.817857	-0.664286	0.685714	-0.721429	-0.617857	-0.6	-0.389286	-0.546429	-0.657143	-0.703571	-0.285714	-0.492857	0.0285714	-0.0535714	0.217857	0.282143	-0.753571	0.317857	-0.132143	-0.542857	-0.65	0.906534	0.345211	0.998467	0.828805	0.685526	0.961003	1	0.980973	0.999465	1	0.603239	0.9981	1
A_55_P2028961	319554	0.112803	-0.125449	-0.0214286	0.0678571	-0.478068	0.196429	-0.521429	0.0321429	-0.317857	-0.346429	-0.24687	-0.0142857	0.321429	0.371429	-0.225	0.614286	-0.578571	0.710714	0.482143	0.578571	0.585714	0.621429	0.614286	0.489286	0.310714	0.446429	0.442857	0.0464286	-0.075	-0.346429	0.592857	-0.339286	-0.1	0.514286	0.460714	0.961744	0.842994	0.998467	0.866961	0.821096	0.957935	1	0.983614	0.999465	1	0.819597	0.998372	1
A_55_P2006340	22186	-0.0232767	-0.206095	-0.103571	-0.103571	-0.730531	0.025	-0.596429	-0.0892857	-0.378571	-0.285714	-0.18068	-0.228571	0.0392857	0.189286	-0.314286	0.65	-0.45	0.682143	0.457143	0.553571	0.525	0.567857	0.571429	0.467857	0.296429	0.467857	0.357143	0.125	-0.107143	-0.525	0.514286	-0.464286	-0.292857	0.314286	0.457143	0.990461	0.582014	0.998467	0.985048	0.412467	0.961393	1	0.99538	0.999465	1	0.772937	0.9981	1
A_51_P254583	235169	0.155775	-0.295701	0.0964286	0.175	-0.590871	0.207143	-0.239286	0.196429	-0.0392857	0.0464286	-0.23077	0.139286	0.185714	0.332143	-0.421429	0.65	-0.582143	0.603571	0.521429	0.560714	0.642857	0.6	0.546429	0.542857	0.328571	0.757143	0.496429	0.139286	-0.0321429	-0.421429	0.753571	-0.278571	-0.0464286	0.4	0.532143	0.958092	0.642398	0.998467	0.854989	0.735257	0.961003	1	0.980973	0.999465	1	0.835668	0.9981	1
A_55_P2060111	17706	-0.161147	-0.356633	-0.267857	-0.157143	-0.691139	-0.232143	-0.507143	-0.167857	-0.289286	-0.15	-0.314848	0.0892857	0.214286	0.142857	-0.385714	0.55	-0.607143	0.478571	0.553571	0.539286	0.467857	0.571429	0.403571	0.428571	-0.0892857	0.432143	0.25	-0.0857143	-0.139286	-0.0892857	0.528571	-0.203571	-0.00714286	0.289286	0.346429	0.98033	0.609442	0.998467	0.976468	0.663707	0.915853	1	0.99774	0.999465	1	0.796497	0.9981	1
A_55_P2064150	674295	-0.155775	-0.293909	-0.225	-0.232143	-0.814685	-0.114286	-0.621429	-0.2	-0.482143	-0.132143	-0.363149	-0.0464286	0.203571	0.146429	-0.375	0.642857	-0.542857	0.675	0.439286	0.564286	0.435714	0.582143	0.535714	0.446429	0.0107143	0.371429	0.125	-0.135714	-0.296429	-0.242857	0.525	-0.339286	-0.0785714	0.414286	0.442857	0.962907	0.492416	0.998467	0.936248	0.208222	0.95325	1	0.99075	0.999465	1	0.691322	0.9981	1
A_55_P1982201	97761	0.055506	0.451616	0.110714	-0.0642857	0.397495	0.103571	0.153571	-0.0357143	-0.125	-0.103571	0.275492	-0.267857	-0.214286	-0.160714	0.303571	-0.303571	0.617857	-0.192857	-0.410714	-0.371429	-0.360714	-0.414286	-0.221429	-0.285714	0.210714	-0.367857	-0.203571	0.0285714	0	-0.167857	-0.378571	-0.0321429	-0.382143	-0.360714	-0.303571	0.973159	0.360597	0.998467	0.974366	0.849531	0.902327	1	0.998142	0.999465	1	0.701182	0.9981	1
A_55_P2096485	66821	-0.193376	-0.338712	-0.235714	-0.171429	-0.293645	-0.153571	-0.396429	-0.185714	-0.242857	-0.0714286	-0.323793	0.175	0.196429	0.321429	-0.457143	0.517857	-0.642857	0.542857	0.685714	0.578571	0.375	0.582143	0.507143	0.592857	-0.0142857	0.475	0.282143	0.121429	-0.075	-0.139286	0.542857	-0.253571	-0.0107143	0.332143	0.403571	0.98033	0.658665	0.998467	0.978305	0.906644	0.964756	1	0.998142	0.999465	1	0.730505	0.9981	1
A_51_P112223	14860	0.302597	-0.279572	0.139286	0.328571	-0.31334	0.289286	-0.239286	0.282143	0.0785714	-0.0535714	-0.363149	0.264286	0.485714	0.396429	-0.1	0.435714	-0.560714	0.464286	0.464286	0.496429	0.564286	0.567857	0.460714	0.4	0.05	0.392857	0.614286	0.15	0.178571	-0.0964286	0.389286	-0.0714286	0.00357143	0.457143	0.371429	0.923216	0.554448	0.998467	0.828805	0.875456	0.923869	1	0.980973	0.999465	1	0.76058	0.9981	1
A_55_P2029366	66082	0.051925	-0.4552	0.0535714	0.0607143	-0.189795	-0.121429	-0.164286	-0.1	0.142857	-0.182143	-0.250448	0.203571	-0.0392857	0.371429	-0.221429	0.3	-0.664286	0.282143	0.557143	0.389286	0.471429	0.396429	0.228571	0.335714	-0.178571	0.239286	0.314286	0.110714	0.196429	-0.0285714	0.192857	-0.242857	0.253571	0.364286	0.271429	0.998639	0.348287	0.998467	0.969662	0.879925	0.877541	1	0.99538	0.999465	1	0.708528	0.9981	1
A_55_P1989384	66510	-0.0429724	-0.467745	-0.0714286	-0.0357143	-0.494183	-0.075	-0.410714	-0.1	-0.0928571	-0.135714	-0.270126	0.0607143	0.0607143	0.25	-0.364286	0.482143	-0.735714	0.535714	0.542857	0.521429	0.460714	0.546429	0.457143	0.442857	-0.05	0.403571	0.339286	0.107143	-0.0678571	-0.203571	0.442857	-0.346429	0.075	0.446429	0.417857	0.993523	0.509821	0.998467	0.989023	0.838912	0.955249	1	0.995897	0.999465	1	0.835668	0.9981	1
A_55_P2179216	17156	0.157565	0.114696	0.160714	0.171429	0.395704	-0.171429	0.464286	0.217857	0.303571	0.1	0.0375671	0.332143	-0.407143	-0.482143	0.617857	-0.475	0.571429	-0.478571	-0.410714	-0.45	-0.196429	-0.346429	-0.425	-0.446429	-0.296429	-0.564286	-0.00714286	0.0535714	0.385714	0.425	-0.707143	0.453571	-0.0107143	-0.346429	-0.457143	0.912977	0.86738	0.998467	0.828805	0.628662	0.971426	1	0.980973	0.999465	1	0.846988	0.9981	1
A_55_P2076278	383341	-0.168309	-0.259858	-0.225	-0.267857	-0.716207	-0.210714	-0.575	-0.225	-0.5	-0.221429	-0.368516	-0.00357143	0.0321429	0.117857	-0.310714	0.617857	-0.435714	0.639286	0.471429	0.528571	0.475	0.557143	0.510714	0.453571	0.0642857	0.285714	0.157143	-0.0464286	-0.125	-0.253571	0.403571	-0.314286	-0.160714	0.321429	0.389286	0.956758	0.619035	0.998467	0.908044	0.628662	0.865965	1	0.980973	0.999465	1	0.6766	0.9981	1
A_51_P237585	237754	0.0340198	-0.272403	-0.00714286	0.00357143	-0.546108	0.0107143	-0.317857	-0.0678571	-0.153571	0.025	-0.178891	0.0785714	0.378571	0.264286	-0.439286	0.410714	-0.632143	0.410714	0.414286	0.403571	0.310714	0.389286	0.271429	0.314286	-0.128571	0.503571	0.203571	-0.207143	-0.360714	-0.175	0.625	-0.3	-0.00714286	0.285714	0.267857	0.945765	0.552087	0.998467	0.901502	0.81265	0.95618	1	0.992562	0.999465	1	0.925716	0.9981	1
A_55_P2079430	114715	0.309759	0.700721	0.282143	0.292857	0.841543	0.217857	0.482143	0.257143	0.25	-0.00357143	0.477639	0.110714	0.00357143	-0.185714	0.732143	-0.596429	0.710714	-0.542857	-0.435714	-0.503571	-0.5	-0.503571	-0.525	-0.471429	-0.25	-0.339286	-0.0285714	-0.0678571	0.0607143	0.196429	-0.567857	0.214286	-0.225	-0.5	-0.617857	0.891765	0.181765	0.998467	0.828805	0.30988	0.823856	1	0.980973	0.999465	1	0.570684	0.9981	1
A_55_P2266285	78233	0.0537155	0.736564	0.0107143	0.075	0.465534	0.0357143	0.0785714	0.0642857	0.0464286	-0.442857	0.8712	-0.410714	-0.0857143	-0.314286	0.425	-0.571429	0.460714	-0.596429	-0.432143	-0.507143	-0.528571	-0.535714	-0.55	-0.517857	-0.00357143	-0.142857	-0.0678571	-0.1	-0.142857	-0.117857	-0.353571	-0.0571429	-0.385714	-0.6	-0.596429	0.985625	0.0732132	0.998467	0.985048	0.663548	0.952465	1	0.99774	1	1	0.186001	0.9981	1
A_51_P160913	15064	0.281111	-0.358425	0.271429	0.3	-0.284692	0.171429	-0.146429	0.164286	0.157143	-0.0964286	-0.18068	0.153571	0.0821429	0.4	-0.160714	0.367857	-0.689286	0.403571	0.510714	0.45	0.535714	0.478571	0.335714	0.346429	-0.0928571	0.396429	0.432143	0.142857	0.0857143	-0.110714	0.378571	-0.260714	0.328571	0.560714	0.367857	0.932801	0.471002	0.998467	0.882987	0.903476	0.99591	1	0.99538	0.999465	1	0.849586	0.9981	1
A_55_P2091350	17720	-0.286483	-0.64875	-0.335714	-0.189286	-0.574756	-0.278571	-0.425	-0.178571	-0.05	-0.0785714	-0.372094	0.0214286	-0.0285714	0.164286	-0.532143	0.507143	-0.682143	0.403571	0.6	0.535714	0.492857	0.564286	0.467857	0.507143	0.0892857	0.396429	0.296429	0.271429	0.171429	-0.114286	0.410714	-0.146429	0.121429	0.325	0.496429	0.924115	0.264799	0.998467	0.964691	0.663707	0.871812	1	0.995016	0.999465	1	0.704396	0.9981	1
A_52_P144818	58200	-0.00358103	-0.392476	-0.125	0.0571429	-0.626681	-0.0321429	-0.407143	0.0178571	-0.0178571	-0.15	-0.228981	0.0607143	0.242857	0.2	-0.285714	0.464286	-0.664286	0.378571	0.453571	0.482143	0.510714	0.528571	0.360714	0.342857	-0.0321429	0.446429	0.364286	0	-0.0107143	-0.103571	0.442857	-0.175	0.121429	0.375	0.375	0.996103	0.50213	0.998467	0.909893	0.708328	0.956747	1	0.99538	0.999465	1	0.794848	0.9981	1
A_55_P1954403	320528	0.2077	-0.295701	0.125	0.246429	-0.297226	0.178571	-0.107143	0.253571	0.0678571	0.139286	-0.298748	0.360714	0.453571	0.371429	-0.371429	0.410714	-0.596429	0.389286	0.525	0.446429	0.471429	0.492857	0.385714	0.453571	0.0607143	0.589286	0.539286	0.117857	0.0535714	-0.15	0.589286	-0.0714286	-0.0607143	0.307143	0.339286	0.944751	0.673711	0.999826	0.846267	0.928064	0.956747	1	0.980973	0.999465	1	0.807921	0.9981	1
A_51_P485421	NA	0.31155	0.491043	0.239286	0.332143	0.358103	0.1	0.325	0.303571	0.260714	-0.0892857	0.490162	-0.15	-0.132143	-0.553571	0.810714	-0.671429	0.696429	-0.657143	-0.692857	-0.603571	-0.464286	-0.546429	-0.628571	-0.757143	-0.339286	-0.571429	-0.0857143	-0.139286	0.0285714	0.364286	-0.667857	0.35	-0.0321429	-0.410714	-0.646429	0.891765	0.132039	0.998467	0.857826	0.789428	0.913893	1	0.980973	0.999465	1	0.445427	0.9981	1
A_51_P336385	23856	-0.225605	0.449824	-0.189286	-0.221429	0.304388	-0.107143	0.132143	-0.203571	0.00357143	0.1	0.336315	-0.146429	0	-0.296429	0.453571	-0.467857	0.535714	-0.542857	-0.535714	-0.432143	-0.667857	-0.503571	-0.532143	-0.496429	-0.525	-0.435714	-0.689286	-0.457143	-0.325	0.360714	-0.621429	0.139286	0.178571	-0.342857	-0.432143	0.932668	0.610913	0.998467	0.928546	0.869617	0.998295	1	0.99538	0.999465	1	0.796497	0.9981	1
A_51_P112223	14860	0.266787	-0.188173	0.114286	0.289286	-0.37959	0.289286	-0.260714	0.253571	0.075	-0.107143	-0.282648	0.242857	0.464286	0.403571	-0.0357143	0.439286	-0.553571	0.410714	0.392857	0.467857	0.557143	0.528571	0.396429	0.346429	0.00357143	0.407143	0.475	0	0.117857	-0.103571	0.314286	-0.117857	0.103571	0.475	0.367857	0.932668	0.597318	0.998467	0.836284	0.802993	0.964087	1	0.980973	0.999465	1	0.71347	0.9981	1
A_51_P485421	NA	0.291854	0.510756	0.214286	0.342857	0.299016	0.189286	0.321429	0.396429	0.192857	-0.0178571	0.474062	-0.142857	0.025	-0.55	0.642857	-0.635714	0.65	-0.617857	-0.746429	-0.607143	-0.460714	-0.535714	-0.546429	-0.714286	-0.117857	-0.464286	-0.0892857	-0.15	-0.0357143	0.321429	-0.464286	0.432143	-0.0464286	-0.353571	-0.564286	0.891765	0.118543	0.998467	0.855996	0.814754	0.878187	1	0.980973	0.999465	1	0.458326	0.9981	1
A_51_P445487	68235	0.34557	0.290324	0.264286	0.460714	0.746645	0.335714	0.575	0.332143	0.617857	0.171429	0.275492	0.128571	0.1	-0.0928571	0.6	-0.532143	0.503571	-0.55	-0.432143	-0.425	-0.314286	-0.410714	-0.45	-0.446429	-0.132143	-0.282143	0.0892857	0.0428571	0.221429	0.342857	-0.421429	0.378571	0.132143	-0.3	-0.407143	0.911133	0.529216	0.998467	0.828805	0.618266	0.823856	1	0.980973	0.999465	1	0.76058	0.9981	1
A_51_P103975	70456	0.0537155	-0.102151	-0.110714	0.0642857	-0.615938	0.110714	-0.507143	0.0571429	-0.267857	-0.239286	-0.14848	0.0142857	0.382143	0.239286	-0.242857	0.592857	-0.564286	0.575	0.471429	0.560714	0.521429	0.607143	0.496429	0.432143	0.146429	0.589286	0.410714	-0.0678571	-0.196429	-0.267857	0.660714	-0.271429	-0.0821429	0.378571	0.389286	0.985658	0.84095	0.998467	0.888332	0.663707	0.992411	1	0.984258	0.999465	1	0.86534	0.9981	1
A_55_P2022337	13360	-0.0984784	-0.428318	-0.117857	-0.103571	-0.479858	-0.132143	-0.421429	-0.0821429	-0.182143	-0.253571	-0.280859	0.110714	0.15	0.264286	-0.503571	0.403571	-0.782143	0.439286	0.475	0.410714	0.464286	0.453571	0.417857	0.410714	0.142857	0.332143	0.307143	0.0678571	0.0392857	-0.221429	0.417857	-0.25	-0.025	0.403571	0.382143	0.98006	0.488745	0.998467	0.997704	0.834662	0.911149	1	0.997639	0.999465	1	0.799387	0.9981	1
A_51_P303424	16411	0.180842	0.491043	0.164286	0.153571	0.307969	-0.0785714	0.185714	-0.0428571	0.164286	-0.225	0.695887	-0.335714	-0.221429	-0.432143	0.6	-0.596429	0.482143	-0.589286	-0.457143	-0.503571	-0.532143	-0.542857	-0.707143	-0.685714	-0.542857	-0.35	-0.189286	-0.307143	-0.325	0.2	-0.425	-0.0428571	-0.0642857	-0.510714	-0.696429	0.925637	0.159072	0.998467	0.952113	0.802993	0.992411	1	0.998063	0.999465	1	0.363567	0.9981	1
A_55_P2072611	66112	-0.051925	-0.256274	-0.221429	-0.00714286	-0.700092	0.0107143	-0.596429	-0.0678571	-0.167857	-0.353571	-0.159213	-0.146429	0.15	0.278571	-0.225	0.682143	-0.592857	0.571429	0.589286	0.660714	0.642857	0.685714	0.535714	0.496429	0.164286	0.582143	0.417857	0.0892857	0	-0.307143	0.539286	-0.35	0.0392857	0.396429	0.5	0.985299	0.70884	0.998467	0.939577	0.628662	0.988202	1	0.996571	0.999465	1	0.85342	0.999078	1
A_51_P321341	20887	0.2077	-0.301077	0.157143	0.185714	-0.170099	0.203571	-0.178571	0.132143	0.0678571	0.142857	-0.370305	0.225	0.271429	0.560714	-0.207143	0.525	-0.467857	0.514286	0.760714	0.628571	0.485714	0.610714	0.503571	0.628571	-0.1	0.535714	0.560714	0.382143	0.235714	-0.257143	0.328571	-0.271429	-0.1	0.321429	0.432143	0.924115	0.573097	0.998467	0.865015	0.947091	0.915853	1	0.980973	0.999465	1	0.727989	0.9981	1
A_55_P1960202	13003	0.121755	0.672047	0.05	0.107143	0.630262	0.0428571	0.332143	0.178571	0.0857143	-0.05	0.495529	-0.025	0.00714286	-0.457143	0.592857	-0.632143	0.807143	-0.596429	-0.582143	-0.603571	-0.6	-0.578571	-0.542857	-0.55	-0.0892857	-0.396429	-0.0428571	-0.075	0.00714286	0.117857	-0.55	0.282143	-0.560714	-0.735714	-0.689286	0.949574	0.0442005	0.998467	0.919545	0.748803	0.955398	1	0.980973	0.999465	1	0.598442	0.9981	1
A_51_P108853	226791	-0.214862	-0.70789	-0.235714	-0.210714	-0.683977	-0.275	-0.457143	-0.3	-0.1	-0.171429	-0.375671	-0.0571429	-0.132143	0.164286	-0.571429	0.546429	-0.732143	0.539286	0.517857	0.496429	0.546429	0.510714	0.457143	0.439286	0.15	0.346429	0.282143	0.132143	0.00714286	-0.267857	0.496429	-0.35	0.0142857	0.335714	0.471429	0.963737	0.238455	0.998467	0.971627	0.636644	0.892124	1	0.980973	0.999465	1	0.775367	0.9981	1
A_55_P2033312	243914	0.248882	0.749109	0.264286	0.203571	0.651748	0.325	0.310714	0.317857	0.132143	-0.0392857	0.54204	-0.0714286	0.0214286	-0.146429	0.607143	-0.525	0.653571	-0.467857	-0.489286	-0.478571	-0.514286	-0.489286	-0.392857	-0.396429	-0.0464286	-0.246429	-0.0607143	0.0285714	0.0678571	-0.103571	-0.628571	0.0642857	-0.407143	-0.442857	-0.467857	0.902332	0.122631	0.998467	0.882987	0.654094	0.823856	1	0.980973	0.999465	1	0.472699	0.9981	1
A_51_P231738	57431	0.0948974	-0.31183	0.00714286	0.0928571	-0.544317	0.0464286	-0.275	0.0678571	-0.107143	0.0821429	-0.363149	0.264286	0.285714	0.353571	-0.342857	0.639286	-0.560714	0.567857	0.657143	0.621429	0.589286	0.646429	0.485714	0.560714	-0.0178571	0.646429	0.432143	0.0428571	-0.0428571	-0.189286	0.646429	-0.210714	0.00357143	0.353571	0.439286	0.952038	0.606857	0.998467	0.867578	0.783897	0.995255	1	0.980973	0.999465	1	0.702079	0.9981	1
A_52_P40504	NA	0.0716207	-0.53943	0.125	0.107143	-0.596242	0.146429	-0.232143	0.221429	-0.0642857	0.167857	-0.404294	-0.0964286	0.0428571	0.396429	-0.625	0.560714	-0.542857	0.471429	0.596429	0.55	0.6	0.553571	0.592857	0.592857	0.414286	0.492857	0.364286	0.546429	0.35	-0.307143	0.532143	-0.0857143	0.192857	0.546429	0.685714	0.958056	0.221557	0.998467	0.985048	0.684881	0.967882	1	0.985011	0.999465	1	0.787656	0.9981	1
A_55_P2091473	12176	0.24172	0.745525	0.225	0.171429	0.703673	0.192857	0.421429	0.132143	0.160714	0.0857143	0.527729	0.0678571	0.0857143	-0.185714	0.603571	-0.525	0.714286	-0.482143	-0.442857	-0.492857	-0.585714	-0.535714	-0.55	-0.45	-0.3	-0.178571	-0.103571	-0.239286	-0.207143	0.0214286	-0.435714	0.0357143	-0.457143	-0.657143	-0.646429	0.908679	0.0710159	0.998467	0.897464	0.628662	0.860902	1	0.980973	0.999465	1	0.445427	0.9981	1
A_55_P2243998	77772	0.162937	0.413981	0.00714286	0.253571	0.406447	0.128571	0.260714	0.317857	0.321429	-0.05	0.363149	-0.0678571	0.221429	-0.303571	0.496429	-0.553571	0.578571	-0.682143	-0.475	-0.478571	-0.371429	-0.439286	-0.485714	-0.496429	-0.0357143	-0.310714	0.114286	0.05	0.296429	0.214286	-0.539286	0.435714	-0.314286	-0.567857	-0.5	0.93509	0.255039	0.998467	0.848064	0.761305	0.894854	1	0.980973	0.999465	1	0.708528	0.9981	1
A_52_P655803	212862	0.119965	-0.306454	0.05	0.157143	-0.453001	0.157143	-0.264286	0.157143	0.025	0.0464286	-0.221825	0.196429	0.414286	0.346429	-0.353571	0.428571	-0.685714	0.403571	0.467857	0.464286	0.428571	0.492857	0.382143	0.407143	-0.0285714	0.567857	0.403571	0.0214286	-0.075	-0.189286	0.514286	-0.203571	0.0357143	0.392857	0.382143	0.977868	0.631067	0.998467	0.883867	0.828143	0.987418	1	0.98257	0.999465	1	0.843852	0.9981	1
A_51_P126437	13803	0.127127	0.503587	0.210714	0.0714286	0.777084	0.0964286	0.482143	0.1	0.278571	0.0821429	0.397138	0.0464286	-0.0678571	-0.1	0.442857	-0.657143	0.625	-0.653571	-0.475	-0.6	-0.585714	-0.653571	-0.585714	-0.460714	-0.192857	-0.417857	-0.221429	-0.0357143	0.160714	0.0642857	-0.746429	0.139286	-0.307143	-0.582143	-0.560714	0.945765	0.465716	0.998467	0.870027	0.291529	0.871494	1	0.980973	0.999465	1	0.633315	0.9981	1
A_55_P2023042	76411	0.220234	0.632621	0.157143	0.167857	0.377799	0.325	0.317857	0.160714	0.15	0.303571	0.291593	0.0892857	0.357143	-0.117857	0.607143	-0.346429	0.657143	-0.371429	-0.507143	-0.357143	-0.510714	-0.403571	-0.435714	-0.414286	-0.410714	-0.146429	-0.264286	-0.435714	-0.328571	0.146429	-0.4	0.114286	-0.196429	-0.417857	-0.446429	0.930991	0.191372	0.998467	0.898909	0.764306	0.823856	1	0.980973	0.999465	1	0.760302	0.9981	1
A_55_P2087561	433182	-0.0411819	-0.349465	-0.128571	0.0142857	-0.649958	0.05	-0.421429	0.110714	-0.217857	-0.00714286	-0.347049	0.139286	0.475	0.307143	-0.546429	0.546429	-0.728571	0.482143	0.517857	0.542857	0.507143	0.589286	0.517857	0.503571	0.167857	0.564286	0.321429	0.0285714	-0.0535714	-0.139286	0.671429	-0.0785714	0.0928571	0.489286	0.507143	0.988064	0.657766	0.998467	0.998648	0.802993	0.998295	1	0.99774	0.999465	1	0.834706	0.9981	1
A_55_P2125643	676933	-0.268578	-0.408605	-0.310714	-0.178571	-0.537155	-0.0892857	-0.428571	0.0357143	-0.310714	0.0535714	-0.45975	0.196429	0.457143	0.314286	-0.714286	0.517857	-0.721429	0.428571	0.571429	0.535714	0.425	0.578571	0.578571	0.610714	0.260714	0.489286	0.196429	0.157143	0.0928571	-0.0678571	0.589286	0.0571429	0.110714	0.475	0.571429	0.944996	0.683895	0.998467	0.928546	0.802993	0.943202	1	0.996571	0.999465	1	0.767444	0.9981	1
A_55_P1992470	674958	-0.0572965	-0.550183	-0.121429	0.0178571	-0.655329	0.0357143	-0.414286	0.05	-0.0607143	0.00714286	-0.422183	0.121429	0.260714	0.407143	-0.557143	0.667857	-0.814286	0.582143	0.675	0.675	0.653571	0.707143	0.621429	0.635714	0.178571	0.632143	0.410714	0.214286	0.103571	-0.221429	0.635714	-0.196429	0.185714	0.564286	0.653571	0.992778	0.44567	0.998467	0.931979	0.708328	0.991989	1	0.994069	0.999465	1	0.726361	0.9981	1
A_51_P366672	246049	0.0393914	-0.206095	-0.0785714	0.0607143	-0.655329	0.0285714	-0.446429	0.0607143	-0.175	-0.182143	-0.162791	0.0571429	0.253571	0.235714	-0.271429	0.571429	-0.607143	0.496429	0.521429	0.553571	0.55	0.596429	0.439286	0.432143	0.0428571	0.589286	0.385714	-0.0214286	-0.1	-0.232143	0.571429	-0.260714	0.0178571	0.378571	0.4	0.98845	0.735078	0.998467	0.9209	0.640687	0.972211	1	0.991974	0.999465	1	0.875445	0.9981	1
A_55_P2112701	386426	-0.119965	-0.516132	-0.182143	-0.0357143	-0.700092	0.0142857	-0.45	0.0535714	-0.153571	0.0214286	-0.429339	0.110714	0.278571	0.364286	-0.607143	0.692857	-0.792857	0.6	0.660714	0.682143	0.635714	0.721429	0.660714	0.660714	0.242857	0.65	0.360714	0.207143	0.0714286	-0.217857	0.685714	-0.153571	0.182143	0.575	0.682143	0.98646	0.436346	0.998467	0.942997	0.685601	1	1	0.987789	0.999465	1	0.708873	0.9981	1
A_55_P1956918	23794	0.34736	0.697137	0.225	0.357143	0.660701	0.282143	0.314286	0.264286	0.275	-0.135714	0.518784	-0.0107143	0.0642857	-0.203571	0.857143	-0.485714	0.65	-0.453571	-0.417857	-0.389286	-0.392857	-0.375	-0.457143	-0.475	-0.278571	-0.264286	0.0821429	-0.103571	0.00714286	0.164286	-0.521429	0.135714	-0.203571	-0.432143	-0.564286	0.891765	0.111646	0.998467	0.828805	0.628662	0.823856	1	0.980973	0.999465	1	0.47448	0.9981	1
A_55_P2182716	246747	0.24351	-0.397852	0.214286	0.242857	-0.334827	0.217857	-0.146429	0.175	0.221429	0.0714286	-0.221825	0.189286	0.242857	0.360714	-0.225	0.332143	-0.635714	0.367857	0.389286	0.378571	0.414286	0.4	0.314286	0.321429	-0.0892857	0.432143	0.467857	0.121429	0.0428571	-0.253571	0.289286	-0.289286	-0.0142857	0.360714	0.332143	0.923216	0.513041	0.998467	0.847929	0.873036	0.952465	1	0.980973	0.999465	1	0.840593	0.9981	1
A_66_P136372	78523	0.0572965	-0.175628	0.00714286	0.075	-0.341989	0.171429	-0.328571	0.142857	-0.0642857	-0.0642857	-0.166369	0.15	0.453571	0.464286	-0.385714	0.414286	-0.675	0.375	0.525	0.467857	0.389286	0.475	0.414286	0.482143	0.0678571	0.571429	0.378571	0.103571	0.0357143	-0.3	0.403571	-0.253571	-0.0785714	0.360714	0.4	0.987479	0.77551	0.998467	0.919545	0.880455	0.979062	1	0.984067	0.999465	1	0.877163	0.9981	1
A_55_P2367415	320961	0.0537155	-0.639789	0.0464286	0.00714286	-0.341989	0.0928571	-0.303571	-0.117857	-0.153571	0.121429	-0.710198	0.110714	0.217857	0.614286	-0.528571	0.682143	-0.646429	0.775	0.785714	0.725	0.621429	0.696429	0.710714	0.717857	0.146429	0.339286	0.367857	0.346429	0.160714	-0.135714	0.607143	-0.225	0.203571	0.646429	0.657143	0.987479	0.101341	1	0.98659	0.931796	0.952465	1	0.995543	0.999465	1	0.543176	0.9981	0.819352
A_51_P106059	22032	0.159356	-0.392476	0.114286	0.235714	-0.596242	0.160714	-0.307143	0.214286	-0.00357143	-0.246429	-0.23077	-0.0892857	-0.05	0.346429	-0.292857	0.575	-0.632143	0.485714	0.514286	0.553571	0.782143	0.610714	0.535714	0.45	0.4	0.45	0.407143	0.310714	0.3	-0.189286	0.532143	-0.128571	0.471429	0.703571	0.621429	0.958996	0.258945	0.999826	0.877774	0.628662	0.98173	1	0.980973	0.999465	1	0.796497	0.9981	1
A_55_P2085400	14732	0.0590871	-0.451616	0.0857143	0.0928571	-0.236348	0.0428571	-0.142857	0.0714286	0.196429	0.0678571	-0.271915	0.196429	0.0285714	0.457143	-0.317857	0.407143	-0.617857	0.335714	0.642857	0.492857	0.467857	0.485714	0.378571	0.517857	-0.0714286	0.475	0.407143	0.35	0.296429	-0.232143	0.203571	-0.264286	0.103571	0.346429	0.439286	0.9983	0.449519	0.999544	0.995404	0.892908	0.965262	1	0.995761	0.999465	1	0.815254	0.9981	1
A_51_P437327	17172	-0.259625	-0.458784	-0.332143	-0.239286	-0.794989	-0.232143	-0.575	-0.25	-0.321429	-0.275	-0.309482	-0.0428571	0.167857	0.210714	-0.610714	0.6	-0.771429	0.521429	0.5	0.525	0.553571	0.546429	0.464286	0.446429	0.210714	0.453571	0.153571	-0.114286	-0.146429	-0.192857	0.667857	-0.257143	0.114286	0.417857	0.482143	0.893013	0.166897	0.998467	0.903054	0.628662	0.88665	1	0.980973	0.999465	1	0.647904	0.9981	1
A_51_P222092	18518	-0.186214	-0.500003	-0.167857	-0.207143	-0.721578	-0.0535714	-0.425	-0.203571	-0.128571	-0.0642857	-0.228981	-0.0678571	0.075	0.214286	-0.632143	0.514286	-0.728571	0.521429	0.289286	0.385714	0.407143	0.378571	0.421429	0.375	0.260714	0.489286	0.125	-0.0892857	-0.25	-0.457143	0.553571	-0.446429	-0.0785714	0.335714	0.482143	0.940288	0.38688	0.998467	0.919545	0.628662	0.942371	1	0.980973	0.999465	1	0.819597	0.9981	1
A_52_P164161	13121	0.0447629	-0.215055	-0.0142857	-0.0178571	-0.435096	0.139286	-0.521429	-0.0107143	-0.314286	-0.45	-0.223614	-0.139286	0.0928571	0.457143	-0.421429	0.625	-0.610714	0.703571	0.567857	0.564286	0.657143	0.585714	0.671429	0.589286	0.603571	0.457143	0.492857	0.310714	0.175	-0.575	0.546429	-0.428571	-0.228571	0.464286	0.55	0.995663	0.540582	0.998467	0.940112	0.879925	0.975685	1	0.995543	0.999465	1	0.762566	0.9981	1
A_55_P1957618	11637	0.0626681	-0.27778	-0.0714286	0.128571	-0.569384	0.0357143	-0.342857	0.110714	-0.0392857	-0.0928571	-0.187836	0.135714	0.317857	0.15	-0.221429	0.432143	-0.6	0.375	0.392857	0.446429	0.464286	0.510714	0.342857	0.307143	-0.0428571	0.475	0.375	-0.0607143	-0.1	-0.0607143	0.507143	-0.114286	0.110714	0.367857	0.321429	0.951061	0.664792	0.998467	0.846267	0.81265	0.990276	1	0.980973	0.999465	1	0.875633	0.9981	1
A_55_P2058137	83679	0.179052	-0.306454	0.185714	0.107143	-0.273949	0.160714	-0.178571	-0.0535714	0.189286	-0.0892857	-0.227192	0.178571	-0.075	0.607143	-0.110714	0.592857	-0.557143	0.55	0.642857	0.575	0.625	0.535714	0.414286	0.542857	-0.0535714	0.560714	0.407143	0.142857	0.160714	-0.464286	0.214286	-0.585714	0.0142857	0.353571	0.457143	0.995663	0.296115	0.998467	0.985048	0.798215	0.984751	1	0.99538	0.999465	1	0.65108	0.9981	1
A_51_P438083	14412	0.127127	0.324375	0.0142857	0.189286	0.315131	-0.0607143	0.342857	0.260714	0.339286	0.117857	0.259392	0.142857	0.0571429	-0.478571	0.617857	-0.582143	0.632143	-0.717857	-0.510714	-0.514286	-0.417857	-0.453571	-0.592857	-0.571429	-0.407143	-0.417857	-0.0142857	-0.103571	0.214286	0.396429	-0.703571	0.478571	-0.225	-0.603571	-0.592857	0.932801	0.269823	0.998467	0.866961	0.81265	0.99591	1	0.980973	0.999465	1	0.727422	0.9981	1
A_52_P226348	NA	0.517459	0.58961	0.396429	0.525	0.55327	0.232143	0.457143	0.528571	0.228571	0.0107143	0.372094	0.0642857	0.132143	-0.296429	0.675	-0.557143	0.735714	-0.578571	-0.346429	-0.45	-0.289286	-0.389286	-0.492857	-0.489286	-0.146429	-0.317857	0.285714	0.125	0.285714	0.292857	-0.389286	0.478571	-0.289286	-0.5	-0.614286	0.891765	0.126758	0.998467	0.828805	0.628662	0.842778	1	0.980973	0.999465	1	0.569636	0.9981	1
A_51_P483261	99011	0.0250672	-0.458784	-0.00357143	0.0392857	-0.461953	0.0535714	-0.371429	0.075	-0.0892857	-0.0607143	-0.395349	0.171429	0.285714	0.435714	-0.467857	0.507143	-0.785714	0.514286	0.617857	0.560714	0.542857	0.592857	0.539286	0.553571	0.0857143	0.45	0.410714	0.217857	0.15	-0.207143	0.435714	-0.210714	0.075	0.535714	0.521429	0.985658	0.471002	0.998467	0.944701	0.844259	0.982434	1	0.99538	0.999465	1	0.716063	0.9981	1
A_52_P423814	12869	0.145032	-0.136202	-0.0321429	0.15	-0.565803	0.103571	-0.464286	0.075	-0.192857	-0.3	-0.166369	0.0142857	0.246429	0.235714	-0.103571	0.592857	-0.514286	0.582143	0.517857	0.582143	0.607143	0.639286	0.485714	0.414286	0.1	0.514286	0.5	0.0178571	-0.0714286	-0.217857	0.585714	-0.264286	-0.0178571	0.4	0.367857	0.961744	0.75499	0.998467	0.854989	0.714581	0.999626	1	0.982788	0.999465	1	0.827441	0.9981	1
A_51_P106059	22032	0.112803	-0.26165	0.0464286	0.178571	-0.651748	0.2	-0.414286	0.178571	-0.110714	-0.303571	-0.173524	-0.182143	0.025	0.375	-0.257143	0.632143	-0.592857	0.521429	0.507143	0.596429	0.753571	0.635714	0.567857	0.471429	0.410714	0.496429	0.332143	0.239286	0.210714	-0.242857	0.539286	-0.189286	0.45	0.710714	0.646429	0.977868	0.390814	0.998467	0.914112	0.628662	0.972211	1	0.983611	0.999465	1	0.843966	0.9981	1
A_52_P445253	13518	-0.00358103	0.525093	-0.0464286	0.0785714	0.44942	-0.0714286	0.332143	0.114286	0.228571	-0.0214286	0.658319	-0.2	-0.0607143	-0.471429	0.35	-0.646429	0.639286	-0.778571	-0.517857	-0.603571	-0.6	-0.617857	-0.667857	-0.578571	-0.107143	-0.2	-0.132143	-0.0892857	-0.05	0.135714	-0.378571	0.271429	-0.317857	-0.771429	-0.642857	0.985871	0.126758	0.998467	0.969662	0.813504	0.97451	1	0.996184	0.999465	1	0.527984	0.9981	1
A_55_P2108599	68385	0.0823638	-0.354841	-0.0571429	0.0964286	-0.576546	0.103571	-0.460714	0.0678571	-0.171429	-0.175	-0.397138	0.146429	0.321429	0.325	-0.267857	0.628571	-0.682143	0.660714	0.546429	0.625	0.646429	0.692857	0.603571	0.510714	0.135714	0.460714	0.471429	0.0678571	0.00714286	-0.167857	0.575	-0.203571	0.0714286	0.564286	0.507143	0.959988	0.573097	0.998467	0.853204	0.852084	0.973483	1	0.980973	0.999465	1	0.791143	0.9981	1
A_51_P485421	NA	0.363475	0.543014	0.285714	0.392857	0.408238	0.246429	0.382143	0.378571	0.357143	-0.0392857	0.520573	-0.107143	-0.103571	-0.464286	0.832143	-0.610714	0.710714	-0.607143	-0.707143	-0.578571	-0.417857	-0.525	-0.571429	-0.696429	-0.214286	-0.432143	-0.0214286	-0.110714	0.05	0.221429	-0.639286	0.285714	-0.0964286	-0.414286	-0.578571	0.891765	0.0935518	0.998467	0.837888	0.729019	0.842778	1	0.980973	0.999465	1	0.408048	0.9981	1
A_55_P1990134	231430	-0.130708	-0.537638	-0.217857	-0.0928571	-0.732321	-0.121429	-0.442857	-0.125	-0.153571	-0.0214286	-0.36136	0.0107143	0.0785714	0.0642857	-0.421429	0.578571	-0.607143	0.578571	0.425	0.525	0.492857	0.571429	0.496429	0.410714	0.0857143	0.428571	0.289286	0.0285714	-0.164286	-0.160714	0.607143	-0.217857	0.0535714	0.382143	0.460714	0.98033	0.355149	0.998467	0.964691	0.628662	0.951153	1	0.99774	0.999465	1	0.678095	0.9981	1
A_55_P2060938	636756	-0.218443	-0.435487	-0.282143	-0.157143	-0.687558	-0.175	-0.442857	-0.0535714	-0.246429	-0.153571	-0.268337	0.0428571	0.164286	0.0821429	-0.632143	0.485714	-0.682143	0.432143	0.392857	0.410714	0.478571	0.475	0.457143	0.414286	0.357143	0.467857	0.271429	0.0464286	-0.0428571	-0.225	0.646429	-0.110714	-0.0464286	0.317857	0.439286	0.961744	0.464782	0.998467	0.995404	0.628662	0.926412	1	0.998142	0.999465	1	0.819597	0.9981	1
A_51_P134551	67914	0.112803	-0.299285	0.0107143	0.125	-0.465534	0.132143	-0.360714	0.0857143	-0.0928571	-0.0857143	-0.280859	0.185714	0.396429	0.410714	-0.371429	0.560714	-0.721429	0.567857	0.6	0.582143	0.553571	0.614286	0.507143	0.521429	0.075	0.607143	0.489286	0.0535714	-0.0607143	-0.246429	0.639286	-0.271429	-0.0214286	0.439286	0.439286	0.955089	0.664792	0.998467	0.878612	0.840196	0.978496	1	0.986134	0.999465	1	0.829709	0.9981	1
A_51_P221651	67426	0.051925	-0.204302	-0.00714286	0.157143	-0.513878	0.2	-0.296429	0.207143	0	0.0892857	-0.0912345	-0.0392857	0.371429	0.292857	-0.303571	0.410714	-0.557143	0.285714	0.428571	0.475	0.342857	0.478571	0.357143	0.371429	-0.0321429	0.578571	0.232143	0.0892857	-0.0785714	-0.1	0.482143	-0.110714	0.303571	0.457143	0.442857	0.977868	0.677014	0.999826	0.975971	0.708328	0.948271	1	0.995007	0.999465	1	0.919749	0.9981	1
A_55_P2023732	77569	0.17189	0.663087	0.225	0.0928571	0.630262	0.221429	0.278571	0.0571429	0.171429	-0.217857	0.561718	-0.125	-0.285714	-0.110714	0.671429	-0.435714	0.575	-0.353571	-0.496429	-0.45	-0.410714	-0.485714	-0.403571	-0.414286	-0.0642857	-0.296429	-0.2	-0.125	-0.0285714	-0.157143	-0.65	-0.167857	-0.225	-0.360714	-0.428571	0.956326	0.0924376	0.998467	0.931979	0.663707	0.880045	1	0.991974	0.999465	1	0.513724	0.9981	1
A_55_P2111832	NA	0.0913164	-0.320791	0.025	0.132143	-0.27753	0.0571429	-0.235714	0.0607143	0.0857143	-0.217857	-0.100179	0.125	0.103571	0.310714	-0.342857	0.396429	-0.667857	0.407143	0.496429	0.410714	0.510714	0.45	0.375	0.407143	0.221429	0.535714	0.542857	0.182143	0.0857143	-0.335714	0.507143	-0.303571	-0.1	0.271429	0.332143	0.957104	0.41205	0.998467	0.99594	0.809311	0.95618	1	0.99774	0.999465	1	0.804616	0.9981	1
A_51_P159565	236915	-0.111012	-0.56452	-0.125	-0.0571429	-0.488811	-0.0892857	-0.135714	-0.142857	0.146429	0.132143	-0.379249	0.207143	-0.025	0.321429	-0.446429	0.564286	-0.564286	0.417857	0.503571	0.485714	0.560714	0.478571	0.367857	0.471429	0.0928571	0.532143	0.203571	0.0321429	0.0535714	-0.167857	0.5	-0.214286	0.232143	0.3	0.489286	0.911133	0.138652	0.998467	0.903054	0.636644	0.842203	1	0.980973	0.999465	1	0.478207	0.9981	1
A_51_P199624	231769	-0.0501345	-0.541222	-0.128571	0.0678571	-0.469115	0.075	-0.396429	-0.00714286	0.128571	-0.121429	-0.322004	-0.203571	-0.110714	0.425	-0.235714	0.646429	-0.532143	0.496429	0.710714	0.714286	0.675	0.707143	0.610714	0.610714	0.2	0.457143	0.421429	0.557143	0.432143	-0.207143	0.303571	-0.225	0.375	0.542857	0.692857	0.954497	0.128706	0.998467	0.976468	0.764306	0.998295	1	0.998142	0.999465	1	0.662735	0.9981	1
A_55_P2111429	70533	0.436886	-0.362009	0.357143	0.475	-0.20949	0.367857	0.0464286	0.35	0.242857	0.267857	-0.415027	0.464286	0.425	0.460714	-0.132143	0.442857	-0.585714	0.489286	0.507143	0.507143	0.567857	0.560714	0.410714	0.417857	-0.114286	0.507143	0.55	0.0785714	0.0357143	0.0321429	0.575	-0.0428571	0.303571	0.567857	0.392857	0.893013	0.538917	0.998467	0.828805	0.931796	0.916667	1	0.980973	0.999465	1	0.667729	0.9981	1
A_51_P117995	18642	0.0143241	-0.453408	0.0428571	-0.00357143	-0.413609	0.0285714	-0.196429	-0.0714286	0.0214286	0.00357143	-0.366727	0.353571	0.196429	0.503571	-0.489286	0.528571	-0.835714	0.521429	0.528571	0.485714	0.560714	0.489286	0.410714	0.496429	0.0285714	0.535714	0.221429	-0.121429	-0.075	-0.225	0.532143	-0.342857	0.210714	0.510714	0.478571	0.94168	0.380923	0.998467	0.857826	0.94021	0.964087	1	0.980973	0.999465	1	0.848169	0.9981	1
A_55_P2042487	22240	0.00358103	0.582441	0.0535714	-0.00357143	0.669653	-0.0964286	0.464286	0.0642857	0.267857	0.00357143	0.552774	0.0821429	-0.25	-0.492857	0.65	-0.778571	0.732143	-0.792857	-0.728571	-0.757143	-0.703571	-0.75	-0.75	-0.692857	-0.35	-0.528571	-0.353571	-0.257143	-0.0107143	0.221429	-0.871429	0.228571	-0.260714	-0.7	-0.735714	0.95941	0.166897	0.998467	0.938034	0.713262	0.99681	1	0.980973	0.999465	1	0.537277	0.9981	1
A_52_P82510	18107	0.119965	-0.120072	0.0107143	0.121429	-0.508507	0.167857	-0.435714	0.139286	-0.242857	-0.160714	-0.193202	0.107143	0.4	0.367857	-0.292857	0.585714	-0.639286	0.592857	0.582143	0.6	0.535714	0.639286	0.539286	0.521429	0.107143	0.621429	0.446429	0.0392857	-0.110714	-0.267857	0.646429	-0.271429	-0.0214286	0.475	0.439286	0.935366	0.905496	0.998467	0.848064	0.81265	0.936224	1	0.980973	0.999465	1	0.902679	0.9981	1
A_55_P2187076	20618	0.218443	0.191758	0.114286	0.296429	0.193376	-0.0321429	0.275	0.289286	0.264286	0.171429	0.209303	-0.0357143	0.1	-0.507143	0.560714	-0.578571	0.532143	-0.646429	-0.435714	-0.428571	-0.421429	-0.375	-0.546429	-0.596429	-0.542857	-0.489286	-0.0178571	-0.0428571	0.0892857	0.582143	-0.514286	0.535714	0.0642857	-0.367857	-0.542857	0.902102	0.460491	0.998467	0.848064	0.81265	0.951153	1	0.980973	0.999465	1	0.701182	0.9981	1
A_51_P323880	17709	0.0823638	-0.161291	-0.1	0.0821429	-0.571175	0.0285714	-0.485714	-0.0107143	-0.307143	-0.221429	-0.298748	0.0142857	0.203571	0.221429	-0.0785714	0.682143	-0.410714	0.667857	0.617857	0.682143	0.617857	0.728571	0.557143	0.492857	0.025	0.460714	0.425	0.0464286	-0.0821429	-0.0857143	0.628571	-0.196429	0.0928571	0.442857	0.410714	0.98033	0.525667	0.998467	0.884155	0.663707	0.99681	1	0.99075	0.999465	1	0.71347	0.9981	1
A_55_P1972720	29858	0.143241	-0.100359	0.0107143	0.0928571	-0.633843	0.292857	-0.589286	0.0357143	-0.253571	-0.332143	-0.144902	-0.146429	0.317857	0.453571	-0.210714	0.714286	-0.617857	0.746429	0.521429	0.660714	0.625	0.667857	0.628571	0.525	0.264286	0.625	0.442857	0.025	-0.15	-0.514286	0.607143	-0.521429	-0.1	0.525	0.539286	0.958056	0.764787	0.998467	0.870027	0.675755	0.909673	1	0.982788	0.999465	1	0.86958	0.9981	1
A_51_P213030	107227	-0.331246	-0.629036	-0.364286	-0.285714	-0.408238	-0.114286	-0.485714	-0.307143	-0.132143	0.0321429	-0.618963	0.0321429	0.164286	0.567857	-0.542857	0.703571	-0.664286	0.614286	0.810714	0.760714	0.525	0.710714	0.685714	0.775	0.0785714	0.403571	0.178571	0.335714	0.242857	-0.146429	0.353571	-0.246429	0.221429	0.507143	0.714286	0.917573	0.192514	0.998467	0.863768	0.81265	0.923869	1	0.980973	0.999465	1	0.471745	0.9981	1
A_55_P2128734	229534	0.20949	0.620076	0.307143	0.0821429	0.705464	0.1	0.485714	0.0285714	0.110714	0.0678571	0.41145	0.0785714	-0.0714286	-0.189286	0.553571	-0.642857	0.660714	-0.535714	-0.596429	-0.635714	-0.621429	-0.685714	-0.639286	-0.582143	-0.342857	-0.496429	-0.385714	-0.364286	-0.196429	0.167857	-0.603571	0.0785714	-0.178571	-0.478571	-0.653571	0.932808	0.274807	0.998467	0.997704	0.636644	0.945031	1	0.997639	0.999465	1	0.64357	0.9981	1
A_55_P2098999	624814	0.202328	-0.0645165	0.0321429	0.196429	-0.522831	0.339286	-0.417857	0.175	-0.225	-0.0607143	-0.304115	0.146429	0.571429	0.460714	-0.175	0.7	-0.539286	0.7	0.55	0.678571	0.596429	0.710714	0.614286	0.553571	0.125	0.653571	0.439286	-0.0535714	-0.164286	-0.232143	0.707143	-0.239286	0.0392857	0.546429	0.507143	0.946443	0.886311	0.998467	0.839275	0.76912	0.927088	1	0.980973	0.999465	1	0.749568	0.9981	1
A_51_P108226	66107	0.230977	0.650542	0.0642857	0.267857	0.440467	0.203571	0.25	0.353571	0.171429	0.00714286	0.454384	-0.0464286	0.257143	-0.421429	0.671429	-0.55	0.75	-0.582143	-0.560714	-0.492857	-0.503571	-0.446429	-0.478571	-0.535714	-0.15	-0.285714	0.0928571	-0.0678571	0.0357143	0.167857	-0.507143	0.360714	-0.489286	-0.632143	-0.603571	0.891765	0.0651502	0.998467	0.839275	0.81265	0.901911	1	0.980973	0.999465	1	0.494181	0.9981	1
A_55_P1998947	94092	0.268578	0.376347	0.2	0.364286	0.540736	0.0892857	0.535714	0.296429	0.467857	0.0392857	0.350627	0.107143	-0.114286	-0.342857	0.696429	-0.589286	0.628571	-0.696429	-0.525	-0.528571	-0.307143	-0.482143	-0.607143	-0.6	-0.239286	-0.421429	-0.0714286	-0.103571	0.228571	0.475	-0.55	0.482143	0.207143	-0.382143	-0.535714	0.893013	0.431473	0.998467	0.828805	0.656783	0.902327	1	0.980973	0.999465	1	0.683411	0.9981	1
A_51_P128648	67003	0.114593	0.0179213	-0.0178571	0.0678571	-0.547898	0.264286	-0.535714	-0.0142857	-0.271429	-0.278571	-0.101968	-0.0571429	0.307143	0.457143	-0.121429	0.739286	-0.542857	0.746429	0.564286	0.689286	0.578571	0.682143	0.589286	0.546429	0.125	0.692857	0.360714	-0.0857143	-0.264286	-0.446429	0.635714	-0.535714	-0.0321429	0.482143	0.492857	0.935366	0.938345	0.998467	0.847282	0.81265	0.911323	1	0.980973	0.999465	1	0.905154	0.9981	1
A_55_P1958532	15460	-0.00537155	0.376347	-0.117857	0.0857143	0.426143	-0.0928571	0.185714	0.121429	0.253571	-0.178571	0.413239	-0.0785714	-0.0464286	-0.510714	0.628571	-0.646429	0.546429	-0.696429	-0.582143	-0.55	-0.492857	-0.492857	-0.557143	-0.617857	-0.260714	-0.532143	-0.0928571	-0.0821429	0.153571	0.360714	-0.728571	0.378571	-0.15	-0.514286	-0.585714	0.961744	0.323234	0.998467	0.919065	0.636644	0.99591	1	0.980973	0.999465	1	0.563589	0.9981	1
A_55_P1960916	112407	-0.307969	-0.670255	-0.289286	-0.285714	-0.667863	-0.242857	-0.382143	-0.342857	-0.0321429	0.00357143	-0.479428	0.121429	-0.167857	0.260714	-0.421429	0.642857	-0.682143	0.553571	0.496429	0.564286	0.553571	0.560714	0.475	0.5	-0.0392857	0.364286	0.0107143	-0.0357143	-0.0178571	-0.142857	0.321429	-0.335714	0.346429	0.482143	0.589286	0.908679	0.166897	0.998467	0.931979	0.628662	0.874507	1	0.980973	0.999465	1	0.486415	0.9981	1
A_51_P314397	68337	0.390333	0.811833	0.282143	0.375	0.427934	0.303571	0.189286	0.317857	0.135714	-0.278571	0.737032	-0.382143	0.00714286	-0.275	0.771429	-0.507143	0.717857	-0.532143	-0.460714	-0.435714	-0.407143	-0.446429	-0.514286	-0.560714	-0.125	-0.225	0.0678571	-0.0357143	-0.0214286	0	-0.446429	0.0714286	-0.285714	-0.489286	-0.582143	0.891765	0.0113951	0.998467	0.828805	0.761305	0.826387	1	0.980973	0.999465	1	0.334254	0.9981	1
A_52_P222354	320528	0.0841543	-0.148746	0.0107143	0.103571	-0.352732	0.0928571	-0.289286	0.132143	-0.075	-0.207143	-0.0465117	0.125	0.307143	0.260714	-0.367857	0.342857	-0.628571	0.35	0.385714	0.339286	0.403571	0.385714	0.332143	0.342857	0.217857	0.532143	0.446429	0.0357143	-0.0428571	-0.325	0.521429	-0.239286	-0.185714	0.246429	0.271429	0.969177	0.81419	0.998467	0.878612	0.865455	0.988202	1	0.980973	0.999465	1	0.923856	0.9981	1
A_55_P2002893	18639	0.234558	-0.0949827	0.132143	0.210714	-0.436886	0.167857	-0.307143	0.175	-0.05	-0.121429	-0.127013	0.121429	0.207143	0.357143	-0.075	0.539286	-0.464286	0.485714	0.6	0.564286	0.55	0.589286	0.414286	0.464286	-0.0571429	0.6	0.528571	0.128571	0.0464286	-0.310714	0.407143	-0.328571	-0.1	0.307143	0.342857	0.908509	0.654037	0.998467	0.828805	0.873036	0.926412	1	0.980973	0.999465	1	0.915821	0.9981	1
A_55_P2124751	107581	-0.00716207	0.718643	0.0214286	-0.075	0.438677	0.0892857	0.192857	0.0607143	-0.225	0.0107143	0.318426	0.0678571	0.271429	-0.103571	0.3	-0.396429	0.503571	-0.392857	-0.425	-0.410714	-0.514286	-0.442857	-0.378571	-0.328571	-0.121429	-0.25	-0.435714	-0.4	-0.239286	0.157143	-0.317857	0.189286	-0.146429	-0.314286	-0.417857	0.981971	0.120296	0.998467	0.946268	0.797791	0.915853	1	0.996184	0.999465	1	0.630873	0.9981	1
A_55_P1974189	64292	-0.157565	-0.559143	-0.117857	-0.164286	-0.48344	-0.0892857	-0.321429	-0.228571	-0.075	-0.0107143	-0.50984	0.292857	-0.0714286	0.360714	-0.314286	0.625	-0.757143	0.671429	0.492857	0.578571	0.564286	0.6	0.546429	0.525	-0.075	0.328571	0.0428571	-0.0892857	-0.0821429	-0.0892857	0.35	-0.342857	0.442857	0.689286	0.592857	0.976695	0.349186	0.998467	0.99302	0.774325	0.942003	1	0.995761	0.999465	1	0.603239	0.9981	1
A_55_P2001553	56741	-0.186214	0.48925	-0.175	-0.217857	0.438677	-0.278571	0.15	-0.235714	-0.153571	-0.303571	0.415027	-0.0107143	0.0678571	-0.346429	0.196429	-0.621429	0.325	-0.589286	-0.571429	-0.628571	-0.575	-0.639286	-0.628571	-0.596429	-0.157143	-0.507143	-0.5	-0.582143	-0.314286	0.328571	-0.325	0.207143	-0.0892857	-0.460714	-0.642857	0.928781	0.200498	0.998467	0.828805	0.873994	0.865965	1	0.980973	0.999465	1	0.708873	0.9981	1
A_55_P1982733	13002	0.363475	-0.360217	0.221429	0.357143	-0.358103	0.135714	-0.217857	0.214286	-0.0678571	-0.15	-0.44365	0.0571429	0	0.321429	-0.0607143	0.607143	-0.321429	0.625	0.717857	0.65	0.803571	0.717857	0.582143	0.521429	0.221429	0.317857	0.725	0.492857	0.410714	-0.0678571	0.546429	-0.0357143	0.125	0.485714	0.442857	0.907695	0.468689	0.998756	0.828805	0.869617	0.976386	1	0.980973	0.999465	1	0.681218	0.9981	1
A_55_P2145531	246221	0.111012	-0.129033	-0.0571429	0.182143	-0.456582	0.142857	-0.392857	0.121429	0.025	-0.203571	-0.118068	0.0535714	0.239286	0.275	0.0714286	0.503571	-0.485714	0.403571	0.489286	0.564286	0.517857	0.607143	0.392857	0.371429	-0.135714	0.482143	0.403571	0.0428571	0.0392857	-0.0892857	0.292857	-0.210714	0.203571	0.421429	0.371429	0.979387	0.570204	0.998467	0.856332	0.752566	0.986153	1	0.980973	0.999465	1	0.839868	0.9981	1
A_51_P124748	21809	0.193376	0.73298	0.225	0.0642857	0.52104	0.0928571	0.35	0.0464286	0.0821429	-0.0857143	0.611808	-0.164286	-0.0535714	-0.35	0.6	-0.696429	0.771429	-0.65	-0.742857	-0.728571	-0.678571	-0.775	-0.732143	-0.721429	-0.246429	-0.478571	-0.328571	-0.382143	-0.225	0.00714286	-0.664286	0.0285714	-0.457143	-0.696429	-0.753571	0.907695	0.127974	0.998467	0.925743	0.812575	0.937448	1	0.982788	0.999465	1	0.41242	0.9981	1
A_55_P2017804	12859	0.0411819	-0.14337	-0.0964286	0.0571429	-0.598033	0.0464286	-0.45	0.0857143	-0.25	-0.139286	-0.264759	0.160714	0.321429	0.207143	-0.128571	0.571429	-0.528571	0.535714	0.485714	0.571429	0.517857	0.635714	0.478571	0.428571	-0.0607143	0.471429	0.321429	-0.075	-0.110714	-0.0785714	0.482143	-0.157143	0.103571	0.464286	0.392857	0.988064	0.70048	0.998467	0.907315	0.663707	0.963424	1	0.988715	0.999465	1	0.713933	0.9981	1
A_51_P418560	140887	0.359894	0.397852	0.314286	0.328571	0.560432	0.0607143	0.521429	0.225	0.457143	-0.075	0.381038	0.175	-0.228571	-0.421429	0.817857	-0.667857	0.642857	-0.628571	-0.667857	-0.657143	-0.357143	-0.596429	-0.678571	-0.717857	-0.321429	-0.557143	0.00714286	-0.214286	0.142857	0.267857	-0.75	0.25	-0.192857	-0.532143	-0.7	0.891765	0.597318	0.998467	0.828805	0.628662	0.928643	1	0.980973	0.999465	1	0.65815	0.9981	1
A_66_P135106	108116	0.37959	0.745525	0.310714	0.328571	0.34557	0.357143	0.310714	0.382143	-0.0142857	0.0428571	0.434706	-0.121429	0.3	-0.235714	0.517857	-0.464286	0.710714	-0.457143	-0.571429	-0.482143	-0.421429	-0.478571	-0.45	-0.521429	-0.00714286	-0.25	-0.103571	-0.235714	-0.146429	0.125	-0.235714	0.296429	-0.239286	-0.382143	-0.507143	0.891765	0.0935518	0.998467	0.833482	0.799812	0.823856	1	0.980973	0.999465	1	0.583868	0.9981	1
A_55_P2059352	12822	0.182633	0.810041	0.0857143	0.0821429	0.34557	0.153571	0.0571429	0.0678571	-0.153571	-0.235714	0.531307	-0.167857	0.114286	-0.321429	0.675	-0.389286	0.653571	-0.3	-0.514286	-0.403571	-0.478571	-0.407143	-0.410714	-0.489286	-0.203571	-0.275	-0.139286	-0.367857	-0.342857	-0.00357143	-0.375	-0.025	-0.453571	-0.478571	-0.578571	0.900384	0.0646865	0.998467	0.876375	0.812575	0.8293	1	0.980973	0.999465	1	0.408048	0.9981	1
A_51_P184284	13382	0.272159	-0.0734772	0.128571	0.303571	-0.503135	0.257143	-0.296429	0.310714	-0.0107143	-0.189286	-0.0536673	0.0714286	0.264286	0.239286	-0.0821429	0.478571	-0.475	0.428571	0.4	0.460714	0.575	0.532143	0.403571	0.346429	0.178571	0.585714	0.564286	0.0964286	0.0428571	-0.3	0.492857	-0.203571	-0.0571429	0.353571	0.346429	0.943802	0.712868	0.998467	0.828805	0.774325	0.967225	1	0.980973	0.999465	1	0.864264	0.9981	1
A_55_P2000958	654795	-0.118174	-0.503587	-0.171429	-0.110714	-0.528202	0.025	-0.382143	-0.121429	-0.182143	0.025	-0.694098	0.246429	0.114286	0.5	-0.317857	0.817857	-0.585714	0.771429	0.664286	0.760714	0.739286	0.782143	0.742857	0.717857	0.164286	0.396429	0.182143	0.121429	0.175	-0.0821429	0.453571	-0.167857	0.392857	0.714286	0.746429	0.983048	0.294315	0.998467	0.998648	0.738219	0.97451	1	0.99538	0.999465	1	0.378912	0.9981	1
A_55_P2098802	22272	0.166518	-0.231184	-0.0178571	0.171429	-0.578337	0.15	-0.407143	0.157143	-0.189286	-0.110714	-0.402505	0.192857	0.403571	0.296429	-0.15	0.639286	-0.510714	0.625	0.539286	0.625	0.653571	0.7	0.567857	0.489286	0.0964286	0.478571	0.510714	0.0428571	0.0285714	-0.114286	0.575	-0.107143	0.0142857	0.478571	0.446429	0.956326	0.687298	0.998467	0.837888	0.771815	0.979062	1	0.980973	0.999465	1	0.704396	0.9981	1
A_66_P116154	108062	-0.0572965	-0.607531	-0.135714	-0.0285714	-0.676815	-0.025	-0.392857	0.0928571	-0.314286	0.128571	-0.692309	0.0607143	0.360714	0.189286	-0.603571	0.535714	-0.525	0.542857	0.467857	0.521429	0.535714	0.589286	0.628571	0.5	0.328571	0.203571	0.317857	0.292857	0.2	0.0285714	0.589286	0.182143	0.107143	0.542857	0.571429	0.930821	0.142331	0.998467	0.921472	0.628662	0.919425	1	0.991974	0.999465	1	0.344724	0.9981	1
A_55_P2032668	629862	0.216653	-0.222224	0.05	0.192857	-0.510297	0.210714	-0.35	0.0321429	-0.110714	-0.075	-0.388194	0.189286	0.367857	0.414286	-0.0607143	0.689286	-0.517857	0.696429	0.557143	0.667857	0.653571	0.696429	0.528571	0.478571	-0.0535714	0.507143	0.410714	-0.114286	-0.142857	-0.1	0.617857	-0.260714	0.178571	0.535714	0.446429	0.959988	0.666471	0.998467	0.854989	0.746254	0.989978	1	0.99538	0.999465	1	0.65211	0.9981	1
A_51_P112734	50934	0.331246	0.603947	0.357143	0.264286	0.716207	0.285714	0.460714	0.217857	0.353571	0.0785714	0.533096	-0.110714	-0.0678571	-0.192857	0.7	-0.660714	0.746429	-0.6	-0.578571	-0.592857	-0.607143	-0.639286	-0.6	-0.575	-0.285714	-0.4	-0.0928571	-0.0321429	0.0285714	0.00357143	-0.75	0.0464286	-0.364286	-0.582143	-0.617857	0.932267	0.343313	0.998467	0.901502	0.652264	0.920604	1	0.981146	0.999465	1	0.701182	0.9981	1
A_51_P309534	56273	0.257834	-0.207887	0.0607143	0.260714	-0.549689	0.278571	-0.410714	0.139286	-0.0285714	-0.107143	-0.296959	0.0571429	0.342857	0.417857	-0.0107143	0.703571	-0.482143	0.660714	0.621429	0.717857	0.678571	0.746429	0.567857	0.521429	-0.0107143	0.596429	0.582143	0.110714	0.0178571	-0.239286	0.525	-0.303571	0.0321429	0.464286	0.482143	0.912977	0.491034	0.999826	0.828805	0.799812	0.876157	1	0.980973	0.999465	1	0.815903	0.9981	1
A_51_P221132	217666	-0.0143241	-0.372762	-0.114286	0.0142857	-0.51925	0.103571	-0.285714	-0.0607143	-0.025	0.0642857	-0.457961	0.228571	0.182143	0.471429	-0.285714	0.789286	-0.528571	0.675	0.639286	0.710714	0.7	0.714286	0.6	0.646429	0.139286	0.65	0.310714	0.0285714	0.0214286	-0.214286	0.610714	-0.260714	0.210714	0.471429	0.617857	0.963737	0.228167	0.998467	0.986527	0.685601	0.989288	1	0.995543	0.999465	1	0.478207	0.998372	1
A_66_P130960	69077	-0.0590871	-0.367386	-0.110714	0.0142857	-0.388542	-0.0964286	-0.242857	0.0357143	-0.075	0.0571429	-0.261181	0.228571	0.332143	0.2	-0.460714	0.335714	-0.646429	0.289286	0.496429	0.403571	0.328571	0.439286	0.307143	0.378571	-0.0821429	0.442857	0.285714	0.0285714	-0.0642857	0.025	0.535714	-0.0285714	0.117857	0.307143	0.296429	0.956326	0.540582	0.998467	0.997339	0.852156	0.926412	1	0.998063	0.999465	1	0.767589	0.9981	1
A_55_P2389308	791370	0.0537155	-0.324375	-0.110714	0.0928571	-0.501345	-0.0178571	-0.317857	0.00357143	-0.114286	0.0678571	-0.445439	0.207143	0.428571	0.282143	-0.178571	0.535714	-0.457143	0.435714	0.6	0.596429	0.492857	0.621429	0.389286	0.428571	-0.239286	0.392857	0.321429	-0.0357143	-0.0285714	0.164286	0.514286	0.00714286	0.232143	0.378571	0.346429	0.998639	0.373526	0.998467	0.919545	0.753482	0.961003	1	0.997639	0.999465	1	0.56298	0.9981	1
A_55_P2166501	12505	0.250672	0.724019	0.214286	0.196429	0.537155	0.0107143	0.321429	0.142857	0.146429	-0.157143	0.710198	-0.175	-0.132143	-0.464286	0.714286	-0.696429	0.757143	-0.685714	-0.546429	-0.625	-0.617857	-0.635714	-0.728571	-0.685714	-0.392857	-0.382143	-0.075	-0.185714	-0.128571	0.114286	-0.6	0.0964286	-0.435714	-0.742857	-0.810714	0.932075	0.0534283	0.998467	0.916222	0.79029	0.99591	1	0.985648	0.999465	1	0.464902	0.9981	1
A_55_P2228122	234757	-0.100269	-0.327959	-0.235714	-0.0642857	-0.716207	-0.0214286	-0.639286	-0.0857143	-0.246429	-0.303571	-0.234347	-0.1	0.217857	0.267857	-0.325	0.653571	-0.707143	0.610714	0.582143	0.657143	0.578571	0.689286	0.575	0.510714	0.103571	0.525	0.360714	0.0642857	-0.075	-0.257143	0.55	-0.335714	0.0642857	0.489286	0.521429	0.983338	0.529967	0.998467	0.985048	0.668129	0.987418	1	0.997639	0.999465	1	0.884952	0.9981	1
A_51_P124748	21809	0.359894	0.763446	0.310714	0.257143	0.572965	0.246429	0.367857	0.207143	0.1	-0.117857	0.556352	-0.0928571	0.117857	-0.257143	0.621429	-0.607143	0.735714	-0.535714	-0.632143	-0.621429	-0.517857	-0.635714	-0.607143	-0.628571	-0.0928571	-0.364286	-0.075	-0.285714	-0.146429	0.0178571	-0.442857	0.110714	-0.475	-0.610714	-0.7	0.891765	0.0826913	0.998467	0.854989	0.741492	0.874532	1	0.980973	0.999465	1	0.478207	0.9981	1
A_52_P503663	107221	-0.121755	-0.546598	-0.164286	0.0107143	-0.453001	-0.0964286	-0.189286	0.0214286	0.189286	0.160714	-0.296959	0.160714	0.175	0.128571	-0.325	0.275	-0.589286	0.146429	0.339286	0.342857	0.303571	0.375	0.228571	0.264286	-0.189286	0.307143	0.167857	0.0678571	0.075	0.114286	0.228571	0.025	0.339286	0.332143	0.35	0.959988	0.274807	0.998467	0.992288	0.81265	0.915853	1	0.99774	0.999465	1	0.683411	0.9981	1
A_55_P2081223	20742	0.307969	0.819002	0.278571	0.2	0.469115	0.153571	0.264286	0.075	0.05	-0.178571	0.701253	-0.217857	-0.05	-0.321429	0.746429	-0.557143	0.714286	-0.5	-0.560714	-0.539286	-0.564286	-0.582143	-0.653571	-0.65	-0.385714	-0.310714	-0.196429	-0.396429	-0.364286	0.0464286	-0.453571	-0.0678571	-0.310714	-0.571429	-0.725	0.893013	0.0442005	0.998467	0.869317	0.736249	0.894854	1	0.982788	0.999465	1	0.388703	0.9981	1
A_55_P2119478	72900	0.0877353	-0.00358425	-0.075	0.05	-0.585499	0.25	-0.546429	0.0464286	-0.360714	-0.182143	-0.255814	0.0357143	0.535714	0.453571	-0.207143	0.721429	-0.528571	0.707143	0.557143	0.682143	0.557143	0.692857	0.610714	0.560714	0.135714	0.628571	0.342857	-0.103571	-0.210714	-0.307143	0.657143	-0.332143	-0.0464286	0.492857	0.496429	0.994711	0.846267	0.998467	0.939577	0.636644	0.965262	1	0.995897	0.999465	1	0.710368	0.9981	1
A_55_P2328787	77115	0.170099	0.58961	0.242857	0.1	0.504926	0.182143	0.239286	0.0714286	0.0464286	-0.107143	0.54204	-0.285714	-0.4	-0.228571	0.571429	-0.360714	0.639286	-0.25	-0.4	-0.360714	-0.414286	-0.4	-0.307143	-0.35	-0.0357143	-0.25	-0.164286	0.0464286	-0.1	-0.146429	-0.442857	-0.139286	-0.196429	-0.325	-0.367857	0.940288	0.255287	0.998467	0.995404	0.76912	0.850429	1	0.99538	0.999465	1	0.468855	0.9981	1
A_52_P284958	327900	0.250672	0.734772	0.207143	0.167857	0.55327	0.246429	0.292857	0.117857	0.0357143	-0.05	0.386405	0.0357143	0.0785714	-0.160714	0.728571	-0.4	0.675	-0.325	-0.503571	-0.407143	-0.428571	-0.421429	-0.417857	-0.45	-0.239286	-0.325	-0.217857	-0.35	-0.203571	0.135714	-0.457143	0.075	-0.164286	-0.346429	-0.507143	0.932267	0.183889	0.998467	0.857826	0.798215	0.854757	1	0.980973	0.999465	1	0.839868	0.9981	1
A_55_P2178678	94045	0.200538	-0.0376347	0.103571	0.175	-0.297226	0.075	-0.367857	0.0821429	-0.0928571	-0.396429	0.0393561	-0.0821429	0.0214286	0.278571	-0.0107143	0.403571	-0.428571	0.403571	0.564286	0.471429	0.482143	0.492857	0.339286	0.360714	0.0107143	0.428571	0.535714	0.225	0.107143	-0.317857	0.307143	-0.375	-0.125	0.25	0.232143	0.975035	0.741408	0.998467	0.882987	0.802993	0.970555	1	0.991974	0.999465	1	0.875445	0.9981	1
A_51_P108226	66107	0.372427	0.650542	0.210714	0.392857	0.52104	0.246429	0.289286	0.389286	0.203571	-0.075	0.472273	-0.0964286	0.128571	-0.353571	0.760714	-0.521429	0.764286	-0.521429	-0.439286	-0.428571	-0.396429	-0.385714	-0.45	-0.503571	-0.15	-0.3	0.214286	0.0642857	0.132143	0.171429	-0.471429	0.317857	-0.403571	-0.557143	-0.596429	0.891765	0.0918355	0.998467	0.828805	0.753482	0.887646	1	0.980973	0.999465	1	0.488895	0.9981	1
A_55_P2120807	13382	0.225605	-0.213263	0.0857143	0.285714	-0.499554	0.242857	-0.285714	0.296429	0.0678571	-0.0714286	-0.171736	0.117857	0.367857	0.235714	-0.0928571	0.403571	-0.535714	0.357143	0.342857	0.432143	0.496429	0.503571	0.371429	0.296429	0.025	0.457143	0.478571	0.0678571	0.0571429	-0.132143	0.371429	-0.1	0.0857143	0.425	0.357143	0.943802	0.664792	0.998467	0.828805	0.81265	0.964772	1	0.980973	0.999465	1	0.815254	0.9981	1
A_51_P485421	NA	0.263206	0.408605	0.185714	0.3	0.130708	0.0678571	0.25	0.4	0.0821429	0.0571429	0.277281	-0.05	0.0535714	-0.553571	0.628571	-0.55	0.614286	-0.578571	-0.596429	-0.489286	-0.378571	-0.403571	-0.489286	-0.632143	-0.314286	-0.517857	-0.114286	-0.132143	0.05	0.485714	-0.510714	0.539286	0.0678571	-0.253571	-0.507143	0.891765	0.171588	0.998467	0.857826	0.884872	0.926412	1	0.980973	0.999465	1	0.60632	0.9981	1
A_51_P103975	70456	0.0626681	-0.103943	-0.107143	0.0928571	-0.58908	0.135714	-0.442857	0.114286	-0.246429	-0.128571	-0.228981	0.128571	0.482143	0.289286	-0.260714	0.610714	-0.553571	0.553571	0.507143	0.585714	0.539286	0.635714	0.507143	0.475	0.121429	0.621429	0.396429	-0.0785714	-0.153571	-0.178571	0.685714	-0.164286	-0.00357143	0.407143	0.417857	0.98525	0.885344	0.998467	0.891293	0.708328	0.987418	1	0.98257	0.999465	1	0.848169	0.9981	1
A_55_P1966029	320700	0.0286483	-0.548391	0.0285714	0.164286	-0.279321	-0.0607143	-0.0678571	0.164286	0.128571	0.171429	-0.314848	0.128571	0.075	0.160714	-0.396429	0.239286	-0.539286	0.175	0.492857	0.367857	0.364286	0.410714	0.292857	0.335714	-0.0392857	0.271429	0.317857	0.360714	0.242857	0.182143	0.396429	0.157143	0.425	0.421429	0.360714	0.966142	0.132039	0.998467	0.989932	0.844259	0.895526	1	0.998142	0.999465	1	0.597031	0.9981	1
A_55_P2021780	208595	-0.266787	-0.362009	-0.371429	-0.157143	-0.528202	-0.107143	-0.5	-0.0642857	-0.189286	0.00714286	-0.386405	0.0571429	0.260714	0.332143	-0.382143	0.639286	-0.553571	0.460714	0.742857	0.714286	0.475	0.721429	0.585714	0.667857	-0.0142857	0.542857	0.253571	0.264286	0.160714	-0.0571429	0.407143	-0.0857143	0.189286	0.407143	0.582143	0.891765	0.343313	0.998467	0.941048	0.824591	0.945031	1	0.995543	0.999465	1	0.636406	0.9981	1
A_55_P2070825	53893	0.0644586	-0.440863	0.0392857	0.135714	-0.238139	-0.0607143	-0.142857	0.117857	0.0607143	-0.185714	-0.146691	-0.0821429	-0.264286	0.132143	-0.392857	0.342857	-0.396429	0.325	0.521429	0.360714	0.542857	0.414286	0.407143	0.410714	0.489286	0.353571	0.603571	0.621429	0.439286	-0.289286	0.453571	-0.0857143	-0.0821429	0.192857	0.360714	0.981971	0.409057	0.998467	0.944701	0.885191	0.94671	1	0.995761	0.999465	1	0.85342	0.9981	1
A_51_P221632	67326	-0.00895258	-0.318998	-0.0571429	0.00714286	-0.426143	-0.0321429	-0.382143	-0.0107143	-0.0285714	-0.125	-0.200358	0.0642857	0.0857143	0.332143	-0.225	0.478571	-0.596429	0.414286	0.632143	0.553571	0.460714	0.560714	0.410714	0.485714	-0.132143	0.467857	0.382143	0.210714	0.121429	-0.228571	0.253571	-0.321429	0.0214286	0.335714	0.396429	0.983153	0.712868	0.998467	0.963219	0.849531	0.991989	1	0.99538	0.999465	1	0.922853	0.9981	1
A_55_P1985850	21857	0.00179052	0.802873	-0.00714286	-0.025	0.585499	-0.121429	0.246429	-0.0464286	-0.0357143	-0.264286	0.695887	-0.153571	-0.175	-0.485714	0.685714	-0.678571	0.728571	-0.671429	-0.610714	-0.635714	-0.678571	-0.65	-0.707143	-0.678571	-0.353571	-0.478571	-0.4	-0.389286	-0.257143	0.267857	-0.592857	0.146429	-0.157143	-0.610714	-0.764286	0.983153	0.0311714	1	0.957243	0.840196	0.926412	1	0.992003	0.999465	1	0.60705	0.9981	1
A_51_P103975	70456	0.0895258	-0.0824378	-0.0785714	0.103571	-0.601614	0.153571	-0.482143	0.103571	-0.242857	-0.207143	-0.152057	0.0392857	0.428571	0.267857	-0.225	0.589286	-0.557143	0.560714	0.475	0.564286	0.525	0.610714	0.492857	0.435714	0.132143	0.607143	0.425	-0.0642857	-0.178571	-0.257143	0.653571	-0.25	-0.0678571	0.389286	0.392857	0.973159	0.870465	0.998467	0.865539	0.714581	0.973483	1	0.980973	0.999465	1	0.86534	0.9981	1
A_55_P2166421	101122	0.170099	-0.412189	-0.0214286	0.203571	-0.544317	0.125	-0.417857	0.146429	-0.0857143	-0.117857	-0.524151	0.110714	0.317857	0.296429	-0.0678571	0.589286	-0.5	0.578571	0.557143	0.642857	0.678571	0.721429	0.582143	0.460714	0.025	0.264286	0.528571	0.221429	0.246429	0.0392857	0.378571	-0.00714286	0.192857	0.578571	0.489286	0.973159	0.449519	0.998467	0.855996	0.708328	0.99591	1	0.984258	0.999465	1	0.548001	0.9981	1
A_51_P290819	66847	0.38138	-0.211471	0.225	0.317857	-0.214862	0.317857	-0.207143	0.0821429	0.0964286	-0.0821429	-0.402505	0.210714	0.210714	0.542857	0.175	0.628571	-0.353571	0.671429	0.617857	0.657143	0.678571	0.667857	0.510714	0.496429	-0.0928571	0.392857	0.582143	0.139286	0.153571	-0.178571	0.321429	-0.328571	0.0571429	0.45	0.4	0.921099	0.505302	0.999826	0.833022	0.850799	0.961003	1	0.98648	0.999465	1	0.507755	0.9981	1
A_55_P2373987	319603	-0.204119	-0.0519717	-0.328571	-0.221429	-0.331246	0.0892857	-0.678571	-0.285714	-0.192857	-0.421429	-0.0232559	-0.285714	0.367857	0.503571	-0.203571	0.482143	-0.553571	0.439286	0.496429	0.535714	0.264286	0.460714	0.428571	0.457143	0.0392857	0.435714	0.192857	0.0214286	-0.0892857	-0.453571	0.175	-0.571429	-0.207143	0.232143	0.385714	0.93756	0.714385	0.998467	0.968188	0.775527	0.998295	1	0.981146	0.999465	1	0.832588	0.9981	1
A_52_P374882	16846	0.266787	0.399644	0.142857	0.339286	0.436886	0.0928571	0.342857	0.303571	0.446429	-0.135714	0.416816	0.0142857	-0.110714	-0.378571	0.778571	-0.553571	0.585714	-0.639286	-0.503571	-0.482143	-0.278571	-0.417857	-0.542857	-0.578571	-0.235714	-0.392857	0.107143	-0.0142857	0.289286	0.275	-0.689286	0.328571	-0.103571	-0.464286	-0.542857	0.907695	0.446429	0.998467	0.828805	0.706913	0.951153	1	0.980973	0.999465	1	0.70669	0.9981	1
A_51_P489413	66978	-0.230977	-0.37097	-0.135714	-0.235714	-0.408238	-0.196429	-0.203571	0.05	-0.510714	0.264286	-0.561718	0.175	0.232143	0.0964286	-0.717857	0.292857	-0.357143	0.307143	0.357143	0.282143	0.203571	0.321429	0.435714	0.428571	0.253571	0.0785714	-0.0678571	0.207143	0.110714	0.125	0.442857	0.292857	0.142857	0.410714	0.407143	0.943802	0.335789	0.998467	0.932422	0.792796	0.913543	1	0.996571	0.999465	1	0.482735	0.9981	1
A_55_P2087182	12351	-0.230977	-0.673839	-0.153571	-0.221429	-0.599823	-0.325	-0.292857	-0.235714	-0.153571	0.110714	-0.357782	-0.132143	-0.189286	0.05	-0.625	0.367857	-0.510714	0.335714	0.460714	0.371429	0.303571	0.353571	0.317857	0.35	0	0.207143	0.0714286	0.232143	0	-0.075	0.417857	-0.146429	0.160714	0.275	0.385714	0.937492	0.0892847	0.998467	0.895689	0.628662	0.871494	1	0.980973	0.999465	1	0.653272	0.9981	1
A_55_P2002819	29809	0.0107431	0.268819	0.0785714	0.05	0.433305	-0.167857	0.453571	0.139286	0.410714	0.0571429	0.518784	0.0107143	-0.392857	-0.514286	0.367857	-0.692857	0.542857	-0.778571	-0.567857	-0.678571	-0.521429	-0.657143	-0.675	-0.585714	-0.185714	-0.335714	-0.107143	0.0214286	0.178571	0.0571429	-0.707143	0.203571	-0.35	-0.728571	-0.603571	0.98976	0.345914	0.998467	0.994537	0.757764	0.964772	1	0.995897	0.999465	1	0.577627	0.9981	1
A_55_P2073329	100044087	-0.0608776	-0.17742	-0.217857	-0.0464286	-0.651748	-0.00714286	-0.514286	-0.025	-0.346429	-0.2	-0.257603	0.075	0.385714	0.210714	-0.367857	0.621429	-0.575	0.585714	0.492857	0.564286	0.528571	0.614286	0.517857	0.471429	0.192857	0.560714	0.339286	-0.1	-0.192857	-0.203571	0.721429	-0.192857	-0.0714286	0.360714	0.410714	0.97967	0.764787	0.998467	0.964691	0.628662	0.971426	1	0.996571	0.999465	1	0.757806	0.9981	1
A_55_P2115582	20515	0.341989	0.530469	0.296429	0.342857	0.598033	0.2	0.453571	0.192857	0.321429	-0.025	0.37746	-0.0214286	-0.225	-0.196429	0.832143	-0.421429	0.732143	-0.442857	-0.396429	-0.375	-0.271429	-0.378571	-0.471429	-0.471429	-0.260714	-0.367857	-0.0821429	-0.075	0.110714	0.289286	-0.517857	0.207143	0.139286	-0.314286	-0.471429	0.908679	0.525667	0.998467	0.828805	0.636644	0.852784	1	0.980973	0.999465	1	0.767444	0.9981	1
A_52_P81324	381914	-0.128917	-0.0878142	-0.264286	-0.160714	-0.619519	-0.0642857	-0.589286	-0.110714	-0.460714	-0.342857	-0.18068	-0.00357143	0.353571	0.189286	-0.389286	0.557143	-0.553571	0.557143	0.425	0.482143	0.446429	0.521429	0.478571	0.425	0.253571	0.475	0.271429	-0.139286	-0.217857	-0.303571	0.625	-0.275	-0.235714	0.278571	0.342857	0.985299	0.86738	0.998467	0.970644	0.732728	0.975634	1	0.996777	0.999465	1	0.84008	0.9981	1
A_51_P126437	13803	0.0948974	0.48925	0.153571	0.0607143	0.79857	0.0964286	0.492857	0.110714	0.303571	0.146429	0.341682	0.139286	0.00714286	-0.103571	0.45	-0.639286	0.625	-0.646429	-0.467857	-0.578571	-0.592857	-0.621429	-0.560714	-0.428571	-0.217857	-0.389286	-0.203571	-0.05	0.164286	0.103571	-0.746429	0.189286	-0.328571	-0.6	-0.55	0.954557	0.50213	0.998467	0.872674	0.291529	0.867779	1	0.980973	0.999465	1	0.704396	0.9981	1
A_52_P508991	14261	0.27574	-0.26165	0.285714	0.267857	-0.155775	0.25	-0.0928571	0.303571	0.167857	-0.0678571	-0.128802	0.160714	0.117857	0.432143	-0.285714	0.3	-0.557143	0.325	0.467857	0.342857	0.475	0.375	0.371429	0.417857	0.242857	0.464286	0.6	0.407143	0.342857	-0.432143	0.246429	-0.260714	-0.189286	0.296429	0.353571	0.93509	0.628502	0.998467	0.861906	0.931796	0.96926	1	0.980973	0.999465	1	0.864299	0.9981	1
A_55_P2048813	435640	-0.20949	-0.65771	-0.192857	-0.160714	-0.540736	0.0392857	-0.396429	-0.207143	0.05	0.15	-0.436494	0.0214286	0.239286	0.514286	-0.603571	0.592857	-0.835714	0.542857	0.567857	0.610714	0.425	0.557143	0.539286	0.585714	-0.00357143	0.525	0.121429	0.0964286	-0.0678571	-0.253571	0.442857	-0.382143	0.264286	0.542857	0.664286	0.954557	0.335789	0.998467	0.882987	0.830123	0.987418	1	0.980973	0.999465	1	0.859643	0.9981	1
A_55_P2108655	56428	0.324084	-0.0860221	0.175	0.314286	-0.48523	0.275	-0.3	0.310714	-0.128571	-0.0642857	-0.250448	0.196429	0.389286	0.325	-0.0678571	0.571429	-0.457143	0.567857	0.535714	0.582143	0.607143	0.65	0.503571	0.457143	0.0428571	0.560714	0.571429	0.0892857	0.0142857	-0.185714	0.557143	-0.153571	-0.0178571	0.453571	0.385714	0.917421	0.807024	0.998587	0.828805	0.783897	0.951153	1	0.980973	0.999465	1	0.771055	0.9981	1
A_51_P437327	17172	0.211281	-0.302869	0.1	0.289286	-0.492392	0.260714	-0.382143	0.196429	0.0464286	-0.264286	-0.155635	-0.153571	0.210714	0.5	-0.246429	0.567857	-0.664286	0.467857	0.639286	0.632143	0.703571	0.646429	0.517857	0.492857	0.242857	0.557143	0.525	0.321429	0.242857	-0.232143	0.539286	-0.228571	0.328571	0.610714	0.567857	0.98033	0.395068	0.998467	0.980375	0.628662	0.961003	1	0.996571	0.999465	1	0.68259	0.9981	1
A_55_P2115176	27402	0.222024	0.00537638	0.0714286	0.171429	-0.52104	0.328571	-0.485714	0.075	-0.257143	-0.289286	-0.182469	-0.0678571	0.257143	0.492857	-0.0535714	0.782143	-0.45	0.785714	0.607143	0.728571	0.7	0.735714	0.65	0.578571	0.239286	0.639286	0.457143	0.0535714	-0.0857143	-0.414286	0.639286	-0.446429	0.0214286	0.542857	0.539286	0.935366	0.821455	0.998467	0.839275	0.753482	0.915853	1	0.980973	0.999465	1	0.822601	0.9981	1
A_55_P2016712	74026	0.24351	-0.367386	0.160714	0.314286	-0.418981	0.296429	-0.0392857	0.260714	0.0928571	0.296429	-0.490162	0.407143	0.414286	0.378571	-0.214286	0.553571	-0.542857	0.525	0.410714	0.532143	0.592857	0.589286	0.471429	0.428571	0.0142857	0.5	0.296429	-0.0714286	-0.0607143	0.114286	0.664286	0.0571429	0.510714	0.664286	0.514286	0.959988	0.360597	0.999826	0.870027	0.745468	0.916667	1	0.980973	0.999465	1	0.614899	0.9981	1
A_52_P374882	16846	0.266787	0.399644	0.142857	0.339286	0.436886	0.0928571	0.342857	0.303571	0.446429	-0.135714	0.416816	0.0142857	-0.110714	-0.378571	0.778571	-0.553571	0.585714	-0.639286	-0.503571	-0.482143	-0.278571	-0.417857	-0.542857	-0.578571	-0.235714	-0.392857	0.107143	-0.0142857	0.289286	0.275	-0.689286	0.328571	-0.103571	-0.464286	-0.542857	0.917573	0.447546	0.998467	0.828805	0.719305	0.951153	1	0.980973	0.999465	1	0.730042	0.9981	1
A_51_P307325	19646	-0.0572965	-0.0232976	-0.125	-0.0607143	-0.34557	0.225	-0.496429	-0.0428571	-0.171429	-0.246429	-0.0178891	-0.0571429	0.560714	0.503571	-0.357143	0.396429	-0.703571	0.396429	0.367857	0.421429	0.253571	0.385714	0.382143	0.392857	0.1	0.532143	0.167857	-0.139286	-0.232143	-0.385714	0.392857	-0.432143	-0.075	0.378571	0.378571	0.935945	0.935716	0.998467	0.925743	0.798147	0.984751	1	0.980973	0.999465	1	0.875633	0.9981	1
A_55_P2063251	72349	0.211281	0.664879	0.125	0.196429	0.649958	0.0464286	0.371429	0.157143	0.228571	-0.103571	0.552774	0.0642857	-0.0142857	-0.357143	0.685714	-0.596429	0.696429	-0.596429	-0.471429	-0.542857	-0.507143	-0.528571	-0.607143	-0.542857	-0.275	-0.285714	0.0321429	-0.167857	-0.0214286	0.125	-0.535714	0.164286	-0.471429	-0.725	-0.721429	0.891765	0.062238	0.998467	0.839275	0.655406	0.911149	1	0.980973	0.999465	1	0.406228	0.9981	1
A_55_P2083789	100042332	0.0626681	-0.387099	0.0571429	0.128571	-0.478068	0.0178571	-0.0392857	0.146429	0.1	0.328571	-0.239714	0.185714	0.25	0.153571	-0.403571	0.296429	-0.45	0.171429	0.342857	0.307143	0.292857	0.317857	0.178571	0.260714	-0.128571	0.457143	0.189286	0.00357143	-0.075	0.0214286	0.478571	0.0214286	0.214286	0.242857	0.285714	0.996103	0.420534	0.998585	0.988601	0.655406	0.937792	1	0.995543	0.999465	1	0.760428	0.9981	1
A_55_P1977633	238330	0.254253	0.650542	0.25	0.189286	0.669653	0.267857	0.307143	0.135714	0.0857143	-0.103571	0.373883	-0.025	-0.125	-0.0892857	0.7	-0.357143	0.642857	-0.246429	-0.382143	-0.335714	-0.342857	-0.35	-0.292857	-0.328571	-0.0821429	-0.317857	-0.110714	-0.0678571	-0.00357143	0.0428571	-0.478571	0.025	-0.128571	-0.260714	-0.392857	0.894462	0.185836	0.998467	0.833022	0.628662	0.823856	1	0.980973	0.999465	1	0.603239	0.9981	1
A_51_P126437	13803	0.0769922	0.476706	0.157143	0.0214286	0.732321	0.05	0.492857	0.1	0.264286	0.171429	0.357782	0.114286	0	-0.157143	0.371429	-0.675	0.635714	-0.685714	-0.510714	-0.635714	-0.635714	-0.682143	-0.607143	-0.467857	-0.207143	-0.4	-0.232143	-0.075	0.128571	0.0642857	-0.739286	0.185714	-0.421429	-0.671429	-0.589286	0.965699	0.538062	0.998467	0.897464	0.516013	0.892124	1	0.980973	0.999465	1	0.692588	0.9981	1
A_51_P165165	58875	0.164728	-0.0483874	0.0964286	0.182143	-0.384961	0.167857	-0.235714	0.210714	-0.1	-0.0535714	-0.0357782	0.153571	0.414286	0.292857	-0.307143	0.367857	-0.560714	0.335714	0.425	0.385714	0.367857	0.414286	0.3	0.346429	0.0428571	0.607143	0.378571	-0.0428571	-0.153571	-0.225	0.585714	-0.192857	-0.0464286	0.292857	0.264286	0.961744	0.88505	0.998467	0.882185	0.81265	0.991989	1	0.980973	0.999465	1	0.890284	0.9981	1
A_55_P2023136	NA	-0.116384	-0.474913	-0.264286	-0.00714286	-0.605195	0.05	-0.496429	-0.0571429	-0.00357143	-0.157143	-0.347049	-0.15	0.0785714	0.407143	-0.332143	0.757143	-0.557143	0.582143	0.710714	0.757143	0.717857	0.760714	0.660714	0.657143	0.307143	0.596429	0.446429	0.385714	0.282143	-0.275	0.510714	-0.235714	0.189286	0.457143	0.692857	0.946443	0.460491	0.998467	0.999505	0.636644	1	1	0.995543	0.999465	1	0.71322	0.9981	1
A_51_P108853	226791	-0.13787	-0.679216	-0.221429	-0.107143	-0.504926	-0.239286	-0.403571	-0.196429	-0.0535714	-0.0714286	-0.57603	0.117857	-0.0392857	0.271429	-0.321429	0.596429	-0.585714	0.542857	0.721429	0.65	0.617857	0.678571	0.535714	0.564286	-0.0642857	0.260714	0.389286	0.310714	0.289286	-0.0142857	0.310714	-0.146429	0.153571	0.403571	0.5	0.979299	0.233984	0.998467	0.997704	0.760603	0.857777	1	0.98648	0.999465	1	0.490892	0.9981	1
A_55_P2131068	100046079	0	-0.250898	-0.107143	0.0285714	-0.65891	0.025	-0.414286	0.05	-0.207143	-0.103571	-0.255814	0.160714	0.314286	0.196429	-0.314286	0.560714	-0.642857	0.528571	0.428571	0.517857	0.521429	0.578571	0.457143	0.407143	0.0535714	0.532143	0.289286	-0.135714	-0.192857	-0.135714	0.621429	-0.182143	0.110714	0.460714	0.417857	0.95407	0.63555	0.998467	0.86578	0.789416	0.960538	1	0.980973	0.999465	1	0.909595	0.9981	1
A_52_P253317	74931	-0.0268578	-0.0645165	-0.2	-0.0607143	-0.698302	0.0785714	-0.614286	-0.05	-0.442857	-0.260714	-0.291593	-0.0285714	0.467857	0.282143	-0.2	0.646429	-0.485714	0.614286	0.439286	0.592857	0.510714	0.621429	0.528571	0.432143	0.0964286	0.425	0.210714	-0.189286	-0.210714	-0.160714	0.557143	-0.221429	0.0178571	0.464286	0.428571	0.96994	0.731109	0.998467	0.997704	0.616333	0.976386	1	0.99774	0.999465	1	0.602215	0.9981	1
A_51_P103975	70456	0.0107431	-0.159499	-0.153571	0.0428571	-0.621309	0.0821429	-0.467857	0.0642857	-0.257143	-0.164286	-0.236136	0.107143	0.475	0.25	-0.321429	0.575	-0.6	0.528571	0.453571	0.539286	0.517857	0.592857	0.482143	0.432143	0.15	0.567857	0.357143	-0.117857	-0.175	-0.167857	0.682143	-0.157143	-0.00714286	0.4	0.403571	0.993523	0.809598	0.998467	0.932422	0.649821	0.992411	1	0.995007	0.999465	1	0.822093	0.9981	1
A_51_P113072	98828	-0.102059	-0.302869	-0.235714	-0.0714286	-0.598033	0.0428571	-0.596429	-0.0964286	-0.317857	-0.178571	-0.477639	-0.0321429	0.125	0.353571	-0.1	0.8	-0.489286	0.767857	0.667857	0.814286	0.657143	0.842857	0.746429	0.646429	0.0535714	0.378571	0.239286	0.167857	0.0678571	-0.0607143	0.428571	-0.210714	0.364286	0.703571	0.671429	0.967369	0.534094	0.998467	0.990353	0.628662	0.971426	1	0.99774	0.999465	1	0.445427	0.9981	1
A_55_P1958165	109225	0.261415	0.869181	0.246429	0.214286	0.682187	0.196429	0.346429	0.235714	-0.0142857	-0.142857	0.611808	-0.0785714	0.0428571	-0.257143	0.628571	-0.589286	0.725	-0.532143	-0.507143	-0.542857	-0.546429	-0.55	-0.532143	-0.521429	-0.110714	-0.321429	-0.157143	-0.185714	-0.117857	0.128571	-0.414286	0.185714	-0.253571	-0.482143	-0.635714	0.891765	0.0560173	0.998467	0.89186	0.636644	0.842203	1	0.980973	0.999465	1	0.38557	0.9981	1
A_55_P2234704	103767	0.293645	0.715058	0.132143	0.275	0.41719	0.271429	0.189286	0.210714	0.175	-0.0142857	0.495529	-0.0392857	0.285714	-0.175	0.725	-0.353571	0.628571	-0.392857	-0.335714	-0.289286	-0.414286	-0.307143	-0.432143	-0.396429	-0.375	-0.0535714	0.0821429	-0.228571	-0.182143	0.05	-0.371429	0.0428571	-0.417857	-0.557143	-0.542857	0.893013	0.148003	0.998467	0.828805	0.708328	0.823856	1	0.980973	0.999465	1	0.482735	0.9981	1
A_52_P171033	210711	0.157565	0.677424	0.203571	0.0857143	0.537155	-0.0785714	0.45	0.0892857	-0.0107143	0.0535714	0.438283	0.182143	-0.117857	-0.478571	0.657143	-0.642857	0.707143	-0.582143	-0.617857	-0.632143	-0.607143	-0.614286	-0.685714	-0.657143	-0.5	-0.5	-0.410714	-0.489286	-0.3	0.417857	-0.514286	0.278571	-0.0392857	-0.475	-0.739286	0.97967	0.322508	0.998467	0.938034	0.655406	0.973483	1	0.980973	0.999465	1	0.641339	0.998281	1
A_51_P117995	18642	0.0161147	-0.353049	0.0107143	0.0178571	-0.538946	0.0357143	-0.214286	0.0214286	-0.0607143	0.0535714	-0.32916	0.264286	0.342857	0.346429	-0.439286	0.421429	-0.692857	0.360714	0.35	0.375	0.446429	0.392857	0.3	0.332143	-0.0142857	0.421429	0.1	-0.225	-0.132143	-0.0642857	0.489286	-0.139286	0.271429	0.475	0.392857	0.993316	0.478089	0.998467	0.985879	0.668129	0.94671	1	0.99774	0.999465	1	0.64357	0.9981	1
A_55_P2082570	NA	0.0322293	-0.6828	0.05	0.0571429	-0.341989	-0.171429	-0.142857	-0.107143	0.0892857	0.025	-0.325582	-0.114286	-0.164286	0.128571	-0.421429	0.25	-0.471429	0.271429	0.464286	0.325	0.371429	0.321429	0.246429	0.257143	0	0.107143	0.328571	0.364286	0.182143	0.00357143	0.367857	-0.0892857	0.189286	0.271429	0.282143	0.947993	0.0976613	0.998467	0.997339	0.789416	0.842778	1	0.980973	0.999465	1	0.499151	0.9981	1
A_55_P2177953	66333	-0.195166	-0.494627	-0.242857	-0.232143	-0.574756	-0.0571429	-0.610714	-0.2	-0.382143	-0.203571	-0.552774	0.025	0.210714	0.528571	-0.632143	0.782143	-0.767857	0.803571	0.785714	0.757143	0.667857	0.757143	0.792857	0.789286	0.357143	0.489286	0.353571	0.271429	0.139286	-0.382143	0.596429	-0.357143	-0.0678571	0.557143	0.703571	0.900384	0.307378	0.998467	0.843184	0.774325	0.928643	1	0.980973	0.999465	1	0.469166	0.9981	1
A_51_P103975	70456	-0.00716207	-0.163083	-0.167857	0.0107143	-0.653539	0.0535714	-0.517857	0.0178571	-0.285714	-0.228571	-0.186047	0.0214286	0.410714	0.203571	-0.325	0.564286	-0.6	0.542857	0.428571	0.521429	0.496429	0.571429	0.475	0.403571	0.167857	0.546429	0.360714	-0.110714	-0.214286	-0.228571	0.675	-0.225	-0.075	0.367857	0.382143	0.98572	0.755873	0.998467	0.935312	0.63475	0.986153	1	0.99538	0.999465	1	0.827441	0.9981	1
A_51_P485421	NA	0.279321	0.392476	0.221429	0.314286	0.254253	0.0357143	0.328571	0.357143	0.182143	-0.025	0.343471	-0.0214286	-0.0964286	-0.589286	0.692857	-0.632143	0.610714	-0.621429	-0.667857	-0.578571	-0.389286	-0.485714	-0.564286	-0.710714	-0.3	-0.589286	-0.107143	-0.15	0.0678571	0.475	-0.582143	0.492857	0.075	-0.292857	-0.578571	0.891765	0.192202	0.998467	0.859053	0.830123	0.937792	1	0.980973	0.999465	1	0.538554	0.9981	1
A_51_P485421	NA	0.288273	0.439071	0.167857	0.35	0.0769922	0.185714	0.146429	0.460714	0.0464286	0	0.309482	-0.164286	0.189286	-0.471429	0.564286	-0.467857	0.546429	-0.5	-0.532143	-0.396429	-0.321429	-0.314286	-0.375	-0.55	-0.164286	-0.392857	-0.0107143	-0.05	0.05	0.389286	-0.367857	0.507143	0.0321429	-0.185714	-0.410714	0.891765	0.153185	0.998467	0.85125	0.906644	0.88233	1	0.980973	0.999465	1	0.586034	0.9981	1
A_55_P2141786	93737	0.223815	-0.157707	0.217857	0.157143	-0.467325	0.117857	-0.114286	0.0428571	-0.107143	0.0785714	-0.186047	0.192857	0.210714	0.314286	-0.267857	0.467857	-0.471429	0.460714	0.407143	0.403571	0.446429	0.396429	0.257143	0.310714	-0.0857143	0.517857	0.192857	-0.235714	-0.307143	-0.15	0.657143	-0.275	0.164286	0.364286	0.275	0.993316	0.680604	0.999826	0.976468	0.628662	0.948271	1	0.982788	0.999465	1	0.78317	0.9981	1
A_55_P2145908	18673	0.182633	-0.200718	-0.0285714	0.225	-0.524621	0.217857	-0.442857	0.192857	-0.110714	-0.125	-0.348838	0.0964286	0.371429	0.310714	0.00357143	0.642857	-0.457143	0.610714	0.575	0.685714	0.635714	0.753571	0.596429	0.503571	0.0178571	0.475	0.55	0.164286	0.1	-0.0928571	0.457143	-0.121429	0.0928571	0.514286	0.478571	0.950893	0.771836	0.998467	0.839275	0.789416	0.95325	1	0.980973	0.999465	1	0.767084	0.9981	1
A_52_P547491	68075	0.223815	-0.211471	0.178571	0.207143	-0.38138	0.0321429	-0.132143	0.0571429	-0.075	-0.278571	-0.146691	0.05	-0.160714	0.267857	-0.210714	0.514286	-0.410714	0.482143	0.496429	0.432143	0.710714	0.471429	0.357143	0.360714	0.339286	0.432143	0.410714	0.103571	0.107143	-0.203571	0.657143	-0.203571	0.207143	0.385714	0.342857	0.998639	0.365922	0.998467	0.944064	0.714581	0.914772	1	0.99774	0.999465	1	0.722293	0.9981	1
A_51_P485421	NA	0.334827	0.437279	0.253571	0.382143	0.376009	0.110714	0.389286	0.392857	0.307143	-0.0571429	0.465117	-0.0785714	-0.0964286	-0.589286	0.717857	-0.703571	0.667857	-0.685714	-0.721429	-0.65	-0.432143	-0.564286	-0.617857	-0.757143	-0.192857	-0.542857	0.0142857	-0.075	0.103571	0.353571	-0.589286	0.446429	-0.103571	-0.442857	-0.646429	0.891765	0.148578	0.998467	0.839275	0.781966	0.909673	1	0.980973	0.999465	1	0.458326	0.9981	1
A_55_P2170009	212442	0.248882	-0.123657	0.075	0.235714	-0.512088	0.328571	-0.489286	0.139286	-0.207143	-0.292857	-0.254025	-0.0571429	0.285714	0.446429	-0.0821429	0.739286	-0.521429	0.782143	0.603571	0.725	0.728571	0.764286	0.689286	0.564286	0.278571	0.564286	0.564286	0.164286	0.00714286	-0.328571	0.653571	-0.339286	0.0607143	0.610714	0.557143	0.920279	0.750582	0.998706	0.828805	0.819791	0.893199	1	0.980973	0.999465	1	0.846108	0.9981	1
A_55_P2002562	56529	0.0841543	0.467745	0.153571	-0.0607143	0.472696	-0.00714286	0.275	-0.146429	-0.0892857	-0.0642857	0.280859	-0.0714286	-0.232143	-0.285714	0.460714	-0.435714	0.610714	-0.260714	-0.557143	-0.5	-0.475	-0.532143	-0.428571	-0.489286	-0.142857	-0.525	-0.382143	-0.339286	-0.278571	0.0964286	-0.410714	-0.00714286	-0.189286	-0.360714	-0.507143	0.935945	0.326306	0.998467	0.953577	0.781487	0.937448	1	0.99538	0.999465	1	0.710368	0.9981	1
A_52_P584188	14296	0.130708	-0.34588	0.0714286	0.175	-0.00537155	0.107143	-0.0285714	0.1	0.235714	0.285714	-0.330949	0.360714	0.303571	0.3	-0.0642857	0.239286	-0.4	0.271429	0.467857	0.389286	0.203571	0.4	0.264286	0.353571	-0.382143	0.303571	0.396429	0.182143	0.075	0.0571429	0.142857	-0.0785714	0.0285714	0.214286	0.210714	0.979864	0.499325	0.998467	0.905728	0.940715	0.995255	1	0.99538	0.999465	1	0.626979	0.9981	1
A_52_P473975	54188	0.288273	-0.137994	0.375	0.225	-0.470906	0.253571	-0.142857	0.292857	-0.142857	0.00714286	0.00357782	-0.221429	0.0321429	0.242857	-0.425	0.292857	-0.367857	0.317857	0.292857	0.253571	0.353571	0.246429	0.3	0.264286	0.339286	0.414286	0.3	0.278571	0.0178571	-0.432143	0.496429	-0.239286	-0.0428571	0.346429	0.339286	0.98033	0.655425	0.998467	0.935312	0.628662	0.997786	1	0.984067	0.999465	1	0.843899	0.9981	1
A_51_P214663	22017	-0.290064	-0.528677	-0.414286	-0.228571	-0.69293	-0.139286	-0.607143	-0.146429	-0.328571	-0.239286	-0.466906	-0.0892857	0.242857	0.175	-0.603571	0.585714	-0.653571	0.560714	0.439286	0.528571	0.546429	0.585714	0.632143	0.503571	0.478571	0.307143	0.278571	0.175	0.107143	-0.182143	0.571429	-0.0678571	-0.0107143	0.442857	0.575	0.893013	0.325432	0.998467	0.935312	0.661264	0.908019	1	0.984258	0.999465	1	0.497672	0.9981	1
A_51_P102503	75624	-0.234558	-0.354841	-0.210714	-0.278571	-0.540736	-0.107143	-0.457143	-0.282143	-0.335714	-0.0178571	-0.44365	0.164286	-0.0392857	0.367857	-0.357143	0.767857	-0.607143	0.789286	0.639286	0.703571	0.525	0.692857	0.653571	0.675	-0.0142857	0.492857	0.0392857	-0.0321429	-0.185714	-0.242857	0.489286	-0.435714	0.214286	0.571429	0.617857	0.952038	0.454907	0.998467	0.99408	0.738219	0.952992	1	0.99538	0.999465	1	0.563589	0.9981	1
A_51_P472249	20540	0.230977	0.822586	0.196429	0.185714	0.608776	0.132143	0.325	0.135714	0.0285714	-0.210714	0.622541	-0.15	-0.132143	-0.314286	0.717857	-0.528571	0.782143	-0.503571	-0.517857	-0.517857	-0.475	-0.528571	-0.546429	-0.55	-0.117857	-0.342857	-0.178571	-0.214286	-0.117857	0.125	-0.435714	0.128571	-0.192857	-0.507143	-0.628571	0.902332	0.0610398	0.998467	0.904951	0.789428	0.896909	1	0.980973	0.999465	1	0.378912	0.9981	1
A_55_P1983999	28075	-0.0232767	-0.422942	-0.114286	0.0214286	-0.524621	-0.110714	-0.339286	-0.0892857	0.0714286	-0.214286	-0.19678	0.110714	0.0821429	0.210714	-0.228571	0.417857	-0.675	0.339286	0.439286	0.428571	0.510714	0.464286	0.275	0.296429	-0.1	0.385714	0.317857	-0.0571429	0.00357143	-0.1	0.342857	-0.253571	0.160714	0.328571	0.314286	0.97647	0.456693	0.998467	0.867292	0.838912	0.952465	1	0.98648	0.999465	1	0.843966	0.9981	1
A_66_P116326	NA	-0.150403	-0.254482	-0.264286	-0.135714	-0.632052	-0.153571	-0.5	-0.110714	-0.35	-0.246429	-0.259392	0.117857	0.232143	0.0892857	-0.367857	0.525	-0.617857	0.528571	0.403571	0.467857	0.467857	0.535714	0.446429	0.382143	0.121429	0.410714	0.232143	-0.160714	-0.214286	-0.117857	0.610714	-0.175	0	0.367857	0.35	0.98033	0.716214	0.998467	0.95839	0.739362	0.956747	1	0.99538	0.999465	1	0.81473	0.9981	1
A_55_P2052470	66576	-0.0286483	-0.0465953	-0.139286	-0.132143	-0.585499	0.107143	-0.592857	-0.171429	-0.428571	-0.257143	-0.280859	-0.0428571	0.242857	0.407143	-0.160714	0.757143	-0.435714	0.778571	0.542857	0.671429	0.539286	0.657143	0.614286	0.564286	0.117857	0.5	0.221429	-0.1	-0.210714	-0.403571	0.496429	-0.492857	-0.125	0.425	0.489286	0.992254	0.77889	0.998467	0.992288	0.628662	0.99932	1	0.995761	0.999465	1	0.701182	0.9981	1
A_55_P2015118	620615	-0.34736	-0.614699	-0.392857	-0.228571	-0.422562	-0.182143	-0.260714	-0.0785714	-0.107143	0.442857	-0.617175	0.239286	0.360714	0.139286	-0.596429	0.425	-0.457143	0.335714	0.492857	0.482143	0.210714	0.5	0.478571	0.532143	-0.0464286	0.325	0.121429	0.232143	0.0714286	0.135714	0.4	0.178571	0.1	0.264286	0.478571	0.920586	0.338187	0.998467	0.954301	0.783897	0.940163	1	0.995543	0.999465	1	0.402708	0.9981	1
A_51_P112734	50934	0.383171	0.53943	0.378571	0.335714	0.639214	0.389286	0.421429	0.317857	0.342857	0.214286	0.37746	-0.0821429	0.110714	-0.0607143	0.65	-0.528571	0.703571	-0.503571	-0.417857	-0.425	-0.510714	-0.475	-0.453571	-0.421429	-0.3	-0.3	-0.00357143	0.0857143	0.114286	0.0428571	-0.660714	0.117857	-0.292857	-0.453571	-0.471429	0.891765	0.360597	0.998467	0.828805	0.628662	0.823856	1	0.980973	0.999465	1	0.6766	0.9981	1
A_55_P2170094	76612	-0.304388	-0.496419	-0.375	-0.235714	-0.58908	-0.325	-0.492857	-0.267857	-0.192857	-0.239286	-0.214669	-0.0464286	0.0392857	0.0857143	-0.557143	0.453571	-0.7	0.396429	0.510714	0.453571	0.410714	0.478571	0.378571	0.4	0.110714	0.407143	0.239286	0.05	-0.0857143	-0.142857	0.564286	-0.221429	0.0214286	0.242857	0.360714	0.932808	0.458898	0.998467	0.970644	0.798147	0.861597	1	0.982788	1	1	0.882376	0.9981	1
A_51_P247481	72113	0.0823638	-0.14337	-0.0321429	0.132143	-0.395704	0.128571	-0.425	0.0392857	0	-0.282143	-0.0769232	-0.0428571	0.239286	0.396429	-0.025	0.45	-0.589286	0.364286	0.532143	0.546429	0.471429	0.55	0.357143	0.371429	-0.153571	0.432143	0.314286	0.0464286	0.0392857	-0.110714	0.257143	-0.292857	0.282143	0.478571	0.378571	0.986655	0.670051	0.998467	0.938034	0.772929	0.977651	1	0.998063	0.999465	1	0.85342	0.9981	1
A_51_P112445	269470	0.320502	0.79212	0.360714	0.185714	0.512088	0.303571	0.364286	0.160714	0.0535714	0.0678571	0.524151	-0.0428571	0.05	-0.132143	0.625	-0.457143	0.692857	-0.389286	-0.532143	-0.482143	-0.532143	-0.539286	-0.514286	-0.485714	-0.282143	-0.217857	-0.260714	-0.357143	-0.310714	-0.0464286	-0.446429	-0.0642857	-0.3	-0.45	-0.553571	0.932801	0.342203	0.998467	0.877774	0.772929	0.836794	1	0.980973	0.999465	1	0.710368	0.9981	1
A_55_P2030433	14751	-0.245301	-0.232976	-0.260714	-0.332143	-0.578337	-0.160714	-0.571429	-0.314286	-0.432143	-0.214286	-0.363149	0.107143	0.0642857	0.296429	-0.275	0.65	-0.582143	0.682143	0.510714	0.585714	0.442857	0.585714	0.539286	0.528571	-0.0642857	0.342857	0.0107143	-0.167857	-0.207143	-0.246429	0.321429	-0.442857	0.0357143	0.464286	0.467857	0.923216	0.458207	0.998467	0.921472	0.628662	0.882446	1	0.980973	0.999465	1	0.480015	0.9981	1
A_51_P346165	68262	0.2077	0.811833	0.2	0.164286	0.757389	0.196429	0.389286	0.214286	0.0821429	-0.0607143	0.54204	0.025	0.0571429	-0.214286	0.628571	-0.6	0.728571	-0.553571	-0.521429	-0.557143	-0.575	-0.567857	-0.525	-0.485714	-0.128571	-0.328571	-0.157143	-0.157143	-0.0357143	0.0928571	-0.55	0.178571	-0.339286	-0.542857	-0.617857	0.932668	0.0248576	0.998467	0.966272	0.685601	0.930481	1	0.982788	0.999465	1	0.499151	0.9981	1
A_55_P2157019	12034	0.164728	-0.240145	0.0964286	0.175	-0.427934	0.185714	-0.264286	0.257143	-0.0785714	-0.0285714	-0.254025	0.192857	0.417857	0.239286	-0.289286	0.325	-0.589286	0.371429	0.292857	0.339286	0.396429	0.410714	0.382143	0.303571	0.110714	0.353571	0.389286	0.0464286	0.0142857	-0.15	0.392857	-0.0714286	-0.0285714	0.428571	0.332143	0.968048	0.623118	0.998467	0.872674	0.802993	0.989978	1	0.980973	0.999465	1	0.775367	0.9981	1
A_51_P454008	16803	-0.107431	0.758069	-0.214286	-0.107143	0.372427	-0.121429	0.0714286	-0.0464286	-0.0821429	-0.257143	0.638641	-0.0892857	0.171429	-0.45	0.464286	-0.553571	0.560714	-0.610714	-0.557143	-0.55	-0.628571	-0.55	-0.607143	-0.564286	-0.228571	-0.232143	-0.253571	-0.467857	-0.325	0.110714	-0.407143	0.125	-0.485714	-0.732143	-0.7	0.997764	0.00956647	0.999826	0.988601	0.879925	0.998295	1	0.998142	0.999465	1	0.469166	0.9981	1
A_55_P2151006	109323	0.119965	0.698929	0.0428571	0.142857	0.413609	0.139286	0.2	0.225	-0.164286	-0.0107143	0.37746	0.0178571	0.328571	-0.367857	0.471429	-0.489286	0.542857	-0.421429	-0.546429	-0.446429	-0.528571	-0.407143	-0.4	-0.492857	-0.160714	-0.328571	-0.267857	-0.375	-0.325	0.4	-0.171429	0.403571	-0.0107143	-0.25	-0.510714	0.91921	0.062238	0.998467	0.919065	0.708328	0.859773	1	0.980973	0.999465	1	0.469166	0.9981	1
A_51_P103975	70456	-0.0626681	-0.163083	-0.214286	-0.0321429	-0.716207	0.0392857	-0.517857	0.0214286	-0.317857	-0.142857	-0.205725	0.025	0.460714	0.192857	-0.396429	0.582143	-0.585714	0.517857	0.421429	0.525	0.467857	0.567857	0.475	0.421429	0.171429	0.589286	0.289286	-0.139286	-0.246429	-0.210714	0.710714	-0.178571	-0.05	0.357143	0.410714	0.993316	0.854093	0.998467	0.941048	0.628662	0.998295	1	0.994718	0.999465	1	0.857681	0.9981	1
A_51_P221144	219189	0.153984	-0.0465953	0.0142857	0.128571	-0.572965	0.232143	-0.464286	0.139286	-0.296429	-0.192857	-0.220036	0.0928571	0.439286	0.375	-0.214286	0.65	-0.564286	0.657143	0.514286	0.610714	0.585714	0.653571	0.567857	0.503571	0.171429	0.607143	0.414286	-0.0571429	-0.153571	-0.292857	0.660714	-0.282143	-0.0321429	0.5	0.457143	0.932808	0.76062	0.998467	0.839275	0.794874	0.911149	1	0.980973	0.999465	1	0.882376	0.9981	1
A_55_P2133524	17966	-0.315131	-0.491043	-0.242857	-0.325	-0.587289	-0.328571	-0.346429	-0.275	-0.317857	0.189286	-0.347049	0.0107143	-0.0857143	0.0142857	-0.557143	0.442857	-0.471429	0.446429	0.460714	0.428571	0.203571	0.414286	0.375	0.417857	-0.139286	0.310714	-0.0392857	0.0464286	-0.25	-0.075	0.464286	-0.203571	0.0892857	0.267857	0.371429	0.892133	0.26558	0.998467	0.869317	0.628662	0.842182	1	0.980973	0.999465	1	0.546165	0.9981	1
A_51_P177552	66218	0.195166	-0.0340504	0.0535714	0.114286	-0.621309	0.303571	-0.560714	-0.0178571	-0.253571	-0.282143	-0.153846	-0.182143	0.260714	0.428571	-0.00357143	0.721429	-0.453571	0.75	0.496429	0.675	0.585714	0.660714	0.567857	0.460714	0.0571429	0.532143	0.346429	-0.0607143	-0.225	-0.407143	0.510714	-0.535714	0.0107143	0.521429	0.482143	0.959988	0.724954	0.998467	0.884155	0.628662	0.95618	1	0.99538	0.999465	1	0.760302	0.9981	1
A_51_P468260	20203	0.232767	0.555559	0.182143	0.107143	0.268578	0.196429	0.107143	0.00357143	0.00714286	-0.235714	0.34526	-0.110714	0.135714	-0.121429	0.582143	-0.378571	0.432143	-0.296429	-0.560714	-0.421429	-0.335714	-0.442857	-0.435714	-0.528571	-0.207143	-0.4	-0.242857	-0.489286	-0.253571	0.0535714	-0.45	-0.0535714	-0.171429	-0.257143	-0.467857	0.920586	0.209469	0.998467	0.949134	0.81265	0.874532	1	0.99538	0.999465	1	0.507406	0.9981	1
A_51_P493857	23924	0.315131	-0.0663087	0.221429	0.360714	-0.300807	0.385714	-0.153571	0.282143	0.242857	-0.075	0.0715565	0.0928571	0.289286	0.385714	-0.0464286	0.382143	-0.535714	0.335714	0.353571	0.4	0.446429	0.417857	0.285714	0.3	0.0285714	0.664286	0.496429	0.0285714	-0.0571429	-0.357143	0.407143	-0.353571	0.025	0.325	0.314286	0.918983	0.825943	0.999544	0.828805	0.896634	0.878187	1	0.980973	0.999465	1	0.963473	0.9981	1
A_52_P282987	208146	-0.297226	-0.526885	-0.353571	-0.257143	-0.757389	-0.0607143	-0.728571	-0.267857	-0.382143	-0.292857	-0.36136	-0.325	0.178571	0.425	-0.728571	0.75	-0.832143	0.717857	0.671429	0.725	0.6	0.7	0.735714	0.667857	0.439286	0.517857	0.203571	0.214286	-0.0392857	-0.353571	0.746429	-0.371429	0.182143	0.628571	0.746429	0.90384	0.299431	0.998467	0.888332	0.669237	0.983659	1	0.980973	0.999465	1	0.758969	0.9981	1
A_52_P88793	242747	0.111012	0.652334	0.0178571	0.0428571	0.499554	-0.00714286	0.132143	-0.0571429	-0.0892857	-0.264286	0.413239	-0.114286	-0.0785714	-0.292857	0.653571	-0.367857	0.667857	-0.3	-0.35	-0.346429	-0.389286	-0.353571	-0.392857	-0.410714	-0.192857	-0.357143	-0.103571	-0.217857	-0.15	0.139286	-0.367857	0.0571429	-0.307143	-0.485714	-0.560714	0.985299	0.135531	0.998467	0.992791	0.860705	0.961003	1	0.992003	0.999465	1	0.84596	0.9981	1
A_52_P652212	59029	0.13966	-0.218639	-0.0214286	0.157143	-0.666072	0.207143	-0.464286	0.142857	-0.189286	-0.0571429	-0.293382	0.0464286	0.464286	0.260714	-0.185714	0.592857	-0.564286	0.592857	0.442857	0.592857	0.521429	0.642857	0.525	0.414286	0.00714286	0.507143	0.392857	-0.0428571	-0.175	-0.135714	0.596429	-0.182143	0.0857143	0.521429	0.45	0.951061	0.757008	0.998467	0.866961	0.74318	0.937033	1	0.980973	0.999465	1	0.842539	0.9981	1
A_51_P110931	76416	0.143241	-0.496419	0.0928571	0.132143	-0.227396	0.157143	-0.157143	0.025	0.114286	0.121429	-0.617175	0.357143	0.135714	0.689286	-0.246429	0.728571	-0.553571	0.678571	0.853571	0.760714	0.753571	0.753571	0.65	0.767857	0.05	0.528571	0.517857	0.364286	0.385714	-0.203571	0.389286	-0.25	0.157143	0.514286	0.632143	0.951061	0.515313	0.998467	0.85125	0.920864	0.970079	1	0.980973	0.999465	1	0.527984	0.9981	1
A_55_P2143517	14314	0.297226	0.881726	0.242857	0.196429	0.390333	0.117857	0.185714	0.228571	-0.117857	-0.285714	0.695887	-0.175	0.0321429	-0.378571	0.6	-0.539286	0.678571	-0.492857	-0.510714	-0.539286	-0.482143	-0.528571	-0.557143	-0.571429	-0.121429	-0.246429	-0.0321429	-0.257143	-0.207143	-0.0428571	-0.357143	0.0535714	-0.542857	-0.607143	-0.703571	0.902102	0.0248576	0.998467	0.879476	0.86884	0.938613	1	0.980973	0.999465	1	0.378912	0.9981	1
A_55_P2083624	22378	0.0286483	-0.0913984	-0.107143	0.0321429	-0.569384	0.175	-0.489286	0.0428571	-0.267857	-0.185714	-0.187836	0.0678571	0.485714	0.435714	-0.378571	0.667857	-0.646429	0.617857	0.571429	0.625	0.557143	0.639286	0.557143	0.560714	0.225	0.721429	0.382143	-0.0678571	-0.178571	-0.357143	0.735714	-0.328571	-0.075	0.417857	0.485714	0.983153	0.955772	0.998467	0.95839	0.730861	0.967225	1	0.997639	0.999465	1	0.878625	0.9981	1
A_52_P10732	17760	0.119965	-0.265235	0.025	0.0857143	-0.605195	0.0714286	-0.292857	0.05	-0.139286	0.0178571	-0.237925	0.139286	0.314286	0.217857	-0.385714	0.532143	-0.525	0.525	0.432143	0.457143	0.482143	0.485714	0.389286	0.389286	0.1	0.592857	0.417857	-0.0785714	-0.217857	-0.303571	0.7	-0.267857	-0.203571	0.228571	0.321429	0.932267	0.638147	0.999826	0.847282	0.804325	0.953855	1	0.980973	0.999465	1	0.871596	0.9981	1
A_51_P117995	18642	-0.0340198	-0.283156	-0.0285714	-0.0857143	-0.621309	-0.05	-0.425	-0.0714286	-0.303571	-0.171429	-0.339893	0.132143	0.153571	0.425	-0.407143	0.614286	-0.7	0.560714	0.603571	0.578571	0.596429	0.585714	0.482143	0.525	0.0285714	0.453571	0.142857	-0.0678571	-0.0321429	-0.189286	0.485714	-0.3	0.239286	0.575	0.507143	0.973159	0.683895	0.998467	0.968188	0.76912	0.915853	1	0.98648	0.999465	1	0.730505	0.9981	1
A_55_P2160676	19713	0.112803	0.387099	-0.0392857	0.221429	0.341989	0.189286	0.271429	0.260714	0.264286	0.0535714	0.200358	0.0142857	0.253571	-0.225	0.510714	-0.385714	0.560714	-0.521429	-0.482143	-0.364286	-0.275	-0.328571	-0.364286	-0.417857	-0.0142857	-0.289286	-0.0821429	-0.117857	0.171429	0.353571	-0.396429	0.485714	0.0464286	-0.314286	-0.332143	0.91921	0.298392	0.998467	0.837888	0.715628	0.836774	1	0.980973	0.999465	1	0.725516	0.9981	1
A_51_P320089	14630	-0.327665	-0.76703	-0.3	-0.185714	-0.438677	-0.292857	-0.196429	-0.135714	0.0357143	0.103571	-0.522362	0.182143	-0.167857	0.192857	-0.628571	0.492857	-0.639286	0.364286	0.571429	0.489286	0.542857	0.528571	0.489286	0.55	0.242857	0.332143	0.167857	0.346429	0.328571	0.0357143	0.435714	0.0571429	0.417857	0.442857	0.596429	0.891765	0.0440748	0.998467	0.866961	0.789416	0.829827	1	0.980973	0.999465	1	0.400463	0.9981	1
A_55_P1971769	100040366	0.00716207	-0.198926	-0.135714	-0.0107143	-0.630262	0.05	-0.517857	-0.00714286	-0.342857	-0.207143	-0.347049	0.117857	0.310714	0.292857	-0.267857	0.7	-0.575	0.703571	0.557143	0.646429	0.621429	0.7	0.610714	0.542857	0.164286	0.525	0.375	-0.0357143	-0.110714	-0.225	0.642857	-0.25	-0.0178571	0.482143	0.485714	0.960918	0.762359	0.998467	0.854989	0.789416	0.970079	1	0.980973	0.999465	1	0.821833	0.9981	1
A_52_P320279	103844	0.0707886	-0.510316	0.100089	0.125112	-0.345879	-0.0214477	-0.137623	0.0983021	0.171582	0.0643432	-0.231871	-0.0321716	-0.0446828	0.289544	-0.343164	0.282395	-0.49866	0.176944	0.530831	0.382485	0.403932	0.375335	0.264522	0.3521	-0.0446828	0.296694	0.341376	0.420018	0.343164	-0.0947275	0.187668	-0.100089	0.218052	0.316354	0.371761	0.984587	0.142885	0.998467	0.999541	0.81794	0.930481	1	0.996777	0.999465	1	0.718363	0.9981	1
A_51_P424532	22361	0.225605	0.283156	0.35	0.217857	0.76276	0.125	0.75	0.146429	0.507143	0.460714	0.305904	0.25	-0.0928571	-0.164286	0.364286	-0.657143	0.557143	-0.635714	-0.503571	-0.610714	-0.589286	-0.660714	-0.653571	-0.503571	-0.375	-0.3	-0.242857	-0.157143	-0.0607143	0.242857	-0.482143	0.217857	-0.0357143	-0.517857	-0.557143	0.900384	0.375162	0.998467	0.923333	0.628662	0.871812	1	0.981617	0.999465	1	0.56298	0.9981	1
A_55_P2168461	71678	0.195166	0.19355	0.142857	0.275	0.453001	0.0464286	0.403571	0.285714	0.571429	0.0107143	0.350627	0.153571	-0.182143	-0.342857	0.578571	-0.55	0.407143	-0.607143	-0.453571	-0.482143	-0.289286	-0.417857	-0.496429	-0.482143	-0.228571	-0.289286	0.160714	0.0785714	0.321429	0.139286	-0.7	0.235714	-0.221429	-0.489286	-0.471429	0.911133	0.624446	0.998467	0.828805	0.628662	0.930481	1	0.980973	0.999465	1	0.649732	0.9981	1
A_55_P2110185	52665	-0.0913164	-0.349465	-0.171429	-0.0892857	-0.494183	-0.214286	-0.328571	-0.117857	-0.207143	-0.0964286	-0.304115	0.210714	0.0964286	0.146429	-0.4	0.521429	-0.539286	0.489286	0.575	0.492857	0.492857	0.535714	0.4	0.460714	0.0392857	0.475	0.360714	0.0178571	-0.0642857	-0.142857	0.6	-0.185714	-0.1	0.203571	0.307143	0.98482	0.637186	0.998467	0.965591	0.794874	0.919425	1	0.99774	0.999465	1	0.772937	0.9981	1
A_51_P155843	242050	0.13966	0.930114	0.15	0.0964286	0.495973	0.125	0.182143	0.125	-0.142857	-0.3	0.794277	-0.242857	-0.0321429	-0.25	0.475	-0.485714	0.571429	-0.471429	-0.435714	-0.475	-0.517857	-0.507143	-0.503571	-0.464286	-0.0392857	-0.114286	-0.235714	-0.278571	-0.307143	-0.0464286	-0.228571	-0.0178571	-0.242857	-0.460714	-0.571429	0.932267	0.0248576	0.998467	0.958703	0.802993	0.92139	1	0.980973	0.999465	1	0.339444	0.9981	1
A_55_P1982986	67884	0.0214862	-0.385307	-0.0857143	0.0857143	-0.494183	0.0107143	-0.325	0.075	0.0678571	-0.0464286	-0.261181	0.0821429	0.264286	0.332143	-0.303571	0.460714	-0.578571	0.310714	0.582143	0.517857	0.507143	0.535714	0.367857	0.442857	-0.025	0.496429	0.439286	0.2	0.203571	-0.15	0.342857	-0.142857	0.0392857	0.282143	0.4	0.98033	0.651544	0.998467	0.933517	0.81265	0.977651	1	0.99538	0.999465	1	0.86534	0.9981	1
A_51_P456857	81896	0.295435	0.568104	0.357143	0.207143	0.764551	0.292857	0.478571	0.207143	0.157143	0.0464286	0.339893	0.0428571	-0.0392857	-0.0964286	0.492857	-0.542857	0.639286	-0.392857	-0.535714	-0.542857	-0.464286	-0.560714	-0.407143	-0.428571	0.0428571	-0.407143	-0.128571	-0.05	0.0392857	0.0107143	-0.492857	0.125	-0.278571	-0.371429	-0.475	0.906534	0.289167	0.998467	0.919065	0.628662	0.860902	1	0.980973	0.999465	1	0.704866	0.9981	1
A_55_P1970414	72039	0.474487	0.14337	0.310714	0.507143	-0.256044	0.396429	-0.146429	0.503571	0.103571	-0.214286	0.110913	-0.00357143	0.157143	0.228571	0.192857	0.367857	-0.178571	0.3	0.4	0.4	0.542857	0.471429	0.325	0.289286	0.203571	0.546429	0.732143	0.339286	0.267857	-0.328571	0.321429	-0.142857	-0.157143	0.210714	0.228571	0.90384	0.893425	1	0.828805	0.812575	0.938613	1	0.980973	0.999465	1	0.890284	0.9981	1
A_55_P2096370	100042483	0.304388	0.516132	0.232143	0.328571	0.739483	0.110714	0.6	0.217857	0.385714	0.228571	0.382827	0.282143	0.0857143	-0.385714	0.710714	-0.65	0.696429	-0.603571	-0.542857	-0.571429	-0.560714	-0.546429	-0.657143	-0.607143	-0.478571	-0.342857	-0.0392857	-0.285714	-0.157143	0.421429	-0.425	0.35	-0.167857	-0.603571	-0.735714	0.98033	0.375162	0.998467	0.998648	0.685601	0.973483	1	0.998142	0.999465	1	0.76058	0.9981	1
A_51_P126437	13803	0.10385	0.507172	0.167857	0.0571429	0.818266	0.0892857	0.496429	0.0964286	0.289286	0.125	0.36136	0.146429	-0.00714286	-0.110714	0.453571	-0.65	0.621429	-0.635714	-0.475	-0.592857	-0.603571	-0.635714	-0.571429	-0.439286	-0.221429	-0.392857	-0.2	-0.0714286	0.132143	0.0857143	-0.735714	0.160714	-0.360714	-0.614286	-0.575	0.967033	0.464782	0.998467	0.891293	0.345477	0.895526	1	0.980973	0.999465	1	0.711133	0.9981	1
A_65_P13527	237542	0.334827	0.756277	0.296429	0.239286	0.445839	0.221429	0.310714	0.221429	-0.0214286	-0.139286	0.472273	-0.0714286	0.135714	-0.178571	0.542857	-0.478571	0.657143	-0.460714	-0.507143	-0.503571	-0.382143	-0.514286	-0.514286	-0.521429	-0.0535714	-0.303571	-0.135714	-0.303571	-0.114286	0.0857143	-0.321429	0.164286	-0.264286	-0.435714	-0.575	0.891765	0.147602	0.998467	0.839275	0.76912	0.842203	1	0.980973	0.999465	1	0.478207	0.9981	1
A_55_P2003353	237221	0.315131	0.586025	0.192857	0.303571	0.472696	0.228571	0.314286	0.228571	0.110714	0.135714	0.257603	0.0107143	0.314286	-0.171429	0.660714	-0.417857	0.696429	-0.442857	-0.35	-0.325	-0.414286	-0.339286	-0.446429	-0.435714	-0.392857	-0.310714	-0.075	-0.203571	-0.0821429	0.392857	-0.342857	0.342857	-0.0607143	-0.378571	-0.517857	0.926187	0.207327	0.998467	0.908044	0.715628	0.842778	1	0.980973	0.999465	1	0.742346	0.9981	1
A_55_P2001773	54160	-0.0966879	-0.689969	-0.175	0.0107143	-0.62489	-0.0571429	-0.25	-0.0392857	0.15	0.175	-0.506262	0.221429	0.196429	0.232143	-0.396429	0.521429	-0.682143	0.407143	0.439286	0.514286	0.539286	0.553571	0.414286	0.407143	-0.0607143	0.403571	0.235714	0.0178571	0.0464286	0.0571429	0.446429	-0.0392857	0.382143	0.478571	0.521429	0.91921	0.0998556	0.998467	0.940112	0.628662	0.887646	1	0.980973	0.999465	1	0.419124	0.9981	1
A_51_P115346	18440	-0.290064	-0.517924	-0.425	-0.192857	-0.771713	-0.275	-0.614286	-0.203571	-0.278571	-0.246429	-0.375671	-0.0892857	0.0642857	0.0571429	-0.385714	0.603571	-0.639286	0.514286	0.535714	0.607143	0.553571	0.664286	0.528571	0.446429	0.0785714	0.325	0.210714	0.075	-0.00714286	0.0321429	0.532143	-0.0857143	0.289286	0.482143	0.507143	0.892133	0.416829	0.998467	0.914112	0.628662	0.836774	1	0.980973	0.999465	1	0.584948	0.9981	1
A_55_P2106763	66895	0.542527	0.464161	0.45	0.471429	0.368846	0.264286	0.367857	0.346429	0.278571	0.128571	0.237925	0.0928571	0.0785714	-0.075	0.739286	-0.292857	0.614286	-0.328571	-0.135714	-0.2	-0.164286	-0.203571	-0.392857	-0.325	-0.482143	-0.160714	0.228571	-0.00357143	0.125	0.175	-0.407143	0.139286	-0.2	-0.375	-0.464286	0.891765	0.294315	0.998467	0.828805	0.714581	0.826858	1	0.980973	0.999465	1	0.704866	0.9981	1
A_51_P107808	72795	0.515669	-0.188173	0.403571	0.489286	-0.272159	0.435714	-0.0785714	0.357143	0.146429	-0.0892857	-0.338104	0.314286	0.207143	0.521429	0.075	0.578571	-0.471429	0.614286	0.507143	0.560714	0.796429	0.628571	0.510714	0.45	0.160714	0.471429	0.635714	0.15	0.235714	-0.2	0.45	-0.196429	0.2	0.610714	0.457143	0.891765	0.465716	0.998467	0.828805	0.879085	0.889766	1	0.980973	0.999465	1	0.686992	0.9981	1
A_52_P374882	16846	0.247091	0.42115	0.125	0.317857	0.435096	0.0821429	0.339286	0.292857	0.417857	-0.107143	0.423972	0.0142857	-0.1	-0.439286	0.807143	-0.585714	0.617857	-0.65	-0.564286	-0.514286	-0.342857	-0.446429	-0.564286	-0.621429	-0.285714	-0.435714	0.0535714	-0.0642857	0.217857	0.314286	-0.710714	0.346429	-0.1	-0.471429	-0.575	0.925637	0.400025	0.998467	0.828805	0.748803	0.964087	1	0.980973	0.999465	1	0.718363	0.9981	1
A_51_P103975	70456	-0.00716207	-0.179213	-0.160714	0.0142857	-0.648167	0.075	-0.514286	0.0357143	-0.282143	-0.182143	-0.225403	0.0571429	0.471429	0.25	-0.35	0.571429	-0.635714	0.546429	0.453571	0.542857	0.492857	0.589286	0.492857	0.432143	0.135714	0.557143	0.346429	-0.110714	-0.207143	-0.203571	0.671429	-0.207143	-0.0357143	0.410714	0.410714	0.998639	0.777796	0.998467	0.907315	0.684881	0.994299	1	0.985011	0.999465	1	0.840019	0.9981	1
A_66_P136899	192185	0.24172	-0.173836	0.253571	0.196429	-0.204119	0.210714	-0.103571	0.139286	0.153571	0.110714	-0.101968	0.221429	0.128571	0.317857	-0.0178571	0.3	-0.457143	0.360714	0.371429	0.357143	0.271429	0.357143	0.25	0.3	-0.303571	0.421429	0.342857	0.0464286	-0.0857143	-0.264286	0.139286	-0.389286	-0.05	0.282143	0.232143	0.932808	0.70048	0.998756	0.844279	0.906644	0.95325	1	0.980973	0.999465	1	0.893235	0.9981	1
A_55_P2136209	79560	0.404657	-0.465953	0.357143	0.460714	-0.238139	0.460714	0	0.4	0.317857	0.207143	-0.533096	0.321429	-0.00714286	0.65	-0.075	0.760714	-0.475	0.717857	0.760714	0.775	0.910714	0.821429	0.753571	0.757143	0.278571	0.632143	0.707143	0.607143	0.553571	-0.267857	0.432143	-0.160714	0.35	0.717857	0.771429	0.891765	0.357586	0.998467	0.828805	0.952614	0.823856	1	0.980973	0.999465	1	0.717477	0.9981	1
A_51_P462448	625249	0.10564	-0.150539	0.0214286	0.0857143	-0.377799	0.0392857	-0.314286	0.0535714	-0.0642857	-0.0821429	-0.130591	0.153571	0.328571	0.253571	-0.142857	0.339286	-0.521429	0.328571	0.446429	0.403571	0.314286	0.421429	0.257143	0.307143	-0.246429	0.414286	0.353571	-0.0464286	-0.103571	-0.15	0.292857	-0.260714	-0.103571	0.228571	0.196429	0.976695	0.781179	0.998467	0.913459	0.789416	0.99591	1	0.991974	0.999465	1	0.868403	0.9981	1
A_55_P2087066	27376	0.0537155	-0.412189	-0.0607143	0.142857	-0.6231	0.110714	-0.339286	0.167857	-0.0214286	-0.0142857	-0.309482	0.142857	0.332143	0.253571	-0.396429	0.546429	-0.696429	0.485714	0.467857	0.535714	0.585714	0.603571	0.503571	0.45	0.178571	0.571429	0.435714	0.0857143	0.00714286	-0.142857	0.639286	-0.0928571	0.157143	0.496429	0.507143	0.98033	0.580603	0.998467	0.883867	0.735257	0.986853	1	0.980973	0.999465	1	0.808721	0.9981	1
A_55_P2105633	241694	-0.0931069	-0.349465	-0.2	-0.0178571	-0.44942	-0.0857143	-0.296429	0.0392857	-0.0464286	0.0142857	-0.293382	0.203571	0.460714	0.217857	-0.432143	0.321429	-0.589286	0.2	0.428571	0.367857	0.335714	0.403571	0.271429	0.339286	-0.0321429	0.396429	0.289286	0	0.05	0.00714286	0.4	0.0285714	0.00357143	0.210714	0.282143	0.943038	0.322508	0.998467	0.990353	0.76912	0.908019	1	0.998142	0.999465	1	0.683411	0.9981	1
A_55_P2022678	56745	0.198747	0.691761	0.142857	0.192857	0.494183	0.107143	0.239286	0.196429	0.189286	-0.160714	0.742398	-0.314286	-0.0321429	-0.378571	0.589286	-0.653571	0.696429	-0.692857	-0.510714	-0.571429	-0.603571	-0.596429	-0.635714	-0.6	-0.203571	-0.264286	-0.00714286	-0.025	-0.0285714	-0.0214286	-0.567857	0.0821429	-0.496429	-0.732143	-0.685714	0.908679	0.0940207	0.998467	0.92363	0.804325	0.874532	1	0.980973	0.999465	1	0.344724	0.9981	1
A_51_P395164	18633	-0.0268578	-0.340504	-0.117857	0.0214286	-0.660701	-0.00357143	-0.428571	0.0678571	-0.178571	-0.142857	-0.24687	0.0821429	0.325	0.196429	-0.439286	0.478571	-0.714286	0.439286	0.414286	0.460714	0.5	0.521429	0.432143	0.378571	0.142857	0.475	0.314286	-0.0321429	-0.0857143	-0.142857	0.592857	-0.132143	0.0964286	0.453571	0.421429	0.991454	0.648395	0.998467	0.935312	0.668129	0.96926	1	0.989119	0.999465	1	0.845092	0.9981	1
A_55_P2321453	52682	0.0859448	0.772406	0.0678571	0.05	0.445839	-0.0107143	0.146429	0.103571	-0.1	-0.378571	0.799643	-0.439286	-0.121429	-0.542857	0.471429	-0.732143	0.696429	-0.678571	-0.696429	-0.714286	-0.664286	-0.714286	-0.646429	-0.717857	0.0428571	-0.457143	-0.196429	-0.153571	-0.164286	0.00714286	-0.464286	0.135714	-0.464286	-0.664286	-0.735714	0.993316	0.161615	0.999544	1	0.873994	0.976712	1	0.996777	1	1	0.494053	0.9981	1
A_52_P374882	16846	0.261415	0.437279	0.139286	0.332143	0.460163	0.0964286	0.335714	0.289286	0.425	-0.164286	0.452595	-0.0321429	-0.114286	-0.382143	0.789286	-0.575	0.610714	-0.657143	-0.521429	-0.5	-0.307143	-0.442857	-0.560714	-0.6	-0.225	-0.414286	0.0785714	-0.0214286	0.271429	0.278571	-0.692857	0.325	-0.0928571	-0.471429	-0.560714	0.918224	0.373526	0.998467	0.828805	0.669237	0.957935	1	0.980973	0.999465	1	0.646963	0.9981	1
A_55_P2013730	320563	0.263206	0.663087	0.167857	0.185714	0.427934	0.0714286	0.139286	0.128571	0.0928571	-0.389286	0.62433	-0.228571	0	-0.296429	0.614286	-0.567857	0.578571	-0.55	-0.464286	-0.525	-0.417857	-0.525	-0.575	-0.578571	-0.142857	-0.342857	0.0857143	-0.135714	0.0142857	-0.0571429	-0.546429	0.00714286	-0.578571	-0.653571	-0.685714	0.899107	0.0529509	0.998467	0.915412	0.852156	0.964756	1	0.985011	0.999465	1	0.391929	0.9981	1
A_55_P2168073	381411	0.560432	-0.322583	0.460714	0.560714	-0.370637	0.407143	-0.0142857	0.378571	0.210714	0.0821429	-0.316637	0.125	0.289286	0.45	-0.0785714	0.45	-0.435714	0.432143	0.482143	0.482143	0.678571	0.514286	0.357143	0.321429	0.0571429	0.421429	0.6	0.196429	0.185714	-0.0607143	0.553571	-0.0642857	0.296429	0.532143	0.382143	0.919554	0.202768	0.998467	0.828805	0.804325	0.957935	1	0.980973	0.999465	1	0.590042	0.9981	1
A_51_P335480	72056	-0.198747	0.313622	-0.303571	-0.192857	0.13787	-0.335714	0.05	-0.121429	-0.0571429	-0.110714	0.236136	0.0214286	-0.192857	-0.635714	0.457143	-0.357143	0.585714	-0.389286	-0.460714	-0.4	-0.392857	-0.339286	-0.392857	-0.435714	-0.217857	-0.385714	-0.153571	-0.228571	-0.0821429	0.210714	-0.471429	0.232143	-0.421429	-0.625	-0.517857	0.982731	0.385955	0.998467	0.992288	0.830123	0.977651	1	0.99774	0.999465	1	0.716063	0.9981	1
A_51_P108226	66107	0.341989	0.636205	0.182143	0.360714	0.517459	0.203571	0.285714	0.378571	0.192857	-0.0892857	0.436494	-0.0357143	0.110714	-0.360714	0.760714	-0.514286	0.75	-0.521429	-0.432143	-0.428571	-0.375	-0.375	-0.442857	-0.489286	-0.153571	-0.317857	0.207143	0.0535714	0.171429	0.185714	-0.510714	0.335714	-0.410714	-0.557143	-0.592857	0.891765	0.0920156	0.998467	0.828805	0.783354	0.915853	1	0.980973	0.999465	1	0.546165	0.9981	1
A_52_P17146	12166	0.363475	0.650542	0.382143	0.271429	0.710835	0.317857	0.467857	0.157143	0.242857	0.0642857	0.397138	0.1	-0.121429	-0.0714286	0.767857	-0.396429	0.682143	-0.292857	-0.425	-0.389286	-0.385714	-0.421429	-0.414286	-0.392857	-0.267857	-0.257143	-0.114286	-0.189286	-0.107143	0.0357143	-0.5	-0.0357143	-0.153571	-0.353571	-0.478571	0.891765	0.225907	0.998467	0.828805	0.628662	0.823856	1	0.980973	0.999465	1	0.632779	0.9981	1
A_51_P290207	231070	0.0304388	-0.333335	-0.132143	0.0464286	-0.669653	0.0321429	-0.589286	-0.0357143	-0.175	-0.392857	-0.248659	-0.121429	0.139286	0.278571	-0.203571	0.642857	-0.632143	0.617857	0.560714	0.635714	0.678571	0.682143	0.564286	0.464286	0.182143	0.439286	0.478571	0.135714	0.0642857	-0.267857	0.496429	-0.321429	0.0428571	0.485714	0.492857	0.968048	0.56727	0.998467	0.856332	0.81265	0.976386	1	0.982788	0.999465	1	0.86795	0.9981	1
A_52_P360650	11306	-0.0161147	-0.577065	-0.0642857	0.075	-0.58908	0.103571	-0.353571	0.157143	-0.0714286	0	-0.495529	0.153571	0.264286	0.382143	-0.567857	0.603571	-0.807143	0.575	0.557143	0.6	0.675	0.667857	0.664286	0.592857	0.360714	0.489286	0.396429	0.275	0.210714	-0.142857	0.617857	-0.0428571	0.296429	0.7	0.692857	0.982731	0.07566	0.998467	0.942875	0.838912	0.991134	1	0.980973	0.999465	1	0.602215	0.9981	1
A_52_P84096	110208	-0.00895258	-0.11828	-0.142857	-0.00714286	-0.571175	0.0678571	-0.507143	0.0357143	-0.310714	-0.253571	-0.191414	0.0821429	0.45	0.264286	-0.332143	0.521429	-0.635714	0.521429	0.425	0.492857	0.467857	0.542857	0.471429	0.414286	0.164286	0.507143	0.328571	-0.117857	-0.175	-0.232143	0.596429	-0.225	-0.0821429	0.4	0.375	0.99532	0.828422	0.998467	0.917857	0.753482	0.998295	1	0.985953	0.999465	1	0.844156	0.9981	1
A_52_P374882	16846	0.295435	0.327959	0.171429	0.371429	0.427934	0.0964286	0.378571	0.317857	0.482143	-0.0571429	0.316637	0.1	-0.1	-0.357143	0.803571	-0.521429	0.564286	-0.603571	-0.467857	-0.439286	-0.235714	-0.367857	-0.517857	-0.553571	-0.317857	-0.410714	0.110714	-0.0214286	0.307143	0.360714	-0.689286	0.371429	-0.00357143	-0.392857	-0.510714	0.898954	0.553173	0.998467	0.828805	0.684881	0.938613	1	0.980973	0.999465	1	0.800626	0.9981	1
A_55_P2015177	100048030	0.368846	0.523301	0.25	0.382143	0.494183	0.232143	0.467857	0.289286	0.446429	0.232143	0.393561	0.103571	0.117857	-0.292857	0.807143	-0.5	0.75	-0.571429	-0.464286	-0.432143	-0.442857	-0.432143	-0.589286	-0.539286	-0.507143	-0.217857	0.05	-0.178571	-0.0321429	0.253571	-0.542857	0.239286	-0.239286	-0.607143	-0.614286	0.891765	0.359447	0.998467	0.828805	0.714581	0.834105	1	0.980973	0.999465	1	0.713933	0.9981	1
A_51_P118132	20482	0.0107431	0.582441	0.0678571	-0.0714286	0.281111	0.157143	0.0964286	0.0821429	-0.3	0.0142857	0.203936	-0.185714	0.0642857	-0.025	0.210714	-0.192857	0.557143	-0.196429	-0.271429	-0.232143	-0.328571	-0.282143	-0.139286	-0.146429	0.142857	-0.221429	-0.353571	-0.0535714	-0.0285714	-0.00714286	-0.25	0.132143	-0.103571	-0.160714	-0.167857	0.956414	0.238455	0.998467	0.985048	0.74318	0.829827	1	0.980973	0.999465	1	0.680525	0.9981	1
A_55_P2251379	107324	0.234558	0.0232976	0.0785714	0.228571	-0.435096	0.246429	-0.442857	0.182143	-0.2	-0.25	-0.0912345	-0.00714286	0.3	0.342857	0.00357143	0.585714	-0.45	0.589286	0.589286	0.632143	0.546429	0.667857	0.517857	0.475	0.0178571	0.571429	0.521429	0.117857	-0.05	-0.260714	0.510714	-0.310714	-0.0142857	0.442857	0.382143	0.98033	0.768507	0.998467	0.992288	0.685601	0.995255	1	0.99774	0.999465	1	0.802289	0.9981	1
A_51_P278034	70240	-0.245301	-0.706098	-0.307143	-0.196429	-0.542527	-0.271429	-0.371429	-0.267857	-0.0107143	-0.0821429	-0.617175	0.160714	-0.146429	0.178571	-0.217857	0.553571	-0.55	0.489286	0.475	0.539286	0.592857	0.585714	0.478571	0.432143	-0.0535714	0.0857143	0.132143	0.110714	0.25	0.103571	0.139286	-0.0821429	0.396429	0.503571	0.521429	0.918983	0.0901259	0.998467	0.976468	0.649821	0.829827	1	0.980973	0.999465	1	0.372306	0.9981	1
A_51_P112734	50934	0.4154	0.559143	0.446429	0.367857	0.580127	0.375	0.439286	0.410714	0.328571	0.0714286	0.465117	-0.142857	-0.0857143	-0.175	0.664286	-0.592857	0.714286	-0.557143	-0.55	-0.535714	-0.45	-0.546429	-0.478571	-0.514286	-0.103571	-0.385714	-0.00357143	0.139286	0.225	-0.0142857	-0.725	0.153571	-0.264286	-0.407143	-0.475	0.891765	0.416829	0.998467	0.833482	0.636644	0.834105	1	0.980973	0.999465	1	0.641339	0.9981	1
A_51_P394190	16911	0.238139	0.745525	0.153571	0.210714	0.55506	0.121429	0.360714	0.178571	0.0892857	0.107143	0.454384	0.0928571	0.175	-0.346429	0.746429	-0.532143	0.764286	-0.528571	-0.478571	-0.464286	-0.582143	-0.467857	-0.582143	-0.539286	-0.507143	-0.292857	-0.164286	-0.35	-0.257143	0.328571	-0.442857	0.25	-0.225	-0.564286	-0.685714	0.908679	0.128706	0.998467	0.828805	0.747729	0.851155	1	0.980973	0.999465	1	0.659892	0.9981	1
A_51_P427674	12894	-0.2077	0.433695	-0.189286	-0.185714	0.0143241	-0.225	0.117857	0.0321429	-0.0892857	0.05	0.538462	-0.1	0.0892857	-0.671429	0.0785714	-0.617857	0.396429	-0.671429	-0.732143	-0.675	-0.703571	-0.65	-0.625	-0.639286	-0.175	-0.239286	-0.407143	-0.464286	-0.432143	0.110714	-0.303571	0.235714	-0.407143	-0.65	-0.603571	0.990461	0.200539	0.998467	0.992791	0.971255	0.99591	1	0.984067	0.999465	1	0.414758	0.9981	0.997561
A_55_P2022569	18481	0.0232767	-0.42115	0.05	-0.0714286	-0.0805733	0.025	-0.242857	-0.239286	0.0321429	-0.0892857	-0.379249	0.15	0.0107143	0.625	-0.3	0.503571	-0.585714	0.578571	0.7	0.55	0.464286	0.489286	0.464286	0.592857	-0.0285714	0.353571	0.360714	0.246429	0.167857	-0.378571	0.214286	-0.528571	-0.114286	0.310714	0.417857	0.932267	0.2622	0.998467	0.964797	0.915374	0.905294	1	0.980973	0.999465	1	0.42812	0.9981	1
A_55_P1982883	14936	0.338408	-0.234769	0.3	0.314286	-0.341989	0.335714	-0.157143	0.289286	0.167857	0.0178571	-0.193202	0.210714	0.296429	0.525	-0.189286	0.453571	-0.603571	0.428571	0.521429	0.482143	0.55	0.496429	0.396429	0.45	0.0178571	0.589286	0.55	0.182143	0.157143	-0.378571	0.328571	-0.332143	-0.0535714	0.4	0.410714	0.893198	0.642398	0.998467	0.828805	0.879925	0.921131	1	0.980973	0.999465	1	0.856239	0.9981	1
A_66_P111426	73722	0.146822	-0.543014	0.139286	0.164286	-0.361684	0.0428571	-0.2	0.0357143	0.146429	-0.167857	-0.193202	-0.0964286	-0.107143	0.382143	-0.471429	0.432143	-0.628571	0.410714	0.6	0.45	0.614286	0.45	0.403571	0.446429	0.332143	0.457143	0.578571	0.453571	0.307143	-0.389286	0.5	-0.314286	-0.0142857	0.310714	0.435714	0.99131	0.296115	0.998756	0.981349	0.850799	0.921131	1	0.980973	0.999465	1	0.854643	0.9981	1
A_55_P1970810	NA	0.0716207	-0.14337	-0.0821429	0.0714286	-0.610566	0.0857143	-0.564286	0.0535714	-0.25	-0.407143	-0.110913	-0.125	0.2	0.2	-0.160714	0.542857	-0.55	0.553571	0.442857	0.528571	0.557143	0.585714	0.5	0.382143	0.207143	0.439286	0.457143	0.0785714	-0.0321429	-0.310714	0.485714	-0.307143	-0.0857143	0.410714	0.389286	0.959988	0.733805	0.998467	0.870027	0.797791	0.976386	1	0.980973	0.999465	1	0.905624	0.9981	1
A_55_P2058783	69573	0.186214	0.637997	0.0678571	0.214286	0.426143	0.214286	0.117857	0.214286	0.214286	-0.189286	0.552774	-0.239286	0.0428571	-0.285714	0.8	-0.492857	0.628571	-0.528571	-0.489286	-0.396429	-0.457143	-0.392857	-0.45	-0.510714	-0.278571	-0.325	-0.0357143	-0.0571429	0.0464286	0.107143	-0.696429	0.114286	-0.217857	-0.432143	-0.496429	0.923338	0.175404	0.998467	0.833482	0.759425	0.866439	1	0.980973	0.999465	1	0.504638	0.9981	1
A_55_P1976395	18194	-0.0250672	-0.310038	-0.189286	-0.0321429	-0.675025	0.0285714	-0.553571	-0.0785714	-0.35	-0.25	-0.415027	-0.0142857	0.239286	0.267857	-0.310714	0.739286	-0.539286	0.75	0.542857	0.664286	0.678571	0.714286	0.660714	0.539286	0.310714	0.446429	0.382143	0.0392857	-0.0571429	-0.210714	0.703571	-0.217857	0.0285714	0.507143	0.539286	0.985658	0.55536	0.998467	0.965014	0.628662	0.986853	1	0.998142	0.999465	1	0.646963	0.9981	1
A_55_P2177103	11740	0.132498	-0.19355	0	0.146429	-0.537155	0.135714	-0.439286	0.135714	-0.142857	-0.160714	-0.266548	0.121429	0.267857	0.325	-0.0892857	0.607143	-0.567857	0.582143	0.589286	0.642857	0.596429	0.696429	0.539286	0.5	-0.0428571	0.510714	0.457143	0.0964286	0.0285714	-0.167857	0.432143	-0.239286	0.0964286	0.514286	0.457143	0.950693	0.683895	0.998467	0.843184	0.798147	0.989978	1	0.980973	0.999465	1	0.781557	0.9981	1
A_55_P2125947	67512	-0.00895258	-0.315414	-0.128571	0.0357143	-0.603404	0.0857143	-0.5	0.0678571	-0.160714	-0.246429	-0.223614	-0.00357143	0.335714	0.264286	-0.389286	0.510714	-0.717857	0.507143	0.425	0.5	0.528571	0.557143	0.514286	0.421429	0.257143	0.478571	0.407143	0.0678571	-0.0178571	-0.264286	0.546429	-0.217857	-0.00714286	0.467857	0.467857	0.973913	0.629726	0.998467	0.882987	0.840196	0.959554	1	0.980973	0.999465	1	0.890284	0.9981	1
A_55_P1983448	20198	0.361684	0.774199	0.264286	0.317857	0.517459	0.257143	0.221429	0.221429	0.0357143	-0.235714	0.529518	-0.103571	0.0785714	-0.242857	0.807143	-0.460714	0.621429	-0.375	-0.467857	-0.4	-0.385714	-0.385714	-0.45	-0.528571	-0.253571	-0.335714	-0.0571429	-0.267857	-0.178571	0.203571	-0.382143	0.117857	-0.1	-0.3	-0.571429	0.891765	0.0173657	0.998467	0.843074	0.81265	0.871494	1	0.980973	0.999465	1	0.527984	0.9981	1
A_51_P108226	66107	0.352732	0.652334	0.182143	0.375	0.526412	0.235714	0.282143	0.378571	0.185714	-0.0535714	0.440072	-0.0178571	0.214286	-0.332143	0.732143	-0.510714	0.714286	-0.507143	-0.421429	-0.414286	-0.403571	-0.367857	-0.442857	-0.482143	-0.189286	-0.271429	0.207143	0	0.0857143	0.2	-0.435714	0.328571	-0.410714	-0.55	-0.6	0.891765	0.0880891	0.998467	0.828805	0.750032	0.889868	1	0.980973	0.999465	1	0.507406	0.9981	1
A_66_P106191	13629	-0.182633	-0.543014	-0.117857	-0.178571	-0.508507	-0.0392857	-0.360714	-0.157143	0.0428571	0.0892857	-0.291593	-0.0392857	-0.05	0.357143	-0.435714	0.489286	-0.635714	0.435714	0.507143	0.503571	0.353571	0.460714	0.442857	0.503571	-0.0607143	0.428571	0.142857	0.232143	0.0642857	-0.364286	0.157143	-0.435714	0.0642857	0.367857	0.542857	0.962907	0.497112	0.998467	0.865539	0.756127	0.937033	1	0.980973	0.999465	1	0.847674	0.9981	1
A_55_P2103944	107734	-0.0537155	-0.388891	-0.157143	-0.0428571	-0.612357	-0.0892857	-0.414286	-0.0892857	-0.232143	-0.0714286	-0.416816	0.239286	0.210714	0.210714	-0.325	0.639286	-0.653571	0.65	0.553571	0.607143	0.575	0.664286	0.528571	0.496429	-0.0214286	0.475	0.303571	-0.0964286	-0.175	-0.0642857	0.65	-0.2	0.139286	0.482143	0.446429	0.985658	0.597318	0.998467	0.930728	0.741492	0.961003	1	0.995897	0.999465	1	0.711133	0.9981	1
A_51_P110931	76416	-0.0232767	-0.297493	-0.0642857	-0.0785714	-0.410028	0.0392857	-0.421429	-0.142857	-0.246429	-0.139286	-0.481217	0.114286	0.0107143	0.582143	-0.232143	0.821429	-0.510714	0.789286	0.828571	0.803571	0.721429	0.785714	0.710714	0.767857	0.117857	0.5	0.310714	0.232143	0.178571	-0.285714	0.439286	-0.389286	0.160714	0.567857	0.65	0.98006	0.608497	0.998467	0.897464	0.852156	0.972211	1	0.994718	0.999465	1	0.633315	0.9981	1
A_52_P175028	NA	0.295435	0.326167	0.325	0.142857	0.571175	0.175	0.275	-0.0178571	0.3	-0.075	0.27907	-0.0464286	-0.189286	0.00714286	0.596429	-0.396429	0.471429	-0.264286	-0.307143	-0.353571	-0.332143	-0.410714	-0.382143	-0.35	-0.303571	-0.371429	0.0392857	-0.00357143	0.0892857	-0.160714	-0.703571	-0.239286	-0.45	-0.435714	-0.446429	0.900384	0.35696	0.998467	0.905728	0.628662	0.871812	1	0.99538	0.999465	1	0.630873	0.9981	1
A_51_P510663	109115	0.0393914	-0.2276	0.0178571	0.0642857	-0.304388	0.00714286	-0.135714	0.164286	-0.0428571	-0.00357143	-0.127013	0.232143	0.353571	0.207143	-0.521429	0.207143	-0.567857	0.175	0.321429	0.203571	0.289286	0.246429	0.214286	0.285714	0.196429	0.45	0.357143	0.0464286	0.025	-0.214286	0.475	-0.0535714	-0.207143	0.128571	0.2	0.993316	0.691619	0.998467	0.933517	0.919032	0.971426	1	0.98648	0.999465	1	0.872308	0.9981	1
A_52_P374882	16846	0.266787	0.399644	0.142857	0.339286	0.436886	0.0928571	0.342857	0.303571	0.446429	-0.135714	0.416816	0.0142857	-0.110714	-0.378571	0.778571	-0.553571	0.585714	-0.639286	-0.503571	-0.482143	-0.278571	-0.417857	-0.542857	-0.578571	-0.235714	-0.392857	0.107143	-0.0142857	0.289286	0.275	-0.689286	0.328571	-0.103571	-0.464286	-0.542857	0.905561	0.419248	0.998467	0.828805	0.706913	0.953318	1	0.980973	0.999465	1	0.701182	0.9981	1
A_51_P128648	67003	0.0966879	0.0071685	-0.0678571	0.0535714	-0.608776	0.260714	-0.557143	0.0571429	-0.371429	-0.167857	-0.239714	0.00357143	0.553571	0.439286	-0.214286	0.714286	-0.510714	0.7	0.546429	0.675	0.535714	0.682143	0.603571	0.55	0.132143	0.635714	0.35	-0.0964286	-0.228571	-0.328571	0.660714	-0.339286	-0.0892857	0.467857	0.485714	0.991454	0.92955	0.998467	0.931979	0.628662	0.971426	1	0.99538	0.999465	1	0.756813	0.9981	1
A_51_P102503	75624	-0.27574	-0.338712	-0.282143	-0.292857	-0.567594	-0.125	-0.507143	-0.214286	-0.432143	-0.05	-0.50984	0.189286	0.0785714	0.385714	-0.45	0.796429	-0.621429	0.778571	0.7	0.739286	0.578571	0.75	0.725	0.746429	0.125	0.507143	0.0857143	0.0464286	-0.0607143	-0.2	0.55	-0.292857	0.196429	0.596429	0.667857	0.962523	0.396378	0.998467	0.998648	0.844259	0.986153	1	0.995761	0.999465	1	0.771055	0.9981	1
A_51_P437327	17172	0.00537155	-0.426526	-0.075	0.0821429	-0.490602	-0.167857	-0.246429	0.025	0.05	-0.128571	-0.187836	-0.107143	-0.142857	0.114286	-0.246429	0.396429	-0.35	0.214286	0.564286	0.439286	0.532143	0.464286	0.278571	0.342857	0.0714286	0.335714	0.421429	0.378571	0.346429	-0.0642857	0.325	-0.0392857	0.135714	0.178571	0.321429	0.943685	0.318164	0.998467	0.997858	0.636644	0.842778	1	0.995761	0.999465	1	0.68958	0.9981	1
A_55_P2171406	73166	-0.349151	-0.603947	-0.364286	-0.342857	-0.601614	-0.435714	-0.407143	-0.428571	-0.203571	-0.232143	-0.400716	0.146429	-0.2	0.0428571	-0.460714	0.503571	-0.678571	0.507143	0.389286	0.407143	0.496429	0.45	0.371429	0.35	0.0607143	0.210714	0.0392857	-0.167857	-0.132143	-0.05	0.453571	-0.25	0.196429	0.353571	0.375	0.932267	0.319618	0.998467	0.965014	0.685601	0.8293	1	0.980973	0.999465	1	0.688903	0.9981	1
A_51_P379478	210356	0.0376009	-0.358425	-0.0857143	0.178571	-0.386752	0.0607143	-0.217857	0.0785714	0.239286	-0.114286	-0.0733454	0.0678571	0.0642857	0.146429	-0.135714	0.385714	-0.564286	0.3	0.360714	0.410714	0.475	0.464286	0.303571	0.282143	0.0464286	0.496429	0.414286	0.0892857	0.025	-0.1	0.425	-0.160714	0.235714	0.325	0.346429	0.985299	0.187504	0.998467	0.900706	0.834765	0.977651	1	0.99538	0.999465	1	0.806739	0.9981	1
A_51_P149621	68292	-0.123546	-0.365594	-0.217857	-0.117857	-0.69293	-0.164286	-0.571429	-0.160714	-0.207143	-0.317857	-0.202147	-0.0678571	0.0571429	0.2	-0.321429	0.567857	-0.667857	0.507143	0.564286	0.564286	0.539286	0.589286	0.442857	0.435714	0.00357143	0.446429	0.321429	0.0392857	-0.0392857	-0.25	0.432143	-0.360714	0.00357143	0.353571	0.410714	0.996605	0.557564	0.998467	0.937137	0.739362	0.937448	1	0.995761	0.999465	1	0.845415	0.9981	1
A_55_P2184905	231571	0.331246	-0.256274	0.339286	0.371429	-0.2077	0.367857	0.0428571	0.382143	0.278571	0.221429	-0.150269	0.275	0.317857	0.492857	-0.317857	0.342857	-0.575	0.292857	0.460714	0.382143	0.446429	0.392857	0.321429	0.417857	0.0857143	0.646429	0.496429	0.225	0.142857	-0.292857	0.439286	-0.178571	0.0642857	0.364286	0.392857	0.965314	0.516265	0.998587	0.884155	0.867424	0.937448	1	0.980973	0.999465	1	0.769362	0.9981	1
A_55_P2360266	71624	-0.0608776	-0.16846	-0.171429	0.075	-0.143241	0.396429	-0.360714	0.0464286	0.182143	0.00357143	-0.0715565	-0.132143	0.375	0.514286	-0.142857	0.478571	-0.507143	0.428571	0.435714	0.567857	0.278571	0.525	0.532143	0.517857	0.135714	0.603571	0.3	0.264286	0.0107143	-0.332143	0.285714	-0.346429	0.139286	0.421429	0.564286	0.920279	0.556399	0.998467	0.991125	0.875456	0.915853	1	0.99538	0.999465	1	0.812933	0.9981	1
A_55_P2018747	12868	0.225605	0.0627244	0.0678571	0.207143	-0.569384	0.246429	-0.385714	0.246429	-0.221429	-0.15	-0.0679786	0.0392857	0.478571	0.196429	-0.0892857	0.45	-0.4	0.428571	0.310714	0.421429	0.421429	0.475	0.360714	0.282143	0.0642857	0.514286	0.4	-0.114286	-0.185714	-0.235714	0.514286	-0.182143	-0.135714	0.314286	0.264286	0.95941	0.885344	0.998467	0.862168	0.628662	0.990276	1	0.980973	0.999465	1	0.843899	0.9981	1
A_51_P439085	69573	0.338408	0.611115	0.310714	0.303571	0.571175	0.235714	0.335714	0.239286	0.317857	-0.0428571	0.550985	-0.132143	-0.142857	-0.282143	0.867857	-0.575	0.703571	-0.535714	-0.510714	-0.478571	-0.5	-0.489286	-0.546429	-0.567857	-0.421429	-0.389286	-0.0428571	-0.0464286	0.0214286	0.103571	-0.760714	0.05	-0.207143	-0.460714	-0.585714	0.891765	0.27116	0.998467	0.828805	0.628662	0.834105	1	0.980973	0.999465	1	0.471745	0.9981	1
A_55_P1958043	NA	0.349151	0.516132	0.307143	0.371429	0.376009	0.203571	0.346429	0.303571	0.339286	0.025	0.64043	-0.289286	-0.0892857	-0.278571	0.539286	-0.507143	0.628571	-0.596429	-0.35	-0.421429	-0.410714	-0.453571	-0.557143	-0.496429	-0.228571	-0.1	0.103571	0.0857143	0.025	0.0107143	-0.367857	0.0964286	-0.253571	-0.575	-0.535714	0.928368	0.222074	0.998467	0.95839	0.81265	0.961003	1	0.995897	0.999465	1	0.472699	0.9981	1
A_65_P07196	17710	-0.0913164	-0.444447	-0.196429	-0.103571	-0.436886	-0.253571	-0.375	-0.2	-0.171429	-0.114286	-0.438283	0.203571	0.0107143	0.128571	-0.192857	0.521429	-0.475	0.539286	0.596429	0.546429	0.492857	0.592857	0.432143	0.446429	-0.157143	0.260714	0.360714	0.0821429	0.0285714	-0.00714286	0.371429	-0.178571	-0.0178571	0.267857	0.303571	0.99131	0.497112	0.998467	0.908186	0.852156	0.920604	1	0.995897	0.999465	1	0.6766	0.9981	1
A_55_P2166414	66152	0.0376009	0.0197134	-0.0892857	-0.0428571	-0.565803	0.171429	-0.589286	-0.0785714	-0.385714	-0.378571	-0.153846	-0.0821429	0.257143	0.425	-0.171429	0.728571	-0.492857	0.739286	0.532143	0.642857	0.589286	0.642857	0.6	0.542857	0.253571	0.578571	0.325	-0.0642857	-0.167857	-0.482143	0.560714	-0.507143	-0.153571	0.425	0.478571	0.987479	0.793868	0.998467	0.937137	0.628662	0.989288	1	0.996777	0.999465	1	0.76058	0.9981	1
A_51_P451346	23849	0.504926	0.541222	0.425	0.471429	0.615938	0.232143	0.442857	0.285714	0.417857	-0.185714	0.468695	0.0285714	-0.185714	-0.214286	0.917857	-0.521429	0.632143	-0.485714	-0.428571	-0.45	-0.235714	-0.421429	-0.55	-0.567857	-0.310714	-0.389286	0.15	-0.075	0.164286	0.189286	-0.607143	0.121429	-0.1	-0.396429	-0.603571	0.891765	0.321505	0.998467	0.828805	0.628662	0.888641	1	0.980973	0.999465	1	0.603239	0.9981	1
A_55_P2039071	71755	0.322293	0.071685	0.132143	0.328571	-0.356313	0.357143	-0.335714	0.25	-0.0964286	-0.175	-0.100179	0.0964286	0.492857	0.4	0.0428571	0.532143	-0.432143	0.521429	0.503571	0.571429	0.525	0.607143	0.442857	0.407143	0.00357143	0.585714	0.525	-0.0107143	-0.0928571	-0.189286	0.546429	-0.232143	0.0178571	0.421429	0.328571	0.891765	0.940916	0.998467	0.828805	0.869617	0.842778	1	0.980973	0.999465	1	0.914151	0.9981	1
A_51_P324491	66588	0.291854	0.014337	0.171429	0.271429	-0.418981	0.225	-0.246429	0.25	-0.0821429	-0.0678571	-0.0536673	0.153571	0.392857	0.257143	-0.075	0.410714	-0.425	0.392857	0.417857	0.425	0.417857	0.464286	0.3	0.310714	-0.075	0.564286	0.471429	-0.0535714	-0.142857	-0.221429	0.496429	-0.225	-0.121429	0.260714	0.214286	0.928781	0.86738	0.998467	0.828805	0.813209	0.964772	1	0.980973	0.999465	1	0.859643	0.9981	1
A_55_P2144511	100047861	-0.0286483	-0.442655	-0.025	0.0107143	-0.574756	0.167857	-0.342857	0.121429	-0.0642857	0.182143	-0.355993	0.110714	0.35	0.453571	-0.6	0.589286	-0.746429	0.539286	0.578571	0.592857	0.475	0.592857	0.589286	0.621429	0.160714	0.667857	0.321429	0.214286	0.0107143	-0.346429	0.560714	-0.257143	0.0535714	0.510714	0.635714	0.98033	0.535309	0.998467	0.981349	0.810121	0.975634	1	0.998142	0.999465	1	0.836977	0.9981	1
A_52_P374882	16846	0.266787	0.399644	0.142857	0.339286	0.436886	0.0928571	0.342857	0.303571	0.446429	-0.135714	0.416816	0.0142857	-0.110714	-0.378571	0.778571	-0.553571	0.585714	-0.639286	-0.503571	-0.482143	-0.278571	-0.417857	-0.542857	-0.578571	-0.235714	-0.392857	0.107143	-0.0142857	0.289286	0.275	-0.689286	0.328571	-0.103571	-0.464286	-0.542857	0.928587	0.416038	0.998467	0.828805	0.748803	0.961003	1	0.980973	0.999465	1	0.727989	0.9981	1
A_52_P272811	94230	-0.220234	-0.587817	-0.239286	-0.167857	-0.641005	-0.0428571	-0.357143	0.05	-0.246429	0.321429	-0.636853	0.175	0.453571	0.253571	-0.742857	0.514286	-0.603571	0.457143	0.467857	0.5	0.375	0.532143	0.585714	0.567857	0.214286	0.382143	0.175	0.210714	0.0928571	-0.0678571	0.521429	0.1	0.0321429	0.439286	0.596429	0.937492	0.382513	0.998467	0.9209	0.781966	0.971426	1	0.99538	0.999465	1	0.471745	0.9981	1
A_55_P2078633	12268	0.290064	0.673839	0.364286	0.246429	0.687558	0.335714	0.428571	0.367857	0.153571	0.171429	0.495529	-0.0642857	0.0464286	-0.0928571	0.446429	-0.55	0.660714	-0.507143	-0.396429	-0.471429	-0.560714	-0.510714	-0.410714	-0.346429	-0.0821429	-0.192857	-0.0678571	0.135714	0.0785714	-0.0642857	-0.517857	0.128571	-0.353571	-0.45	-0.45	0.908679	0.187504	0.998467	0.944064	0.628662	0.829827	1	0.980973	0.999465	1	0.507755	0.9981	1
A_55_P2092329	56436	-0.0268578	-0.189965	-0.0392857	-0.0107143	-0.535365	0.0142857	-0.335714	0.128571	-0.239286	-0.110714	-0.11449	0.0928571	0.310714	0.175	-0.517857	0.339286	-0.65	0.328571	0.314286	0.307143	0.346429	0.357143	0.342857	0.325	0.221429	0.467857	0.232143	-0.0321429	-0.117857	-0.242857	0.542857	-0.139286	-0.0464286	0.35	0.332143	0.98033	0.755873	0.998467	0.98412	0.789416	0.970555	1	0.995007	0.999465	1	0.89167	0.9981	1
A_55_P1970715	100048332	0.376009	0.688176	0.189286	0.392857	0.469115	0.357143	0.167857	0.346429	0.2	-0.225	0.481217	-0.142857	0.153571	-0.146429	0.778571	-0.332143	0.632143	-0.353571	-0.321429	-0.264286	-0.225	-0.239286	-0.303571	-0.360714	-0.0392857	-0.142857	0.25	0.0428571	0.139286	0.0178571	-0.4	0.135714	-0.332143	-0.403571	-0.432143	0.891765	0.132227	0.998467	0.828805	0.708328	0.823856	1	0.980973	0.999465	1	0.482735	0.9981	1
A_55_P2047882	20286	0.0608776	-0.652334	0.0178571	0.203571	-0.266787	0.128571	-0.0607143	0.171429	0.392857	0.164286	-0.468695	0.342857	0.117857	0.389286	-0.246429	0.414286	-0.678571	0.335714	0.467857	0.478571	0.578571	0.535714	0.439286	0.45	0.0285714	0.367857	0.4	0.292857	0.378571	0.0285714	0.225	0.00357143	0.45	0.564286	0.553571	0.943802	0.16802	0.999826	0.828805	0.947091	0.940163	1	0.980973	0.999465	1	0.708528	0.9981	1
A_55_P2025702	77644	-0.048344	-0.413981	-0.103571	0.05	-0.195166	-0.0714286	-0.125	-0.0142857	0.114286	-0.0285714	-0.234347	0.0678571	-0.135714	0.282143	-0.35	0.485714	-0.385714	0.367857	0.657143	0.507143	0.542857	0.517857	0.428571	0.542857	0.282143	0.514286	0.478571	0.460714	0.335714	-0.2	0.485714	-0.117857	0.0571429	0.178571	0.425	0.94168	0.398187	0.998467	0.99302	0.840196	0.928643	1	0.995543	0.999465	1	0.581498	0.9981	1
A_55_P2142830	18081	0.420771	0.754485	0.378571	0.389286	0.687558	0.357143	0.482143	0.385714	0.192857	0.203571	0.472273	0.0357143	0.182143	-0.182143	0.682143	-0.528571	0.792857	-0.496429	-0.414286	-0.442857	-0.528571	-0.460714	-0.489286	-0.442857	-0.282143	-0.196429	0.0107143	-0.0571429	-0.0678571	0.153571	-0.396429	0.235714	-0.292857	-0.510714	-0.585714	0.895231	0.0529509	0.998467	0.895689	0.789416	0.861597	1	0.980973	0.999465	1	0.653272	0.9981	1
A_52_P78333	234684	-0.227396	-0.675632	-0.303571	-0.121429	-0.694721	-0.175	-0.396429	-0.128571	-0.110714	0.15	-0.504473	-0.103571	0.142857	0.157143	-0.553571	0.55	-0.517857	0.410714	0.560714	0.575	0.460714	0.578571	0.485714	0.478571	0.0714286	0.342857	0.192857	0.257143	0.0964286	0.0607143	0.55	0.0357143	0.307143	0.4	0.55	0.891765	0.24488	0.998467	0.828805	0.628662	0.823856	1	0.980973	0.999465	1	0.378912	0.9981	1
A_55_P2022812	208285	-0.143241	-0.569896	-0.189286	-0.0642857	-0.497764	-0.267857	-0.271429	-0.142857	0.0321429	-0.0357143	-0.320215	0.125	0.0535714	0.160714	-0.407143	0.367857	-0.642857	0.25	0.521429	0.421429	0.432143	0.442857	0.25	0.332143	-0.157143	0.310714	0.217857	0.05	0.0678571	0.0892857	0.385714	-0.0678571	0.289286	0.303571	0.321429	0.965699	0.414956	0.998467	0.965591	0.81265	0.836364	1	0.980973	0.999465	1	0.794316	0.9981	1
A_55_P2027701	667606	0.27753	-0.0448032	0.114286	0.292857	-0.461953	0.35	-0.328571	0.303571	-0.110714	-0.0821429	-0.255814	0.210714	0.439286	0.425	-0.0607143	0.653571	-0.489286	0.621429	0.553571	0.646429	0.653571	0.707143	0.582143	0.535714	0.132143	0.646429	0.539286	0.0714286	0.025	-0.232143	0.575	-0.185714	0.05	0.525	0.485714	0.923216	0.884397	0.998467	0.828805	0.789416	0.92139	1	0.980973	0.999465	1	0.79147	0.9981	1
A_51_P241667	19090	-0.263206	-0.736564	-0.278571	-0.192857	-0.34557	-0.275	-0.367857	-0.307143	-0.0178571	-0.0642857	-0.595708	0.0821429	-0.117857	0.339286	-0.332143	0.514286	-0.642857	0.471429	0.689286	0.617857	0.521429	0.617857	0.507143	0.542857	-0.132143	0.107143	0.142857	0.296429	0.3	0.157143	0.189286	-0.103571	0.517857	0.571429	0.553571	0.932801	0.164684	0.998467	0.986527	0.931243	0.889868	1	0.980973	0.999465	1	0.543352	0.9981	1
A_51_P102503	75624	-0.223815	-0.369178	-0.214286	-0.314286	-0.377799	-0.1	-0.442857	-0.457143	-0.217857	-0.117857	-0.447228	0.135714	-0.0607143	0.492857	-0.239286	0.725	-0.578571	0.771429	0.617857	0.667857	0.496429	0.614286	0.571429	0.621429	-0.1	0.375	0.0178571	-0.103571	-0.164286	-0.282143	0.314286	-0.582143	0.15	0.482143	0.542857	0.973159	0.431473	0.998467	0.998648	0.867424	0.981395	1	0.990528	0.999465	1	0.647904	0.9981	1
A_51_P136441	67993	-0.248882	-0.731187	-0.285714	-0.2	-0.495973	-0.239286	-0.410714	-0.342857	0.0107143	-0.125	-0.454384	0.0392857	-0.0928571	0.357143	-0.521429	0.621429	-0.760714	0.567857	0.696429	0.628571	0.6	0.617857	0.525	0.585714	0.0821429	0.414286	0.296429	0.210714	0.125	-0.185714	0.471429	-0.339286	0.185714	0.403571	0.560714	0.896491	0.0976613	0.998467	0.9209	0.789428	0.852784	1	0.980973	0.999465	1	0.593905	0.9981	1
A_55_P1975155	207839	-0.134289	0.532261	-0.0785714	-0.139286	0.571175	0.125	0.317857	0.0678571	0.0285714	0.367857	0.234347	0.225	0.35	-0.139286	0.214286	-0.482143	0.485714	-0.464286	-0.521429	-0.471429	-0.717857	-0.510714	-0.378571	-0.3	-0.217857	-0.196429	-0.442857	-0.314286	-0.25	0.125	-0.464286	0.214286	-0.289286	-0.446429	-0.389286	0.970763	0.226974	0.998467	0.866961	0.76912	0.937033	1	0.99538	0.999465	1	0.845415	0.9981	1
A_51_P121031	72925	0.223815	0.863805	0.178571	0.153571	0.503135	0.217857	0.153571	0.185714	-0.0678571	-0.246429	0.733454	-0.232143	0.139286	-0.253571	0.475	-0.521429	0.578571	-0.442857	-0.482143	-0.5	-0.557143	-0.521429	-0.475	-0.478571	-0.0178571	-0.128571	-0.025	-0.192857	-0.267857	-0.171429	-0.285714	-0.05	-0.6	-0.592857	-0.617857	0.928368	0.00852759	0.998467	0.964691	0.769201	0.854757	1	0.980973	0.999465	1	0.339444	0.9981	1
A_55_P2096465	621542	0.0143241	-0.344088	-0.121429	0.0178571	-0.614147	-0.0214286	-0.425	-0.0214286	-0.228571	0.0142857	-0.479428	0.235714	0.285714	0.25	-0.189286	0.678571	-0.539286	0.660714	0.621429	0.685714	0.578571	0.735714	0.560714	0.535714	-0.153571	0.460714	0.346429	-0.0214286	-0.1	-0.00714286	0.553571	-0.153571	0.142857	0.489286	0.460714	0.971591	0.612879	0.998467	0.88707	0.776756	0.986853	1	0.991974	0.999465	1	0.65108	0.9981	1
A_55_P2172892	73533	0.205909	-0.632621	0.110714	0.225	-0.293645	0.160714	-0.185714	0.0571429	-0.0107143	0.0857143	-0.717354	0.207143	0.217857	0.525	-0.357143	0.664286	-0.567857	0.732143	0.739286	0.707143	0.760714	0.739286	0.692857	0.646429	0.235714	0.325	0.553571	0.389286	0.296429	0.0178571	0.678571	-0.0214286	0.317857	0.667857	0.617857	0.984926	0.0741105	0.998467	0.974366	0.879925	0.98173	1	0.99538	0.999465	1	0.344724	0.9981	1
A_55_P2168058	67201	-0.234558	-0.250898	-0.246429	-0.225	-0.282902	0.164286	-0.460714	-0.182143	-0.3	-0.00357143	-0.382827	0.0178571	0.289286	0.671429	-0.6	0.792857	-0.625	0.796429	0.753571	0.764286	0.489286	0.703571	0.807143	0.871429	0.425	0.714286	0.207143	0.25	-0.0357143	-0.478571	0.685714	-0.432143	0.00357143	0.517857	0.753571	0.891765	0.492416	0.998467	0.870027	0.879925	0.959554	1	0.980973	0.999465	1	0.570684	0.9981	0.54649
A_51_P106059	22032	0.202328	-0.310038	0.160714	0.260714	-0.603404	0.189286	-0.3	0.217857	-0.0357143	-0.228571	-0.202147	-0.114286	-0.114286	0.35	-0.185714	0.628571	-0.542857	0.532143	0.55	0.603571	0.796429	0.65	0.546429	0.467857	0.328571	0.478571	0.382143	0.3	0.257143	-0.189286	0.532143	-0.171429	0.521429	0.721429	0.625	0.932808	0.35696	0.998467	0.855996	0.708328	0.952992	1	0.980973	0.999465	1	0.86795	0.9981	1
A_66_P124549	14950	0.0769922	0.548391	-0.0928571	0.107143	0.150403	0.0857143	0.103571	0.267857	0.0357143	0.0857143	0.339893	-0.0285714	0.417857	-0.478571	0.496429	-0.492857	0.628571	-0.571429	-0.589286	-0.467857	-0.535714	-0.421429	-0.467857	-0.532143	-0.25	-0.271429	-0.0571429	-0.253571	-0.114286	0.217857	-0.460714	0.389286	-0.489286	-0.607143	-0.557143	0.908679	0.142656	0.998467	0.869317	0.87619	0.85181	1	0.980973	0.999465	1	0.54986	0.9981	1
A_55_P1967224	674877	-0.130708	-0.523301	-0.2	-0.0464286	-0.461953	-0.0892857	-0.282143	-0.0107143	-0.0321429	0.0428571	-0.407872	0.239286	0.342857	0.328571	-0.628571	0.478571	-0.728571	0.382143	0.575	0.489286	0.496429	0.521429	0.442857	0.521429	0.178571	0.525	0.360714	0.128571	0.107143	-0.107143	0.603571	-0.0464286	0.05	0.325	0.460714	0.973159	0.284934	0.998467	0.981349	0.81265	0.953855	1	0.995543	0.999465	1	0.678095	0.9981	1
A_51_P126437	13803	0.141451	0.431902	0.217857	0.117857	0.8308	0.15	0.521429	0.132143	0.385714	0.139286	0.332738	0.117857	-0.0678571	-0.0428571	0.478571	-0.621429	0.582143	-0.617857	-0.439286	-0.546429	-0.535714	-0.592857	-0.528571	-0.407143	-0.203571	-0.392857	-0.178571	0.0214286	0.228571	0.0964286	-0.767857	0.157143	-0.210714	-0.503571	-0.489286	0.932808	0.548115	0.998467	0.846267	0.208222	0.842778	1	0.980973	0.999465	1	0.683411	0.9981	1
A_51_P126437	13803	0.161147	0.456992	0.246429	0.103571	0.818266	0.146429	0.489286	0.107143	0.35	0.0642857	0.389983	0.0571429	-0.0928571	-0.0642857	0.464286	-0.653571	0.575	-0.610714	-0.482143	-0.592857	-0.560714	-0.642857	-0.553571	-0.45	-0.167857	-0.417857	-0.160714	0.00357143	0.185714	0.00714286	-0.775	0.0785714	-0.332143	-0.55	-0.535714	0.951061	0.576983	0.998467	0.866961	0.291529	0.871812	1	0.980973	0.999465	1	0.70071	0.9981	1
A_55_P2133835	NA	-0.188004	-0.609323	-0.225	-0.207143	-0.463744	-0.357143	-0.278571	-0.235714	-0.175	0.0857143	-0.529518	0.282143	0.207143	0.107143	-0.557143	0.346429	-0.585714	0.357143	0.482143	0.360714	0.321429	0.389286	0.289286	0.357143	-0.142857	0.189286	0.221429	-0.0214286	-0.0392857	0.0607143	0.432143	-0.0392857	-0.0964286	0.157143	0.228571	0.918224	0.0839693	0.998467	0.954301	0.845322	0.829827	1	0.98257	0.999465	1	0.414758	0.9981	1
A_55_P2098880	171212	0.230977	0.668463	0.260714	0.196429	0.769922	0.275	0.392857	0.171429	0.282143	-0.0928571	0.524151	-0.0428571	-0.125	-0.0857143	0.717857	-0.55	0.632143	-0.503571	-0.503571	-0.496429	-0.482143	-0.528571	-0.478571	-0.457143	-0.160714	-0.353571	-0.171429	-0.0714286	0.0785714	0.0214286	-0.721429	0.025	-0.142857	-0.385714	-0.485714	0.900384	0.185836	0.998467	0.853204	0.628662	0.859773	1	0.980973	0.999465	1	0.566056	0.9981	1
A_51_P145415	14792	-0.10385	-0.365594	-0.142857	-0.0535714	-0.55506	-0.0357143	-0.417857	0.0142857	-0.192857	-0.121429	-0.234347	0.1	0.167857	0.232143	-0.514286	0.535714	-0.742857	0.535714	0.521429	0.521429	0.496429	0.571429	0.532143	0.514286	0.217857	0.564286	0.339286	0.110714	-0.0642857	-0.267857	0.625	-0.239286	0.0321429	0.45	0.492857	0.987479	0.63555	0.998467	0.961326	0.838912	0.992918	1	0.99538	0.999465	1	0.843966	0.9981	1
A_55_P2072453	66112	0.0895258	-0.071685	-0.107143	0.0821429	-0.608776	0.167857	-0.575	0.0142857	-0.285714	-0.328571	-0.177102	-0.075	0.346429	0.321429	-0.121429	0.685714	-0.510714	0.671429	0.535714	0.657143	0.603571	0.689286	0.571429	0.482143	0.160714	0.564286	0.439286	-0.0214286	-0.142857	-0.292857	0.625	-0.339286	-0.0392857	0.442857	0.446429	0.967652	0.925223	0.998467	0.879476	0.708328	0.961003	1	0.985011	0.999465	1	0.890284	0.9981	1
A_51_P125183	52064	0.143241	-0.191758	0.0821429	0.2	-0.426143	0.271429	-0.235714	0.232143	0.0892857	0.0607143	-0.103757	0.142857	0.428571	0.371429	-0.278571	0.4	-0.635714	0.339286	0.385714	0.428571	0.382143	0.446429	0.35	0.371429	-0.00357143	0.621429	0.35	0.00714286	-0.0857143	-0.246429	0.442857	-0.228571	0.0821429	0.4	0.396429	0.955089	0.811991	0.999826	0.882987	0.903476	0.912744	1	0.980973	0.999465	1	0.963709	0.9981	1
A_51_P472901	17254	-0.0340198	0.256274	-0.0285714	-0.0607143	-0.0322293	-0.314286	0.0321429	0.1	-0.257143	-0.0178571	0.220036	-0.335714	-0.285714	-0.628571	0.275	-0.425	0.667857	-0.482143	-0.292857	-0.367857	-0.392857	-0.335714	-0.371429	-0.417857	-0.196429	-0.521429	-0.15	0.189286	0.157143	0.292857	-0.442857	0.407143	-0.225	-0.45	-0.442857	0.973159	0.483831	0.998467	0.990353	0.902808	0.971426	1	0.982788	0.999465	1	0.730042	0.9981	1
A_52_P222709	228812	0.198747	0.19355	0.225	0.239286	0.6231	0.0607143	0.553571	0.292857	0.542857	0.182143	0.284437	0.15	-0.160714	-0.375	0.525	-0.742857	0.564286	-0.735714	-0.621429	-0.667857	-0.496429	-0.625	-0.6	-0.596429	-0.225	-0.532143	-0.0107143	0.1	0.339286	0.235714	-0.839286	0.371429	-0.228571	-0.539286	-0.560714	0.952038	0.780281	0.998467	0.889592	0.628662	0.99681	1	0.980973	0.999465	1	0.843899	0.9981	1
A_66_P121976	269356	-0.0161147	-0.406813	0.0428571	-0.0821429	-0.612357	-0.0714286	-0.257143	-0.135714	-0.221429	0.0607143	-0.209303	-0.178571	-0.0392857	0.196429	-0.614286	0.464286	-0.446429	0.457143	0.428571	0.378571	0.375	0.335714	0.335714	0.364286	0.207143	0.432143	0.157143	0.0928571	-0.182143	-0.342857	0.671429	-0.321429	-0.0392857	0.235714	0.371429	0.98033	0.471896	0.998467	0.942875	0.628662	0.937792	1	0.980973	0.999465	1	0.793171	0.9981	1
A_55_P2085779	217845	0.13966	0.295701	0.267857	0.0464286	0.642796	-0.05	0.496429	0.110714	0.15	0.3	0.162791	0.239286	-0.0285714	-0.278571	0.35	-0.703571	0.528571	-0.578571	-0.485714	-0.614286	-0.653571	-0.625	-0.575	-0.5	-0.471429	-0.578571	-0.260714	-0.114286	0.00714286	0.296429	-0.692857	0.271429	-0.260714	-0.475	-0.610714	0.94659	0.655425	0.998467	0.919065	0.628662	0.948271	1	0.980973	0.999465	1	0.813886	0.9981	1
A_55_P2001920	192176	0.0644586	0.691761	0.1	-0.0678571	0.300807	0.0392857	0.153571	-0.121429	-0.0678571	-0.185714	0.556352	-0.0892857	-0.182143	-0.317857	0.596429	-0.385714	0.532143	-0.292857	-0.614286	-0.482143	-0.492857	-0.514286	-0.5	-0.535714	-0.285714	-0.275	-0.417857	-0.585714	-0.503571	-0.0678571	-0.439286	-0.217857	-0.253571	-0.417857	-0.542857	0.932808	0.0976613	0.998467	0.954301	0.852156	0.889766	1	0.991974	1	1	0.40101	0.9981	1
A_55_P2035963	15259	0.284692	0.362009	0.203571	0.407143	0.608776	0.410714	0.55	0.428571	0.525	0.521429	0.209303	0.232143	0.360714	-0.0321429	0.446429	-0.375	0.542857	-0.475	-0.289286	-0.275	-0.385714	-0.285714	-0.332143	-0.239286	-0.221429	0.0392857	0.0892857	0.0607143	0.0928571	0.239286	-0.271429	0.382143	-0.0535714	-0.382143	-0.3	0.932808	0.329526	0.998467	0.88707	0.628662	0.823856	1	0.980973	0.999465	1	0.839868	0.9981	1
A_51_P355943	192156	0.0805733	-0.428318	-0.0285714	0.0571429	-0.567594	0.0642857	-0.485714	-0.00714286	-0.178571	-0.3	-0.415027	0.0392857	0.0892857	0.367857	-0.292857	0.685714	-0.664286	0.739286	0.610714	0.653571	0.753571	0.710714	0.667857	0.567857	0.3	0.414286	0.532143	0.228571	0.160714	-0.314286	0.532143	-0.314286	0	0.560714	0.564286	0.985299	0.48127	0.998467	0.891293	0.840196	0.993	1	0.99538	0.999465	1	0.692588	0.9981	1
A_55_P2112589	545137	0.0125336	-0.320791	-0.135714	0.0285714	-0.535365	0.0107143	-0.421429	0.0142857	-0.253571	-0.00357143	-0.515207	0.246429	0.275	0.296429	-0.196429	0.728571	-0.5	0.714286	0.692857	0.739286	0.632143	0.796429	0.653571	0.628571	-0.0178571	0.489286	0.421429	0.110714	0.0142857	-0.0392857	0.585714	-0.117857	0.107143	0.503571	0.517857	0.97967	0.614358	0.998467	0.867578	0.812575	0.990276	1	0.982788	0.999465	1	0.597031	0.9981	1
A_51_P108226	66107	0.338408	0.670255	0.160714	0.367857	0.503135	0.278571	0.235714	0.375	0.182143	-0.0964286	0.468695	-0.1	0.189286	-0.303571	0.739286	-0.464286	0.721429	-0.471429	-0.414286	-0.378571	-0.375	-0.339286	-0.392857	-0.45	-0.107143	-0.235714	0.214286	0.0464286	0.107143	0.128571	-0.432143	0.282143	-0.410714	-0.525	-0.542857	0.891765	0.0623911	0.998467	0.828805	0.74318	0.874532	1	0.980973	0.999465	1	0.495913	0.9981	1
A_55_P2007878	218215	-0.356313	-0.308246	-0.385714	-0.392857	-0.45121	-0.325	-0.582143	-0.325	-0.389286	-0.421429	-0.187836	-0.221429	-0.0392857	0.221429	-0.578571	0.439286	-0.489286	0.382143	0.557143	0.414286	0.371429	0.396429	0.428571	0.489286	0.371429	0.285714	0.235714	0.282143	0.196429	-0.425	0.3	-0.325	-0.371429	0.0678571	0.353571	0.891765	0.356008	0.998467	0.828805	0.736249	0.823856	1	0.980973	0.999465	1	0.692588	0.9981	1
A_55_P2012960	67305	0.182633	0.784951	0.0821429	0.175	0.358103	0.0964286	0.128571	0.178571	0.0571429	-0.314286	0.799643	-0.407143	0.0357143	-0.4	0.564286	-0.596429	0.682143	-0.667857	-0.528571	-0.553571	-0.539286	-0.571429	-0.625	-0.621429	-0.0892857	-0.225	-0.0285714	-0.135714	-0.103571	-0.0357143	-0.432143	0.0857143	-0.485714	-0.710714	-0.682143	0.894366	0.0369798	0.998467	0.857826	0.869617	0.901911	1	0.980973	0.999465	1	0.334254	0.9981	1
A_52_P365660	241568	0.304388	-0.102151	0.217857	0.375	0.0161147	0.385714	-0.00714286	0.317857	0.342857	0.157143	-0.107335	0.157143	0.325	0.553571	0.00357143	0.346429	-0.307143	0.221429	0.589286	0.482143	0.382143	0.457143	0.310714	0.460714	-0.0857143	0.578571	0.553571	0.392857	0.325	-0.203571	0.182143	-0.157143	0.0357143	0.217857	0.335714	0.928781	0.578741	0.998756	0.828805	0.975246	0.878187	1	0.980973	0.999465	1	0.815254	0.9981	1
A_55_P1965931	66116	-0.119965	0.116488	-0.175	-0.05	-0.329455	0.267857	-0.560714	0.0642857	-0.364286	-0.339286	0.0518784	-0.364286	0.446429	0.421429	-0.314286	0.375	-0.510714	0.335714	0.335714	0.435714	0.232143	0.407143	0.471429	0.389286	0.346429	0.385714	0.0142857	0.0964286	-0.075	-0.221429	0.4	-0.189286	0.282143	0.582143	0.492857	0.939956	0.901779	0.998467	0.991125	0.753482	1	1	0.998142	0.999465	1	0.847674	0.9981	1
A_55_P2121992	100040368	0.0304388	-0.304661	-0.075	0.05	-0.368846	-0.0321429	-0.253571	-0.0357143	-0.103571	-0.0607143	-0.291593	0.192857	0.132143	0.285714	-0.342857	0.592857	-0.492857	0.564286	0.646429	0.571429	0.571429	0.6	0.478571	0.542857	0.157143	0.589286	0.485714	0.132143	-0.00357143	-0.210714	0.7	-0.214286	-0.0714286	0.246429	0.378571	0.995056	0.463991	0.998467	0.914112	0.852156	0.997786	1	0.99538	0.999465	1	0.793937	0.9981	1
A_51_P113072	98828	0.0841543	-0.322583	-0.0107143	0.0464286	-0.499554	0.0214286	-0.325	-0.0928571	-0.228571	-0.0285714	-0.483006	0.185714	0.0428571	0.232143	-0.0571429	0.685714	-0.410714	0.757143	0.525	0.642857	0.610714	0.685714	0.564286	0.475	-0.0678571	0.321429	0.257143	-0.05	-0.146429	0.00357143	0.557143	-0.210714	0.289286	0.575	0.457143	0.996103	0.474646	0.998467	0.942997	0.654094	0.953855	1	0.997639	0.999465	1	0.482735	0.9981	1
A_51_P303276	80706	-0.444048	0.344088	-0.428571	-0.417857	-0.0107431	-0.653571	-0.05	-0.332143	-0.203571	-0.403571	0.563507	-0.271429	-0.353571	-0.760714	0.175	-0.614286	0.382143	-0.746429	-0.592857	-0.646429	-0.578571	-0.628571	-0.717857	-0.689286	-0.260714	-0.514286	-0.564286	-0.475	-0.25	0.307143	-0.485714	0.210714	-0.125	-0.646429	-0.664286	0.891765	0.538917	0.998467	0.828805	0.99557	0.823856	1	0.980973	0.999465	1	0.603239	0.9981	0.658782
A_55_P2087352	NA	0.0984784	-0.250898	0.0178571	0.117857	-0.542527	0.1	-0.314286	0.132143	0.00714286	-0.114286	-0.143113	0.110714	0.332143	0.239286	-0.253571	0.35	-0.625	0.296429	0.303571	0.346429	0.417857	0.389286	0.275	0.253571	-0.00714286	0.425	0.321429	-0.0785714	-0.0428571	-0.189286	0.342857	-0.196429	0.0214286	0.342857	0.303571	0.979387	0.495324	0.998467	0.878612	0.730861	0.986153	1	0.980973	0.999465	1	0.806739	0.9981	1
A_52_P356093	26878	0.429724	-0.112904	0.471429	0.328571	-0.141451	0.45	0.0821429	0.203571	0.271429	0.275	-0.0500895	0.203571	0.275	0.496429	-0.135714	0.3	-0.4	0.367857	0.292857	0.282143	0.260714	0.228571	0.185714	0.275	-0.135714	0.578571	0.371429	-0.0357143	-0.203571	-0.471429	0.332143	-0.496429	-0.192857	0.185714	0.217857	0.902332	0.522434	0.998467	0.85125	0.873994	0.878187	1	0.980973	0.999465	1	0.872308	0.9981	1
A_55_P2066727	20719	0.422562	0.804665	0.346429	0.385714	0.55327	0.325	0.367857	0.310714	0.214286	0.00714286	0.615386	-0.0964286	0.0321429	-0.264286	0.860714	-0.492857	0.785714	-0.478571	-0.467857	-0.428571	-0.478571	-0.442857	-0.535714	-0.532143	-0.367857	-0.196429	-0.00357143	-0.167857	-0.157143	0.1	-0.467857	0.0821429	-0.25	-0.507143	-0.617857	0.891765	0.0304346	0.998467	0.837691	0.76912	0.823856	1	0.980973	0.999465	1	0.378912	0.9981	1
A_52_P724940	66414	0.256044	-0.188173	0.139286	0.207143	-0.453001	0.292857	-0.317857	0.146429	-0.139286	-0.0714286	-0.434706	0.271429	0.307143	0.475	-0.0607143	0.710714	-0.521429	0.760714	0.55	0.667857	0.707143	0.717857	0.632143	0.557143	0.0928571	0.496429	0.442857	0.00714286	0.00357143	-0.210714	0.521429	-0.267857	0.125	0.628571	0.532143	0.893013	0.755873	0.998467	0.828805	0.856622	0.876157	1	0.980973	0.999465	1	0.79147	0.9981	1
A_55_P2038987	14457	0.0644586	0.725811	-0.0178571	0.0535714	0.494183	0.025	0.142857	0.142857	-0.0107143	-0.135714	0.586763	-0.103571	0.185714	-0.325	0.467857	-0.553571	0.6	-0.578571	-0.392857	-0.471429	-0.596429	-0.478571	-0.510714	-0.442857	-0.214286	-0.196429	-0.0321429	-0.121429	-0.0928571	0.0357143	-0.457143	0.142857	-0.582143	-0.7	-0.639286	0.950365	0.0185144	0.998467	0.975971	0.775527	0.944047	1	0.984258	0.999465	1	0.414758	0.9981	1
A_51_P466371	18738	0.123546	0.713266	0.128571	0.0428571	0.34736	0.0892857	0.225	0.0392857	-0.0392857	-0.0464286	0.468695	0.0178571	-0.0535714	-0.35	0.703571	-0.428571	0.607143	-0.367857	-0.607143	-0.464286	-0.510714	-0.467857	-0.5	-0.546429	-0.407143	-0.335714	-0.410714	-0.535714	-0.410714	0.175	-0.489286	0.025	-0.0678571	-0.332143	-0.542857	0.98033	0.312816	0.998467	0.978305	0.902808	0.916667	1	0.991531	0.999465	1	0.735574	0.9981	1
A_55_P1986123	109232	0.0429724	0.0698929	-0.107143	0.0214286	-0.444048	0.264286	-0.457143	-0.0178571	-0.275	-0.164286	-0.16458	0.0392857	0.467857	0.517857	-0.2	0.728571	-0.457143	0.667857	0.571429	0.667857	0.528571	0.646429	0.567857	0.589286	0.192857	0.728571	0.3	-0.114286	-0.221429	-0.378571	0.675	-0.396429	-0.0535714	0.385714	0.485714	0.983153	0.983534	0.998467	0.917857	0.76912	0.937448	1	0.99538	0.999465	1	0.854643	0.9981	1
A_55_P1996623	56709	0.370637	-0.247313	0.232143	0.339286	-0.55327	0.367857	-0.275	0.192857	-0.0357143	-0.0392857	-0.386405	0.00714286	0.128571	0.389286	0.0464286	0.728571	-0.332143	0.739286	0.5	0.671429	0.764286	0.707143	0.607143	0.471429	0.164286	0.45	0.492857	0.157143	0.0714286	-0.207143	0.546429	-0.239286	0.235714	0.617857	0.553571	0.911645	0.557564	1	0.828805	0.628662	0.921131	1	0.980973	0.999465	1	0.585712	0.9981	1
A_51_P118132	20482	0.257834	0.639789	0.267857	0.203571	0.633843	0.292857	0.292857	0.235714	0.125	-0.128571	0.474062	-0.239286	-0.121429	-0.15	0.610714	-0.507143	0.717857	-0.439286	-0.489286	-0.471429	-0.435714	-0.492857	-0.371429	-0.425	0.075	-0.4	-0.0678571	0.128571	0.178571	-0.0607143	-0.625	0.0928571	-0.3	-0.392857	-0.432143	0.921099	0.308372	0.998467	0.895689	0.661264	0.872283	1	0.980973	0.999465	1	0.688041	0.9981	1
A_55_P2025008	74096	-0.102059	-0.216847	-0.271429	-0.135714	-0.610566	0.075	-0.714286	-0.153571	-0.417857	-0.303571	-0.397138	-0.0857143	0.464286	0.417857	-0.278571	0.696429	-0.603571	0.717857	0.575	0.696429	0.528571	0.703571	0.664286	0.567857	0.132143	0.392857	0.289286	0	-0.0892857	-0.239286	0.489286	-0.321429	-0.0464286	0.521429	0.535714	0.979299	0.672507	0.998467	0.986527	0.83351	0.99591	1	0.997639	0.999465	1	0.708873	0.9981	1
A_51_P278868	14999	-0.116384	0.360217	0.00714286	-0.135714	0.572965	-0.239286	0.317857	-0.128571	0.110714	-0.0214286	0.518784	-0.164286	-0.214286	-0.467857	0.307143	-0.842857	0.489286	-0.782143	-0.639286	-0.746429	-0.821429	-0.789286	-0.753571	-0.7	-0.417857	-0.635714	-0.489286	-0.232143	-0.175	0.296429	-0.7	0.175	-0.117857	-0.575	-0.707143	0.993316	0.322508	0.998467	0.923333	0.628662	0.979062	1	0.99538	0.999465	1	0.38557	0.9981	1
A_51_P309184	19301	0.0662491	-0.179213	-0.025	0.0357143	-0.370637	0.00357143	-0.460714	-0.025	-0.139286	-0.371429	-0.107335	-0.0785714	0.00714286	0.321429	-0.132143	0.503571	-0.492857	0.5	0.635714	0.553571	0.525	0.567857	0.457143	0.478571	0.0714286	0.428571	0.517857	0.289286	0.167857	-0.375	0.289286	-0.410714	-0.185714	0.271429	0.346429	0.983153	0.68501	0.998467	0.883867	0.830123	0.994299	1	0.987789	0.999465	1	0.845415	0.9981	1
A_51_P464703	20307	0.184423	0.838715	0.142857	0.164286	0.474487	0.271429	0.239286	0.221429	-0.0142857	-0.125	0.667264	-0.117857	0.146429	-0.328571	0.525	-0.510714	0.589286	-0.432143	-0.660714	-0.542857	-0.557143	-0.535714	-0.464286	-0.539286	0.0142857	-0.160714	-0.189286	-0.357143	-0.371429	-0.025	-0.25	0.075	-0.328571	-0.446429	-0.553571	0.892133	0.0560173	0.998467	0.903054	0.708328	0.829827	1	0.980973	0.999465	1	0.344724	0.9981	1
A_51_P181722	71336	-0.291854	-0.413981	-0.346429	-0.289286	-0.757389	-0.05	-0.714286	-0.196429	-0.489286	-0.207143	-0.456172	-0.075	0.239286	0.442857	-0.675	0.85	-0.792857	0.828571	0.725	0.789286	0.642857	0.792857	0.828571	0.785714	0.4	0.607143	0.225	0.157143	-0.0464286	-0.392857	0.728571	-0.364286	0.0464286	0.628571	0.771429	0.920279	0.450445	0.998467	0.935312	0.628662	0.977651	1	0.988715	0.999465	1	0.586034	0.9981	1
A_51_P110841	232536	-0.0841543	-0.293909	-0.178571	-0.0892857	-0.703673	0.1	-0.517857	-0.0321429	-0.35	-0.00714286	-0.456172	0.146429	0.557143	0.457143	-0.528571	0.721429	-0.725	0.675	0.571429	0.667857	0.557143	0.678571	0.628571	0.610714	0.15	0.603571	0.2	-0.128571	-0.192857	-0.2	0.725	-0.217857	0.110714	0.578571	0.603571	0.980912	0.462796	0.998467	0.937137	0.802993	0.911149	1	0.982788	0.999465	1	0.815103	0.9981	1
A_55_P2101246	104776	0.191585	-0.379931	0.228571	0.185714	-0.429724	0.142857	-0.157143	0.146429	0.103571	0.139286	-0.171736	-0.0357143	0.110714	0.235714	-0.228571	0.246429	-0.492857	0.253571	0.317857	0.314286	0.278571	0.307143	0.225	0.214286	-0.192857	0.271429	0.232143	0.146429	-0.00714286	-0.117857	0.214286	-0.203571	0.2	0.4	0.307143	0.973159	0.385955	0.999826	0.931979	0.802993	0.99591	1	0.995761	0.999465	1	0.795798	0.9981	1
A_55_P2398995	69332	-0.247091	-0.507172	-0.289286	-0.207143	-0.44942	-0.178571	-0.396429	-0.232143	-0.210714	-0.110714	-0.338104	-0.025	0.132143	0.314286	-0.739286	0.553571	-0.657143	0.514286	0.632143	0.525	0.478571	0.514286	0.517857	0.582143	0.385714	0.514286	0.314286	0.217857	0.025	-0.285714	0.735714	-0.225	-0.0821429	0.253571	0.485714	0.891765	0.236953	0.998467	0.874746	0.668129	0.842778	1	0.980973	0.999465	1	0.590042	0.9981	1
A_55_P2077558	20657	0.0608776	0.521509	-0.075	0.0892857	0.211281	-0.0535714	0.117857	0.175	0.0714286	0.0142857	0.456172	-0.117857	0.210714	-0.575	0.564286	-0.6	0.642857	-0.664286	-0.560714	-0.517857	-0.617857	-0.485714	-0.592857	-0.621429	-0.442857	-0.364286	-0.0857143	-0.221429	-0.139286	0.285714	-0.553571	0.332143	-0.428571	-0.675	-0.675	0.923216	0.266371	0.998467	0.872076	0.838438	0.902327	1	0.980973	0.999465	1	0.458326	0.9981	1
A_55_P2044439	17305	0	-0.218639	-0.125	0.0678571	-0.55327	-0.0535714	-0.385714	0.0214286	0.0107143	-0.225	-0.00178891	-0.0785714	0.15	0.103571	-0.146429	0.342857	-0.5	0.210714	0.382143	0.382143	0.382143	0.410714	0.207143	0.221429	-0.103571	0.425	0.328571	0.00714286	-0.025	-0.125	0.314286	-0.2	0.0571429	0.2	0.232143	0.985625	0.729479	0.998467	0.915412	0.798147	0.964087	1	0.99538	0.999465	1	0.933851	0.9981	1
A_55_P2011772	230751	-0.300807	-0.65771	-0.435714	-0.210714	-0.513878	-0.132143	-0.528571	-0.264286	-0.15	-0.0214286	-0.620752	-0.05	0.325	0.378571	-0.521429	0.617857	-0.617857	0.532143	0.657143	0.675	0.5	0.664286	0.614286	0.603571	0.128571	0.289286	0.235714	0.25	0.175	0.0285714	0.471429	-0.0464286	0.225	0.460714	0.610714	0.891765	0.153185	0.998467	0.840878	0.668129	0.88665	1	0.980973	0.999465	1	0.378912	0.9981	1
A_51_P126437	13803	0.0877353	0.356633	0.146429	0.0428571	0.712626	0.135714	0.464286	0.05	0.410714	0.178571	0.261181	0.15	0.0178571	0.00357143	0.417857	-0.553571	0.521429	-0.578571	-0.446429	-0.517857	-0.514286	-0.578571	-0.517857	-0.382143	-0.235714	-0.339286	-0.196429	-0.0821429	0.175	0.0178571	-0.778571	0.075	-0.317857	-0.553571	-0.457143	0.951282	0.597318	0.998467	0.878612	0.516013	0.860902	1	0.980973	0.999465	1	0.749568	0.9981	1
A_51_P124748	21809	0.368846	0.731187	0.378571	0.225	0.447629	0.317857	0.25	0.192857	0.103571	-0.182143	0.62433	-0.296429	-0.0107143	-0.153571	0.592857	-0.539286	0.660714	-0.467857	-0.585714	-0.557143	-0.482143	-0.607143	-0.535714	-0.567857	-0.0642857	-0.314286	-0.0821429	-0.160714	-0.0964286	-0.225	-0.564286	-0.121429	-0.517857	-0.532143	-0.578571	0.891765	0.106383	0.998467	0.914112	0.845811	0.894854	1	0.984067	0.999465	1	0.458326	0.9981	1
A_55_P2179869	432537	-0.193376	-0.691761	-0.153571	-0.171429	-0.492392	-0.0464286	-0.271429	-0.210714	0.117857	0.3	-0.463328	0.0642857	0.0178571	0.257143	-0.396429	0.460714	-0.578571	0.460714	0.385714	0.467857	0.282143	0.435714	0.421429	0.425	-0.185714	0.303571	0.0714286	0.117857	-0.0642857	-0.160714	0.189286	-0.310714	0.171429	0.385714	0.514286	0.956326	0.267675	0.998467	0.879476	0.747729	0.948271	1	0.980973	0.999465	1	0.65211	0.998281	1
A_52_P663526	225994	-0.350941	-0.591402	-0.417857	-0.246429	-0.846914	-0.185714	-0.582143	-0.114286	-0.285714	-0.0321429	-0.500895	-0.139286	0.0928571	0.142857	-0.542857	0.642857	-0.585714	0.492857	0.510714	0.617857	0.539286	0.653571	0.621429	0.539286	0.235714	0.328571	0.0928571	0.235714	0.153571	-0.0321429	0.446429	0.00357143	0.342857	0.560714	0.685714	0.891765	0.123722	0.998467	0.855996	0.459609	0.872283	1	0.980973	0.999465	1	0.41242	0.9981	1
A_51_P177518	66048	0.152194	-0.0107528	-0.0285714	0.153571	-0.504926	0.207143	-0.417857	0.189286	-0.239286	-0.139286	-0.289804	0.15	0.346429	0.296429	0.0321429	0.65	-0.346429	0.603571	0.517857	0.635714	0.596429	0.7	0.567857	0.5	0.0642857	0.496429	0.428571	0.05	0.0357143	-0.15	0.435714	-0.139286	0.025	0.457143	0.439286	0.975035	0.876536	0.998467	0.867578	0.663707	0.986153	1	0.980973	0.999465	1	0.657842	0.9981	1
A_51_P466148	12039	0.422562	-0.25269	0.364286	0.410714	-0.153984	0.296429	-0.05	0.307143	0.278571	-0.0214286	-0.150269	0.221429	0.171429	0.425	-0.0464286	0.325	-0.5	0.35	0.5	0.403571	0.510714	0.435714	0.307143	0.353571	-0.0428571	0.457143	0.671429	0.289286	0.246429	-0.282143	0.25	-0.267857	-0.0857143	0.3	0.271429	0.891765	0.669178	0.998467	0.828805	0.926458	0.919425	1	0.980973	0.999465	1	0.890284	0.9981	1
A_55_P2115068	19173	0.10385	-0.283156	0.0107143	0.0821429	-0.542527	0.110714	-0.375	0.1	-0.171429	-0.157143	-0.338104	0.196429	0.3	0.257143	-0.257143	0.503571	-0.628571	0.564286	0.360714	0.457143	0.55	0.532143	0.489286	0.382143	0.153571	0.371429	0.371429	-0.0464286	-0.0428571	-0.196429	0.471429	-0.192857	0	0.5	0.410714	0.958092	0.675588	0.998467	0.874746	0.764306	0.998295	1	0.980973	0.999465	1	0.767444	0.9981	1
A_51_P293339	22057	-0.0125336	-0.333335	-0.0571429	0	-0.453001	-0.103571	-0.239286	-0.025	-0.0892857	0.0642857	-0.288015	0.264286	0.228571	0.271429	-0.389286	0.471429	-0.585714	0.396429	0.596429	0.492857	0.432143	0.507143	0.332143	0.453571	-0.146429	0.532143	0.303571	-0.0142857	-0.0785714	-0.0857143	0.535714	-0.175	0.0464286	0.264286	0.317857	0.983153	0.553173	0.998467	0.96135	0.852156	0.980831	1	0.995543	0.999465	1	0.842539	0.9981	1
A_55_P2144796	11692	0.150403	-0.281364	0.0964286	0.125	-0.402866	0.107143	-0.267857	0.107143	0.0785714	-0.0964286	-0.225403	0.160714	0.267857	0.378571	-0.164286	0.346429	-0.578571	0.296429	0.417857	0.385714	0.439286	0.403571	0.278571	0.317857	-0.121429	0.346429	0.367857	0.05	0.146429	-0.210714	0.128571	-0.253571	-0.025	0.321429	0.303571	0.982731	0.421665	0.998467	0.88707	0.735257	0.971426	1	0.985953	0.999465	1	0.65211	0.9981	1
A_55_P2059347	66612	0.121755	-0.283156	0.0107143	0.171429	-0.55327	0.153571	-0.382143	0.0857143	0.0928571	-0.160714	-0.116279	-0.0642857	0.171429	0.4	-0.171429	0.560714	-0.596429	0.425	0.589286	0.596429	0.589286	0.596429	0.414286	0.45	-0.00357143	0.610714	0.457143	0.164286	0.0964286	-0.292857	0.4	-0.346429	0.128571	0.392857	0.464286	0.94659	0.432736	0.998756	0.874746	0.789416	0.940163	1	0.980973	0.999465	1	0.923856	0.9981	1
A_51_P113722	101358	0.0644586	-0.0860221	0.125	0.15	0.4154	-0.321429	0.521429	0.192857	0.257143	0.139286	0.0536673	0.164286	-0.328571	-0.625	0.260714	-0.75	0.439286	-0.725	-0.525	-0.653571	-0.385714	-0.553571	-0.585714	-0.632143	-0.217857	-0.778571	-0.157143	0.0821429	0.328571	0.710714	-0.517857	0.735714	0.246429	-0.3	-0.546429	0.98976	0.994708	0.998467	0.970644	0.746254	0.882446	1	0.98648	0.999465	1	0.916871	0.9981	1
A_51_P464238	11911	0.150403	0.469537	0.0178571	0.196429	0.52104	0.153571	0.396429	0.121429	0.471429	0.0964286	0.420394	0.0857143	0.121429	-0.307143	0.678571	-0.525	0.653571	-0.603571	-0.6	-0.517857	-0.482143	-0.517857	-0.592857	-0.564286	-0.289286	-0.235714	-0.0464286	-0.282143	-0.0571429	0.157143	-0.567857	0.189286	-0.328571	-0.682143	-0.592857	0.932267	0.610913	0.998467	0.828805	0.628662	0.834038	1	0.980973	0.999465	1	0.678095	0.9981	1
A_55_P2186480	100038868	0.0644586	0.496419	-0.0178571	0.0285714	0.180842	-0.189286	0.0642857	0.075	-0.182143	-0.107143	0.34526	0.0714286	0.15	-0.571429	0.482143	-0.521429	0.421429	-0.442857	-0.457143	-0.45	-0.517857	-0.385714	-0.507143	-0.560714	-0.521429	-0.414286	-0.153571	-0.417857	-0.342857	0.396429	-0.335714	0.275	-0.267857	-0.432143	-0.667857	0.935366	0.338187	0.998467	0.88707	0.789416	0.934523	1	0.980973	0.999465	1	0.513724	0.9981	1
A_66_P135185	14009	0.281111	0.557351	0.317857	0.225	0.807523	0.175	0.457143	0.153571	0.157143	-0.157143	0.389983	0.0214286	-0.153571	-0.110714	0.528571	-0.553571	0.582143	-0.432143	-0.442857	-0.521429	-0.367857	-0.525	-0.442857	-0.442857	0.05	-0.446429	-0.0857143	-0.0321429	0.125	0.121429	-0.45	0.164286	-0.125	-0.339286	-0.510714	0.988064	0.344431	0.998467	0.965014	0.671222	0.983183	1	0.99538	0.999465	1	0.76411	0.9981	1
A_51_P427674	12894	-0.127127	0.437279	-0.125	-0.0964286	0.266787	-0.289286	0.342857	0.0428571	0.132143	0.153571	0.479428	0.0821429	-0.0714286	-0.746429	0.428571	-0.753571	0.65	-0.839286	-0.767857	-0.757143	-0.753571	-0.721429	-0.796429	-0.757143	-0.478571	-0.457143	-0.407143	-0.435714	-0.242857	0.367857	-0.639286	0.385714	-0.296429	-0.778571	-0.771429	0.975035	0.211025	0.998467	0.997704	0.916902	0.961003	1	0.99075	0.999465	1	0.499151	0.9981	0.476438
A_51_P434101	64209	-0.293645	0.318998	-0.253571	-0.371429	0.152194	-0.275	0.0428571	-0.325	-0.342857	-0.0321429	0.0751343	-0.103571	-0.135714	-0.314286	0.135714	-0.228571	0.514286	-0.221429	-0.389286	-0.328571	-0.396429	-0.364286	-0.278571	-0.292857	-0.0392857	-0.432143	-0.571429	-0.364286	-0.25	0.214286	-0.239286	0.157143	-0.0607143	-0.317857	-0.307143	0.935945	0.557564	0.998467	0.866961	0.921151	0.992918	1	0.980973	0.999465	1	0.880927	0.9981	1
A_51_P124748	21809	0.395704	0.709682	0.385714	0.321429	0.546108	0.385714	0.339286	0.221429	0.307143	-0.0392857	0.629697	-0.217857	-0.0928571	-0.157143	0.828571	-0.5	0.707143	-0.453571	-0.546429	-0.464286	-0.485714	-0.514286	-0.525	-0.546429	-0.303571	-0.257143	-0.0892857	-0.142857	-0.121429	-0.0821429	-0.639286	-0.114286	-0.25	-0.446429	-0.535714	0.891765	0.111234	0.998467	0.865015	0.781487	0.829827	1	0.980973	0.999465	1	0.396724	0.9981	1
A_51_P389895	74150	0.0644586	0.693553	0.103571	0.0285714	0.581918	0.114286	0.392857	0.0821429	-0.0142857	0.207143	0.382827	0.0785714	0.0321429	-0.185714	0.45	-0.396429	0.707143	-0.407143	-0.392857	-0.4	-0.546429	-0.446429	-0.425	-0.328571	-0.217857	-0.167857	-0.353571	-0.257143	-0.232143	0.157143	-0.314286	0.167857	-0.132143	-0.453571	-0.460714	0.934191	0.202057	0.998467	0.900706	0.746254	0.889868	1	0.980973	0.999465	1	0.742014	0.9981	1
A_52_P200359	11429	0.13966	-0.0663087	0.00357143	0.0964286	-0.581918	0.157143	-0.382143	0.0964286	-0.164286	-0.110714	-0.127013	0.0678571	0.535714	0.25	-0.225	0.403571	-0.489286	0.367857	0.289286	0.364286	0.360714	0.385714	0.275	0.25	-0.0107143	0.475	0.321429	-0.221429	-0.228571	-0.253571	0.464286	-0.242857	-0.210714	0.217857	0.225	0.958996	0.863164	0.998467	0.931979	0.628662	0.986153	1	0.995016	0.999465	1	0.882562	0.9981	1
A_52_P374882	16846	0.288273	0.34588	0.157143	0.364286	0.408238	0.0928571	0.353571	0.335714	0.446429	-0.075	0.327371	0.0714286	-0.0714286	-0.375	0.778571	-0.532143	0.575	-0.617857	-0.475	-0.45	-0.246429	-0.375	-0.514286	-0.557143	-0.278571	-0.414286	0.125	0	0.321429	0.346429	-0.682143	0.392857	-0.0535714	-0.414286	-0.517857	0.907695	0.476231	0.998467	0.828805	0.753482	0.955398	1	0.980973	0.999465	1	0.799387	0.9981	1
A_51_P345046	56307	0.148613	-0.31183	0.107143	0.189286	-0.478068	0.207143	-0.171429	0.242857	0.0285714	0.207143	-0.29517	0.282143	0.467857	0.317857	-0.360714	0.4	-0.639286	0.371429	0.371429	0.414286	0.396429	0.453571	0.364286	0.367857	-0.0464286	0.525	0.303571	-0.0392857	-0.1	-0.0928571	0.507143	-0.0821429	0.153571	0.460714	0.4	0.947993	0.437916	0.998467	0.837888	0.816953	0.954661	1	0.980973	0.999465	1	0.774216	0.9981	1
A_55_P1991104	NA	0.0698302	-0.299285	-0.0428571	0.0821429	-0.320502	0.321429	-0.310714	0.0392857	-0.167857	0.292857	-0.620752	0.296429	0.592857	0.567857	-0.253571	0.739286	-0.521429	0.803571	0.639286	0.771429	0.489286	0.767857	0.735714	0.703571	-0.0285714	0.542857	0.289286	0.0464286	-0.153571	-0.0428571	0.653571	-0.153571	0.232143	0.660714	0.635714	0.991454	0.416038	0.998467	0.98357	0.802993	0.921131	1	0.998063	0.999465	1	0.471399	0.9981	1
A_65_P16680	56336	0.175471	0.860221	0.192857	0.117857	0.598033	0.196429	0.282143	0.2	-0.0821429	-0.146429	0.574241	-0.114286	0.0392857	-0.232143	0.575	-0.557143	0.692857	-0.510714	-0.560714	-0.542857	-0.553571	-0.557143	-0.489286	-0.503571	-0.0571429	-0.353571	-0.292857	-0.228571	-0.125	0.0928571	-0.478571	0.164286	-0.196429	-0.4	-0.553571	0.908679	0.0529509	0.998467	0.903054	0.739362	0.871812	1	0.980973	0.999465	1	0.555178	0.9981	1
A_55_P2092760	279766	0.0340198	-0.290324	-0.146429	0.025	-0.467325	0.157143	-0.460714	-0.0928571	-0.228571	-0.00714286	-0.511629	0.0642857	0.4	0.475	-0.214286	0.792857	-0.439286	0.785714	0.710714	0.792857	0.610714	0.785714	0.692857	0.667857	0.0821429	0.528571	0.414286	0.114286	-0.0464286	-0.160714	0.657143	-0.246429	0.0392857	0.467857	0.564286	0.987479	0.64457	0.998467	0.976468	0.715628	0.992918	1	0.99538	0.999465	1	0.482735	0.9981	1
A_55_P2406852	66643	0.626681	-0.292117	0.628571	0.571429	-0.186214	0.521429	0.107143	0.460714	0.271429	0.214286	-0.228981	0.110714	0.232143	0.532143	-0.214286	0.357143	-0.4	0.417857	0.471429	0.389286	0.546429	0.389286	0.360714	0.375	0.185714	0.496429	0.689286	0.410714	0.242857	-0.364286	0.482143	-0.214286	-0.05	0.385714	0.364286	0.891765	0.384748	0.998467	0.828805	0.927056	0.8293	1	0.980973	0.999465	1	0.881834	0.9981	1
A_55_P2128869	67896	0.333036	0.740148	0.285714	0.3	0.651748	0.239286	0.446429	0.289286	0.160714	0.160714	0.45975	0.110714	0.125	-0.182143	0.65	-0.457143	0.746429	-0.460714	-0.325	-0.389286	-0.478571	-0.407143	-0.478571	-0.378571	-0.321429	-0.121429	0.00357143	-0.114286	-0.0892857	0.135714	-0.360714	0.182143	-0.325	-0.560714	-0.582143	0.900697	0.0976613	0.998467	0.837691	0.636644	0.829827	1	0.980973	0.999465	1	0.647904	0.9981	1
A_51_P438821	66824	0.0196957	0.292117	0.0642857	0.0107143	0.58908	-0.196429	0.260714	-0.0821429	0.025	-0.214286	0.291593	-0.132143	-0.575	-0.310714	0.460714	-0.375	0.557143	-0.3	-0.164286	-0.303571	-0.264286	-0.3	-0.3	-0.282143	-0.0678571	-0.457143	-0.0857143	0.207143	0.2	0.214286	-0.403571	0.139286	0.0107143	-0.314286	-0.392857	0.98033	0.42466	0.998467	0.995404	0.684881	0.971426	1	0.995761	1	1	0.738038	0.9981	1
A_55_P2021049	216558	0.213071	-0.120072	0.221429	0.189286	-0.24172	0.3	-0.0821429	0.253571	0.025	0.282143	-0.327371	0.457143	0.367857	0.467857	-0.0892857	0.460714	-0.485714	0.467857	0.460714	0.492857	0.378571	0.510714	0.417857	0.482143	-0.239286	0.517857	0.242857	-0.0214286	-0.0464286	-0.128571	0.260714	-0.2	0.164286	0.503571	0.414286	0.920228	0.686073	0.998467	0.829676	0.897894	0.887646	1	0.980973	0.999465	1	0.704396	0.9981	1
A_52_P406507	71711	0.150403	-0.491043	0.0714286	0.15	-0.334827	0.0928571	-0.275	0.0857143	-0.0785714	0.075	-0.531307	0.196429	0.142857	0.367857	-0.282143	0.617857	-0.528571	0.703571	0.732143	0.682143	0.610714	0.725	0.660714	0.639286	0.0714286	0.421429	0.6	0.417857	0.192857	-0.146429	0.539286	-0.164286	0.00714286	0.489286	0.517857	0.963162	0.515313	0.998756	0.908044	0.942352	0.950182	1	0.99538	0.999465	1	0.678095	0.9981	1
A_51_P148060	19221	-0.177261	0.492835	-0.0571429	-0.142857	0.465534	-0.3	0.446429	-0.025	0.114286	0.00357143	0.626119	0.0642857	-0.346429	-0.621429	0.271429	-0.746429	0.535714	-0.796429	-0.717857	-0.789286	-0.692857	-0.775	-0.767857	-0.678571	-0.192857	-0.367857	-0.507143	-0.392857	-0.235714	0.228571	-0.489286	0.253571	-0.117857	-0.664286	-0.692857	0.950693	0.209469	1	0.883867	0.88229	0.859773	1	0.989119	0.999465	1	0.628987	0.9981	1
A_52_P5213	68058	-0.153984	-0.593194	-0.217857	-0.0785714	-0.744855	-0.0107143	-0.385714	0.0142857	-0.114286	0.114286	-0.568874	0.2	0.314286	0.307143	-0.567857	0.646429	-0.728571	0.542857	0.482143	0.585714	0.610714	0.635714	0.592857	0.55	0.207143	0.478571	0.207143	0.0464286	0.0642857	-0.0785714	0.571429	-0.0321429	0.282143	0.589286	0.660714	0.951769	0.24375	0.998467	0.997704	0.764306	0.986153	1	0.998164	0.999465	1	0.471745	0.9981	1
A_55_P2337416	77312	-0.340198	-0.793912	-0.403571	-0.207143	-0.368846	-0.157143	-0.275	-0.289286	0.142857	0.146429	-0.627908	0.221429	0.135714	0.367857	-0.521429	0.564286	-0.696429	0.471429	0.55	0.575	0.496429	0.575	0.525	0.567857	0.0821429	0.346429	0.153571	0.142857	0.153571	0.0464286	0.410714	-0.0714286	0.378571	0.45	0.614286	0.891765	0.0345959	0.998467	0.85125	0.81265	0.867779	1	0.980973	0.999465	1	0.344724	0.9981	1
A_51_P118132	20482	0.263206	0.442655	0.282143	0.196429	0.626681	0.282143	0.321429	0.178571	0.210714	-0.0678571	0.264759	-0.135714	-0.0821429	0	0.539286	-0.446429	0.607143	-0.389286	-0.403571	-0.407143	-0.325	-0.439286	-0.325	-0.353571	0.0428571	-0.45	-0.0607143	0.139286	0.3	-0.00357143	-0.657143	0.107143	-0.196429	-0.296429	-0.342857	0.939216	0.522434	0.998467	0.969662	0.668129	0.877541	1	0.993682	0.999465	1	0.80351	0.9981	1
A_55_P2247096	100036538	-0.2077	-0.557351	-0.275	-0.185714	-0.479858	-0.417857	-0.267857	-0.257143	-0.0285714	-0.114286	-0.336315	0.153571	0.025	0.0214286	-0.414286	0.264286	-0.514286	0.167857	0.382143	0.260714	0.353571	0.292857	0.132143	0.210714	-0.103571	0.15	0.210714	-0.0392857	0.0785714	0.05	0.275	-0.0464286	-0.0357143	0.0392857	0.146429	0.891765	0.160264	0.998467	0.890888	0.636644	0.823856	1	0.980973	0.999465	1	0.497672	0.9981	1
A_55_P1968628	100040312	-0.112803	-0.58961	-0.228571	-0.075	-0.680396	-0.332143	-0.296429	-0.175	-0.110714	-0.0142857	-0.381038	0	0.0357143	-0.160714	-0.360714	0.328571	-0.389286	0.278571	0.275	0.292857	0.378571	0.35	0.2	0.135714	-0.0464286	0.114286	0.225	-0.0464286	-0.0821429	0.15	0.492857	0.0642857	0.0785714	0.142857	0.182143	0.91921	0.172167	0.998467	0.904951	0.291529	0.823856	1	0.980973	0.999465	1	0.41242	0.9981	1
A_55_P2007196	11674	0.0572965	-0.137994	-0.107143	0.0642857	-0.680396	0.189286	-0.517857	0.114286	-0.3	-0.0857143	-0.318426	0.0892857	0.553571	0.332143	-0.264286	0.657143	-0.571429	0.617857	0.489286	0.628571	0.539286	0.671429	0.575	0.5	0.0964286	0.575	0.342857	-0.0857143	-0.164286	-0.189286	0.628571	-0.182143	0.0178571	0.503571	0.492857	0.989161	0.852961	0.998467	0.969662	0.628662	0.964772	1	0.99538	0.999465	1	0.769837	0.9981	1
A_52_P97192	67458	0.153984	-0.449824	0.0928571	0.221429	-0.356313	0.210714	-0.00714286	0.192857	0.185714	0.35	-0.556352	0.571429	0.367857	0.346429	-0.167857	0.496429	-0.582143	0.482143	0.353571	0.478571	0.528571	0.546429	0.428571	0.407143	-0.132143	0.421429	0.242857	-0.128571	-0.0321429	0.139286	0.446429	0.0357143	0.457143	0.610714	0.478571	0.977747	0.323234	0.998467	0.866961	0.804325	0.988202	1	0.980973	0.999465	1	0.430715	0.9981	1
A_51_P496751	55989	0.2077	0.704306	0.257143	0.114286	0.678606	0.221429	0.375	0.103571	0.0964286	0.0107143	0.425761	0.0392857	-0.128571	-0.121429	0.682143	-0.435714	0.689286	-0.35	-0.460714	-0.432143	-0.478571	-0.467857	-0.414286	-0.389286	-0.221429	-0.314286	-0.25	-0.189286	-0.1	0.0214286	-0.585714	-0.0107143	-0.196429	-0.378571	-0.475	0.927217	0.187504	0.998467	0.890888	0.628662	0.850429	1	0.980973	0.999465	1	0.614899	0.9981	1
A_55_P2057587	11878	0.341989	0.634413	0.317857	0.289286	0.639214	0.0964286	0.525	0.182143	0.139286	0.025	0.389983	0.196429	0.0107143	-0.328571	0.682143	-0.596429	0.678571	-0.521429	-0.553571	-0.575	-0.457143	-0.553571	-0.632143	-0.621429	-0.346429	-0.435714	-0.182143	-0.403571	-0.192857	0.403571	-0.357143	0.307143	-0.0321429	-0.432143	-0.703571	0.943685	0.18815	0.998467	0.96135	0.824591	0.992411	1	0.995897	0.999465	1	0.794848	0.9981	1
A_55_P2102862	103844	0.0537155	-0.431902	0.0892857	0.110714	-0.325874	0.0428571	-0.0714286	0.142857	0.164286	0.189286	-0.218247	0.2	0.232143	0.275	-0.432143	0.210714	-0.617857	0.15	0.357143	0.271429	0.278571	0.282143	0.2	0.282143	-0.0892857	0.378571	0.235714	0.107143	0.0678571	-0.0678571	0.296429	-0.0714286	0.171429	0.314286	0.307143	0.983153	0.247316	0.998585	0.966612	0.873994	0.995255	1	0.99538	0.999465	1	0.843852	0.9981	1
A_51_P401958	21351	0.189795	0.00896063	0.025	0.171429	-0.576546	0.253571	-0.482143	0.146429	-0.292857	-0.2	-0.141324	-0.00357143	0.453571	0.335714	-0.146429	0.628571	-0.5	0.628571	0.514286	0.614286	0.539286	0.646429	0.528571	0.460714	0.103571	0.617857	0.435714	-0.05	-0.210714	-0.275	0.678571	-0.292857	-0.0392857	0.453571	0.407143	0.969531	0.86738	0.998467	0.877774	0.636644	0.944047	1	0.980973	0.999465	1	0.879638	0.9981	1
A_55_P2417569	20204	0.0787827	0.729395	0.146429	-0.05	0.431515	0.0428571	0.221429	-0.0928571	-0.0678571	-0.189286	0.590341	-0.139286	-0.110714	-0.303571	0.567857	-0.564286	0.567857	-0.467857	-0.696429	-0.614286	-0.617857	-0.660714	-0.621429	-0.646429	-0.3	-0.439286	-0.517857	-0.578571	-0.446429	0.0571429	-0.535714	-0.0928571	-0.160714	-0.421429	-0.628571	0.976695	0.142656	0.998467	0.976468	0.919032	0.989978	1	0.995897	0.999465	1	0.478207	0.9981	1
A_51_P353735	14380	-0.130708	-0.636205	-0.225	-0.0107143	-0.660701	-0.0535714	-0.389286	0.0214286	-0.0142857	0.0678571	-0.479428	0.128571	0.257143	0.264286	-0.521429	0.589286	-0.742857	0.482143	0.582143	0.610714	0.585714	0.660714	0.557143	0.542857	0.114286	0.5	0.357143	0.2	0.125	-0.0428571	0.567857	-0.0357143	0.260714	0.514286	0.6	0.979299	0.277242	0.998467	0.958703	0.752566	0.99591	1	0.994436	0.999465	1	0.71347	0.9981	1
A_55_P2149575	654795	-0.408238	-0.79212	-0.389286	-0.303571	-0.503135	-0.35	-0.364286	-0.246429	-0.0464286	0.05	-0.527729	0.117857	-0.0464286	0.153571	-0.625	0.425	-0.725	0.360714	0.510714	0.460714	0.396429	0.489286	0.460714	0.485714	0.05	0.214286	0.103571	0.246429	0.196429	0.0285714	0.285714	-0.0392857	0.278571	0.417857	0.532143	0.891765	0.132039	0.998467	0.829676	0.750032	0.823856	1	0.980973	0.999465	1	0.507755	0.9981	1
A_52_P556390	241694	-0.148613	-0.299285	-0.228571	-0.0392857	-0.44942	0.0142857	-0.4	0.0321429	-0.025	-0.164286	-0.112701	-0.0642857	0.392857	0.289286	-0.471429	0.3	-0.667857	0.167857	0.364286	0.35	0.317857	0.360714	0.303571	0.325	0.171429	0.417857	0.221429	0.0857143	0.0821429	-0.146429	0.353571	-0.0892857	0.103571	0.314286	0.382143	0.907695	0.546676	0.998467	0.944701	0.804325	0.92139	1	0.991974	0.999465	1	0.835668	0.9981	1
A_51_P108853	226791	-0.236348	-0.643373	-0.346429	-0.160714	-0.581918	-0.296429	-0.475	-0.189286	-0.107143	-0.1	-0.520573	0.025	-0.0214286	0.135714	-0.307143	0.546429	-0.532143	0.45	0.635714	0.607143	0.542857	0.65	0.503571	0.496429	-0.0571429	0.210714	0.314286	0.3	0.275	0.0642857	0.267857	-0.0428571	0.192857	0.375	0.478571	0.932808	0.242781	0.998467	0.95839	0.739362	0.841657	1	0.980973	1	1	0.55867	0.9981	1
A_51_P108226	66107	0.356313	0.632621	0.182143	0.385714	0.512088	0.25	0.267857	0.385714	0.210714	-0.0821429	0.447228	-0.0678571	0.157143	-0.325	0.746429	-0.485714	0.725	-0.492857	-0.407143	-0.392857	-0.364286	-0.346429	-0.414286	-0.464286	-0.135714	-0.264286	0.239286	0.0678571	0.146429	0.160714	-0.453571	0.310714	-0.407143	-0.539286	-0.564286	0.891765	0.086602	0.998467	0.828805	0.778911	0.893199	1	0.980973	0.999465	1	0.514633	0.9981	1
A_51_P107433	94065	-0.0179052	-0.356633	-0.114286	-0.0821429	-0.445839	-0.125	-0.439286	-0.182143	-0.207143	-0.25	-0.423972	0.164286	0.0285714	0.307143	-0.157143	0.610714	-0.525	0.642857	0.628571	0.603571	0.603571	0.635714	0.514286	0.514286	-0.0357143	0.303571	0.385714	0.0785714	0.0857143	-0.182143	0.332143	-0.328571	-0.0571429	0.367857	0.389286	0.98033	0.620241	0.998467	0.916222	0.834662	0.956747	1	0.996571	0.999465	1	0.673544	0.9981	1
[truncated: 24,235 more rows]
[truncated: 21 more columns]

## Sheet: significant_correlations_5d
BM gain (g)	total chol (mg/dl)
237360	226442
75547	22722
72925	664862
12176	67323
80884	22070
12818	74326
233571	73674
101543	24052
434179	57265
231834	213550
216725
72925
72925
22751
12153
19038
19141
75735
17022
12832
68337
18542
17219
233571
18806
246177
78248
52055
66222
[truncated: 54 more rows]

## Sheet:  correlation_matrix_HFDvsLFD_12
ProbeName	EntrezGeneID	coefficient.BM final (g)	coefficient.BM gain (g)	coefficient.BF final (g)	coefficient.LBM final (g) (calc.)	coefficient.Energy intake (KJ/d)(whole intervention period)	coefficient.Energy intake (KJ/d)(first 3 days after diet switch)	coefficient.Liver weight (g)	coefficient.eWAT weight (g)	coefficient.kidney weight (g)	coefficient.Quadrizeps weight(g)	coefficient.BAT weight (g)	coefficient.Liver triglycerides (mg/mg protein)	coefficient.Blood glucose final (mmol/l)	coefficient.Insulin final (ug/l)	coefficient.NEFA (mmol/l)	coefficient.TG (mmol/l)	coefficient.total chol (mg/dl)	coefficient.Blood glucose (mmol/l), t = 0 min	coefficient.Blood glucose (mmol/l), t = 15 min	coefficient.Blood glucose (mmol/l), t = 30 min	coefficient.Blood glucose (mmol/l), t = 60 min	coefficient.Blood glucose (mmol/l), t = 120 min	coefficient.Blood glucose (mmol/l), t = 240 min	coefficient.Insulin (ug/l), t = 0 min	coefficient.Insulin (ug/l), t = 15 min	coefficient.Insulin (ug/l), t = 30 min	coefficient.Acly	coefficient.Mest	coefficient.Elovl6	coefficient.Gys2	coefficient.FAS	coefficient.Glut4	coefficient.ACCa	coefficient.Tkt	coefficient.ME1	coefficient.NADH-Dehydrog.	coefficient.ATP-Synthase	coefficient.CD36	coefficient.HSL	coefficient.ATGL	coefficient.Ppara	coefficient.CD36_2	coefficient.Cpt1a	coefficient.Glut2	coefficient.ACCa_2	coefficient.ACCb	pvalue.BM final (g)	pvalue.BM gain (g)
[truncated: 25,150 more rows]
[truncated: 44 more columns]

[truncated: 1 more sheets: signficant_correlations_12w]
