# Supplementary material for: Network-based integration of molecular and physiological data elucidates regulatory mechanisms underlying adaptation to high-fat diet
Source: Genes Nutr. 2015 May 28;10(4):22. doi: 10.1007/s12263-015-0470-6 (PMC4446272; doi:10.1007/s12263-015-0470-6)
Supplement: Supplementary file 12 — Supplementary material 12 (XLSX 12 kb) [file 12263_2015_470_MOESM12_ESM.xlsx]

## Sheet: underlying_edges_HFDvsLFD_5d
Edge ID	Relationship	Overlap gene	Size of overlap	Similarity coefficient
BM GAIN - HMGA1	physiology - TF	[14314]	1	0.5
BM GAIN - OSR2	physiology - TF	[21809]	1	1
ESR1 - REGULATION_OF_BIOLOGICAL_QUALITY	TF - processes	[13806, 20528, 18787]	3	0.6
FANK 1 - CHROMOSOME	TF - processes	[16476]	1	1
FANK1 - NUCLEUS	TF - processes	[16476]	1	1
FANK1 - RNA_POLYMERASE_II_TRANSCRIPTION_FACTOR_ACTIVITY	TF - processes	[16476]	1	1
HMGA1 - CYTOSKELETAL_PROTEIN_BINDING	TF - processes	[19099]	1	0.5
HMGA1 - EXTRACELLULAR_REGION	TF - processes	[14314]	1	0.5
HMGA1 - KINASE_REGULATOR_ACTIVITY	TF - processes	[19099]	1	0.5
HMGA1 - PATTERN_BINDING	TF - processes	[14314]	1	0.5
HMGA1 - POLYSACCHARIDE_BINDING	TF - processes	[14314]	1	0.5
HMGA1 - SIGNAL_TRANSDUCTION	TF - processes	[19099]	1	0.5
ING2 - NEGATIVE_REGULATION_OF_BIOLOGICAL_PROCESS	TF - processes	[18787]	1	1
ING2 - REGULATION_OF_BIOLOGICAL_QUALITY	TF - processes	[18787]	1	1
ING2 - REGULATION_OF_MULTICELLULAR_ORGANISMAL_PROCESS	TF - processes	[18787]	1	1
ING2 - RESPONSE_TO_EXTERNAL_STIMULUS	TF - processes	[18787]	1	1
ING2 - RESPONSE_TO_STRESS	TF - processes	[18787]	1	1
ING2 - RESPONSE_TO_WOUNDING	TF - processes	[18787]	1	1
MECOM - BIOPOLYMER_METABOLIC_PROCESS	TF - processes	[20482]	1	1
MECOM - NUCLEOBASENUCLEOSIDENUCLEOTIDE_AND_NUCLEIC_ACID_METABOLIC_PROCESS	TF - processes	[20482]	1	1
MECOM - RNA_BIOSYNTHETIC_PROCESS	TF - processes	[20482]	1	1
MECOM - SIGNAL_TRANSDUCTION	TF - processes	[20482]	1	1
MECOM - TRANSCRIPTION	TF - processes	[20482]	1	1
MTPN - REGULATION_OF_BIOLOGICAL_QUALITY	TF - processes	[18787, 12870]	2	0.5
NCOA6 - NEGATIVE_REGULATION_OF_BIOLOGICAL_PROCESS	TF - processes	[18787]	1	0.5
NCOA6 - REGULATION_OF_BIOLOGICAL_QUALITY	TF - processes	[18787]	1	0.5
NCOA6 - RESPONSE_TO_EXTERNAL_STIMULUS	TF - processes	[18787]	1	0.5
NCOA6 - RESPONSE_TO_STRESS	TF - processes	[18787]	1	0.5
NCOA6 - RESPONSE_TO_WOUNDING	TF - processes	[18787]	1	0.5
ORS2 - RECEPTOR_BINDING	TF - processes	[21809]	1	1
OSR2 - ANATOMICAL_STRUCTURE_DEVELOPMENT	TF - processes	[21809]	1	1
OSR2 - MULTICELLULAR_ORGANISMAL_DEVELOPMENT	TF - processes	[21809]	1	1
OSR2 - SIGNAL_TRANSDUCTION	TF - processes	[21809]	1	1
PPARD - OXIDOREDUCTASE_ACTIVITY	TF - processes	[14555, 14571]	2	0.666667
SLC2A4RG - CARBOHYDRATE_METABOLIC_PROCESS	TF - processes	[20528]	1	1
SLC2A4RG - CELL_SURFACE	TF - processes	[20528]	1	1
SLC2A4RG - INTEGRAL_TO_MEMBRANE	TF - processes	[20528]	1	1
SLC2A4RG - MEMBRANE_PART	TF - processes	[20528]	1	1
SLC2A4RG - ORGANELLE_MEMBRANE	TF - processes	[20528]	1	1
SLC2A4RG - PLASMA_MEMBRANE	TF - processes	[20528]	1	1
SLC2A4RG - PLASMA_MEMBRANE_PART	TF - processes	[20528]	1	1
SLC2A4RG - REGULATION_OF_BIOLOGICAL_QUALITY	TF - processes	[20528]	1	1
TAF6 - CHROMOSOME	TF - processes	[16476]	1	0.5
TAF6 - NUCLEUS	TF - processes	[16476]	1	0.5
TAF6 - RNA_POLYMERASE_II_TRANSCRIPTION_FACTOR_ACTIVITY	TF - processes	[16476]	1	0.5
NCOA6 - REGULATION_OF_MULTICELLULAR_ORGANISMAL_PROCESS	TFprocesses	[18787]	1	0.5

## Sheet: underlying_edges_HFDvsLFD_12w
Edge ID	Relationship	Overlap gene	Size of overlap	Similarity coefficient
ENERGY INTAKE (KJ/D)(WHOLE INTERVENTION PERIOD) - CELLULAR_RESPIRATION	physiology - process	[69089, 17993, 67680, 67530, 67003, 66576]	6	0.4
EWAT WEIGHT (G) - CELLULAR_RESPIRATION	physiology - process	[67003, 66576, 17993, 68263, 67530]	5	0.333333
EWAT WEIGHT (G) - COFACTOR_BIOSYNTHETIC_PROCESS	physiology - process	[17436, 71743, 14629, 226139, 56075, 12850]	6	0.315789
EWAT WEIGHT (G) - PROTEASOME_COMPLEX	physiology - process	[23996, 17463, 66997, 22123, 19185, 21762, 69077]	7	0.388889
ETS2 - ENERGY INTAKE (KJ/D)(WHOLE INTERVENTION PERIOD)	TF - physiology	[14281, 15368, 104086, 16790, 12978, 21813, 19227]	7	0.5
FOSL1 - ENERGY INTAKE (KJ/D)(FIRST 3 DAYS AFTER DIET SWITCH)	TF - physiology	[12505, 14281, 18793, 18787, 14629, 20305, 26362, 14531]	8	0.571429
FOXO4 - EWAT WEIGHT (G)	TF - physiology	[170439, 107476, 18787, 14104, 319554, 20250, 69077, 14137]	8	0.615385
MLXIPL - EWAT WEIGHT (G)	TF - physiology	[21835, 170439, 107476, 104112, 14104, 68041, 14555]	7	0.583333
NCOA6 - EWAT WEIGHT (G)	TF - physiology	[14104, 14281, 18787]	3	0.6
NFYA - EWAT WEIGHT (G)	TF - physiology	[104112, 170770, 14104, 13849, 16476, 21813, 21835, 20250]	8	0.5
PDE- ENERGY INTAKE (KJ/D)(WHOLE INTERVENTION PERIOD)	TF - physiology	[14281, 15368]	2	0.5
RCOR1 - ENERGY INTAKE (KJ/D)(FIRST 3 DAYS AFTER DIET SWITCH)	TF - physiology	[12672]	1	0.5
SMAD5 - ENERGY INTAKE (KJ/D)(FIRST 3 DAYS AFTER DIET SWITCH)	TF - physiology	[18787, 12394, 12977]	3	0.5
SMAD5 - EWAT WEIGHT (G)	TF - physiology	[18787, 12156, 12394, 12977]	4	0.666667
SOX10 - ENERGY INTAKE (KJ/D)(WHOLE INTERVENTION PERIOD)	TF - physiology	[14281, 17136, 14457, 20657]	4	0.5
SREBF2 - EWAT WEIGHT (G)	TF - physiology	[21835, 16987, 107476, 104112, 68603, 18194, 73166, 14104, 192156, 110196, 14137, 170439, 20775, 60525, 17252, 231070, 319554]	17	0.53125
DEK - MEMBRANE_PART	TF - process	[12986, 17210]	2	0.5
FXR - LIPID_METABOLIC_PROCESS	TF - process	[20778, 19013, 18830, 11813, 11814]	5	0.625
HNRNPD - BIOPOLYMER_METABOLIC_PROCESS	TF - process	[14281, 16835]	2	0.666667
KDM3A - EXTRACELLULAR_REGION	TF - process	[13614, 23886, 16846, 11535]	4	0.666667
KDM3A - RESPONSE_TO_EXTERNAL_STIMULUS	TF - process	[16846, 18787, 11535]	3	0.5
KDM3A - SIGNAL_TRANSDUCTION	TF - process	[23886, 15368, 11535, 13614]	4	0.666667
NCOA6 - RESPONSE_TO_EXTERNAL_STIMULUS	TF - process	[18787, 14281, 20787]	3	0.6
